# Supplementary material for: Nash equilibrium of attack and defense behaviors between predators and prey
Source: PLoS Comput Biol. 2025 Nov 21;21(11):e1013730. doi: 10.1371/journal.pcbi.1013730 (PMC12671891; doi:10.1371/journal.pcbi.1013730)
Supplement: S2 File — (TXT) [file pcbi.1013730.s023.txt]

#2025/08/10 10:38
# When Di == 2, s and w take an initial position in the range Di == 1. 

library(dplyr)

# Function to determine whether s has sensed w and to find the next position to take.
next_position_s_detecting_w <- function(Xs, Ys, Xw, Yw, Ds, Ss) {
  if (Ss == 1) {
    if (abs(Xs - Xw) <= max(Ds) && abs(Ys - Yw) <= max(Ds)) {
      next_Xs <- seq(Xs - (1 + Ss), Xs + (1 + Ss), by = 1)
      next_Ys <- seq(Ys - (1 + Ss), Ys + (1 + Ss), by = 1)
      if(length(next_Xs) >= 4 && length(next_Ys) >= 4){
        s_positions <- expand.grid(next_Xs, next_Ys)
        rm_Xs <- seq(next_Xs[2], next_Xs[4], by = 1)
        rm_Ys <- seq(next_Ys[2], next_Ys[4], by = 1)
        rm_s_positions <- expand.grid(rm_Xs, rm_Ys)
        next_s_positions <- anti_join(s_positions, rm_s_positions)
      } else {
        next_s_positions <- matrix(c(Xs, Ys), ncol = 2)
        colnames(next_s_positions) <- c("Var1", "Var2")
      }
    } else {
      next_Xs <- c(Xs - 1, Xs, Xs + 1)
      next_Ys <- c(Ys - 1, Ys, Ys + 1)
      next_s_positions <- expand.grid(next_Xs, next_Ys)
      next_s_positions <- subset(next_s_positions, !(Var1 == Xs & Var2 == Ys))
    }
    return(next_s_positions)
  } 
  
  if (Ss == 0) {
    if (abs(Xs - Xw) <= max(Ds) && abs(Ys - Yw) <= max(Ds)) {
      next_Xs <- c(Xs - 1, Xs, Xs + 1)
      next_Ys <- c(Ys - 1, Ys, Ys + 1)
      next_s_positions <- expand.grid(next_Xs, next_Ys)
      next_s_positions <- subset(next_s_positions, !(Var1 == Xs & Var2 == Ys))
    } else {
      next_Xs <- c(Xs - 1, Xs, Xs + 1)
      next_Ys <- c(Ys - 1, Ys, Ys + 1)
      next_s_positions <- expand.grid(next_Xs, next_Ys)
      next_s_positions <- subset(next_s_positions, !(Var1 == Xs & Var2 == Ys))
    }
    return(next_s_positions)
  } 
  
  if (Ss == -1) {
    if (abs(Xs - Xw) <= max(Ds) && abs(Ys - Yw) <= max(Ds)) {
      next_Xs <- Xs
      next_Ys <- Ys
      next_s_positions <- expand.grid(next_Xs, next_Ys)
    } else {
      next_Xs <- c(Xs - 1, Xs, Xs + 1)
      next_Ys <- c(Ys - 1, Ys, Ys + 1)
      s_positions <- expand.grid(next_Xs, next_Ys)
      next_s_positions <- subset(s_positions, !(Var1 == Xs & Var2 == Ys))
    }
    return(next_s_positions)
  }
}


# Function to determine whether w has sensed s and to find the next position to take.
next_position_w_detecting_s <- function(Xs, Ys, Xw, Yw, Dw, Sw) {
  if (Sw == 1) {
    if (abs(Xs - Xw) <= max(Dw) && abs(Ys - Yw) <= max(Dw)) {
      next_Xw <- seq(Xw - (1 + Sw), Xw + (1 + Sw), by = 1)
      next_Yw <- seq(Yw - (1 + Sw), Yw + (1 + Sw), by = 1)
      if(length(next_Xw) >= 4 && length(next_Yw) >= 4){
        w_positions <- expand.grid(next_Xw, next_Yw)
        rm_Xw <- seq(next_Xw[2], next_Xw[4], by = 1)
        rm_Yw <- seq(next_Yw[2], next_Yw[4], by = 1)
        rm_w_positions <- expand.grid(rm_Xw, rm_Yw)
        next_w_positions <- anti_join(w_positions, rm_w_positions)
      } else {
        next_w_positions <- matrix(c(Xw, Yw), ncol = 2)
        colnames(next_w_positions) <- c("Var1", "Var2")
      }
    } else {
      next_Xw <- c(Xw - 1, Xw, Xw + 1)
      next_Yw <- c(Yw - 1, Yw, Yw + 1)
      next_w_positions <- expand.grid(next_Xw, next_Yw)
      next_w_positions <- subset(next_w_positions, !(Var1 == Xw & Var2 == Yw))
    }
    return(next_w_positions)
  } 
  
  if (Sw == 0) {
    if (abs(Xs - Xw) <= max(Dw) && abs(Ys - Yw) <= max(Dw)) {
      next_Xw <- c(Xw - 1, Xw, Xw + 1)
      next_Yw <- c(Yw - 1, Yw, Yw + 1)
      next_w_positions <- expand.grid(next_Xw, next_Yw)
      next_w_positions <- subset(next_w_positions, !(Var1 == Xw & Var2 == Yw))
    } else {
      next_Xw <- c(Xw - 1, Xw, Xw + 1)
      next_Yw <- c(Yw - 1, Yw, Yw + 1)
      next_w_positions <- expand.grid(next_Xw, next_Yw)
      next_w_positions <- subset(next_w_positions, !(Var1 == Xw & Var2 == Yw))
    }
    return(next_w_positions)
  } 
  
  if (Sw == -1) {
    if (abs(Xs - Xw) <= max(Dw) && abs(Ys - Yw) <= max(Dw)) {
      next_Xw <- Xw
      next_Yw <- Yw
      next_w_positions <- expand.grid(next_Xw, next_Yw)
    } else {
      next_Xw <- c(Xw - 1, Xw, Xw + 1)
      next_Yw <- c(Yw - 1, Yw, Yw + 1)
      w_positions <- expand.grid(next_Xw, next_Yw)
      next_w_positions <- subset(w_positions, !(Var1 == Xw & Var2 == Yw))
    }
    return(next_w_positions)
  }
}

p <- NULL

Xw <- 2
Yw <- 2


####### when Di <- c(0,1)
data.1 <- NULL

for(Ds in c(0,1)) {
	for(Dw in c(0,1)) {
		for(Ss in c(-1, 0, 1)) {
			for(Sw in c(-1, 0, 1)) {
				Df_s <- NULL
				Df_w <- NULL
				total_combinations <- 0
				matching_count <- 0

				for(Xs in 0:4){
					if(Xs != 2){
						for(Ys in 0:4){
							# Find the total number of next positions and the number of matching cases
							# Get the candidates for next positions for s
							next_s_positions <- next_position_s_detecting_w(Xs, Ys, Xw, Yw, Ds, Ss)
							# Get candidates for the next positions of w
							next_w_positions <- next_position_w_detecting_s(Xs, Ys, Xw, Yw, Dw, Sw)

  							#Convert the two matrices into a data frame
							df_s <- as.data.frame(next_s_positions)
							df_w <- as.data.frame(next_w_positions)

							combinations <- nrow(df_s) * nrow(df_w)

							matching_rows <- df_s %>% 
							inner_join(df_w, by = c("Var1", "Var2")) %>%
							as.matrix()
							#Number of matching rows
							count <- nrow(matching_rows)

							total_combinations <- total_combinations + combinations
							matching_count <- matching_count + count
						}
					} else {
						for(Ys in c(0,1,3,4)){
							#Find the number of cases where the total number of positions matches the next
							#Get candidates for next positions of s
							next_s_positions <- next_position_s_detecting_w(Xs, Ys, Xw, Yw, Ds, Ss)
							#Get candidates for next positions of w
							next_w_positions <- next_position_w_detecting_s(Xs, Ys, Xw, Yw, Dw, Sw)

  							#Convert the two matrices into a data frame
							df_s <- as.data.frame(next_s_positions)
							df_w <- as.data.frame(next_w_positions)

							combinations <- nrow(df_s) * nrow(df_w)

							matching_rows <- df_s %>% 
							inner_join(df_w, by = c("Var1", "Var2")) %>%
							as.matrix()
							#Number of matching rows
							count <- nrow(matching_rows)

							total_combinations <- total_combinations + combinations
							matching_count <- matching_count + count
						}
					}
					#Calculate the probability of the number of matching cases divided by the total number of cases
					match_probability <- matching_count / total_combinations
					add <- c(Ds, Dw, Ss, Sw, match_probability)
				}
			data.1 <- rbind(data.1, add)
			}
		}
	}
}
p <- rbind(p, data.1) 
#2024/04/07 11:57

#######when Ds <- 2
data.2 <- NULL

for(Ds in c(2)) {
	for(Dw in c(0,1,2)) {
		for(Ss in c(-1, 0, 1)) {
			for(Sw in c(-1, 0, 1)) {
				Df_s <- NULL
				Df_w <- NULL
				total_combinations <- 0
				matching_count <- 0

				for(Xs in 0:4){
                    for(Ys in 0:4){
                        if (Xs == 2 && Ys == 2) next  # skip only center
                        #print(Xs,Ys)
                        #Find the number of cases where the total number of positions matches the next
                        #Get candidates for next positions of s
                        next_s_positions <- next_position_s_detecting_w(Xs, Ys, Xw, Yw, Ds, Ss)
                        #Get candidates for next positions of w
                        next_w_positions <- next_position_w_detecting_s(Xs, Ys, Xw, Yw, Dw, Sw)

                        #Convert the two matrices into a data frame
                        df_s <- as.data.frame(next_s_positions)
                        df_w <- as.data.frame(next_w_positions)

                        combinations <- nrow(df_s) * nrow(df_w)

                        matching_rows <- df_s %>% 
                        inner_join(df_w, by = c("Var1", "Var2")) %>%
                        as.matrix()
                        #Number of matching rows
                        count <- nrow(matching_rows)

                        total_combinations <- total_combinations + combinations
                        matching_count <- matching_count + count
                    }
                }

                match_probability <- matching_count / total_combinations
                add <- c(Ds, Dw, Ss, Sw, match_probability)
                data.2 <- rbind(data.2, add)
            }
        }
    }
}
p <- rbind(p, data.2) 

#######when Dw <- 2
data.3 <- NULL

for(Dw in c(2)) {
	for(Ds in c(0, 1)) {
		for(Ss in c(-1, 0, 1)) {
			for(Sw in c(-1, 0, 1)) {
				Df_s <- NULL
				Df_w <- NULL
				total_combinations <- 0
				matching_count <- 0

				for(Xs in 0:4){
                    for(Ys in 0:4){
                        if (Xs == 2 && Ys == 2) next  # skip only center
                        next_s_positions <- next_position_s_detecting_w(Xs, Ys, Xw, Yw, Ds, Ss)
                        next_w_positions <- next_position_w_detecting_s(Xs, Ys, Xw, Yw, Dw, Sw)

                        df_s <- as.data.frame(next_s_positions)
                        df_w <- as.data.frame(next_w_positions)

                        combinations <- nrow(df_s) * nrow(df_w)

                        matching_rows <- df_s %>% 
                        inner_join(df_w, by = c("Var1", "Var2")) %>%
                        as.matrix()
                        count <- nrow(matching_rows)

                        total_combinations <- total_combinations + combinations
                        matching_count <- matching_count + count
                    }
                }

                match_probability <- matching_count / total_combinations
                add <- c(Ds, Dw, Ss, Sw, match_probability)
                data.3 <- rbind(data.3, add)
            }
        }
    }
}
p <- rbind(p, data.3) 

#####
#p
#[,1] Ds
#[,2] Dw
#[,3] Ss
#[,4] Sw
#[,5] encounter probability
