# Supplementary material for: Nash equilibrium of attack and defense behaviors between predators and prey
Source: PLoS Comput Biol. 2025 Nov 21;21(11):e1013730. doi: 10.1371/journal.pcbi.1013730 (PMC12671891; doi:10.1371/journal.pcbi.1013730)
Supplement: S1 Data — (XLSX) [file pcbi.1013730.s028.xlsx]

## Sheet: D(00)
V1

## Sheet: D(01)
V1

## Sheet: D(02)
V1

## Sheet: D(10)
V1

## Sheet: D(11)
V1

## Sheet: D(12)
V1

## Sheet: D(20)
V1

## Sheet: D(21)
V1

## Sheet: D(22)
V1
