# Supplementary material for: Nash equilibrium of attack and defense behaviors between predators and prey
Source: PLoS Comput Biol. 2025 Nov 21;21(11):e1013730. doi: 10.1371/journal.pcbi.1013730 (PMC12671891; doi:10.1371/journal.pcbi.1013730)
Supplement: S2 Data — (XLSX) [file pcbi.1013730.s029.xlsx]

## Sheet: 00
D	run	component	player1	-1	0	1	wEP	player2	-1	0	1	sEP
_00_	1	1	P1:	1.000000	0.000000	0.000000	0.036458	P2:	1.000000	0.000000	0.000000	-0.036458
_00_	1	2	P1:	1.000000	0.000000	0.000000	0.036458	P2:	0.000000	1.000000	0.000000	-0.036458
_00_	1	3	P1:	1.000000	0.000000	0.000000	0.036458	P2:	0.000000	0.000000	1.000000	-0.036458
_00_	1	4	P1:	0.000000	1.000000	0.000000	0.036458	P2:	1.000000	0.000000	0.000000	-0.036458
_00_	1	5	P1:	0.000000	1.000000	0.000000	0.036458	P2:	0.000000	1.000000	0.000000	-0.036458
_00_	1	6	P1:	0.000000	1.000000	0.000000	0.036458	P2:	0.000000	0.000000	1.000000	-0.036458
_00_	1	7	P1:	0.000000	0.000000	1.000000	0.036458	P2:	1.000000	0.000000	0.000000	-0.036458
_00_	1	8	P1:	0.000000	0.000000	1.000000	0.036458	P2:	0.000000	1.000000	0.000000	-0.036458
_00_	1	9	P1:	0.000000	0.000000	1.000000	0.036458	P2:	0.000000	0.000000	1.000000	-0.036458

## Sheet: 01
D	run	component	player1	-1	0	1	wEP	player2	-1	0	1	sEP
_01_	1	1	P1:	1.000000	0.000000	0.000000	0.036765	P2:	1.000000	0.000000	0.000000	-0.036765
_01_	1	2	P1:	1.000000	0.000000	0.000000	0.036765	P2:	0.000000	1.000000	0.000000	-0.036765
_01_	1	3	P1:	1.000000	0.000000	0.000000	0.036765	P2:	0.000000	0.000000	1.000000	-0.036765

## Sheet: 02
D	run	component	player1	-1	0	1	wEP	player2	-1	0	1	sEP
_02_	1	1	P1:	0.000000	1.000000	0.000000	0.03125	P2:	1.000000	0.000000	0.000000	-0.03125
_02_	1	2	P1:	0.000000	1.000000	0.000000	0.03125	P2:	0.000000	1.000000	0.000000	-0.03125
_02_	1	3	P1:	0.000000	1.000000	0.000000	0.03125	P2:	0.000000	0.000000	1.000000	-0.03125

## Sheet: 10
D	run	component	player1	-1	0	1	wEP	player2	-1	0	1	sEP
_10_	1	1	P1:	1.000000	0.000000	0.000000	0.03125	P2:	0.000000	0.000000	1.000000	-0.03125
_10_	1	2	P1:	0.000000	1.000000	0.000000	0.03125	P2:	0.000000	0.000000	1.000000	-0.03125
_10_	1	3	P1:	0.000000	0.000000	1.000000	0.03125	P2:	0.000000	0.000000	1.000000	-0.03125

## Sheet: 11
D	run	component	player1	-1	0	1	wEP	player2	-1	0	1	sEP
_11_	1	1	P1:	0.000000	1.000000	0.000000	0.03125	P2:	0.000000	0.000000	1.000000	-0.03125

## Sheet: 12
D	run	component	player1	-1	0	1	wEP	player2	-1	0	1	sEP
_12_	1	1	P1:	0.000000	1.000000	0.000000	0.03125	P2:	1.000000	0.000000	0.000000	-0.03125
_12_	1	2	P1:	0.000000	1.000000	0.000000	0.03125	P2:	0.000000	1.000000	0.000000	-0.03125
_12_	1	3	P1:	0.000000	1.000000	0.000000	0.03125	P2:	0.000000	0.000000	1.000000	-0.03125

## Sheet: 20
D	run	component	player1	-1	0	1	wEP	player2	-1	0	1	sEP
_20_	1	1	P1:	1.000000	0.000000	0.000000	0.0	P2:	1.000000	0.000000	0.000000	0.0
_20_	1	2	P1:	0.000000	1.000000	0.000000	0.0	P2:	1.000000	0.000000	0.000000	0.0
_20_	1	3	P1:	0.000000	0.000000	1.000000	0.0	P2:	1.000000	0.000000	0.000000	0.0

## Sheet: 21
D	run	component	player1	-1	0	1	wEP	player2	-1	0	1	sEP
_21_	1	1	P1:	1.000000	0.000000	0.000000	0.0	P2:	1.000000	0.000000	0.000000	0.0
_21_	1	2	P1:	0.000000	1.000000	0.000000	0.0	P2:	1.000000	0.000000	0.000000	0.0
_21_	1	3	P1:	0.000000	0.000000	1.000000	0.0	P2:	1.000000	0.000000	0.000000	0.0

## Sheet: 22
D	run	component	player1	-1	0	1	wEP	player2	-1	0	1	sEP
_22_	1	1	P1:	0.138809	0.498585	0.362605	0.022662831994361775	P2:	0.138809	0.498585	0.362605	-0.022662831994361775
