# Supplementary material for: Nash equilibrium of attack and defense behaviors between predators and prey
Source: PLoS Comput Biol. 2025 Nov 21;21(11):e1013730. doi: 10.1371/journal.pcbi.1013730 (PMC12671891; doi:10.1371/journal.pcbi.1013730)
Supplement: S3 Data — (XLSX) [file pcbi.1013730.s030.xlsx]

## Sheet: c20_w_00_3.2_8_1
V1	V2	V3	V4	V5	V6	V7	V8	V9	V10	V11
0.0395926	0.0393014	0.0398377	0.0390915	0.040044	0.0402954	0.040044	0.0390915	0.0398377	0.0393014	0.0395926
0.0396941	0.0398706	0.0394793	0.039231	0.0397719	0.0394028	0.0397719	0.039231	0.0394793	0.0398706	0.0396941
0.0395282	0.0390421	0.0387936	0.0388917	0.0393805	0.0390975	0.0393805	0.0388917	0.0387936	0.0390421	0.0395282
0.0378369	0.0386173	0.0381373	0.0377822	0.0381306	0.0378138	0.0381306	0.0377822	0.0381373	0.0386173	0.0378369
0.0379261	0.0378797	0.0372093	0.0382043	0.0374923	0.0374182	0.0374923	0.0382043	0.0372093	0.0378797	0.0379261
0.0367577	0.037756	0.0371664	0.0366989	0.0368975	0.0370515	0.0368975	0.0366989	0.0371664	0.037756	0.0367577
0.0379261	0.0378797	0.0372093	0.0382043	0.0374923	0.0374182	0.0374923	0.0382043	0.0372093	0.0378797	0.0379261
0.0378369	0.0386173	0.0381373	0.0377822	0.0381306	0.0378138	0.0381306	0.0377822	0.0381373	0.0386173	0.0378369
0.0395282	0.0390421	0.0387936	0.0388917	0.0393805	0.0390975	0.0393805	0.0388917	0.0387936	0.0390421	0.0395282
0.0396941	0.0398706	0.0394793	0.039231	0.0397719	0.0394028	0.0397719	0.039231	0.0394793	0.0398706	0.0396941
0.0395926	0.0393014	0.0398377	0.0390915	0.040044	0.0402954	0.040044	0.0390915	0.0398377	0.0393014	0.0395926

## Sheet: c20_s_00_3.2_8_1
V1	V2	V3	V4	V5	V6	V7	V8	V9	V10	V11
0.968202	0.964408	0.965027	0.962618	0.962699	0.961496	0.962699	0.962618	0.965027	0.964408	0.968202
0.967723	0.966616	0.964362	0.962224	0.961624	0.959328	0.961624	0.962224	0.964362	0.966616	0.967723
0.967505	0.965373	0.963691	0.961709	0.962712	0.95906	0.962712	0.961709	0.963691	0.965373	0.967505
0.965263	0.964239	0.96247	0.960117	0.960202	0.958821	0.960202	0.960117	0.96247	0.964239	0.965263
0.964411	0.962944	0.961099	0.962035	0.959028	0.958231	0.959028	0.962035	0.961099	0.962944	0.964411
0.963196	0.962575	0.961212	0.960529	0.957406	0.958045	0.957406	0.960529	0.961212	0.962575	0.963196
0.964411	0.962944	0.961099	0.962035	0.959028	0.958231	0.959028	0.962035	0.961099	0.962944	0.964411
0.965263	0.964239	0.96247	0.960117	0.960202	0.958821	0.960202	0.960117	0.96247	0.964239	0.965263
0.967505	0.965373	0.963691	0.961709	0.962712	0.95906	0.962712	0.961709	0.963691	0.965373	0.967505
0.967723	0.966616	0.964362	0.962224	0.961624	0.959328	0.961624	0.962224	0.964362	0.966616	0.967723
0.968202	0.964408	0.965027	0.962618	0.962699	0.961496	0.962699	0.962618	0.965027	0.964408	0.968202

## Sheet: c20_w_00_3.6_8_1
V1	V2	V3	V4	V5	V6	V7	V8	V9	V10	V11
0.0381513	0.0379632	0.0381677	0.0384639	0.0377394	0.0381228	0.0377394	0.0384639	0.0381677	0.0379632	0.0381513
0.0376403	0.0376817	0.0377811	0.0377196	0.0381406	0.0378792	0.0381406	0.0377196	0.0377811	0.0376817	0.0376403
0.037737	0.0366101	0.0374614	0.0373087	0.0372779	0.0375172	0.0372779	0.0373087	0.0374614	0.0366101	0.037737
0.0369302	0.0364819	0.0372038	0.0367506	0.0370277	0.0367532	0.0370277	0.0367506	0.0372038	0.0364819	0.0369302
0.0360016	0.0366593	0.0364448	0.0361201	0.0358676	0.0363034	0.0358676	0.0361201	0.0364448	0.0366593	0.0360016
0.0357127	0.0356199	0.0348505	0.035842	0.0362646	0.0355463	0.0362646	0.035842	0.0348505	0.0356199	0.0357127
0.0360016	0.0366593	0.0364448	0.0361201	0.0358676	0.0363034	0.0358676	0.0361201	0.0364448	0.0366593	0.0360016
0.0369302	0.0364819	0.0372038	0.0367506	0.0370277	0.0367532	0.0370277	0.0367506	0.0372038	0.0364819	0.0369302
0.037737	0.0366101	0.0374614	0.0373087	0.0372779	0.0375172	0.0372779	0.0373087	0.0374614	0.0366101	0.037737
0.0376403	0.0376817	0.0377811	0.0377196	0.0381406	0.0378792	0.0381406	0.0377196	0.0377811	0.0376817	0.0376403
0.0381513	0.0379632	0.0381677	0.0384639	0.0377394	0.0381228	0.0377394	0.0384639	0.0381677	0.0379632	0.0381513

## Sheet: c20_s_00_3.6_8_1
V1	V2	V3	V4	V5	V6	V7	V8	V9	V10	V11
0.966958	0.962502	0.963734	0.961895	0.960034	0.959498	0.960034	0.961895	0.963734	0.962502	0.966958
0.965909	0.962928	0.963773	0.96219	0.961288	0.958403	0.961288	0.96219	0.963773	0.962928	0.965909
0.963439	0.961748	0.962939	0.960216	0.960151	0.95983	0.960151	0.960216	0.962939	0.961748	0.963439
0.963612	0.961717	0.962093	0.96144	0.959659	0.957296	0.959659	0.96144	0.962093	0.961717	0.963612
0.96286	0.962135	0.960447	0.957672	0.960052	0.956056	0.960052	0.957672	0.960447	0.962135	0.96286
0.962071	0.959574	0.957281	0.959585	0.959642	0.956449	0.959642	0.959585	0.957281	0.959574	0.962071
0.96286	0.962135	0.960447	0.957672	0.960052	0.956056	0.960052	0.957672	0.960447	0.962135	0.96286
0.963612	0.961717	0.962093	0.96144	0.959659	0.957296	0.959659	0.96144	0.962093	0.961717	0.963612
0.963439	0.961748	0.962939	0.960216	0.960151	0.95983	0.960151	0.960216	0.962939	0.961748	0.963439
0.965909	0.962928	0.963773	0.96219	0.961288	0.958403	0.961288	0.96219	0.963773	0.962928	0.965909
0.966958	0.962502	0.963734	0.961895	0.960034	0.959498	0.960034	0.961895	0.963734	0.962502	0.966958

## Sheet: c20_w_00_4_8_1
V1	V2	V3	V4	V5	V6	V7	V8	V9	V10	V11
0.0370612	0.0373359	0.0374071	0.0368743	0.037236	0.0374214	0.037236	0.0368743	0.0374071	0.0373359	0.0370612
0.0362776	0.0367117	0.0368894	0.0364014	0.0363688	0.0376872	0.0363688	0.0364014	0.0368894	0.0367117	0.0362776
0.0359416	0.0361099	0.0360896	0.0357508	0.0358603	0.0362688	0.0358603	0.0357508	0.0360896	0.0361099	0.0359416
0.0355535	0.0356235	0.0359629	0.0363268	0.0359645	0.0361028	0.0359645	0.0363268	0.0359629	0.0356235	0.0355535
0.0354658	0.0355179	0.0354693	0.0356284	0.0355787	0.0358541	0.0355787	0.0356284	0.0354693	0.0355179	0.0354658
0.0353957	0.0346644	0.034854	0.0350364	0.0347204	0.034812	0.0347204	0.0350364	0.034854	0.0346644	0.0353957
0.0354658	0.0355179	0.0354693	0.0356284	0.0355787	0.0358541	0.0355787	0.0356284	0.0354693	0.0355179	0.0354658
0.0355535	0.0356235	0.0359629	0.0363268	0.0359645	0.0361028	0.0359645	0.0363268	0.0359629	0.0356235	0.0355535
0.0359416	0.0361099	0.0360896	0.0357508	0.0358603	0.0362688	0.0358603	0.0357508	0.0360896	0.0361099	0.0359416
0.0362776	0.0367117	0.0368894	0.0364014	0.0363688	0.0376872	0.0363688	0.0364014	0.0368894	0.0367117	0.0362776
0.0370612	0.0373359	0.0374071	0.0368743	0.037236	0.0374214	0.037236	0.0368743	0.0374071	0.0373359	0.0370612

## Sheet: c20_s_00_4_8_1
V1	V2	V3	V4	V5	V6	V7	V8	V9	V10	V11
0.963875	0.961603	0.962581	0.958995	0.96011	0.960203	0.96011	0.958995	0.962581	0.961603	0.963875
0.962674	0.963764	0.962064	0.960386	0.958536	0.959767	0.958536	0.960386	0.962064	0.963764	0.962674
0.962039	0.961952	0.960356	0.957374	0.957736	0.956803	0.957736	0.957374	0.960356	0.961952	0.962039
0.962863	0.960437	0.960148	0.959976	0.959353	0.957238	0.959353	0.959976	0.960148	0.960437	0.962863
0.962306	0.959526	0.958629	0.958715	0.958288	0.956287	0.958288	0.958715	0.958629	0.959526	0.962306
0.962776	0.960062	0.957746	0.958363	0.957193	0.956419	0.957193	0.958363	0.957746	0.960062	0.962776
0.962306	0.959526	0.958629	0.958715	0.958288	0.956287	0.958288	0.958715	0.958629	0.959526	0.962306
0.962863	0.960437	0.960148	0.959976	0.959353	0.957238	0.959353	0.959976	0.960148	0.960437	0.962863
0.962039	0.961952	0.960356	0.957374	0.957736	0.956803	0.957736	0.957374	0.960356	0.961952	0.962039
0.962674	0.963764	0.962064	0.960386	0.958536	0.959767	0.958536	0.960386	0.962064	0.963764	0.962674
0.963875	0.961603	0.962581	0.958995	0.96011	0.960203	0.96011	0.958995	0.962581	0.961603	0.963875

## Sheet: c20_w_00_3.2_8_2
V1	V2	V3	V4	V5	V6	V7	V8	V9	V10	V11
0.0399627	0.0394266	0.039569	0.039546	0.0404974	0.0396942	0.0404974	0.039546	0.039569	0.0394266	0.0399627
0.0391292	0.0391237	0.0387633	0.0394584	0.0388793	0.0387143	0.0388793	0.0394584	0.0387633	0.0391237	0.0391292
0.0380999	0.0393698	0.0390167	0.0384997	0.0387628	0.0389031	0.0387628	0.0384997	0.0390167	0.0393698	0.0380999
0.0392307	0.0380712	0.0382795	0.0385242	0.0384038	0.0385234	0.0384038	0.0385242	0.0382795	0.0380712	0.0392307
0.0370208	0.0367285	0.0377757	0.037653	0.0378228	0.0377595	0.0378228	0.037653	0.0377757	0.0367285	0.0370208
0.0374916	0.0373165	0.037363	0.0372284	0.0366655	0.0366745	0.0366655	0.0372284	0.037363	0.0373165	0.0374916
0.0370208	0.0367285	0.0377757	0.037653	0.0378228	0.0377595	0.0378228	0.037653	0.0377757	0.0367285	0.0370208
0.0392307	0.0380712	0.0382795	0.0385242	0.0384038	0.0385234	0.0384038	0.0385242	0.0382795	0.0380712	0.0392307
0.0380999	0.0393698	0.0390167	0.0384997	0.0387628	0.0389031	0.0387628	0.0384997	0.0390167	0.0393698	0.0380999
0.0391292	0.0391237	0.0387633	0.0394584	0.0388793	0.0387143	0.0388793	0.0394584	0.0387633	0.0391237	0.0391292
0.0399627	0.0394266	0.039569	0.039546	0.0404974	0.0396942	0.0404974	0.039546	0.039569	0.0394266	0.0399627

## Sheet: c20_s_00_3.2_8_2
V1	V2	V3	V4	V5	V6	V7	V8	V9	V10	V11
0.968286	0.965522	0.963881	0.962488	0.962767	0.961308	0.962767	0.962488	0.963881	0.965522	0.968286
0.966846	0.966184	0.964064	0.962776	0.959859	0.95996	0.959859	0.962776	0.964064	0.966184	0.966846
0.965889	0.96504	0.964364	0.963125	0.961022	0.958394	0.961022	0.963125	0.964364	0.96504	0.965889
0.967303	0.964008	0.964642	0.963649	0.960198	0.959408	0.960198	0.963649	0.964642	0.964008	0.967303
0.964355	0.962397	0.961743	0.960961	0.959942	0.959805	0.959942	0.960961	0.961743	0.962397	0.964355
0.964379	0.962237	0.960822	0.95937	0.958661	0.959238	0.958661	0.95937	0.960822	0.962237	0.964379
0.964355	0.962397	0.961743	0.960961	0.959942	0.959805	0.959942	0.960961	0.961743	0.962397	0.964355
0.967303	0.964008	0.964642	0.963649	0.960198	0.959408	0.960198	0.963649	0.964642	0.964008	0.967303
0.965889	0.96504	0.964364	0.963125	0.961022	0.958394	0.961022	0.963125	0.964364	0.96504	0.965889
0.966846	0.966184	0.964064	0.962776	0.959859	0.95996	0.959859	0.962776	0.964064	0.966184	0.966846
0.968286	0.965522	0.963881	0.962488	0.962767	0.961308	0.962767	0.962488	0.963881	0.965522	0.968286

## Sheet: c20_w_00_3.6_8_2
V1	V2	V3	V4	V5	V6	V7	V8	V9	V10	V11
0.0382194	0.0381799	0.0383759	0.038216	0.0380093	0.0384209	0.0380093	0.038216	0.0383759	0.0381799	0.0382194
0.0378071	0.0380059	0.0384014	0.0372742	0.037997	0.0373181	0.037997	0.0372742	0.0384014	0.0380059	0.0378071
0.0372428	0.0376166	0.0374718	0.0371206	0.0380363	0.0375885	0.0380363	0.0371206	0.0374718	0.0376166	0.0372428
0.0365246	0.0367323	0.0367005	0.0370527	0.0363965	0.0366912	0.0363965	0.0370527	0.0367005	0.0367323	0.0365246
0.0358867	0.0367784	0.0369324	0.0366153	0.0371735	0.0360408	0.0371735	0.0366153	0.0369324	0.0367784	0.0358867
0.0362186	0.0357594	0.0359929	0.0358282	0.036166	0.0355451	0.036166	0.0358282	0.0359929	0.0357594	0.0362186
0.0358867	0.0367784	0.0369324	0.0366153	0.0371735	0.0360408	0.0371735	0.0366153	0.0369324	0.0367784	0.0358867
0.0365246	0.0367323	0.0367005	0.0370527	0.0363965	0.0366912	0.0363965	0.0370527	0.0367005	0.0367323	0.0365246
0.0372428	0.0376166	0.0374718	0.0371206	0.0380363	0.0375885	0.0380363	0.0371206	0.0374718	0.0376166	0.0372428
0.0378071	0.0380059	0.0384014	0.0372742	0.037997	0.0373181	0.037997	0.0372742	0.0384014	0.0380059	0.0378071
0.0382194	0.0381799	0.0383759	0.038216	0.0380093	0.0384209	0.0380093	0.038216	0.0383759	0.0381799	0.0382194

## Sheet: c20_s_00_3.6_8_2
V1	V2	V3	V4	V5	V6	V7	V8	V9	V10	V11
0.966117	0.964893	0.96207	0.961129	0.961237	0.958068	0.961237	0.961129	0.96207	0.964893	0.966117
0.965981	0.963935	0.962244	0.962462	0.960777	0.958008	0.960777	0.962462	0.962244	0.963935	0.965981
0.963684	0.96264	0.960966	0.959466	0.960257	0.958664	0.960257	0.959466	0.960966	0.96264	0.963684
0.963224	0.962861	0.960357	0.961388	0.960574	0.957674	0.960574	0.961388	0.960357	0.962861	0.963224
0.961555	0.963292	0.961116	0.960483	0.959629	0.957341	0.959629	0.960483	0.961116	0.963292	0.961555
0.96253	0.961362	0.960086	0.958756	0.959015	0.955755	0.959015	0.958756	0.960086	0.961362	0.96253
0.961555	0.963292	0.961116	0.960483	0.959629	0.957341	0.959629	0.960483	0.961116	0.963292	0.961555
0.963224	0.962861	0.960357	0.961388	0.960574	0.957674	0.960574	0.961388	0.960357	0.962861	0.963224
0.963684	0.96264	0.960966	0.959466	0.960257	0.958664	0.960257	0.959466	0.960966	0.96264	0.963684
0.965981	0.963935	0.962244	0.962462	0.960777	0.958008	0.960777	0.962462	0.962244	0.963935	0.965981
0.966117	0.964893	0.96207	0.961129	0.961237	0.958068	0.961237	0.961129	0.96207	0.964893	0.966117

[truncated: 2,294 more sheets: c20_w_00_4_8_2, c20_s_00_4_8_2, c20_w_00_3.2_8_3, c20_s_00_3.2_8_3, c20_w_00_3.6_8_3, c20_s_00_3.6_8_3, c20_w_00_4_8_3, c20_s_00_4_8_3, c20_w_01_3.2_8_1, c20_s_01_3.2_8_1, c20_w_01_3.6_8_1, c20_s_01_3.6_8_1, c20_w_01_4_8_1, c20_s_01_4_8_1, c20_w_01_3.2_8_2, c20_s_01_3.2_8_2, c20_w_01_3.6_8_2, c20_s_01_3.6_8_2, c20_w_01_4_8_2, c20_s_01_4_8_2 …]
