# Supplementary material for: Nash equilibrium of attack and defense behaviors between predators and prey
Source: PLoS Comput Biol. 2025 Nov 21;21(11):e1013730. doi: 10.1371/journal.pcbi.1013730 (PMC12671891; doi:10.1371/journal.pcbi.1013730)
Supplement: S4 Data — (XLSX) [file pcbi.1013730.s031.xlsx]

## Sheet: cost0_00_3.2_8_1
D	run	component	wolf	-1	-0.8	-0.6	-0.4	-0.2	0	0.2	0.4	0.6	0.8	1	wolf_expected_payoff	sheep	-1.1	-0.8.1	-0.6.1	-0.4.1	-0.2.1	0.1	0.2.1	0.4.1	0.6.1	0.8.1	1.1	sheep_expected_payoff
_00_	1	1	w	1	0	0	0	0	0	0	0	0	0	0	0.037102	s	1	0	0	0	0	0	0	0	0	0	0	0.958149
_00_	1	2	w	1	0	0	0	0	0	0	0	0	0	0	0.037102	s	0	1	0	0	0	0	0	0	0	0	0	0.958149
_00_	1	3	w	1	0	0	0	0	0	0	0	0	0	0	0.037102	s	0	0	1	0	0	0	0	0	0	0	0	0.958149
_00_	1	4	w	1	0	0	0	0	0	0	0	0	0	0	0.037102	s	0	0	0	1	0	0	0	0	0	0	0	0.958149
_00_	1	5	w	1	0	0	0	0	0	0	0	0	0	0	0.037102	s	0	0	0	0	1	0	0	0	0	0	0	0.958149
_00_	1	6	w	1	0	0	0	0	0	0	0	0	0	0	0.037102	s	0	0	0	0	0	1	0	0	0	0	0	0.958149
_00_	1	7	w	1	0	0	0	0	0	0	0	0	0	0	0.037102	s	0	0	0	0	0	0	1	0	0	0	0	0.958149
_00_	1	8	w	1	0	0	0	0	0	0	0	0	0	0	0.037102	s	0	0	0	0	0	0	0	1	0	0	0	0.958149
_00_	1	9	w	1	0	0	0	0	0	0	0	0	0	0	0.037102	s	0	0	0	0	0	0	0	0	1	0	0	0.958149
_00_	1	10	w	1	0	0	0	0	0	0	0	0	0	0	0.037102	s	0	0	0	0	0	0	0	0	0	1	0	0.958149
_00_	1	11	w	1	0	0	0	0	0	0	0	0	0	0	0.037102	s	0	0	0	0	0	0	0	0	0	0	1	0.958149
_00_	1	12	w	0	1	0	0	0	0	0	0	0	0	0	0.037102	s	1	0	0	0	0	0	0	0	0	0	0	0.958149
_00_	1	13	w	0	1	0	0	0	0	0	0	0	0	0	0.037102	s	0	1	0	0	0	0	0	0	0	0	0	0.958149
_00_	1	14	w	0	1	0	0	0	0	0	0	0	0	0	0.037102	s	0	0	1	0	0	0	0	0	0	0	0	0.958149
_00_	1	15	w	0	1	0	0	0	0	0	0	0	0	0	0.037102	s	0	0	0	1	0	0	0	0	0	0	0	0.958149
_00_	1	16	w	0	1	0	0	0	0	0	0	0	0	0	0.037102	s	0	0	0	0	1	0	0	0	0	0	0	0.958149
_00_	1	17	w	0	1	0	0	0	0	0	0	0	0	0	0.037102	s	0	0	0	0	0	1	0	0	0	0	0	0.958149
_00_	1	18	w	0	1	0	0	0	0	0	0	0	0	0	0.037102	s	0	0	0	0	0	0	1	0	0	0	0	0.958149
_00_	1	19	w	0	1	0	0	0	0	0	0	0	0	0	0.037102	s	0	0	0	0	0	0	0	1	0	0	0	0.958149
_00_	1	20	w	0	1	0	0	0	0	0	0	0	0	0	0.037102	s	0	0	0	0	0	0	0	0	1	0	0	0.958149
_00_	1	21	w	0	1	0	0	0	0	0	0	0	0	0	0.037102	s	0	0	0	0	0	0	0	0	0	1	0	0.958149
_00_	1	22	w	0	1	0	0	0	0	0	0	0	0	0	0.037102	s	0	0	0	0	0	0	0	0	0	0	1	0.958149
_00_	1	23	w	0	0	1	0	0	0	0	0	0	0	0	0.037102	s	1	0	0	0	0	0	0	0	0	0	0	0.958149
_00_	1	24	w	0	0	1	0	0	0	0	0	0	0	0	0.037102	s	0	1	0	0	0	0	0	0	0	0	0	0.958149
_00_	1	25	w	0	0	1	0	0	0	0	0	0	0	0	0.037102	s	0	0	1	0	0	0	0	0	0	0	0	0.958149
_00_	1	26	w	0	0	1	0	0	0	0	0	0	0	0	0.037102	s	0	0	0	1	0	0	0	0	0	0	0	0.958149
_00_	1	27	w	0	0	1	0	0	0	0	0	0	0	0	0.037102	s	0	0	0	0	1	0	0	0	0	0	0	0.958149
_00_	1	28	w	0	0	1	0	0	0	0	0	0	0	0	0.037102	s	0	0	0	0	0	1	0	0	0	0	0	0.958149
_00_	1	29	w	0	0	1	0	0	0	0	0	0	0	0	0.037102	s	0	0	0	0	0	0	1	0	0	0	0	0.958149
_00_	1	30	w	0	0	1	0	0	0	0	0	0	0	0	0.037102	s	0	0	0	0	0	0	0	1	0	0	0	0.958149
_00_	1	31	w	0	0	1	0	0	0	0	0	0	0	0	0.037102	s	0	0	0	0	0	0	0	0	1	0	0	0.958149
_00_	1	32	w	0	0	1	0	0	0	0	0	0	0	0	0.037102	s	0	0	0	0	0	0	0	0	0	1	0	0.958149
_00_	1	33	w	0	0	1	0	0	0	0	0	0	0	0	0.037102	s	0	0	0	0	0	0	0	0	0	0	1	0.958149
_00_	1	34	w	0	0	0	1	0	0	0	0	0	0	0	0.037102	s	1	0	0	0	0	0	0	0	0	0	0	0.958149
_00_	1	35	w	0	0	0	1	0	0	0	0	0	0	0	0.037102	s	0	1	0	0	0	0	0	0	0	0	0	0.958149
_00_	1	36	w	0	0	0	1	0	0	0	0	0	0	0	0.037102	s	0	0	1	0	0	0	0	0	0	0	0	0.958149
_00_	1	37	w	0	0	0	1	0	0	0	0	0	0	0	0.037102	s	0	0	0	1	0	0	0	0	0	0	0	0.958149
_00_	1	38	w	0	0	0	1	0	0	0	0	0	0	0	0.037102	s	0	0	0	0	1	0	0	0	0	0	0	0.958149
_00_	1	39	w	0	0	0	1	0	0	0	0	0	0	0	0.037102	s	0	0	0	0	0	1	0	0	0	0	0	0.958149
_00_	1	40	w	0	0	0	1	0	0	0	0	0	0	0	0.037102	s	0	0	0	0	0	0	1	0	0	0	0	0.958149
_00_	1	41	w	0	0	0	1	0	0	0	0	0	0	0	0.037102	s	0	0	0	0	0	0	0	1	0	0	0	0.958149
_00_	1	42	w	0	0	0	1	0	0	0	0	0	0	0	0.037102	s	0	0	0	0	0	0	0	0	1	0	0	0.958149
_00_	1	43	w	0	0	0	1	0	0	0	0	0	0	0	0.037102	s	0	0	0	0	0	0	0	0	0	1	0	0.958149
_00_	1	44	w	0	0	0	1	0	0	0	0	0	0	0	0.037102	s	0	0	0	0	0	0	0	0	0	0	1	0.958149
_00_	1	45	w	0	0	0	0	1	0	0	0	0	0	0	0.037102	s	1	0	0	0	0	0	0	0	0	0	0	0.958149
_00_	1	46	w	0	0	0	0	1	0	0	0	0	0	0	0.037102	s	0	1	0	0	0	0	0	0	0	0	0	0.958149
_00_	1	47	w	0	0	0	0	1	0	0	0	0	0	0	0.037102	s	0	0	1	0	0	0	0	0	0	0	0	0.958149
_00_	1	48	w	0	0	0	0	1	0	0	0	0	0	0	0.037102	s	0	0	0	1	0	0	0	0	0	0	0	0.958149
_00_	1	49	w	0	0	0	0	1	0	0	0	0	0	0	0.037102	s	0	0	0	0	1	0	0	0	0	0	0	0.958149
_00_	1	50	w	0	0	0	0	1	0	0	0	0	0	0	0.037102	s	0	0	0	0	0	1	0	0	0	0	0	0.958149
_00_	1	51	w	0	0	0	0	1	0	0	0	0	0	0	0.037102	s	0	0	0	0	0	0	1	0	0	0	0	0.958149
_00_	1	52	w	0	0	0	0	1	0	0	0	0	0	0	0.037102	s	0	0	0	0	0	0	0	1	0	0	0	0.958149
_00_	1	53	w	0	0	0	0	1	0	0	0	0	0	0	0.037102	s	0	0	0	0	0	0	0	0	1	0	0	0.958149
_00_	1	54	w	0	0	0	0	1	0	0	0	0	0	0	0.037102	s	0	0	0	0	0	0	0	0	0	1	0	0.958149
_00_	1	55	w	0	0	0	0	1	0	0	0	0	0	0	0.037102	s	0	0	0	0	0	0	0	0	0	0	1	0.958149
_00_	1	56	w	0	0	0	0	0	1	0	0	0	0	0	0.037102	s	1	0	0	0	0	0	0	0	0	0	0	0.958149
_00_	1	57	w	0	0	0	0	0	1	0	0	0	0	0	0.037102	s	0	1	0	0	0	0	0	0	0	0	0	0.958149
_00_	1	58	w	0	0	0	0	0	1	0	0	0	0	0	0.037102	s	0	0	1	0	0	0	0	0	0	0	0	0.958149
_00_	1	59	w	0	0	0	0	0	1	0	0	0	0	0	0.037102	s	0	0	0	1	0	0	0	0	0	0	0	0.958149
_00_	1	60	w	0	0	0	0	0	1	0	0	0	0	0	0.037102	s	0	0	0	0	1	0	0	0	0	0	0	0.958149
_00_	1	61	w	0	0	0	0	0	1	0	0	0	0	0	0.037102	s	0	0	0	0	0	1	0	0	0	0	0	0.958149
_00_	1	62	w	0	0	0	0	0	1	0	0	0	0	0	0.037102	s	0	0	0	0	0	0	1	0	0	0	0	0.958149
_00_	1	63	w	0	0	0	0	0	1	0	0	0	0	0	0.037102	s	0	0	0	0	0	0	0	1	0	0	0	0.958149
_00_	1	64	w	0	0	0	0	0	1	0	0	0	0	0	0.037102	s	0	0	0	0	0	0	0	0	1	0	0	0.958149
_00_	1	65	w	0	0	0	0	0	1	0	0	0	0	0	0.037102	s	0	0	0	0	0	0	0	0	0	1	0	0.958149
_00_	1	66	w	0	0	0	0	0	1	0	0	0	0	0	0.037102	s	0	0	0	0	0	0	0	0	0	0	1	0.958149
_00_	1	67	w	0	0	0	0	0	0	1	0	0	0	0	0.037102	s	1	0	0	0	0	0	0	0	0	0	0	0.958149
_00_	1	68	w	0	0	0	0	0	0	1	0	0	0	0	0.037102	s	0	1	0	0	0	0	0	0	0	0	0	0.958149
_00_	1	69	w	0	0	0	0	0	0	1	0	0	0	0	0.037102	s	0	0	1	0	0	0	0	0	0	0	0	0.958149
_00_	1	70	w	0	0	0	0	0	0	1	0	0	0	0	0.037102	s	0	0	0	1	0	0	0	0	0	0	0	0.958149
_00_	1	71	w	0	0	0	0	0	0	1	0	0	0	0	0.037102	s	0	0	0	0	1	0	0	0	0	0	0	0.958149
_00_	1	72	w	0	0	0	0	0	0	1	0	0	0	0	0.037102	s	0	0	0	0	0	1	0	0	0	0	0	0.958149
_00_	1	73	w	0	0	0	0	0	0	1	0	0	0	0	0.037102	s	0	0	0	0	0	0	1	0	0	0	0	0.958149
_00_	1	74	w	0	0	0	0	0	0	1	0	0	0	0	0.037102	s	0	0	0	0	0	0	0	1	0	0	0	0.958149
_00_	1	75	w	0	0	0	0	0	0	1	0	0	0	0	0.037102	s	0	0	0	0	0	0	0	0	1	0	0	0.958149
_00_	1	76	w	0	0	0	0	0	0	1	0	0	0	0	0.037102	s	0	0	0	0	0	0	0	0	0	1	0	0.958149
_00_	1	77	w	0	0	0	0	0	0	1	0	0	0	0	0.037102	s	0	0	0	0	0	0	0	0	0	0	1	0.958149
_00_	1	78	w	0	0	0	0	0	0	0	1	0	0	0	0.037102	s	1	0	0	0	0	0	0	0	0	0	0	0.958149
_00_	1	79	w	0	0	0	0	0	0	0	1	0	0	0	0.037102	s	0	1	0	0	0	0	0	0	0	0	0	0.958149
_00_	1	80	w	0	0	0	0	0	0	0	1	0	0	0	0.037102	s	0	0	1	0	0	0	0	0	0	0	0	0.958149
_00_	1	81	w	0	0	0	0	0	0	0	1	0	0	0	0.037102	s	0	0	0	1	0	0	0	0	0	0	0	0.958149
_00_	1	82	w	0	0	0	0	0	0	0	1	0	0	0	0.037102	s	0	0	0	0	1	0	0	0	0	0	0	0.958149
_00_	1	83	w	0	0	0	0	0	0	0	1	0	0	0	0.037102	s	0	0	0	0	0	1	0	0	0	0	0	0.958149
_00_	1	84	w	0	0	0	0	0	0	0	1	0	0	0	0.037102	s	0	0	0	0	0	0	1	0	0	0	0	0.958149
_00_	1	85	w	0	0	0	0	0	0	0	1	0	0	0	0.037102	s	0	0	0	0	0	0	0	1	0	0	0	0.958149
_00_	1	86	w	0	0	0	0	0	0	0	1	0	0	0	0.037102	s	0	0	0	0	0	0	0	0	1	0	0	0.958149
_00_	1	87	w	0	0	0	0	0	0	0	1	0	0	0	0.037102	s	0	0	0	0	0	0	0	0	0	1	0	0.958149
_00_	1	88	w	0	0	0	0	0	0	0	1	0	0	0	0.037102	s	0	0	0	0	0	0	0	0	0	0	1	0.958149
_00_	1	89	w	0	0	0	0	0	0	0	0	1	0	0	0.037102	s	1	0	0	0	0	0	0	0	0	0	0	0.958149
_00_	1	90	w	0	0	0	0	0	0	0	0	1	0	0	0.037102	s	0	1	0	0	0	0	0	0	0	0	0	0.958149
_00_	1	91	w	0	0	0	0	0	0	0	0	1	0	0	0.037102	s	0	0	1	0	0	0	0	0	0	0	0	0.958149
_00_	1	92	w	0	0	0	0	0	0	0	0	1	0	0	0.037102	s	0	0	0	1	0	0	0	0	0	0	0	0.958149
_00_	1	93	w	0	0	0	0	0	0	0	0	1	0	0	0.037102	s	0	0	0	0	1	0	0	0	0	0	0	0.958149
_00_	1	94	w	0	0	0	0	0	0	0	0	1	0	0	0.037102	s	0	0	0	0	0	1	0	0	0	0	0	0.958149
_00_	1	95	w	0	0	0	0	0	0	0	0	1	0	0	0.037102	s	0	0	0	0	0	0	1	0	0	0	0	0.958149
_00_	1	96	w	0	0	0	0	0	0	0	0	1	0	0	0.037102	s	0	0	0	0	0	0	0	1	0	0	0	0.958149
_00_	1	97	w	0	0	0	0	0	0	0	0	1	0	0	0.037102	s	0	0	0	0	0	0	0	0	1	0	0	0.958149
_00_	1	98	w	0	0	0	0	0	0	0	0	1	0	0	0.037102	s	0	0	0	0	0	0	0	0	0	1	0	0.958149
_00_	1	99	w	0	0	0	0	0	0	0	0	1	0	0	0.037102	s	0	0	0	0	0	0	0	0	0	0	1	0.958149
_00_	1	100	w	0	0	0	0	0	0	0	0	0	1	0	0.037102	s	1	0	0	0	0	0	0	0	0	0	0	0.958149
_00_	1	101	w	0	0	0	0	0	0	0	0	0	1	0	0.037102	s	0	1	0	0	0	0	0	0	0	0	0	0.958149
_00_	1	102	w	0	0	0	0	0	0	0	0	0	1	0	0.037102	s	0	0	1	0	0	0	0	0	0	0	0	0.958149
_00_	1	103	w	0	0	0	0	0	0	0	0	0	1	0	0.037102	s	0	0	0	1	0	0	0	0	0	0	0	0.958149
_00_	1	104	w	0	0	0	0	0	0	0	0	0	1	0	0.037102	s	0	0	0	0	1	0	0	0	0	0	0	0.958149
_00_	1	105	w	0	0	0	0	0	0	0	0	0	1	0	0.037102	s	0	0	0	0	0	1	0	0	0	0	0	0.958149
_00_	1	106	w	0	0	0	0	0	0	0	0	0	1	0	0.037102	s	0	0	0	0	0	0	1	0	0	0	0	0.958149
_00_	1	107	w	0	0	0	0	0	0	0	0	0	1	0	0.037102	s	0	0	0	0	0	0	0	1	0	0	0	0.958149
_00_	1	108	w	0	0	0	0	0	0	0	0	0	1	0	0.037102	s	0	0	0	0	0	0	0	0	1	0	0	0.958149
_00_	1	109	w	0	0	0	0	0	0	0	0	0	1	0	0.037102	s	0	0	0	0	0	0	0	0	0	1	0	0.958149
_00_	1	110	w	0	0	0	0	0	0	0	0	0	1	0	0.037102	s	0	0	0	0	0	0	0	0	0	0	1	0.958149
_00_	1	111	w	0	0	0	0	0	0	0	0	0	0	1	0.037102	s	1	0	0	0	0	0	0	0	0	0	0	0.958149
_00_	1	112	w	0	0	0	0	0	0	0	0	0	0	1	0.037102	s	0	1	0	0	0	0	0	0	0	0	0	0.958149
_00_	1	113	w	0	0	0	0	0	0	0	0	0	0	1	0.037102	s	0	0	1	0	0	0	0	0	0	0	0	0.958149
_00_	1	114	w	0	0	0	0	0	0	0	0	0	0	1	0.037102	s	0	0	0	1	0	0	0	0	0	0	0	0.958149
_00_	1	115	w	0	0	0	0	0	0	0	0	0	0	1	0.037102	s	0	0	0	0	1	0	0	0	0	0	0	0.958149
_00_	1	116	w	0	0	0	0	0	0	0	0	0	0	1	0.037102	s	0	0	0	0	0	1	0	0	0	0	0	0.958149
_00_	1	117	w	0	0	0	0	0	0	0	0	0	0	1	0.037102	s	0	0	0	0	0	0	1	0	0	0	0	0.958149
_00_	1	118	w	0	0	0	0	0	0	0	0	0	0	1	0.037102	s	0	0	0	0	0	0	0	1	0	0	0	0.958149
_00_	1	119	w	0	0	0	0	0	0	0	0	0	0	1	0.037102	s	0	0	0	0	0	0	0	0	1	0	0	0.958149
_00_	1	120	w	0	0	0	0	0	0	0	0	0	0	1	0.037102	s	0	0	0	0	0	0	0	0	0	1	0	0.958149
_00_	1	121	w	0	0	0	0	0	0	0	0	0	0	1	0.037102	s	0	0	0	0	0	0	0	0	0	0	1	0.958149

## Sheet: cost0_00_3.2_8_2
D	run	component	wolf	-1	-0.8	-0.6	-0.4	-0.2	0	0.2	0.4	0.6	0.8	1	wolf_expected_payoff	sheep	-1.1	-0.8.1	-0.6.1	-0.4.1	-0.2.1	0.1	0.2.1	0.4.1	0.6.1	0.8.1	1.1	sheep_expected_payoff
_00_	2	1	w	1	0	0	0	0	0	0	0	0	0	0	0.037316	s	1	0	0	0	0	0	0	0	0	0	0	0.956816
_00_	2	2	w	1	0	0	0	0	0	0	0	0	0	0	0.037316	s	0	1	0	0	0	0	0	0	0	0	0	0.956816
_00_	2	3	w	1	0	0	0	0	0	0	0	0	0	0	0.037316	s	0	0	1	0	0	0	0	0	0	0	0	0.956816
_00_	2	4	w	1	0	0	0	0	0	0	0	0	0	0	0.037316	s	0	0	0	1	0	0	0	0	0	0	0	0.956816
_00_	2	5	w	1	0	0	0	0	0	0	0	0	0	0	0.037316	s	0	0	0	0	1	0	0	0	0	0	0	0.956816
_00_	2	6	w	1	0	0	0	0	0	0	0	0	0	0	0.037316	s	0	0	0	0	0	1	0	0	0	0	0	0.956816
_00_	2	7	w	1	0	0	0	0	0	0	0	0	0	0	0.037316	s	0	0	0	0	0	0	1	0	0	0	0	0.956816
_00_	2	8	w	1	0	0	0	0	0	0	0	0	0	0	0.037316	s	0	0	0	0	0	0	0	1	0	0	0	0.956816
_00_	2	9	w	1	0	0	0	0	0	0	0	0	0	0	0.037316	s	0	0	0	0	0	0	0	0	1	0	0	0.956816
_00_	2	10	w	1	0	0	0	0	0	0	0	0	0	0	0.037316	s	0	0	0	0	0	0	0	0	0	1	0	0.956816
_00_	2	11	w	1	0	0	0	0	0	0	0	0	0	0	0.037316	s	0	0	0	0	0	0	0	0	0	0	1	0.956816
_00_	2	12	w	0	1	0	0	0	0	0	0	0	0	0	0.037316	s	1	0	0	0	0	0	0	0	0	0	0	0.956816
_00_	2	13	w	0	1	0	0	0	0	0	0	0	0	0	0.037316	s	0	1	0	0	0	0	0	0	0	0	0	0.956816
_00_	2	14	w	0	1	0	0	0	0	0	0	0	0	0	0.037316	s	0	0	1	0	0	0	0	0	0	0	0	0.956816
_00_	2	15	w	0	1	0	0	0	0	0	0	0	0	0	0.037316	s	0	0	0	1	0	0	0	0	0	0	0	0.956816
_00_	2	16	w	0	1	0	0	0	0	0	0	0	0	0	0.037316	s	0	0	0	0	1	0	0	0	0	0	0	0.956816
_00_	2	17	w	0	1	0	0	0	0	0	0	0	0	0	0.037316	s	0	0	0	0	0	1	0	0	0	0	0	0.956816
_00_	2	18	w	0	1	0	0	0	0	0	0	0	0	0	0.037316	s	0	0	0	0	0	0	1	0	0	0	0	0.956816
_00_	2	19	w	0	1	0	0	0	0	0	0	0	0	0	0.037316	s	0	0	0	0	0	0	0	1	0	0	0	0.956816
_00_	2	20	w	0	1	0	0	0	0	0	0	0	0	0	0.037316	s	0	0	0	0	0	0	0	0	1	0	0	0.956816
_00_	2	21	w	0	1	0	0	0	0	0	0	0	0	0	0.037316	s	0	0	0	0	0	0	0	0	0	1	0	0.956816
_00_	2	22	w	0	1	0	0	0	0	0	0	0	0	0	0.037316	s	0	0	0	0	0	0	0	0	0	0	1	0.956816
_00_	2	23	w	0	0	1	0	0	0	0	0	0	0	0	0.037316	s	1	0	0	0	0	0	0	0	0	0	0	0.956816
_00_	2	24	w	0	0	1	0	0	0	0	0	0	0	0	0.037316	s	0	1	0	0	0	0	0	0	0	0	0	0.956816
_00_	2	25	w	0	0	1	0	0	0	0	0	0	0	0	0.037316	s	0	0	1	0	0	0	0	0	0	0	0	0.956816
_00_	2	26	w	0	0	1	0	0	0	0	0	0	0	0	0.037316	s	0	0	0	1	0	0	0	0	0	0	0	0.956816
_00_	2	27	w	0	0	1	0	0	0	0	0	0	0	0	0.037316	s	0	0	0	0	1	0	0	0	0	0	0	0.956816
_00_	2	28	w	0	0	1	0	0	0	0	0	0	0	0	0.037316	s	0	0	0	0	0	1	0	0	0	0	0	0.956816
_00_	2	29	w	0	0	1	0	0	0	0	0	0	0	0	0.037316	s	0	0	0	0	0	0	1	0	0	0	0	0.956816
_00_	2	30	w	0	0	1	0	0	0	0	0	0	0	0	0.037316	s	0	0	0	0	0	0	0	1	0	0	0	0.956816
_00_	2	31	w	0	0	1	0	0	0	0	0	0	0	0	0.037316	s	0	0	0	0	0	0	0	0	1	0	0	0.956816
_00_	2	32	w	0	0	1	0	0	0	0	0	0	0	0	0.037316	s	0	0	0	0	0	0	0	0	0	1	0	0.956816
_00_	2	33	w	0	0	1	0	0	0	0	0	0	0	0	0.037316	s	0	0	0	0	0	0	0	0	0	0	1	0.956816
_00_	2	34	w	0	0	0	1	0	0	0	0	0	0	0	0.037316	s	1	0	0	0	0	0	0	0	0	0	0	0.956816
_00_	2	35	w	0	0	0	1	0	0	0	0	0	0	0	0.037316	s	0	1	0	0	0	0	0	0	0	0	0	0.956816
_00_	2	36	w	0	0	0	1	0	0	0	0	0	0	0	0.037316	s	0	0	1	0	0	0	0	0	0	0	0	0.956816
_00_	2	37	w	0	0	0	1	0	0	0	0	0	0	0	0.037316	s	0	0	0	1	0	0	0	0	0	0	0	0.956816
_00_	2	38	w	0	0	0	1	0	0	0	0	0	0	0	0.037316	s	0	0	0	0	1	0	0	0	0	0	0	0.956816
_00_	2	39	w	0	0	0	1	0	0	0	0	0	0	0	0.037316	s	0	0	0	0	0	1	0	0	0	0	0	0.956816
_00_	2	40	w	0	0	0	1	0	0	0	0	0	0	0	0.037316	s	0	0	0	0	0	0	1	0	0	0	0	0.956816
_00_	2	41	w	0	0	0	1	0	0	0	0	0	0	0	0.037316	s	0	0	0	0	0	0	0	1	0	0	0	0.956816
_00_	2	42	w	0	0	0	1	0	0	0	0	0	0	0	0.037316	s	0	0	0	0	0	0	0	0	1	0	0	0.956816
_00_	2	43	w	0	0	0	1	0	0	0	0	0	0	0	0.037316	s	0	0	0	0	0	0	0	0	0	1	0	0.956816
_00_	2	44	w	0	0	0	1	0	0	0	0	0	0	0	0.037316	s	0	0	0	0	0	0	0	0	0	0	1	0.956816
_00_	2	45	w	0	0	0	0	1	0	0	0	0	0	0	0.037316	s	1	0	0	0	0	0	0	0	0	0	0	0.956816
_00_	2	46	w	0	0	0	0	1	0	0	0	0	0	0	0.037316	s	0	1	0	0	0	0	0	0	0	0	0	0.956816
_00_	2	47	w	0	0	0	0	1	0	0	0	0	0	0	0.037316	s	0	0	1	0	0	0	0	0	0	0	0	0.956816
_00_	2	48	w	0	0	0	0	1	0	0	0	0	0	0	0.037316	s	0	0	0	1	0	0	0	0	0	0	0	0.956816
_00_	2	49	w	0	0	0	0	1	0	0	0	0	0	0	0.037316	s	0	0	0	0	1	0	0	0	0	0	0	0.956816
_00_	2	50	w	0	0	0	0	1	0	0	0	0	0	0	0.037316	s	0	0	0	0	0	1	0	0	0	0	0	0.956816
_00_	2	51	w	0	0	0	0	1	0	0	0	0	0	0	0.037316	s	0	0	0	0	0	0	1	0	0	0	0	0.956816
_00_	2	52	w	0	0	0	0	1	0	0	0	0	0	0	0.037316	s	0	0	0	0	0	0	0	1	0	0	0	0.956816
_00_	2	53	w	0	0	0	0	1	0	0	0	0	0	0	0.037316	s	0	0	0	0	0	0	0	0	1	0	0	0.956816
_00_	2	54	w	0	0	0	0	1	0	0	0	0	0	0	0.037316	s	0	0	0	0	0	0	0	0	0	1	0	0.956816
_00_	2	55	w	0	0	0	0	1	0	0	0	0	0	0	0.037316	s	0	0	0	0	0	0	0	0	0	0	1	0.956816
_00_	2	56	w	0	0	0	0	0	1	0	0	0	0	0	0.037316	s	1	0	0	0	0	0	0	0	0	0	0	0.956816
_00_	2	57	w	0	0	0	0	0	1	0	0	0	0	0	0.037316	s	0	1	0	0	0	0	0	0	0	0	0	0.956816
_00_	2	58	w	0	0	0	0	0	1	0	0	0	0	0	0.037316	s	0	0	1	0	0	0	0	0	0	0	0	0.956816
_00_	2	59	w	0	0	0	0	0	1	0	0	0	0	0	0.037316	s	0	0	0	1	0	0	0	0	0	0	0	0.956816
_00_	2	60	w	0	0	0	0	0	1	0	0	0	0	0	0.037316	s	0	0	0	0	1	0	0	0	0	0	0	0.956816
_00_	2	61	w	0	0	0	0	0	1	0	0	0	0	0	0.037316	s	0	0	0	0	0	1	0	0	0	0	0	0.956816
_00_	2	62	w	0	0	0	0	0	1	0	0	0	0	0	0.037316	s	0	0	0	0	0	0	1	0	0	0	0	0.956816
_00_	2	63	w	0	0	0	0	0	1	0	0	0	0	0	0.037316	s	0	0	0	0	0	0	0	1	0	0	0	0.956816
_00_	2	64	w	0	0	0	0	0	1	0	0	0	0	0	0.037316	s	0	0	0	0	0	0	0	0	1	0	0	0.956816
_00_	2	65	w	0	0	0	0	0	1	0	0	0	0	0	0.037316	s	0	0	0	0	0	0	0	0	0	1	0	0.956816
_00_	2	66	w	0	0	0	0	0	1	0	0	0	0	0	0.037316	s	0	0	0	0	0	0	0	0	0	0	1	0.956816
_00_	2	67	w	0	0	0	0	0	0	1	0	0	0	0	0.037316	s	1	0	0	0	0	0	0	0	0	0	0	0.956816
_00_	2	68	w	0	0	0	0	0	0	1	0	0	0	0	0.037316	s	0	1	0	0	0	0	0	0	0	0	0	0.956816
_00_	2	69	w	0	0	0	0	0	0	1	0	0	0	0	0.037316	s	0	0	1	0	0	0	0	0	0	0	0	0.956816
_00_	2	70	w	0	0	0	0	0	0	1	0	0	0	0	0.037316	s	0	0	0	1	0	0	0	0	0	0	0	0.956816
_00_	2	71	w	0	0	0	0	0	0	1	0	0	0	0	0.037316	s	0	0	0	0	1	0	0	0	0	0	0	0.956816
_00_	2	72	w	0	0	0	0	0	0	1	0	0	0	0	0.037316	s	0	0	0	0	0	1	0	0	0	0	0	0.956816
_00_	2	73	w	0	0	0	0	0	0	1	0	0	0	0	0.037316	s	0	0	0	0	0	0	1	0	0	0	0	0.956816
_00_	2	74	w	0	0	0	0	0	0	1	0	0	0	0	0.037316	s	0	0	0	0	0	0	0	1	0	0	0	0.956816
_00_	2	75	w	0	0	0	0	0	0	1	0	0	0	0	0.037316	s	0	0	0	0	0	0	0	0	1	0	0	0.956816
_00_	2	76	w	0	0	0	0	0	0	1	0	0	0	0	0.037316	s	0	0	0	0	0	0	0	0	0	1	0	0.956816
_00_	2	77	w	0	0	0	0	0	0	1	0	0	0	0	0.037316	s	0	0	0	0	0	0	0	0	0	0	1	0.956816
_00_	2	78	w	0	0	0	0	0	0	0	1	0	0	0	0.037316	s	1	0	0	0	0	0	0	0	0	0	0	0.956816
_00_	2	79	w	0	0	0	0	0	0	0	1	0	0	0	0.037316	s	0	1	0	0	0	0	0	0	0	0	0	0.956816
_00_	2	80	w	0	0	0	0	0	0	0	1	0	0	0	0.037316	s	0	0	1	0	0	0	0	0	0	0	0	0.956816
_00_	2	81	w	0	0	0	0	0	0	0	1	0	0	0	0.037316	s	0	0	0	1	0	0	0	0	0	0	0	0.956816
_00_	2	82	w	0	0	0	0	0	0	0	1	0	0	0	0.037316	s	0	0	0	0	1	0	0	0	0	0	0	0.956816
_00_	2	83	w	0	0	0	0	0	0	0	1	0	0	0	0.037316	s	0	0	0	0	0	1	0	0	0	0	0	0.956816
_00_	2	84	w	0	0	0	0	0	0	0	1	0	0	0	0.037316	s	0	0	0	0	0	0	1	0	0	0	0	0.956816
_00_	2	85	w	0	0	0	0	0	0	0	1	0	0	0	0.037316	s	0	0	0	0	0	0	0	1	0	0	0	0.956816
_00_	2	86	w	0	0	0	0	0	0	0	1	0	0	0	0.037316	s	0	0	0	0	0	0	0	0	1	0	0	0.956816
_00_	2	87	w	0	0	0	0	0	0	0	1	0	0	0	0.037316	s	0	0	0	0	0	0	0	0	0	1	0	0.956816
_00_	2	88	w	0	0	0	0	0	0	0	1	0	0	0	0.037316	s	0	0	0	0	0	0	0	0	0	0	1	0.956816
_00_	2	89	w	0	0	0	0	0	0	0	0	1	0	0	0.037316	s	1	0	0	0	0	0	0	0	0	0	0	0.956816
_00_	2	90	w	0	0	0	0	0	0	0	0	1	0	0	0.037316	s	0	1	0	0	0	0	0	0	0	0	0	0.956816
_00_	2	91	w	0	0	0	0	0	0	0	0	1	0	0	0.037316	s	0	0	1	0	0	0	0	0	0	0	0	0.956816
_00_	2	92	w	0	0	0	0	0	0	0	0	1	0	0	0.037316	s	0	0	0	1	0	0	0	0	0	0	0	0.956816
_00_	2	93	w	0	0	0	0	0	0	0	0	1	0	0	0.037316	s	0	0	0	0	1	0	0	0	0	0	0	0.956816
_00_	2	94	w	0	0	0	0	0	0	0	0	1	0	0	0.037316	s	0	0	0	0	0	1	0	0	0	0	0	0.956816
_00_	2	95	w	0	0	0	0	0	0	0	0	1	0	0	0.037316	s	0	0	0	0	0	0	1	0	0	0	0	0.956816
_00_	2	96	w	0	0	0	0	0	0	0	0	1	0	0	0.037316	s	0	0	0	0	0	0	0	1	0	0	0	0.956816
_00_	2	97	w	0	0	0	0	0	0	0	0	1	0	0	0.037316	s	0	0	0	0	0	0	0	0	1	0	0	0.956816
_00_	2	98	w	0	0	0	0	0	0	0	0	1	0	0	0.037316	s	0	0	0	0	0	0	0	0	0	1	0	0.956816
_00_	2	99	w	0	0	0	0	0	0	0	0	1	0	0	0.037316	s	0	0	0	0	0	0	0	0	0	0	1	0.956816
_00_	2	100	w	0	0	0	0	0	0	0	0	0	1	0	0.037316	s	1	0	0	0	0	0	0	0	0	0	0	0.956816
_00_	2	101	w	0	0	0	0	0	0	0	0	0	1	0	0.037316	s	0	1	0	0	0	0	0	0	0	0	0	0.956816
_00_	2	102	w	0	0	0	0	0	0	0	0	0	1	0	0.037316	s	0	0	1	0	0	0	0	0	0	0	0	0.956816
_00_	2	103	w	0	0	0	0	0	0	0	0	0	1	0	0.037316	s	0	0	0	1	0	0	0	0	0	0	0	0.956816
_00_	2	104	w	0	0	0	0	0	0	0	0	0	1	0	0.037316	s	0	0	0	0	1	0	0	0	0	0	0	0.956816
_00_	2	105	w	0	0	0	0	0	0	0	0	0	1	0	0.037316	s	0	0	0	0	0	1	0	0	0	0	0	0.956816
_00_	2	106	w	0	0	0	0	0	0	0	0	0	1	0	0.037316	s	0	0	0	0	0	0	1	0	0	0	0	0.956816
_00_	2	107	w	0	0	0	0	0	0	0	0	0	1	0	0.037316	s	0	0	0	0	0	0	0	1	0	0	0	0.956816
_00_	2	108	w	0	0	0	0	0	0	0	0	0	1	0	0.037316	s	0	0	0	0	0	0	0	0	1	0	0	0.956816
_00_	2	109	w	0	0	0	0	0	0	0	0	0	1	0	0.037316	s	0	0	0	0	0	0	0	0	0	1	0	0.956816
_00_	2	110	w	0	0	0	0	0	0	0	0	0	1	0	0.037316	s	0	0	0	0	0	0	0	0	0	0	1	0.956816
_00_	2	111	w	0	0	0	0	0	0	0	0	0	0	1	0.037316	s	1	0	0	0	0	0	0	0	0	0	0	0.956816
_00_	2	112	w	0	0	0	0	0	0	0	0	0	0	1	0.037316	s	0	1	0	0	0	0	0	0	0	0	0	0.956816
_00_	2	113	w	0	0	0	0	0	0	0	0	0	0	1	0.037316	s	0	0	1	0	0	0	0	0	0	0	0	0.956816
_00_	2	114	w	0	0	0	0	0	0	0	0	0	0	1	0.037316	s	0	0	0	1	0	0	0	0	0	0	0	0.956816
_00_	2	115	w	0	0	0	0	0	0	0	0	0	0	1	0.037316	s	0	0	0	0	1	0	0	0	0	0	0	0.956816
_00_	2	116	w	0	0	0	0	0	0	0	0	0	0	1	0.037316	s	0	0	0	0	0	1	0	0	0	0	0	0.956816
_00_	2	117	w	0	0	0	0	0	0	0	0	0	0	1	0.037316	s	0	0	0	0	0	0	1	0	0	0	0	0.956816
_00_	2	118	w	0	0	0	0	0	0	0	0	0	0	1	0.037316	s	0	0	0	0	0	0	0	1	0	0	0	0.956816
_00_	2	119	w	0	0	0	0	0	0	0	0	0	0	1	0.037316	s	0	0	0	0	0	0	0	0	1	0	0	0.956816
_00_	2	120	w	0	0	0	0	0	0	0	0	0	0	1	0.037316	s	0	0	0	0	0	0	0	0	0	1	0	0.956816
_00_	2	121	w	0	0	0	0	0	0	0	0	0	0	1	0.037316	s	0	0	0	0	0	0	0	0	0	0	1	0.956816

## Sheet: cost0_00_3.2_8_3
D	run	component	wolf	-1	-0.8	-0.6	-0.4	-0.2	0	0.2	0.4	0.6	0.8	1	wolf_expected_payoff	sheep	-1.1	-0.8.1	-0.6.1	-0.4.1	-0.2.1	0.1	0.2.1	0.4.1	0.6.1	0.8.1	1.1	sheep_expected_payoff
_00_	3	1	w	1	0	0	0	0	0	0	0	0	0	0	0.037351	s	1	0	0	0	0	0	0	0	0	0	0	0.95845
_00_	3	2	w	1	0	0	0	0	0	0	0	0	0	0	0.037351	s	0	1	0	0	0	0	0	0	0	0	0	0.95845
_00_	3	3	w	1	0	0	0	0	0	0	0	0	0	0	0.037351	s	0	0	1	0	0	0	0	0	0	0	0	0.95845
_00_	3	4	w	1	0	0	0	0	0	0	0	0	0	0	0.037351	s	0	0	0	1	0	0	0	0	0	0	0	0.95845
_00_	3	5	w	1	0	0	0	0	0	0	0	0	0	0	0.037351	s	0	0	0	0	1	0	0	0	0	0	0	0.95845
_00_	3	6	w	1	0	0	0	0	0	0	0	0	0	0	0.037351	s	0	0	0	0	0	1	0	0	0	0	0	0.95845
_00_	3	7	w	1	0	0	0	0	0	0	0	0	0	0	0.037351	s	0	0	0	0	0	0	1	0	0	0	0	0.95845
_00_	3	8	w	1	0	0	0	0	0	0	0	0	0	0	0.037351	s	0	0	0	0	0	0	0	1	0	0	0	0.95845
_00_	3	9	w	1	0	0	0	0	0	0	0	0	0	0	0.037351	s	0	0	0	0	0	0	0	0	1	0	0	0.95845
_00_	3	10	w	1	0	0	0	0	0	0	0	0	0	0	0.037351	s	0	0	0	0	0	0	0	0	0	1	0	0.95845
_00_	3	11	w	1	0	0	0	0	0	0	0	0	0	0	0.037351	s	0	0	0	0	0	0	0	0	0	0	1	0.95845
_00_	3	12	w	0	1	0	0	0	0	0	0	0	0	0	0.037351	s	1	0	0	0	0	0	0	0	0	0	0	0.95845
_00_	3	13	w	0	1	0	0	0	0	0	0	0	0	0	0.037351	s	0	1	0	0	0	0	0	0	0	0	0	0.95845
_00_	3	14	w	0	1	0	0	0	0	0	0	0	0	0	0.037351	s	0	0	1	0	0	0	0	0	0	0	0	0.95845
_00_	3	15	w	0	1	0	0	0	0	0	0	0	0	0	0.037351	s	0	0	0	1	0	0	0	0	0	0	0	0.95845
_00_	3	16	w	0	1	0	0	0	0	0	0	0	0	0	0.037351	s	0	0	0	0	1	0	0	0	0	0	0	0.95845
_00_	3	17	w	0	1	0	0	0	0	0	0	0	0	0	0.037351	s	0	0	0	0	0	1	0	0	0	0	0	0.95845
_00_	3	18	w	0	1	0	0	0	0	0	0	0	0	0	0.037351	s	0	0	0	0	0	0	1	0	0	0	0	0.95845
_00_	3	19	w	0	1	0	0	0	0	0	0	0	0	0	0.037351	s	0	0	0	0	0	0	0	1	0	0	0	0.95845
_00_	3	20	w	0	1	0	0	0	0	0	0	0	0	0	0.037351	s	0	0	0	0	0	0	0	0	1	0	0	0.95845
_00_	3	21	w	0	1	0	0	0	0	0	0	0	0	0	0.037351	s	0	0	0	0	0	0	0	0	0	1	0	0.95845
_00_	3	22	w	0	1	0	0	0	0	0	0	0	0	0	0.037351	s	0	0	0	0	0	0	0	0	0	0	1	0.95845
_00_	3	23	w	0	0	1	0	0	0	0	0	0	0	0	0.037351	s	1	0	0	0	0	0	0	0	0	0	0	0.95845
_00_	3	24	w	0	0	1	0	0	0	0	0	0	0	0	0.037351	s	0	1	0	0	0	0	0	0	0	0	0	0.95845
_00_	3	25	w	0	0	1	0	0	0	0	0	0	0	0	0.037351	s	0	0	1	0	0	0	0	0	0	0	0	0.95845
_00_	3	26	w	0	0	1	0	0	0	0	0	0	0	0	0.037351	s	0	0	0	1	0	0	0	0	0	0	0	0.95845
_00_	3	27	w	0	0	1	0	0	0	0	0	0	0	0	0.037351	s	0	0	0	0	1	0	0	0	0	0	0	0.95845
_00_	3	28	w	0	0	1	0	0	0	0	0	0	0	0	0.037351	s	0	0	0	0	0	1	0	0	0	0	0	0.95845
_00_	3	29	w	0	0	1	0	0	0	0	0	0	0	0	0.037351	s	0	0	0	0	0	0	1	0	0	0	0	0.95845
_00_	3	30	w	0	0	1	0	0	0	0	0	0	0	0	0.037351	s	0	0	0	0	0	0	0	1	0	0	0	0.95845
_00_	3	31	w	0	0	1	0	0	0	0	0	0	0	0	0.037351	s	0	0	0	0	0	0	0	0	1	0	0	0.95845
_00_	3	32	w	0	0	1	0	0	0	0	0	0	0	0	0.037351	s	0	0	0	0	0	0	0	0	0	1	0	0.95845
_00_	3	33	w	0	0	1	0	0	0	0	0	0	0	0	0.037351	s	0	0	0	0	0	0	0	0	0	0	1	0.95845
_00_	3	34	w	0	0	0	1	0	0	0	0	0	0	0	0.037351	s	1	0	0	0	0	0	0	0	0	0	0	0.95845
_00_	3	35	w	0	0	0	1	0	0	0	0	0	0	0	0.037351	s	0	1	0	0	0	0	0	0	0	0	0	0.95845
_00_	3	36	w	0	0	0	1	0	0	0	0	0	0	0	0.037351	s	0	0	1	0	0	0	0	0	0	0	0	0.95845
_00_	3	37	w	0	0	0	1	0	0	0	0	0	0	0	0.037351	s	0	0	0	1	0	0	0	0	0	0	0	0.95845
_00_	3	38	w	0	0	0	1	0	0	0	0	0	0	0	0.037351	s	0	0	0	0	1	0	0	0	0	0	0	0.95845
_00_	3	39	w	0	0	0	1	0	0	0	0	0	0	0	0.037351	s	0	0	0	0	0	1	0	0	0	0	0	0.95845
_00_	3	40	w	0	0	0	1	0	0	0	0	0	0	0	0.037351	s	0	0	0	0	0	0	1	0	0	0	0	0.95845
_00_	3	41	w	0	0	0	1	0	0	0	0	0	0	0	0.037351	s	0	0	0	0	0	0	0	1	0	0	0	0.95845
_00_	3	42	w	0	0	0	1	0	0	0	0	0	0	0	0.037351	s	0	0	0	0	0	0	0	0	1	0	0	0.95845
_00_	3	43	w	0	0	0	1	0	0	0	0	0	0	0	0.037351	s	0	0	0	0	0	0	0	0	0	1	0	0.95845
_00_	3	44	w	0	0	0	1	0	0	0	0	0	0	0	0.037351	s	0	0	0	0	0	0	0	0	0	0	1	0.95845
_00_	3	45	w	0	0	0	0	1	0	0	0	0	0	0	0.037351	s	1	0	0	0	0	0	0	0	0	0	0	0.95845
_00_	3	46	w	0	0	0	0	1	0	0	0	0	0	0	0.037351	s	0	1	0	0	0	0	0	0	0	0	0	0.95845
_00_	3	47	w	0	0	0	0	1	0	0	0	0	0	0	0.037351	s	0	0	1	0	0	0	0	0	0	0	0	0.95845
_00_	3	48	w	0	0	0	0	1	0	0	0	0	0	0	0.037351	s	0	0	0	1	0	0	0	0	0	0	0	0.95845
_00_	3	49	w	0	0	0	0	1	0	0	0	0	0	0	0.037351	s	0	0	0	0	1	0	0	0	0	0	0	0.95845
_00_	3	50	w	0	0	0	0	1	0	0	0	0	0	0	0.037351	s	0	0	0	0	0	1	0	0	0	0	0	0.95845
_00_	3	51	w	0	0	0	0	1	0	0	0	0	0	0	0.037351	s	0	0	0	0	0	0	1	0	0	0	0	0.95845
_00_	3	52	w	0	0	0	0	1	0	0	0	0	0	0	0.037351	s	0	0	0	0	0	0	0	1	0	0	0	0.95845
_00_	3	53	w	0	0	0	0	1	0	0	0	0	0	0	0.037351	s	0	0	0	0	0	0	0	0	1	0	0	0.95845
_00_	3	54	w	0	0	0	0	1	0	0	0	0	0	0	0.037351	s	0	0	0	0	0	0	0	0	0	1	0	0.95845
_00_	3	55	w	0	0	0	0	1	0	0	0	0	0	0	0.037351	s	0	0	0	0	0	0	0	0	0	0	1	0.95845
_00_	3	56	w	0	0	0	0	0	1	0	0	0	0	0	0.037351	s	1	0	0	0	0	0	0	0	0	0	0	0.95845
_00_	3	57	w	0	0	0	0	0	1	0	0	0	0	0	0.037351	s	0	1	0	0	0	0	0	0	0	0	0	0.95845
_00_	3	58	w	0	0	0	0	0	1	0	0	0	0	0	0.037351	s	0	0	1	0	0	0	0	0	0	0	0	0.95845
_00_	3	59	w	0	0	0	0	0	1	0	0	0	0	0	0.037351	s	0	0	0	1	0	0	0	0	0	0	0	0.95845
_00_	3	60	w	0	0	0	0	0	1	0	0	0	0	0	0.037351	s	0	0	0	0	1	0	0	0	0	0	0	0.95845
_00_	3	61	w	0	0	0	0	0	1	0	0	0	0	0	0.037351	s	0	0	0	0	0	1	0	0	0	0	0	0.95845
_00_	3	62	w	0	0	0	0	0	1	0	0	0	0	0	0.037351	s	0	0	0	0	0	0	1	0	0	0	0	0.95845
_00_	3	63	w	0	0	0	0	0	1	0	0	0	0	0	0.037351	s	0	0	0	0	0	0	0	1	0	0	0	0.95845
_00_	3	64	w	0	0	0	0	0	1	0	0	0	0	0	0.037351	s	0	0	0	0	0	0	0	0	1	0	0	0.95845
_00_	3	65	w	0	0	0	0	0	1	0	0	0	0	0	0.037351	s	0	0	0	0	0	0	0	0	0	1	0	0.95845
_00_	3	66	w	0	0	0	0	0	1	0	0	0	0	0	0.037351	s	0	0	0	0	0	0	0	0	0	0	1	0.95845
_00_	3	67	w	0	0	0	0	0	0	1	0	0	0	0	0.037351	s	1	0	0	0	0	0	0	0	0	0	0	0.95845
_00_	3	68	w	0	0	0	0	0	0	1	0	0	0	0	0.037351	s	0	1	0	0	0	0	0	0	0	0	0	0.95845
_00_	3	69	w	0	0	0	0	0	0	1	0	0	0	0	0.037351	s	0	0	1	0	0	0	0	0	0	0	0	0.95845
_00_	3	70	w	0	0	0	0	0	0	1	0	0	0	0	0.037351	s	0	0	0	1	0	0	0	0	0	0	0	0.95845
_00_	3	71	w	0	0	0	0	0	0	1	0	0	0	0	0.037351	s	0	0	0	0	1	0	0	0	0	0	0	0.95845
_00_	3	72	w	0	0	0	0	0	0	1	0	0	0	0	0.037351	s	0	0	0	0	0	1	0	0	0	0	0	0.95845
_00_	3	73	w	0	0	0	0	0	0	1	0	0	0	0	0.037351	s	0	0	0	0	0	0	1	0	0	0	0	0.95845
_00_	3	74	w	0	0	0	0	0	0	1	0	0	0	0	0.037351	s	0	0	0	0	0	0	0	1	0	0	0	0.95845
_00_	3	75	w	0	0	0	0	0	0	1	0	0	0	0	0.037351	s	0	0	0	0	0	0	0	0	1	0	0	0.95845
_00_	3	76	w	0	0	0	0	0	0	1	0	0	0	0	0.037351	s	0	0	0	0	0	0	0	0	0	1	0	0.95845
_00_	3	77	w	0	0	0	0	0	0	1	0	0	0	0	0.037351	s	0	0	0	0	0	0	0	0	0	0	1	0.95845
_00_	3	78	w	0	0	0	0	0	0	0	1	0	0	0	0.037351	s	1	0	0	0	0	0	0	0	0	0	0	0.95845
_00_	3	79	w	0	0	0	0	0	0	0	1	0	0	0	0.037351	s	0	1	0	0	0	0	0	0	0	0	0	0.95845
_00_	3	80	w	0	0	0	0	0	0	0	1	0	0	0	0.037351	s	0	0	1	0	0	0	0	0	0	0	0	0.95845
_00_	3	81	w	0	0	0	0	0	0	0	1	0	0	0	0.037351	s	0	0	0	1	0	0	0	0	0	0	0	0.95845
_00_	3	82	w	0	0	0	0	0	0	0	1	0	0	0	0.037351	s	0	0	0	0	1	0	0	0	0	0	0	0.95845
_00_	3	83	w	0	0	0	0	0	0	0	1	0	0	0	0.037351	s	0	0	0	0	0	1	0	0	0	0	0	0.95845
_00_	3	84	w	0	0	0	0	0	0	0	1	0	0	0	0.037351	s	0	0	0	0	0	0	1	0	0	0	0	0.95845
_00_	3	85	w	0	0	0	0	0	0	0	1	0	0	0	0.037351	s	0	0	0	0	0	0	0	1	0	0	0	0.95845
_00_	3	86	w	0	0	0	0	0	0	0	1	0	0	0	0.037351	s	0	0	0	0	0	0	0	0	1	0	0	0.95845
_00_	3	87	w	0	0	0	0	0	0	0	1	0	0	0	0.037351	s	0	0	0	0	0	0	0	0	0	1	0	0.95845
_00_	3	88	w	0	0	0	0	0	0	0	1	0	0	0	0.037351	s	0	0	0	0	0	0	0	0	0	0	1	0.95845
_00_	3	89	w	0	0	0	0	0	0	0	0	1	0	0	0.037351	s	1	0	0	0	0	0	0	0	0	0	0	0.95845
_00_	3	90	w	0	0	0	0	0	0	0	0	1	0	0	0.037351	s	0	1	0	0	0	0	0	0	0	0	0	0.95845
_00_	3	91	w	0	0	0	0	0	0	0	0	1	0	0	0.037351	s	0	0	1	0	0	0	0	0	0	0	0	0.95845
_00_	3	92	w	0	0	0	0	0	0	0	0	1	0	0	0.037351	s	0	0	0	1	0	0	0	0	0	0	0	0.95845
_00_	3	93	w	0	0	0	0	0	0	0	0	1	0	0	0.037351	s	0	0	0	0	1	0	0	0	0	0	0	0.95845
_00_	3	94	w	0	0	0	0	0	0	0	0	1	0	0	0.037351	s	0	0	0	0	0	1	0	0	0	0	0	0.95845
_00_	3	95	w	0	0	0	0	0	0	0	0	1	0	0	0.037351	s	0	0	0	0	0	0	1	0	0	0	0	0.95845
_00_	3	96	w	0	0	0	0	0	0	0	0	1	0	0	0.037351	s	0	0	0	0	0	0	0	1	0	0	0	0.95845
_00_	3	97	w	0	0	0	0	0	0	0	0	1	0	0	0.037351	s	0	0	0	0	0	0	0	0	1	0	0	0.95845
_00_	3	98	w	0	0	0	0	0	0	0	0	1	0	0	0.037351	s	0	0	0	0	0	0	0	0	0	1	0	0.95845
_00_	3	99	w	0	0	0	0	0	0	0	0	1	0	0	0.037351	s	0	0	0	0	0	0	0	0	0	0	1	0.95845
_00_	3	100	w	0	0	0	0	0	0	0	0	0	1	0	0.037351	s	1	0	0	0	0	0	0	0	0	0	0	0.95845
_00_	3	101	w	0	0	0	0	0	0	0	0	0	1	0	0.037351	s	0	1	0	0	0	0	0	0	0	0	0	0.95845
_00_	3	102	w	0	0	0	0	0	0	0	0	0	1	0	0.037351	s	0	0	1	0	0	0	0	0	0	0	0	0.95845
_00_	3	103	w	0	0	0	0	0	0	0	0	0	1	0	0.037351	s	0	0	0	1	0	0	0	0	0	0	0	0.95845
_00_	3	104	w	0	0	0	0	0	0	0	0	0	1	0	0.037351	s	0	0	0	0	1	0	0	0	0	0	0	0.95845
_00_	3	105	w	0	0	0	0	0	0	0	0	0	1	0	0.037351	s	0	0	0	0	0	1	0	0	0	0	0	0.95845
_00_	3	106	w	0	0	0	0	0	0	0	0	0	1	0	0.037351	s	0	0	0	0	0	0	1	0	0	0	0	0.95845
_00_	3	107	w	0	0	0	0	0	0	0	0	0	1	0	0.037351	s	0	0	0	0	0	0	0	1	0	0	0	0.95845
_00_	3	108	w	0	0	0	0	0	0	0	0	0	1	0	0.037351	s	0	0	0	0	0	0	0	0	1	0	0	0.95845
_00_	3	109	w	0	0	0	0	0	0	0	0	0	1	0	0.037351	s	0	0	0	0	0	0	0	0	0	1	0	0.95845
_00_	3	110	w	0	0	0	0	0	0	0	0	0	1	0	0.037351	s	0	0	0	0	0	0	0	0	0	0	1	0.95845
_00_	3	111	w	0	0	0	0	0	0	0	0	0	0	1	0.037351	s	1	0	0	0	0	0	0	0	0	0	0	0.95845
_00_	3	112	w	0	0	0	0	0	0	0	0	0	0	1	0.037351	s	0	1	0	0	0	0	0	0	0	0	0	0.95845
_00_	3	113	w	0	0	0	0	0	0	0	0	0	0	1	0.037351	s	0	0	1	0	0	0	0	0	0	0	0	0.95845
_00_	3	114	w	0	0	0	0	0	0	0	0	0	0	1	0.037351	s	0	0	0	1	0	0	0	0	0	0	0	0.95845
_00_	3	115	w	0	0	0	0	0	0	0	0	0	0	1	0.037351	s	0	0	0	0	1	0	0	0	0	0	0	0.95845
_00_	3	116	w	0	0	0	0	0	0	0	0	0	0	1	0.037351	s	0	0	0	0	0	1	0	0	0	0	0	0.95845
_00_	3	117	w	0	0	0	0	0	0	0	0	0	0	1	0.037351	s	0	0	0	0	0	0	1	0	0	0	0	0.95845
_00_	3	118	w	0	0	0	0	0	0	0	0	0	0	1	0.037351	s	0	0	0	0	0	0	0	1	0	0	0	0.95845
_00_	3	119	w	0	0	0	0	0	0	0	0	0	0	1	0.037351	s	0	0	0	0	0	0	0	0	1	0	0	0.95845
_00_	3	120	w	0	0	0	0	0	0	0	0	0	0	1	0.037351	s	0	0	0	0	0	0	0	0	0	1	0	0.95845
_00_	3	121	w	0	0	0	0	0	0	0	0	0	0	1	0.037351	s	0	0	0	0	0	0	0	0	0	0	1	0.95845

## Sheet: cost0_00_3.2_8_4
D	run	component	wolf	-1	-0.8	-0.6	-0.4	-0.2	0	0.2	0.4	0.6	0.8	1	wolf_expected_payoff	sheep	-1.1	-0.8.1	-0.6.1	-0.4.1	-0.2.1	0.1	0.2.1	0.4.1	0.6.1	0.8.1	1.1	sheep_expected_payoff
_00_	4	1	w	1	0	0	0	0	0	0	0	0	0	0	0.037092	s	1	0	0	0	0	0	0	0	0	0	0	0.958495
_00_	4	2	w	1	0	0	0	0	0	0	0	0	0	0	0.037092	s	0	1	0	0	0	0	0	0	0	0	0	0.958495
_00_	4	3	w	1	0	0	0	0	0	0	0	0	0	0	0.037092	s	0	0	1	0	0	0	0	0	0	0	0	0.958495
_00_	4	4	w	1	0	0	0	0	0	0	0	0	0	0	0.037092	s	0	0	0	1	0	0	0	0	0	0	0	0.958495
_00_	4	5	w	1	0	0	0	0	0	0	0	0	0	0	0.037092	s	0	0	0	0	1	0	0	0	0	0	0	0.958495
_00_	4	6	w	1	0	0	0	0	0	0	0	0	0	0	0.037092	s	0	0	0	0	0	1	0	0	0	0	0	0.958495
_00_	4	7	w	1	0	0	0	0	0	0	0	0	0	0	0.037092	s	0	0	0	0	0	0	1	0	0	0	0	0.958495
_00_	4	8	w	1	0	0	0	0	0	0	0	0	0	0	0.037092	s	0	0	0	0	0	0	0	1	0	0	0	0.958495
_00_	4	9	w	1	0	0	0	0	0	0	0	0	0	0	0.037092	s	0	0	0	0	0	0	0	0	1	0	0	0.958495
_00_	4	10	w	1	0	0	0	0	0	0	0	0	0	0	0.037092	s	0	0	0	0	0	0	0	0	0	1	0	0.958495
_00_	4	11	w	1	0	0	0	0	0	0	0	0	0	0	0.037092	s	0	0	0	0	0	0	0	0	0	0	1	0.958495
_00_	4	12	w	0	1	0	0	0	0	0	0	0	0	0	0.037092	s	1	0	0	0	0	0	0	0	0	0	0	0.958495
_00_	4	13	w	0	1	0	0	0	0	0	0	0	0	0	0.037092	s	0	1	0	0	0	0	0	0	0	0	0	0.958495
_00_	4	14	w	0	1	0	0	0	0	0	0	0	0	0	0.037092	s	0	0	1	0	0	0	0	0	0	0	0	0.958495
_00_	4	15	w	0	1	0	0	0	0	0	0	0	0	0	0.037092	s	0	0	0	1	0	0	0	0	0	0	0	0.958495
_00_	4	16	w	0	1	0	0	0	0	0	0	0	0	0	0.037092	s	0	0	0	0	1	0	0	0	0	0	0	0.958495
_00_	4	17	w	0	1	0	0	0	0	0	0	0	0	0	0.037092	s	0	0	0	0	0	1	0	0	0	0	0	0.958495
_00_	4	18	w	0	1	0	0	0	0	0	0	0	0	0	0.037092	s	0	0	0	0	0	0	1	0	0	0	0	0.958495
_00_	4	19	w	0	1	0	0	0	0	0	0	0	0	0	0.037092	s	0	0	0	0	0	0	0	1	0	0	0	0.958495
_00_	4	20	w	0	1	0	0	0	0	0	0	0	0	0	0.037092	s	0	0	0	0	0	0	0	0	1	0	0	0.958495
_00_	4	21	w	0	1	0	0	0	0	0	0	0	0	0	0.037092	s	0	0	0	0	0	0	0	0	0	1	0	0.958495
_00_	4	22	w	0	1	0	0	0	0	0	0	0	0	0	0.037092	s	0	0	0	0	0	0	0	0	0	0	1	0.958495
_00_	4	23	w	0	0	1	0	0	0	0	0	0	0	0	0.037092	s	1	0	0	0	0	0	0	0	0	0	0	0.958495
_00_	4	24	w	0	0	1	0	0	0	0	0	0	0	0	0.037092	s	0	1	0	0	0	0	0	0	0	0	0	0.958495
_00_	4	25	w	0	0	1	0	0	0	0	0	0	0	0	0.037092	s	0	0	1	0	0	0	0	0	0	0	0	0.958495
_00_	4	26	w	0	0	1	0	0	0	0	0	0	0	0	0.037092	s	0	0	0	1	0	0	0	0	0	0	0	0.958495
_00_	4	27	w	0	0	1	0	0	0	0	0	0	0	0	0.037092	s	0	0	0	0	1	0	0	0	0	0	0	0.958495
_00_	4	28	w	0	0	1	0	0	0	0	0	0	0	0	0.037092	s	0	0	0	0	0	1	0	0	0	0	0	0.958495
_00_	4	29	w	0	0	1	0	0	0	0	0	0	0	0	0.037092	s	0	0	0	0	0	0	1	0	0	0	0	0.958495
_00_	4	30	w	0	0	1	0	0	0	0	0	0	0	0	0.037092	s	0	0	0	0	0	0	0	1	0	0	0	0.958495
_00_	4	31	w	0	0	1	0	0	0	0	0	0	0	0	0.037092	s	0	0	0	0	0	0	0	0	1	0	0	0.958495
_00_	4	32	w	0	0	1	0	0	0	0	0	0	0	0	0.037092	s	0	0	0	0	0	0	0	0	0	1	0	0.958495
_00_	4	33	w	0	0	1	0	0	0	0	0	0	0	0	0.037092	s	0	0	0	0	0	0	0	0	0	0	1	0.958495
_00_	4	34	w	0	0	0	1	0	0	0	0	0	0	0	0.037092	s	1	0	0	0	0	0	0	0	0	0	0	0.958495
_00_	4	35	w	0	0	0	1	0	0	0	0	0	0	0	0.037092	s	0	1	0	0	0	0	0	0	0	0	0	0.958495
_00_	4	36	w	0	0	0	1	0	0	0	0	0	0	0	0.037092	s	0	0	1	0	0	0	0	0	0	0	0	0.958495
_00_	4	37	w	0	0	0	1	0	0	0	0	0	0	0	0.037092	s	0	0	0	1	0	0	0	0	0	0	0	0.958495
_00_	4	38	w	0	0	0	1	0	0	0	0	0	0	0	0.037092	s	0	0	0	0	1	0	0	0	0	0	0	0.958495
_00_	4	39	w	0	0	0	1	0	0	0	0	0	0	0	0.037092	s	0	0	0	0	0	1	0	0	0	0	0	0.958495
_00_	4	40	w	0	0	0	1	0	0	0	0	0	0	0	0.037092	s	0	0	0	0	0	0	1	0	0	0	0	0.958495
_00_	4	41	w	0	0	0	1	0	0	0	0	0	0	0	0.037092	s	0	0	0	0	0	0	0	1	0	0	0	0.958495
_00_	4	42	w	0	0	0	1	0	0	0	0	0	0	0	0.037092	s	0	0	0	0	0	0	0	0	1	0	0	0.958495
_00_	4	43	w	0	0	0	1	0	0	0	0	0	0	0	0.037092	s	0	0	0	0	0	0	0	0	0	1	0	0.958495
_00_	4	44	w	0	0	0	1	0	0	0	0	0	0	0	0.037092	s	0	0	0	0	0	0	0	0	0	0	1	0.958495
_00_	4	45	w	0	0	0	0	1	0	0	0	0	0	0	0.037092	s	1	0	0	0	0	0	0	0	0	0	0	0.958495
_00_	4	46	w	0	0	0	0	1	0	0	0	0	0	0	0.037092	s	0	1	0	0	0	0	0	0	0	0	0	0.958495
_00_	4	47	w	0	0	0	0	1	0	0	0	0	0	0	0.037092	s	0	0	1	0	0	0	0	0	0	0	0	0.958495
_00_	4	48	w	0	0	0	0	1	0	0	0	0	0	0	0.037092	s	0	0	0	1	0	0	0	0	0	0	0	0.958495
_00_	4	49	w	0	0	0	0	1	0	0	0	0	0	0	0.037092	s	0	0	0	0	1	0	0	0	0	0	0	0.958495
_00_	4	50	w	0	0	0	0	1	0	0	0	0	0	0	0.037092	s	0	0	0	0	0	1	0	0	0	0	0	0.958495
_00_	4	51	w	0	0	0	0	1	0	0	0	0	0	0	0.037092	s	0	0	0	0	0	0	1	0	0	0	0	0.958495
_00_	4	52	w	0	0	0	0	1	0	0	0	0	0	0	0.037092	s	0	0	0	0	0	0	0	1	0	0	0	0.958495
_00_	4	53	w	0	0	0	0	1	0	0	0	0	0	0	0.037092	s	0	0	0	0	0	0	0	0	1	0	0	0.958495
_00_	4	54	w	0	0	0	0	1	0	0	0	0	0	0	0.037092	s	0	0	0	0	0	0	0	0	0	1	0	0.958495
_00_	4	55	w	0	0	0	0	1	0	0	0	0	0	0	0.037092	s	0	0	0	0	0	0	0	0	0	0	1	0.958495
_00_	4	56	w	0	0	0	0	0	1	0	0	0	0	0	0.037092	s	1	0	0	0	0	0	0	0	0	0	0	0.958495
_00_	4	57	w	0	0	0	0	0	1	0	0	0	0	0	0.037092	s	0	1	0	0	0	0	0	0	0	0	0	0.958495
_00_	4	58	w	0	0	0	0	0	1	0	0	0	0	0	0.037092	s	0	0	1	0	0	0	0	0	0	0	0	0.958495
_00_	4	59	w	0	0	0	0	0	1	0	0	0	0	0	0.037092	s	0	0	0	1	0	0	0	0	0	0	0	0.958495
_00_	4	60	w	0	0	0	0	0	1	0	0	0	0	0	0.037092	s	0	0	0	0	1	0	0	0	0	0	0	0.958495
_00_	4	61	w	0	0	0	0	0	1	0	0	0	0	0	0.037092	s	0	0	0	0	0	1	0	0	0	0	0	0.958495
_00_	4	62	w	0	0	0	0	0	1	0	0	0	0	0	0.037092	s	0	0	0	0	0	0	1	0	0	0	0	0.958495
_00_	4	63	w	0	0	0	0	0	1	0	0	0	0	0	0.037092	s	0	0	0	0	0	0	0	1	0	0	0	0.958495
_00_	4	64	w	0	0	0	0	0	1	0	0	0	0	0	0.037092	s	0	0	0	0	0	0	0	0	1	0	0	0.958495
_00_	4	65	w	0	0	0	0	0	1	0	0	0	0	0	0.037092	s	0	0	0	0	0	0	0	0	0	1	0	0.958495
_00_	4	66	w	0	0	0	0	0	1	0	0	0	0	0	0.037092	s	0	0	0	0	0	0	0	0	0	0	1	0.958495
_00_	4	67	w	0	0	0	0	0	0	1	0	0	0	0	0.037092	s	1	0	0	0	0	0	0	0	0	0	0	0.958495
_00_	4	68	w	0	0	0	0	0	0	1	0	0	0	0	0.037092	s	0	1	0	0	0	0	0	0	0	0	0	0.958495
_00_	4	69	w	0	0	0	0	0	0	1	0	0	0	0	0.037092	s	0	0	1	0	0	0	0	0	0	0	0	0.958495
_00_	4	70	w	0	0	0	0	0	0	1	0	0	0	0	0.037092	s	0	0	0	1	0	0	0	0	0	0	0	0.958495
_00_	4	71	w	0	0	0	0	0	0	1	0	0	0	0	0.037092	s	0	0	0	0	1	0	0	0	0	0	0	0.958495
_00_	4	72	w	0	0	0	0	0	0	1	0	0	0	0	0.037092	s	0	0	0	0	0	1	0	0	0	0	0	0.958495
_00_	4	73	w	0	0	0	0	0	0	1	0	0	0	0	0.037092	s	0	0	0	0	0	0	1	0	0	0	0	0.958495
_00_	4	74	w	0	0	0	0	0	0	1	0	0	0	0	0.037092	s	0	0	0	0	0	0	0	1	0	0	0	0.958495
_00_	4	75	w	0	0	0	0	0	0	1	0	0	0	0	0.037092	s	0	0	0	0	0	0	0	0	1	0	0	0.958495
_00_	4	76	w	0	0	0	0	0	0	1	0	0	0	0	0.037092	s	0	0	0	0	0	0	0	0	0	1	0	0.958495
_00_	4	77	w	0	0	0	0	0	0	1	0	0	0	0	0.037092	s	0	0	0	0	0	0	0	0	0	0	1	0.958495
_00_	4	78	w	0	0	0	0	0	0	0	1	0	0	0	0.037092	s	1	0	0	0	0	0	0	0	0	0	0	0.958495
_00_	4	79	w	0	0	0	0	0	0	0	1	0	0	0	0.037092	s	0	1	0	0	0	0	0	0	0	0	0	0.958495
_00_	4	80	w	0	0	0	0	0	0	0	1	0	0	0	0.037092	s	0	0	1	0	0	0	0	0	0	0	0	0.958495
_00_	4	81	w	0	0	0	0	0	0	0	1	0	0	0	0.037092	s	0	0	0	1	0	0	0	0	0	0	0	0.958495
_00_	4	82	w	0	0	0	0	0	0	0	1	0	0	0	0.037092	s	0	0	0	0	1	0	0	0	0	0	0	0.958495
_00_	4	83	w	0	0	0	0	0	0	0	1	0	0	0	0.037092	s	0	0	0	0	0	1	0	0	0	0	0	0.958495
_00_	4	84	w	0	0	0	0	0	0	0	1	0	0	0	0.037092	s	0	0	0	0	0	0	1	0	0	0	0	0.958495
_00_	4	85	w	0	0	0	0	0	0	0	1	0	0	0	0.037092	s	0	0	0	0	0	0	0	1	0	0	0	0.958495
_00_	4	86	w	0	0	0	0	0	0	0	1	0	0	0	0.037092	s	0	0	0	0	0	0	0	0	1	0	0	0.958495
_00_	4	87	w	0	0	0	0	0	0	0	1	0	0	0	0.037092	s	0	0	0	0	0	0	0	0	0	1	0	0.958495
_00_	4	88	w	0	0	0	0	0	0	0	1	0	0	0	0.037092	s	0	0	0	0	0	0	0	0	0	0	1	0.958495
_00_	4	89	w	0	0	0	0	0	0	0	0	1	0	0	0.037092	s	1	0	0	0	0	0	0	0	0	0	0	0.958495
_00_	4	90	w	0	0	0	0	0	0	0	0	1	0	0	0.037092	s	0	1	0	0	0	0	0	0	0	0	0	0.958495
_00_	4	91	w	0	0	0	0	0	0	0	0	1	0	0	0.037092	s	0	0	1	0	0	0	0	0	0	0	0	0.958495
_00_	4	92	w	0	0	0	0	0	0	0	0	1	0	0	0.037092	s	0	0	0	1	0	0	0	0	0	0	0	0.958495
_00_	4	93	w	0	0	0	0	0	0	0	0	1	0	0	0.037092	s	0	0	0	0	1	0	0	0	0	0	0	0.958495
_00_	4	94	w	0	0	0	0	0	0	0	0	1	0	0	0.037092	s	0	0	0	0	0	1	0	0	0	0	0	0.958495
_00_	4	95	w	0	0	0	0	0	0	0	0	1	0	0	0.037092	s	0	0	0	0	0	0	1	0	0	0	0	0.958495
_00_	4	96	w	0	0	0	0	0	0	0	0	1	0	0	0.037092	s	0	0	0	0	0	0	0	1	0	0	0	0.958495
_00_	4	97	w	0	0	0	0	0	0	0	0	1	0	0	0.037092	s	0	0	0	0	0	0	0	0	1	0	0	0.958495
_00_	4	98	w	0	0	0	0	0	0	0	0	1	0	0	0.037092	s	0	0	0	0	0	0	0	0	0	1	0	0.958495
_00_	4	99	w	0	0	0	0	0	0	0	0	1	0	0	0.037092	s	0	0	0	0	0	0	0	0	0	0	1	0.958495
_00_	4	100	w	0	0	0	0	0	0	0	0	0	1	0	0.037092	s	1	0	0	0	0	0	0	0	0	0	0	0.958495
_00_	4	101	w	0	0	0	0	0	0	0	0	0	1	0	0.037092	s	0	1	0	0	0	0	0	0	0	0	0	0.958495
_00_	4	102	w	0	0	0	0	0	0	0	0	0	1	0	0.037092	s	0	0	1	0	0	0	0	0	0	0	0	0.958495
_00_	4	103	w	0	0	0	0	0	0	0	0	0	1	0	0.037092	s	0	0	0	1	0	0	0	0	0	0	0	0.958495
_00_	4	104	w	0	0	0	0	0	0	0	0	0	1	0	0.037092	s	0	0	0	0	1	0	0	0	0	0	0	0.958495
_00_	4	105	w	0	0	0	0	0	0	0	0	0	1	0	0.037092	s	0	0	0	0	0	1	0	0	0	0	0	0.958495
_00_	4	106	w	0	0	0	0	0	0	0	0	0	1	0	0.037092	s	0	0	0	0	0	0	1	0	0	0	0	0.958495
_00_	4	107	w	0	0	0	0	0	0	0	0	0	1	0	0.037092	s	0	0	0	0	0	0	0	1	0	0	0	0.958495
_00_	4	108	w	0	0	0	0	0	0	0	0	0	1	0	0.037092	s	0	0	0	0	0	0	0	0	1	0	0	0.958495
_00_	4	109	w	0	0	0	0	0	0	0	0	0	1	0	0.037092	s	0	0	0	0	0	0	0	0	0	1	0	0.958495
_00_	4	110	w	0	0	0	0	0	0	0	0	0	1	0	0.037092	s	0	0	0	0	0	0	0	0	0	0	1	0.958495
_00_	4	111	w	0	0	0	0	0	0	0	0	0	0	1	0.037092	s	1	0	0	0	0	0	0	0	0	0	0	0.958495
_00_	4	112	w	0	0	0	0	0	0	0	0	0	0	1	0.037092	s	0	1	0	0	0	0	0	0	0	0	0	0.958495
_00_	4	113	w	0	0	0	0	0	0	0	0	0	0	1	0.037092	s	0	0	1	0	0	0	0	0	0	0	0	0.958495
_00_	4	114	w	0	0	0	0	0	0	0	0	0	0	1	0.037092	s	0	0	0	1	0	0	0	0	0	0	0	0.958495
_00_	4	115	w	0	0	0	0	0	0	0	0	0	0	1	0.037092	s	0	0	0	0	1	0	0	0	0	0	0	0.958495
_00_	4	116	w	0	0	0	0	0	0	0	0	0	0	1	0.037092	s	0	0	0	0	0	1	0	0	0	0	0	0.958495
_00_	4	117	w	0	0	0	0	0	0	0	0	0	0	1	0.037092	s	0	0	0	0	0	0	1	0	0	0	0	0.958495
_00_	4	118	w	0	0	0	0	0	0	0	0	0	0	1	0.037092	s	0	0	0	0	0	0	0	1	0	0	0	0.958495
_00_	4	119	w	0	0	0	0	0	0	0	0	0	0	1	0.037092	s	0	0	0	0	0	0	0	0	1	0	0	0.958495
_00_	4	120	w	0	0	0	0	0	0	0	0	0	0	1	0.037092	s	0	0	0	0	0	0	0	0	0	1	0	0.958495
_00_	4	121	w	0	0	0	0	0	0	0	0	0	0	1	0.037092	s	0	0	0	0	0	0	0	0	0	0	1	0.958495

## Sheet: cost0_00_3.2_8_5
D	run	component	wolf	-1	-0.8	-0.6	-0.4	-0.2	0	0.2	0.4	0.6	0.8	1	wolf_expected_payoff	sheep	-1.1	-0.8.1	-0.6.1	-0.4.1	-0.2.1	0.1	0.2.1	0.4.1	0.6.1	0.8.1	1.1	sheep_expected_payoff
_00_	5	1	w	1	0	0	0	0	0	0	0	0	0	0	0.037562	s	1	0	0	0	0	0	0	0	0	0	0	0.959155
_00_	5	2	w	1	0	0	0	0	0	0	0	0	0	0	0.037562	s	0	1	0	0	0	0	0	0	0	0	0	0.959155
_00_	5	3	w	1	0	0	0	0	0	0	0	0	0	0	0.037562	s	0	0	1	0	0	0	0	0	0	0	0	0.959155
_00_	5	4	w	1	0	0	0	0	0	0	0	0	0	0	0.037562	s	0	0	0	1	0	0	0	0	0	0	0	0.959155
_00_	5	5	w	1	0	0	0	0	0	0	0	0	0	0	0.037562	s	0	0	0	0	1	0	0	0	0	0	0	0.959155
_00_	5	6	w	1	0	0	0	0	0	0	0	0	0	0	0.037562	s	0	0	0	0	0	1	0	0	0	0	0	0.959155
_00_	5	7	w	1	0	0	0	0	0	0	0	0	0	0	0.037562	s	0	0	0	0	0	0	1	0	0	0	0	0.959155
_00_	5	8	w	1	0	0	0	0	0	0	0	0	0	0	0.037562	s	0	0	0	0	0	0	0	1	0	0	0	0.959155
_00_	5	9	w	1	0	0	0	0	0	0	0	0	0	0	0.037562	s	0	0	0	0	0	0	0	0	1	0	0	0.959155
_00_	5	10	w	1	0	0	0	0	0	0	0	0	0	0	0.037562	s	0	0	0	0	0	0	0	0	0	1	0	0.959155
_00_	5	11	w	1	0	0	0	0	0	0	0	0	0	0	0.037562	s	0	0	0	0	0	0	0	0	0	0	1	0.959155
_00_	5	12	w	0	1	0	0	0	0	0	0	0	0	0	0.037562	s	1	0	0	0	0	0	0	0	0	0	0	0.959155
_00_	5	13	w	0	1	0	0	0	0	0	0	0	0	0	0.037562	s	0	1	0	0	0	0	0	0	0	0	0	0.959155
_00_	5	14	w	0	1	0	0	0	0	0	0	0	0	0	0.037562	s	0	0	1	0	0	0	0	0	0	0	0	0.959155
_00_	5	15	w	0	1	0	0	0	0	0	0	0	0	0	0.037562	s	0	0	0	1	0	0	0	0	0	0	0	0.959155
_00_	5	16	w	0	1	0	0	0	0	0	0	0	0	0	0.037562	s	0	0	0	0	1	0	0	0	0	0	0	0.959155
_00_	5	17	w	0	1	0	0	0	0	0	0	0	0	0	0.037562	s	0	0	0	0	0	1	0	0	0	0	0	0.959155
_00_	5	18	w	0	1	0	0	0	0	0	0	0	0	0	0.037562	s	0	0	0	0	0	0	1	0	0	0	0	0.959155
_00_	5	19	w	0	1	0	0	0	0	0	0	0	0	0	0.037562	s	0	0	0	0	0	0	0	1	0	0	0	0.959155
_00_	5	20	w	0	1	0	0	0	0	0	0	0	0	0	0.037562	s	0	0	0	0	0	0	0	0	1	0	0	0.959155
_00_	5	21	w	0	1	0	0	0	0	0	0	0	0	0	0.037562	s	0	0	0	0	0	0	0	0	0	1	0	0.959155
_00_	5	22	w	0	1	0	0	0	0	0	0	0	0	0	0.037562	s	0	0	0	0	0	0	0	0	0	0	1	0.959155
_00_	5	23	w	0	0	1	0	0	0	0	0	0	0	0	0.037562	s	1	0	0	0	0	0	0	0	0	0	0	0.959155
_00_	5	24	w	0	0	1	0	0	0	0	0	0	0	0	0.037562	s	0	1	0	0	0	0	0	0	0	0	0	0.959155
_00_	5	25	w	0	0	1	0	0	0	0	0	0	0	0	0.037562	s	0	0	1	0	0	0	0	0	0	0	0	0.959155
_00_	5	26	w	0	0	1	0	0	0	0	0	0	0	0	0.037562	s	0	0	0	1	0	0	0	0	0	0	0	0.959155
_00_	5	27	w	0	0	1	0	0	0	0	0	0	0	0	0.037562	s	0	0	0	0	1	0	0	0	0	0	0	0.959155
_00_	5	28	w	0	0	1	0	0	0	0	0	0	0	0	0.037562	s	0	0	0	0	0	1	0	0	0	0	0	0.959155
_00_	5	29	w	0	0	1	0	0	0	0	0	0	0	0	0.037562	s	0	0	0	0	0	0	1	0	0	0	0	0.959155
_00_	5	30	w	0	0	1	0	0	0	0	0	0	0	0	0.037562	s	0	0	0	0	0	0	0	1	0	0	0	0.959155
_00_	5	31	w	0	0	1	0	0	0	0	0	0	0	0	0.037562	s	0	0	0	0	0	0	0	0	1	0	0	0.959155
_00_	5	32	w	0	0	1	0	0	0	0	0	0	0	0	0.037562	s	0	0	0	0	0	0	0	0	0	1	0	0.959155
_00_	5	33	w	0	0	1	0	0	0	0	0	0	0	0	0.037562	s	0	0	0	0	0	0	0	0	0	0	1	0.959155
_00_	5	34	w	0	0	0	1	0	0	0	0	0	0	0	0.037562	s	1	0	0	0	0	0	0	0	0	0	0	0.959155
_00_	5	35	w	0	0	0	1	0	0	0	0	0	0	0	0.037562	s	0	1	0	0	0	0	0	0	0	0	0	0.959155
_00_	5	36	w	0	0	0	1	0	0	0	0	0	0	0	0.037562	s	0	0	1	0	0	0	0	0	0	0	0	0.959155
_00_	5	37	w	0	0	0	1	0	0	0	0	0	0	0	0.037562	s	0	0	0	1	0	0	0	0	0	0	0	0.959155
_00_	5	38	w	0	0	0	1	0	0	0	0	0	0	0	0.037562	s	0	0	0	0	1	0	0	0	0	0	0	0.959155
_00_	5	39	w	0	0	0	1	0	0	0	0	0	0	0	0.037562	s	0	0	0	0	0	1	0	0	0	0	0	0.959155
_00_	5	40	w	0	0	0	1	0	0	0	0	0	0	0	0.037562	s	0	0	0	0	0	0	1	0	0	0	0	0.959155
_00_	5	41	w	0	0	0	1	0	0	0	0	0	0	0	0.037562	s	0	0	0	0	0	0	0	1	0	0	0	0.959155
_00_	5	42	w	0	0	0	1	0	0	0	0	0	0	0	0.037562	s	0	0	0	0	0	0	0	0	1	0	0	0.959155
_00_	5	43	w	0	0	0	1	0	0	0	0	0	0	0	0.037562	s	0	0	0	0	0	0	0	0	0	1	0	0.959155
_00_	5	44	w	0	0	0	1	0	0	0	0	0	0	0	0.037562	s	0	0	0	0	0	0	0	0	0	0	1	0.959155
_00_	5	45	w	0	0	0	0	1	0	0	0	0	0	0	0.037562	s	1	0	0	0	0	0	0	0	0	0	0	0.959155
_00_	5	46	w	0	0	0	0	1	0	0	0	0	0	0	0.037562	s	0	1	0	0	0	0	0	0	0	0	0	0.959155
_00_	5	47	w	0	0	0	0	1	0	0	0	0	0	0	0.037562	s	0	0	1	0	0	0	0	0	0	0	0	0.959155
_00_	5	48	w	0	0	0	0	1	0	0	0	0	0	0	0.037562	s	0	0	0	1	0	0	0	0	0	0	0	0.959155
_00_	5	49	w	0	0	0	0	1	0	0	0	0	0	0	0.037562	s	0	0	0	0	1	0	0	0	0	0	0	0.959155
_00_	5	50	w	0	0	0	0	1	0	0	0	0	0	0	0.037562	s	0	0	0	0	0	1	0	0	0	0	0	0.959155
_00_	5	51	w	0	0	0	0	1	0	0	0	0	0	0	0.037562	s	0	0	0	0	0	0	1	0	0	0	0	0.959155
_00_	5	52	w	0	0	0	0	1	0	0	0	0	0	0	0.037562	s	0	0	0	0	0	0	0	1	0	0	0	0.959155
_00_	5	53	w	0	0	0	0	1	0	0	0	0	0	0	0.037562	s	0	0	0	0	0	0	0	0	1	0	0	0.959155
_00_	5	54	w	0	0	0	0	1	0	0	0	0	0	0	0.037562	s	0	0	0	0	0	0	0	0	0	1	0	0.959155
_00_	5	55	w	0	0	0	0	1	0	0	0	0	0	0	0.037562	s	0	0	0	0	0	0	0	0	0	0	1	0.959155
_00_	5	56	w	0	0	0	0	0	1	0	0	0	0	0	0.037562	s	1	0	0	0	0	0	0	0	0	0	0	0.959155
_00_	5	57	w	0	0	0	0	0	1	0	0	0	0	0	0.037562	s	0	1	0	0	0	0	0	0	0	0	0	0.959155
_00_	5	58	w	0	0	0	0	0	1	0	0	0	0	0	0.037562	s	0	0	1	0	0	0	0	0	0	0	0	0.959155
_00_	5	59	w	0	0	0	0	0	1	0	0	0	0	0	0.037562	s	0	0	0	1	0	0	0	0	0	0	0	0.959155
_00_	5	60	w	0	0	0	0	0	1	0	0	0	0	0	0.037562	s	0	0	0	0	1	0	0	0	0	0	0	0.959155
_00_	5	61	w	0	0	0	0	0	1	0	0	0	0	0	0.037562	s	0	0	0	0	0	1	0	0	0	0	0	0.959155
_00_	5	62	w	0	0	0	0	0	1	0	0	0	0	0	0.037562	s	0	0	0	0	0	0	1	0	0	0	0	0.959155
_00_	5	63	w	0	0	0	0	0	1	0	0	0	0	0	0.037562	s	0	0	0	0	0	0	0	1	0	0	0	0.959155
_00_	5	64	w	0	0	0	0	0	1	0	0	0	0	0	0.037562	s	0	0	0	0	0	0	0	0	1	0	0	0.959155
_00_	5	65	w	0	0	0	0	0	1	0	0	0	0	0	0.037562	s	0	0	0	0	0	0	0	0	0	1	0	0.959155
_00_	5	66	w	0	0	0	0	0	1	0	0	0	0	0	0.037562	s	0	0	0	0	0	0	0	0	0	0	1	0.959155
_00_	5	67	w	0	0	0	0	0	0	1	0	0	0	0	0.037562	s	1	0	0	0	0	0	0	0	0	0	0	0.959155
_00_	5	68	w	0	0	0	0	0	0	1	0	0	0	0	0.037562	s	0	1	0	0	0	0	0	0	0	0	0	0.959155
_00_	5	69	w	0	0	0	0	0	0	1	0	0	0	0	0.037562	s	0	0	1	0	0	0	0	0	0	0	0	0.959155
_00_	5	70	w	0	0	0	0	0	0	1	0	0	0	0	0.037562	s	0	0	0	1	0	0	0	0	0	0	0	0.959155
_00_	5	71	w	0	0	0	0	0	0	1	0	0	0	0	0.037562	s	0	0	0	0	1	0	0	0	0	0	0	0.959155
_00_	5	72	w	0	0	0	0	0	0	1	0	0	0	0	0.037562	s	0	0	0	0	0	1	0	0	0	0	0	0.959155
_00_	5	73	w	0	0	0	0	0	0	1	0	0	0	0	0.037562	s	0	0	0	0	0	0	1	0	0	0	0	0.959155
_00_	5	74	w	0	0	0	0	0	0	1	0	0	0	0	0.037562	s	0	0	0	0	0	0	0	1	0	0	0	0.959155
_00_	5	75	w	0	0	0	0	0	0	1	0	0	0	0	0.037562	s	0	0	0	0	0	0	0	0	1	0	0	0.959155
_00_	5	76	w	0	0	0	0	0	0	1	0	0	0	0	0.037562	s	0	0	0	0	0	0	0	0	0	1	0	0.959155
_00_	5	77	w	0	0	0	0	0	0	1	0	0	0	0	0.037562	s	0	0	0	0	0	0	0	0	0	0	1	0.959155
_00_	5	78	w	0	0	0	0	0	0	0	1	0	0	0	0.037562	s	1	0	0	0	0	0	0	0	0	0	0	0.959155
_00_	5	79	w	0	0	0	0	0	0	0	1	0	0	0	0.037562	s	0	1	0	0	0	0	0	0	0	0	0	0.959155
_00_	5	80	w	0	0	0	0	0	0	0	1	0	0	0	0.037562	s	0	0	1	0	0	0	0	0	0	0	0	0.959155
_00_	5	81	w	0	0	0	0	0	0	0	1	0	0	0	0.037562	s	0	0	0	1	0	0	0	0	0	0	0	0.959155
_00_	5	82	w	0	0	0	0	0	0	0	1	0	0	0	0.037562	s	0	0	0	0	1	0	0	0	0	0	0	0.959155
_00_	5	83	w	0	0	0	0	0	0	0	1	0	0	0	0.037562	s	0	0	0	0	0	1	0	0	0	0	0	0.959155
_00_	5	84	w	0	0	0	0	0	0	0	1	0	0	0	0.037562	s	0	0	0	0	0	0	1	0	0	0	0	0.959155
_00_	5	85	w	0	0	0	0	0	0	0	1	0	0	0	0.037562	s	0	0	0	0	0	0	0	1	0	0	0	0.959155
_00_	5	86	w	0	0	0	0	0	0	0	1	0	0	0	0.037562	s	0	0	0	0	0	0	0	0	1	0	0	0.959155
_00_	5	87	w	0	0	0	0	0	0	0	1	0	0	0	0.037562	s	0	0	0	0	0	0	0	0	0	1	0	0.959155
_00_	5	88	w	0	0	0	0	0	0	0	1	0	0	0	0.037562	s	0	0	0	0	0	0	0	0	0	0	1	0.959155
_00_	5	89	w	0	0	0	0	0	0	0	0	1	0	0	0.037562	s	1	0	0	0	0	0	0	0	0	0	0	0.959155
_00_	5	90	w	0	0	0	0	0	0	0	0	1	0	0	0.037562	s	0	1	0	0	0	0	0	0	0	0	0	0.959155
_00_	5	91	w	0	0	0	0	0	0	0	0	1	0	0	0.037562	s	0	0	1	0	0	0	0	0	0	0	0	0.959155
_00_	5	92	w	0	0	0	0	0	0	0	0	1	0	0	0.037562	s	0	0	0	1	0	0	0	0	0	0	0	0.959155
_00_	5	93	w	0	0	0	0	0	0	0	0	1	0	0	0.037562	s	0	0	0	0	1	0	0	0	0	0	0	0.959155
_00_	5	94	w	0	0	0	0	0	0	0	0	1	0	0	0.037562	s	0	0	0	0	0	1	0	0	0	0	0	0.959155
_00_	5	95	w	0	0	0	0	0	0	0	0	1	0	0	0.037562	s	0	0	0	0	0	0	1	0	0	0	0	0.959155
_00_	5	96	w	0	0	0	0	0	0	0	0	1	0	0	0.037562	s	0	0	0	0	0	0	0	1	0	0	0	0.959155
_00_	5	97	w	0	0	0	0	0	0	0	0	1	0	0	0.037562	s	0	0	0	0	0	0	0	0	1	0	0	0.959155
_00_	5	98	w	0	0	0	0	0	0	0	0	1	0	0	0.037562	s	0	0	0	0	0	0	0	0	0	1	0	0.959155
_00_	5	99	w	0	0	0	0	0	0	0	0	1	0	0	0.037562	s	0	0	0	0	0	0	0	0	0	0	1	0.959155
_00_	5	100	w	0	0	0	0	0	0	0	0	0	1	0	0.037562	s	1	0	0	0	0	0	0	0	0	0	0	0.959155
_00_	5	101	w	0	0	0	0	0	0	0	0	0	1	0	0.037562	s	0	1	0	0	0	0	0	0	0	0	0	0.959155
_00_	5	102	w	0	0	0	0	0	0	0	0	0	1	0	0.037562	s	0	0	1	0	0	0	0	0	0	0	0	0.959155
_00_	5	103	w	0	0	0	0	0	0	0	0	0	1	0	0.037562	s	0	0	0	1	0	0	0	0	0	0	0	0.959155
_00_	5	104	w	0	0	0	0	0	0	0	0	0	1	0	0.037562	s	0	0	0	0	1	0	0	0	0	0	0	0.959155
_00_	5	105	w	0	0	0	0	0	0	0	0	0	1	0	0.037562	s	0	0	0	0	0	1	0	0	0	0	0	0.959155
_00_	5	106	w	0	0	0	0	0	0	0	0	0	1	0	0.037562	s	0	0	0	0	0	0	1	0	0	0	0	0.959155
_00_	5	107	w	0	0	0	0	0	0	0	0	0	1	0	0.037562	s	0	0	0	0	0	0	0	1	0	0	0	0.959155
_00_	5	108	w	0	0	0	0	0	0	0	0	0	1	0	0.037562	s	0	0	0	0	0	0	0	0	1	0	0	0.959155
_00_	5	109	w	0	0	0	0	0	0	0	0	0	1	0	0.037562	s	0	0	0	0	0	0	0	0	0	1	0	0.959155
_00_	5	110	w	0	0	0	0	0	0	0	0	0	1	0	0.037562	s	0	0	0	0	0	0	0	0	0	0	1	0.959155
_00_	5	111	w	0	0	0	0	0	0	0	0	0	0	1	0.037562	s	1	0	0	0	0	0	0	0	0	0	0	0.959155
_00_	5	112	w	0	0	0	0	0	0	0	0	0	0	1	0.037562	s	0	1	0	0	0	0	0	0	0	0	0	0.959155
_00_	5	113	w	0	0	0	0	0	0	0	0	0	0	1	0.037562	s	0	0	1	0	0	0	0	0	0	0	0	0.959155
_00_	5	114	w	0	0	0	0	0	0	0	0	0	0	1	0.037562	s	0	0	0	1	0	0	0	0	0	0	0	0.959155
_00_	5	115	w	0	0	0	0	0	0	0	0	0	0	1	0.037562	s	0	0	0	0	1	0	0	0	0	0	0	0.959155
_00_	5	116	w	0	0	0	0	0	0	0	0	0	0	1	0.037562	s	0	0	0	0	0	1	0	0	0	0	0	0.959155
_00_	5	117	w	0	0	0	0	0	0	0	0	0	0	1	0.037562	s	0	0	0	0	0	0	1	0	0	0	0	0.959155
_00_	5	118	w	0	0	0	0	0	0	0	0	0	0	1	0.037562	s	0	0	0	0	0	0	0	1	0	0	0	0.959155
_00_	5	119	w	0	0	0	0	0	0	0	0	0	0	1	0.037562	s	0	0	0	0	0	0	0	0	1	0	0	0.959155
_00_	5	120	w	0	0	0	0	0	0	0	0	0	0	1	0.037562	s	0	0	0	0	0	0	0	0	0	1	0	0.959155
_00_	5	121	w	0	0	0	0	0	0	0	0	0	0	1	0.037562	s	0	0	0	0	0	0	0	0	0	0	1	0.959155

## Sheet: cost0_00_3.2_8_6
D	run	component	wolf	-1	-0.8	-0.6	-0.4	-0.2	0	0.2	0.4	0.6	0.8	1	wolf_expected_payoff	sheep	-1.1	-0.8.1	-0.6.1	-0.4.1	-0.2.1	0.1	0.2.1	0.4.1	0.6.1	0.8.1	1.1	sheep_expected_payoff
_00_	6	1	w	1	0	0	0	0	0	0	0	0	0	0	0.036784	s	1	0	0	0	0	0	0	0	0	0	0	0.95814
_00_	6	2	w	1	0	0	0	0	0	0	0	0	0	0	0.036784	s	0	1	0	0	0	0	0	0	0	0	0	0.95814
_00_	6	3	w	1	0	0	0	0	0	0	0	0	0	0	0.036784	s	0	0	1	0	0	0	0	0	0	0	0	0.95814
_00_	6	4	w	1	0	0	0	0	0	0	0	0	0	0	0.036784	s	0	0	0	1	0	0	0	0	0	0	0	0.95814
_00_	6	5	w	1	0	0	0	0	0	0	0	0	0	0	0.036784	s	0	0	0	0	1	0	0	0	0	0	0	0.95814
_00_	6	6	w	1	0	0	0	0	0	0	0	0	0	0	0.036784	s	0	0	0	0	0	1	0	0	0	0	0	0.95814
_00_	6	7	w	1	0	0	0	0	0	0	0	0	0	0	0.036784	s	0	0	0	0	0	0	1	0	0	0	0	0.95814
_00_	6	8	w	1	0	0	0	0	0	0	0	0	0	0	0.036784	s	0	0	0	0	0	0	0	1	0	0	0	0.95814
_00_	6	9	w	1	0	0	0	0	0	0	0	0	0	0	0.036784	s	0	0	0	0	0	0	0	0	1	0	0	0.95814
_00_	6	10	w	1	0	0	0	0	0	0	0	0	0	0	0.036784	s	0	0	0	0	0	0	0	0	0	1	0	0.95814
_00_	6	11	w	1	0	0	0	0	0	0	0	0	0	0	0.036784	s	0	0	0	0	0	0	0	0	0	0	1	0.95814
_00_	6	12	w	0	1	0	0	0	0	0	0	0	0	0	0.036784	s	1	0	0	0	0	0	0	0	0	0	0	0.95814
_00_	6	13	w	0	1	0	0	0	0	0	0	0	0	0	0.036784	s	0	1	0	0	0	0	0	0	0	0	0	0.95814
_00_	6	14	w	0	1	0	0	0	0	0	0	0	0	0	0.036784	s	0	0	1	0	0	0	0	0	0	0	0	0.95814
_00_	6	15	w	0	1	0	0	0	0	0	0	0	0	0	0.036784	s	0	0	0	1	0	0	0	0	0	0	0	0.95814
_00_	6	16	w	0	1	0	0	0	0	0	0	0	0	0	0.036784	s	0	0	0	0	1	0	0	0	0	0	0	0.95814
_00_	6	17	w	0	1	0	0	0	0	0	0	0	0	0	0.036784	s	0	0	0	0	0	1	0	0	0	0	0	0.95814
_00_	6	18	w	0	1	0	0	0	0	0	0	0	0	0	0.036784	s	0	0	0	0	0	0	1	0	0	0	0	0.95814
_00_	6	19	w	0	1	0	0	0	0	0	0	0	0	0	0.036784	s	0	0	0	0	0	0	0	1	0	0	0	0.95814
_00_	6	20	w	0	1	0	0	0	0	0	0	0	0	0	0.036784	s	0	0	0	0	0	0	0	0	1	0	0	0.95814
_00_	6	21	w	0	1	0	0	0	0	0	0	0	0	0	0.036784	s	0	0	0	0	0	0	0	0	0	1	0	0.95814
_00_	6	22	w	0	1	0	0	0	0	0	0	0	0	0	0.036784	s	0	0	0	0	0	0	0	0	0	0	1	0.95814
_00_	6	23	w	0	0	1	0	0	0	0	0	0	0	0	0.036784	s	1	0	0	0	0	0	0	0	0	0	0	0.95814
_00_	6	24	w	0	0	1	0	0	0	0	0	0	0	0	0.036784	s	0	1	0	0	0	0	0	0	0	0	0	0.95814
_00_	6	25	w	0	0	1	0	0	0	0	0	0	0	0	0.036784	s	0	0	1	0	0	0	0	0	0	0	0	0.95814
_00_	6	26	w	0	0	1	0	0	0	0	0	0	0	0	0.036784	s	0	0	0	1	0	0	0	0	0	0	0	0.95814
_00_	6	27	w	0	0	1	0	0	0	0	0	0	0	0	0.036784	s	0	0	0	0	1	0	0	0	0	0	0	0.95814
_00_	6	28	w	0	0	1	0	0	0	0	0	0	0	0	0.036784	s	0	0	0	0	0	1	0	0	0	0	0	0.95814
_00_	6	29	w	0	0	1	0	0	0	0	0	0	0	0	0.036784	s	0	0	0	0	0	0	1	0	0	0	0	0.95814
_00_	6	30	w	0	0	1	0	0	0	0	0	0	0	0	0.036784	s	0	0	0	0	0	0	0	1	0	0	0	0.95814
_00_	6	31	w	0	0	1	0	0	0	0	0	0	0	0	0.036784	s	0	0	0	0	0	0	0	0	1	0	0	0.95814
_00_	6	32	w	0	0	1	0	0	0	0	0	0	0	0	0.036784	s	0	0	0	0	0	0	0	0	0	1	0	0.95814
_00_	6	33	w	0	0	1	0	0	0	0	0	0	0	0	0.036784	s	0	0	0	0	0	0	0	0	0	0	1	0.95814
_00_	6	34	w	0	0	0	1	0	0	0	0	0	0	0	0.036784	s	1	0	0	0	0	0	0	0	0	0	0	0.95814
_00_	6	35	w	0	0	0	1	0	0	0	0	0	0	0	0.036784	s	0	1	0	0	0	0	0	0	0	0	0	0.95814
_00_	6	36	w	0	0	0	1	0	0	0	0	0	0	0	0.036784	s	0	0	1	0	0	0	0	0	0	0	0	0.95814
_00_	6	37	w	0	0	0	1	0	0	0	0	0	0	0	0.036784	s	0	0	0	1	0	0	0	0	0	0	0	0.95814
_00_	6	38	w	0	0	0	1	0	0	0	0	0	0	0	0.036784	s	0	0	0	0	1	0	0	0	0	0	0	0.95814
_00_	6	39	w	0	0	0	1	0	0	0	0	0	0	0	0.036784	s	0	0	0	0	0	1	0	0	0	0	0	0.95814
_00_	6	40	w	0	0	0	1	0	0	0	0	0	0	0	0.036784	s	0	0	0	0	0	0	1	0	0	0	0	0.95814
_00_	6	41	w	0	0	0	1	0	0	0	0	0	0	0	0.036784	s	0	0	0	0	0	0	0	1	0	0	0	0.95814
_00_	6	42	w	0	0	0	1	0	0	0	0	0	0	0	0.036784	s	0	0	0	0	0	0	0	0	1	0	0	0.95814
_00_	6	43	w	0	0	0	1	0	0	0	0	0	0	0	0.036784	s	0	0	0	0	0	0	0	0	0	1	0	0.95814
_00_	6	44	w	0	0	0	1	0	0	0	0	0	0	0	0.036784	s	0	0	0	0	0	0	0	0	0	0	1	0.95814
_00_	6	45	w	0	0	0	0	1	0	0	0	0	0	0	0.036784	s	1	0	0	0	0	0	0	0	0	0	0	0.95814
_00_	6	46	w	0	0	0	0	1	0	0	0	0	0	0	0.036784	s	0	1	0	0	0	0	0	0	0	0	0	0.95814
_00_	6	47	w	0	0	0	0	1	0	0	0	0	0	0	0.036784	s	0	0	1	0	0	0	0	0	0	0	0	0.95814
_00_	6	48	w	0	0	0	0	1	0	0	0	0	0	0	0.036784	s	0	0	0	1	0	0	0	0	0	0	0	0.95814
_00_	6	49	w	0	0	0	0	1	0	0	0	0	0	0	0.036784	s	0	0	0	0	1	0	0	0	0	0	0	0.95814
_00_	6	50	w	0	0	0	0	1	0	0	0	0	0	0	0.036784	s	0	0	0	0	0	1	0	0	0	0	0	0.95814
_00_	6	51	w	0	0	0	0	1	0	0	0	0	0	0	0.036784	s	0	0	0	0	0	0	1	0	0	0	0	0.95814
_00_	6	52	w	0	0	0	0	1	0	0	0	0	0	0	0.036784	s	0	0	0	0	0	0	0	1	0	0	0	0.95814
_00_	6	53	w	0	0	0	0	1	0	0	0	0	0	0	0.036784	s	0	0	0	0	0	0	0	0	1	0	0	0.95814
_00_	6	54	w	0	0	0	0	1	0	0	0	0	0	0	0.036784	s	0	0	0	0	0	0	0	0	0	1	0	0.95814
_00_	6	55	w	0	0	0	0	1	0	0	0	0	0	0	0.036784	s	0	0	0	0	0	0	0	0	0	0	1	0.95814
_00_	6	56	w	0	0	0	0	0	1	0	0	0	0	0	0.036784	s	1	0	0	0	0	0	0	0	0	0	0	0.95814
_00_	6	57	w	0	0	0	0	0	1	0	0	0	0	0	0.036784	s	0	1	0	0	0	0	0	0	0	0	0	0.95814
_00_	6	58	w	0	0	0	0	0	1	0	0	0	0	0	0.036784	s	0	0	1	0	0	0	0	0	0	0	0	0.95814
_00_	6	59	w	0	0	0	0	0	1	0	0	0	0	0	0.036784	s	0	0	0	1	0	0	0	0	0	0	0	0.95814
_00_	6	60	w	0	0	0	0	0	1	0	0	0	0	0	0.036784	s	0	0	0	0	1	0	0	0	0	0	0	0.95814
_00_	6	61	w	0	0	0	0	0	1	0	0	0	0	0	0.036784	s	0	0	0	0	0	1	0	0	0	0	0	0.95814
_00_	6	62	w	0	0	0	0	0	1	0	0	0	0	0	0.036784	s	0	0	0	0	0	0	1	0	0	0	0	0.95814
_00_	6	63	w	0	0	0	0	0	1	0	0	0	0	0	0.036784	s	0	0	0	0	0	0	0	1	0	0	0	0.95814
_00_	6	64	w	0	0	0	0	0	1	0	0	0	0	0	0.036784	s	0	0	0	0	0	0	0	0	1	0	0	0.95814
_00_	6	65	w	0	0	0	0	0	1	0	0	0	0	0	0.036784	s	0	0	0	0	0	0	0	0	0	1	0	0.95814
_00_	6	66	w	0	0	0	0	0	1	0	0	0	0	0	0.036784	s	0	0	0	0	0	0	0	0	0	0	1	0.95814
_00_	6	67	w	0	0	0	0	0	0	1	0	0	0	0	0.036784	s	1	0	0	0	0	0	0	0	0	0	0	0.95814
_00_	6	68	w	0	0	0	0	0	0	1	0	0	0	0	0.036784	s	0	1	0	0	0	0	0	0	0	0	0	0.95814
_00_	6	69	w	0	0	0	0	0	0	1	0	0	0	0	0.036784	s	0	0	1	0	0	0	0	0	0	0	0	0.95814
_00_	6	70	w	0	0	0	0	0	0	1	0	0	0	0	0.036784	s	0	0	0	1	0	0	0	0	0	0	0	0.95814
_00_	6	71	w	0	0	0	0	0	0	1	0	0	0	0	0.036784	s	0	0	0	0	1	0	0	0	0	0	0	0.95814
_00_	6	72	w	0	0	0	0	0	0	1	0	0	0	0	0.036784	s	0	0	0	0	0	1	0	0	0	0	0	0.95814
_00_	6	73	w	0	0	0	0	0	0	1	0	0	0	0	0.036784	s	0	0	0	0	0	0	1	0	0	0	0	0.95814
_00_	6	74	w	0	0	0	0	0	0	1	0	0	0	0	0.036784	s	0	0	0	0	0	0	0	1	0	0	0	0.95814
_00_	6	75	w	0	0	0	0	0	0	1	0	0	0	0	0.036784	s	0	0	0	0	0	0	0	0	1	0	0	0.95814
_00_	6	76	w	0	0	0	0	0	0	1	0	0	0	0	0.036784	s	0	0	0	0	0	0	0	0	0	1	0	0.95814
_00_	6	77	w	0	0	0	0	0	0	1	0	0	0	0	0.036784	s	0	0	0	0	0	0	0	0	0	0	1	0.95814
_00_	6	78	w	0	0	0	0	0	0	0	1	0	0	0	0.036784	s	1	0	0	0	0	0	0	0	0	0	0	0.95814
_00_	6	79	w	0	0	0	0	0	0	0	1	0	0	0	0.036784	s	0	1	0	0	0	0	0	0	0	0	0	0.95814
_00_	6	80	w	0	0	0	0	0	0	0	1	0	0	0	0.036784	s	0	0	1	0	0	0	0	0	0	0	0	0.95814
_00_	6	81	w	0	0	0	0	0	0	0	1	0	0	0	0.036784	s	0	0	0	1	0	0	0	0	0	0	0	0.95814
_00_	6	82	w	0	0	0	0	0	0	0	1	0	0	0	0.036784	s	0	0	0	0	1	0	0	0	0	0	0	0.95814
_00_	6	83	w	0	0	0	0	0	0	0	1	0	0	0	0.036784	s	0	0	0	0	0	1	0	0	0	0	0	0.95814
_00_	6	84	w	0	0	0	0	0	0	0	1	0	0	0	0.036784	s	0	0	0	0	0	0	1	0	0	0	0	0.95814
_00_	6	85	w	0	0	0	0	0	0	0	1	0	0	0	0.036784	s	0	0	0	0	0	0	0	1	0	0	0	0.95814
_00_	6	86	w	0	0	0	0	0	0	0	1	0	0	0	0.036784	s	0	0	0	0	0	0	0	0	1	0	0	0.95814
_00_	6	87	w	0	0	0	0	0	0	0	1	0	0	0	0.036784	s	0	0	0	0	0	0	0	0	0	1	0	0.95814
_00_	6	88	w	0	0	0	0	0	0	0	1	0	0	0	0.036784	s	0	0	0	0	0	0	0	0	0	0	1	0.95814
_00_	6	89	w	0	0	0	0	0	0	0	0	1	0	0	0.036784	s	1	0	0	0	0	0	0	0	0	0	0	0.95814
_00_	6	90	w	0	0	0	0	0	0	0	0	1	0	0	0.036784	s	0	1	0	0	0	0	0	0	0	0	0	0.95814
_00_	6	91	w	0	0	0	0	0	0	0	0	1	0	0	0.036784	s	0	0	1	0	0	0	0	0	0	0	0	0.95814
_00_	6	92	w	0	0	0	0	0	0	0	0	1	0	0	0.036784	s	0	0	0	1	0	0	0	0	0	0	0	0.95814
_00_	6	93	w	0	0	0	0	0	0	0	0	1	0	0	0.036784	s	0	0	0	0	1	0	0	0	0	0	0	0.95814
_00_	6	94	w	0	0	0	0	0	0	0	0	1	0	0	0.036784	s	0	0	0	0	0	1	0	0	0	0	0	0.95814
_00_	6	95	w	0	0	0	0	0	0	0	0	1	0	0	0.036784	s	0	0	0	0	0	0	1	0	0	0	0	0.95814
_00_	6	96	w	0	0	0	0	0	0	0	0	1	0	0	0.036784	s	0	0	0	0	0	0	0	1	0	0	0	0.95814
_00_	6	97	w	0	0	0	0	0	0	0	0	1	0	0	0.036784	s	0	0	0	0	0	0	0	0	1	0	0	0.95814
_00_	6	98	w	0	0	0	0	0	0	0	0	1	0	0	0.036784	s	0	0	0	0	0	0	0	0	0	1	0	0.95814
_00_	6	99	w	0	0	0	0	0	0	0	0	1	0	0	0.036784	s	0	0	0	0	0	0	0	0	0	0	1	0.95814
_00_	6	100	w	0	0	0	0	0	0	0	0	0	1	0	0.036784	s	1	0	0	0	0	0	0	0	0	0	0	0.95814
_00_	6	101	w	0	0	0	0	0	0	0	0	0	1	0	0.036784	s	0	1	0	0	0	0	0	0	0	0	0	0.95814
_00_	6	102	w	0	0	0	0	0	0	0	0	0	1	0	0.036784	s	0	0	1	0	0	0	0	0	0	0	0	0.95814
_00_	6	103	w	0	0	0	0	0	0	0	0	0	1	0	0.036784	s	0	0	0	1	0	0	0	0	0	0	0	0.95814
_00_	6	104	w	0	0	0	0	0	0	0	0	0	1	0	0.036784	s	0	0	0	0	1	0	0	0	0	0	0	0.95814
_00_	6	105	w	0	0	0	0	0	0	0	0	0	1	0	0.036784	s	0	0	0	0	0	1	0	0	0	0	0	0.95814
_00_	6	106	w	0	0	0	0	0	0	0	0	0	1	0	0.036784	s	0	0	0	0	0	0	1	0	0	0	0	0.95814
_00_	6	107	w	0	0	0	0	0	0	0	0	0	1	0	0.036784	s	0	0	0	0	0	0	0	1	0	0	0	0.95814
_00_	6	108	w	0	0	0	0	0	0	0	0	0	1	0	0.036784	s	0	0	0	0	0	0	0	0	1	0	0	0.95814
_00_	6	109	w	0	0	0	0	0	0	0	0	0	1	0	0.036784	s	0	0	0	0	0	0	0	0	0	1	0	0.95814
_00_	6	110	w	0	0	0	0	0	0	0	0	0	1	0	0.036784	s	0	0	0	0	0	0	0	0	0	0	1	0.95814
_00_	6	111	w	0	0	0	0	0	0	0	0	0	0	1	0.036784	s	1	0	0	0	0	0	0	0	0	0	0	0.95814
_00_	6	112	w	0	0	0	0	0	0	0	0	0	0	1	0.036784	s	0	1	0	0	0	0	0	0	0	0	0	0.95814
_00_	6	113	w	0	0	0	0	0	0	0	0	0	0	1	0.036784	s	0	0	1	0	0	0	0	0	0	0	0	0.95814
_00_	6	114	w	0	0	0	0	0	0	0	0	0	0	1	0.036784	s	0	0	0	1	0	0	0	0	0	0	0	0.95814
_00_	6	115	w	0	0	0	0	0	0	0	0	0	0	1	0.036784	s	0	0	0	0	1	0	0	0	0	0	0	0.95814
_00_	6	116	w	0	0	0	0	0	0	0	0	0	0	1	0.036784	s	0	0	0	0	0	1	0	0	0	0	0	0.95814
_00_	6	117	w	0	0	0	0	0	0	0	0	0	0	1	0.036784	s	0	0	0	0	0	0	1	0	0	0	0	0.95814
_00_	6	118	w	0	0	0	0	0	0	0	0	0	0	1	0.036784	s	0	0	0	0	0	0	0	1	0	0	0	0.95814
_00_	6	119	w	0	0	0	0	0	0	0	0	0	0	1	0.036784	s	0	0	0	0	0	0	0	0	1	0	0	0.95814
_00_	6	120	w	0	0	0	0	0	0	0	0	0	0	1	0.036784	s	0	0	0	0	0	0	0	0	0	1	0	0.95814
_00_	6	121	w	0	0	0	0	0	0	0	0	0	0	1	0.036784	s	0	0	0	0	0	0	0	0	0	0	1	0.95814

## Sheet: cost0_01_3.2_8_1
D	run	component	wolf	-1	-0.8	-0.6	-0.4	-0.2	0	0.2	0.4	0.6	0.8	1	wolf_expected_payoff	sheep	-1.1	-0.8.1	-0.6.1	-0.4.1	-0.2.1	0.1	0.2.1	0.4.1	0.6.1	0.8.1	1.1	sheep_expected_payoff
_01_	1	1	w	0	0	0	0	0	0	0	0	0	0	1	0.03881	s	1	0	0	0	0	0	0	0	0	0	0	0.966056
_01_	1	2	w	0	0	0	0	0	0	0	0	0	0	1	0.03881	s	0	1	0	0	0	0	0	0	0	0	0	0.966056
_01_	1	3	w	0	0	0	0	0	0	0	0	0	0	1	0.03881	s	0	0	1	0	0	0	0	0	0	0	0	0.966056
_01_	1	4	w	0	0	0	0	0	0	0	0	0	0	1	0.03881	s	0	0	0	1	0	0	0	0	0	0	0	0.966056
_01_	1	5	w	0	0	0	0	0	0	0	0	0	0	1	0.03881	s	0	0	0	0	1	0	0	0	0	0	0	0.966056
_01_	1	6	w	0	0	0	0	0	0	0	0	0	0	1	0.03881	s	0	0	0	0	0	1	0	0	0	0	0	0.966056
_01_	1	7	w	0	0	0	0	0	0	0	0	0	0	1	0.03881	s	0	0	0	0	0	0	1	0	0	0	0	0.966056
_01_	1	8	w	0	0	0	0	0	0	0	0	0	0	1	0.03881	s	0	0	0	0	0	0	0	1	0	0	0	0.966056
_01_	1	9	w	0	0	0	0	0	0	0	0	0	0	1	0.03881	s	0	0	0	0	0	0	0	0	1	0	0	0.966056
_01_	1	10	w	0	0	0	0	0	0	0	0	0	0	1	0.03881	s	0	0	0	0	0	0	0	0	0	1	0	0.966056
_01_	1	11	w	0	0	0	0	0	0	0	0	0	0	1	0.03881	s	0	0	0	0	0	0	0	0	0	0	1	0.966056

## Sheet: cost0_01_3.2_8_2
D	run	component	wolf	-1	-0.8	-0.6	-0.4	-0.2	0	0.2	0.4	0.6	0.8	1	wolf_expected_payoff	sheep	-1.1	-0.8.1	-0.6.1	-0.4.1	-0.2.1	0.1	0.2.1	0.4.1	0.6.1	0.8.1	1.1	sheep_expected_payoff
_01_	2	1	w	0	0	0	0	0	0	0	0	0	0	1	0.038642	s	1	0	0	0	0	0	0	0	0	0	0	0.964871
_01_	2	2	w	0	0	0	0	0	0	0	0	0	0	1	0.038642	s	0	1	0	0	0	0	0	0	0	0	0	0.964871
_01_	2	3	w	0	0	0	0	0	0	0	0	0	0	1	0.038642	s	0	0	1	0	0	0	0	0	0	0	0	0.964871
_01_	2	4	w	0	0	0	0	0	0	0	0	0	0	1	0.038642	s	0	0	0	1	0	0	0	0	0	0	0	0.964871
_01_	2	5	w	0	0	0	0	0	0	0	0	0	0	1	0.038642	s	0	0	0	0	1	0	0	0	0	0	0	0.964871
_01_	2	6	w	0	0	0	0	0	0	0	0	0	0	1	0.038642	s	0	0	0	0	0	1	0	0	0	0	0	0.964871
_01_	2	7	w	0	0	0	0	0	0	0	0	0	0	1	0.038642	s	0	0	0	0	0	0	1	0	0	0	0	0.964871
_01_	2	8	w	0	0	0	0	0	0	0	0	0	0	1	0.038642	s	0	0	0	0	0	0	0	1	0	0	0	0.964871
_01_	2	9	w	0	0	0	0	0	0	0	0	0	0	1	0.038642	s	0	0	0	0	0	0	0	0	1	0	0	0.964871
_01_	2	10	w	0	0	0	0	0	0	0	0	0	0	1	0.038642	s	0	0	0	0	0	0	0	0	0	1	0	0.964871
_01_	2	11	w	0	0	0	0	0	0	0	0	0	0	1	0.038642	s	0	0	0	0	0	0	0	0	0	0	1	0.964871

## Sheet: cost0_01_3.2_8_3
D	run	component	wolf	-1	-0.8	-0.6	-0.4	-0.2	0	0.2	0.4	0.6	0.8	1	wolf_expected_payoff	sheep	-1.1	-0.8.1	-0.6.1	-0.4.1	-0.2.1	0.1	0.2.1	0.4.1	0.6.1	0.8.1	1.1	sheep_expected_payoff
_01_	3	1	w	0	0	0	0	0	0	0	0	0	0	1	0.038903	s	1	0	0	0	0	0	0	0	0	0	0	0.96624
_01_	3	2	w	0	0	0	0	0	0	0	0	0	0	1	0.038903	s	0	1	0	0	0	0	0	0	0	0	0	0.96624
_01_	3	3	w	0	0	0	0	0	0	0	0	0	0	1	0.038903	s	0	0	1	0	0	0	0	0	0	0	0	0.96624
_01_	3	4	w	0	0	0	0	0	0	0	0	0	0	1	0.038903	s	0	0	0	1	0	0	0	0	0	0	0	0.96624
_01_	3	5	w	0	0	0	0	0	0	0	0	0	0	1	0.038903	s	0	0	0	0	1	0	0	0	0	0	0	0.96624
_01_	3	6	w	0	0	0	0	0	0	0	0	0	0	1	0.038903	s	0	0	0	0	0	1	0	0	0	0	0	0.96624
_01_	3	7	w	0	0	0	0	0	0	0	0	0	0	1	0.038903	s	0	0	0	0	0	0	1	0	0	0	0	0.96624
_01_	3	8	w	0	0	0	0	0	0	0	0	0	0	1	0.038903	s	0	0	0	0	0	0	0	1	0	0	0	0.96624
_01_	3	9	w	0	0	0	0	0	0	0	0	0	0	1	0.038903	s	0	0	0	0	0	0	0	0	1	0	0	0.96624
_01_	3	10	w	0	0	0	0	0	0	0	0	0	0	1	0.038903	s	0	0	0	0	0	0	0	0	0	1	0	0.96624
_01_	3	11	w	0	0	0	0	0	0	0	0	0	0	1	0.038903	s	0	0	0	0	0	0	0	0	0	0	1	0.96624

## Sheet: cost0_01_3.2_8_4
D	run	component	wolf	-1	-0.8	-0.6	-0.4	-0.2	0	0.2	0.4	0.6	0.8	1	wolf_expected_payoff	sheep	-1.1	-0.8.1	-0.6.1	-0.4.1	-0.2.1	0.1	0.2.1	0.4.1	0.6.1	0.8.1	1.1	sheep_expected_payoff
_01_	4	1	w	0	0	0	0	0	0	0	0	0	1	0	0.03913	s	1	0	0	0	0	0	0	0	0	0	0	0.965548
_01_	4	2	w	0	0	0	0	0	0	0	0	0	1	0	0.03913	s	0	1	0	0	0	0	0	0	0	0	0	0.965548
_01_	4	3	w	0	0	0	0	0	0	0	0	0	1	0	0.03913	s	0	0	1	0	0	0	0	0	0	0	0	0.965548
_01_	4	4	w	0	0	0	0	0	0	0	0	0	1	0	0.03913	s	0	0	0	1	0	0	0	0	0	0	0	0.965548
_01_	4	5	w	0	0	0	0	0	0	0	0	0	1	0	0.03913	s	0	0	0	0	1	0	0	0	0	0	0	0.965548
_01_	4	6	w	0	0	0	0	0	0	0	0	0	1	0	0.03913	s	0	0	0	0	0	1	0	0	0	0	0	0.965548
_01_	4	7	w	0	0	0	0	0	0	0	0	0	1	0	0.03913	s	0	0	0	0	0	0	1	0	0	0	0	0.965548
_01_	4	8	w	0	0	0	0	0	0	0	0	0	1	0	0.03913	s	0	0	0	0	0	0	0	1	0	0	0	0.965548
_01_	4	9	w	0	0	0	0	0	0	0	0	0	1	0	0.03913	s	0	0	0	0	0	0	0	0	1	0	0	0.965548
_01_	4	10	w	0	0	0	0	0	0	0	0	0	1	0	0.03913	s	0	0	0	0	0	0	0	0	0	1	0	0.965548
_01_	4	11	w	0	0	0	0	0	0	0	0	0	1	0	0.03913	s	0	0	0	0	0	0	0	0	0	0	1	0.965548

[truncated: 1,142 more sheets: cost0_01_3.2_8_5, cost0_01_3.2_8_6, cost0_02_3.2_8_1, cost0_02_3.2_8_2, cost0_02_3.2_8_3, cost0_02_3.2_8_4, cost0_02_3.2_8_5, cost0_02_3.2_8_6, cost0_03_3.2_8_1, cost0_03_3.2_8_2, cost0_03_3.2_8_3, cost0_03_3.2_8_4, cost0_03_3.2_8_5, cost0_03_3.2_8_6, cost0_10_3.2_8_1, cost0_10_3.2_8_2, cost0_10_3.2_8_3, cost0_10_3.2_8_4, cost0_10_3.2_8_5, cost0_10_3.2_8_6 …]
