# Supplementary material for: Nash equilibrium of attack and defense behaviors between predators and prey
Source: PLoS Comput Biol. 2025 Nov 21;21(11):e1013730. doi: 10.1371/journal.pcbi.1013730 (PMC12671891; doi:10.1371/journal.pcbi.1013730)
Supplement: S5 Data — (XLSX) [file pcbi.1013730.s032.xlsx]

## Sheet: A_0
cb	r	f	ds	dw	os1	Ss1	Ss2	ow1	Sw1	Sw2
0	3.2	10	0	0	1	0	0	1	0	0
0	3.2	10	0	0.1	1	0	0	1	1	0
0	3.2	10	0	0.1	1	0	0	1	0.8	0
0	3.2	10	0	0.2	1	0	0	1	1	0
0	3.2	10	0	0.3	1	0	0	1	1	0
0	3.2	10	0.1	0	1	1	0	1	0	0
0	3.2	10	0.1	0	1	-1	0	1	0	0
0	3.2	10	0.1	0.1	0.922121	1	-1	0.10189	-0.2	-0.6
0	3.2	10	0.1	0.1	0.999774	1	0.8	0.442618	-0.6	-0.8
0	3.2	10	0.1	0.1	1	1	0	1	0	0
0	3.2	10	0.1	0.1	1	0.8	0	1	-0.2	0
0	3.2	10	0.1	0.2	1	1	0	1	-0.2	0
0	3.2	10	0.1	0.2	1	1	0	1	0	0
0	3.2	10	0.1	0.3	0.099832	1	0.8	0.011485	0	-0.2
0	3.2	10	0.1	0.3	1	1	0	1	0	0
0	3.2	10	0.1	0.3	0.912954	1	0.8	0.449057	0	-0.2
0	3.2	10	0.1	0.3	1	1	0	1	-0.2	0
0	3.2	10	0.2	0	1	1	0	1	0	0
0	3.2	10	0.2	0	1	0.8	0	1	0	0
0	3.2	10	0.2	0.1	1	1	0	1	0	0
0	3.2	10	0.2	0.2	1	1	0	1	-0.8	0
0	3.2	10	0.2	0.2	1	1	0	1	-0.6	0
0	3.2	10	0.2	0.2	0.930536	1	-0.6	0.576679	-0.6	-1
0	3.2	10	0.2	0.2	0.605386	1	-1	0.239761	-0.4	-0.6
0	3.2	10	0.2	0.3	1	1	0	1	-0.4	0
0	3.2	10	0.3	0	1	1	0	1	0	0
0	3.2	10	0.3	0	1	0.8	0	1	0	0
0	3.2	10	0.3	0	1	0.6	0	1	0	0
0	3.2	10	0.3	0.1	1	1	0	1	-0.4	0
0	3.2	10	0.3	0.1	1	0.6	0	1	0.8	0
0	3.2	10	0.3	0.1	1	0.6	0	1	0	0
0	3.2	10	0.3	0.1	1	1	0	1	1	0
0	3.2	10	0.3	0.1	1	1	0	1	0	0
0	3.2	10	0.3	0.1	1	0.8	0	1	0.8	0
0	3.2	10	0.3	0.1	1	1	0	1	0.6	0
0	3.2	10	0.3	0.1	1	0.8	0	1	0.4	0
0	3.2	10	0.3	0.2	0.843092	1	0.4	0.129925	1	0.4
0	3.2	10	0.3	0.2	0.955349	0.8	0.6	0.113821	0.2	0
0	3.2	10	0.3	0.2	0.923041	0.6	0.2	0.610438	0.6	0.2
0	3.2	10	0.3	0.3	0.94078	1	0.6	0.160429	0.2	0
0	3.2	10	0.3	0.3	0.841343	0.8	0.4	0.345301	0	-0.4
0	3.2	10	0.3	0.3	0.091595	1	0.8	0.129116	0.2	0
0	3.2	10	0.3	0.3	1	1	0	1	0	0
0	3.2	10	0.3	0.3	1	0.8	0	1	0	0
0	3.6	10	0	0	1	0	0	1	0	0
0	3.6	10	0	0.1	1	0	0	1	1	0
0	3.6	10	0	0.1	1	0	0	1	0.8	0
0	3.6	10	0	0.1	1	0	0	1	0.6	0
0	3.6	10	0	0.2	1	0	0	1	1	0
0	3.6	10	0	0.3	1	0	0	1	1	0
0	3.6	10	0.1	0	1	1	0	1	0	0
0	3.6	10	0.1	0.1	1	1	0	1	0.4	0
0	3.6	10	0.1	0.1	1	1	0	1	0.2	0
0	3.6	10	0.1	0.2	1	1	0	1	0	0
0	3.6	10	0.1	0.2	0.453513	1	-1	0.396682	1	-1
0	3.6	10	0.1	0.3	1	1	0	1	0	0
0	3.6	10	0.1	0.3	0.570715	1	-1	0.161358	1	0
0	3.6	10	0.2	0	1	1	0	1	0	0
0	3.6	10	0.2	0	1	0.8	0	1	0	0
0	3.6	10	0.2	0.1	1	1	0	1	0	0
0	3.6	10	0.2	0.2	1	1	0	1	-0.4	0
0	3.6	10	0.2	0.2	1	1	0	1	-0.6	0
0	3.6	10	0.2	0.2	1	1	0	1	-0.8	0
0	3.6	10	0.2	0.2	0.899982	1	-0.8	0.377183	-0.6	-1
0	3.6	10	0.2	0.2	0.980583	1	-0.2	0.687231	-0.6	-0.8
0	3.6	10	0.2	0.3	0.785103	1	-0.6	0.522275	-0.4	-1
0	3.6	10	0.2	0.3	1	1	0	1	-0.4	0
0	3.6	10	0.3	0	1	1	0	1	0	0
0	3.6	10	0.3	0	1	0.8	0	1	0	0
0	3.6	10	0.3	0	1	-0.4	0	1	0	0
0	3.6	10	0.3	0.1	1	0.8	0	1	1	0
0	3.6	10	0.3	0.1	1	0.6	0	1	0.8	0
0	3.6	10	0.3	0.1	1	0.6	0	1	0	0
0	3.6	10	0.3	0.1	1	1	0	1	1	0
0	3.6	10	0.3	0.1	0.069207	0.8	0.4	0.944215	1	0.2
0	3.6	10	0.3	0.2	1	0.8	0	1	0.4	0
0	3.6	10	0.3	0.2	1	0.4	0	1	0.4	0
0	3.6	10	0.3	0.2	0.941234	0.4	0.2	0.52058	0.8	0.6
0	3.6	10	0.3	0.3	0.091259	1	0.8	0.218429	0.2	-0.2
0	3.6	10	0.3	0.3	1	1	0	1	0.2	0
0	3.6	10	0.3	0.3	1	0.6	0	1	0.2	0
0	3.6	10	0.3	0.3	0.909458	0.8	0.4	0.190469	0.2	0
0	3.6	10	0.3	0.3	0.928132	0.8	0.4	0.388074	0.2	0
0	4	10	0	0	1	0	0	1	0	0
0	4	10	0	0.1	1	0	0	1	1	0
0	4	10	0	0.1	1	0	0	1	0.8	0
0	4	10	0	0.2	1	0	0	1	1	0
0	4	10	0	0.3	1	0	0	1	1	0
0	4	10	0.1	0	1	1	0	1	0	0
0	4	10	0.1	0	1	0.8	0	1	0	0
0	4	10	0.1	0.1	1	1	0	1	0.2	0
0	4	10	0.1	0.1	0.967354	1	0.8	0.580473	0.8	0.4
0	4	10	0.1	0.1	1	1	0	1	0.4	0
0	4	10	0.1	0.1	1	1	0	1	0.6	0
0	4	10	0.1	0.2	1	1	0	1	0	0
0	4	10	0.1	0.2	0.817856	1	-0.8	0.486023	0	-1
0	4	10	0.1	0.3	1	1	0	1	0	0
0	4	10	0.2	0	1	1	0	1	0	0
0	4	10	0.2	0.1	1	1	0	1	0	0
0	4	10	0.2	0.2	1	1	0	1	-0.6	0
0	4	10	0.2	0.2	1	1	0	1	-0.4	0
0	4	10	0.2	0.3	1	1	0	1	-0.4	0
0	4	10	0.2	0.3	0.931296	1	-1	0.580618	-0.4	-0.6
0	4	10	0.3	0	1	1	0	1	0	0
0	4	10	0.3	0	1	0.8	0	1	0	0
0	4	10	0.3	0	1	0.6	0	1	0	0
0	4	10	0.3	0	1	0.4	0	1	0	0
0	4	10	0.3	0	1	-1	0	1	0	0
0	4	10	0.3	0.1	1	1	0	1	0.6	0
0	4	10	0.3	0.1	1	0.4	0	1	0.2	0
0	4	10	0.3	0.1	0.94544	0.8	0.6	0.107963	1	0
0	4	10	0.3	0.1	1	1	0	1	1	0
0	4	10	0.3	0.1	1	0.6	0	1	0.4	0
0	4	10	0.3	0.1	1	0.8	0	1	1	0
0	4	10	0.3	0.2	1	0.6	0	1	0.4	0
0	4	10	0.3	0.2	0.865098	0.8	0.6	0.419776	0.4	0.2
0	4	10	0.3	0.2	1	0.8	0	1	0.6	0
0	4	10	0.3	0.3	1	1	0	1	0.2	0
0	4	10	0.3	0.3	0.141879	0.8	0.6	0.107099	0.4	0
0	4	10	0.3	0.3	1	0.8	0	1	0.2	0
0	4	10	0.3	0.3	0.031631	1	0.6	0.148532	0.4	0.2

## Sheet: A_1
cb	r	f	ds	dw	os1	Ss1	Ss2	ow1	Sw1	Sw2
0.001	3.2	10	0	0	1	1	0	1	1	0
0.001	3.2	10	0	0	1	1	0	1	-1	0
0.001	3.2	10	0	0	1	-1	0	1	1	0
0.001	3.2	10	0	0	1	-1	0	1	-1	0
0.001	3.2	10	0	0.1	1	0.8	0	1	1	0
0.001	3.2	10	0	0.1	1	-0.8	0	1	1	0
0.001	3.2	10	0	0.1	1	0	0	1	1	0
0.001	3.2	10	0	0.1	1	0.8	0	1	0.8	0
0.001	3.2	10	0	0.1	1	-0.8	0	1	0.8	0
0.001	3.2	10	0	0.1	1	1	0	1	0.8	0
0.001	3.2	10	0	0.1	1	-1	0	1	0.8	0
0.001	3.2	10	0	0.1	1	0.6	0	1	1	0
0.001	3.2	10	0	0.1	1	-0.6	0	1	1	0
0.001	3.2	10	0	0.1	1	0.2	0	1	1	0
0.001	3.2	10	0	0.1	1	-0.2	0	1	1	0
0.001	3.2	10	0	0.2	1	0.2	0	1	1	0
0.001	3.2	10	0	0.2	1	-0.2	0	1	1	0
0.001	3.2	10	0	0.2	1	0.4	0	1	1	0
0.001	3.2	10	0	0.2	1	-0.4	0	1	1	0
0.001	3.2	10	0	0.2	1	1	0	1	1	0
0.001	3.2	10	0	0.2	1	-1	0	1	1	0
0.001	3.2	10	0	0.2	1	0.8	0	1	1	0
0.001	3.2	10	0	0.2	1	-0.8	0	1	1	0
0.001	3.2	10	0	0.2	1	0.6	0	1	1	0
0.001	3.2	10	0	0.2	1	-0.6	0	1	1	0
0.001	3.2	10	0	0.3	1	1	0	1	1	0
0.001	3.2	10	0	0.3	1	-1	0	1	1	0
0.001	3.2	10	0	0.3	1	0.8	0	1	1	0
0.001	3.2	10	0	0.3	1	-0.8	0	1	1	0
0.001	3.2	10	0	0.3	1	0.2	0	1	1	0
0.001	3.2	10	0	0.3	1	-0.2	0	1	1	0
0.001	3.2	10	0	0.3	1	0	0	1	1	0
0.001	3.2	10	0.1	0	1	1	0	1	0.2	0
0.001	3.2	10	0.1	0	1	1	0	1	-0.2	0
0.001	3.2	10	0.1	0	1	1	0	1	0.8	0
0.001	3.2	10	0.1	0	1	1	0	1	-0.8	0
0.001	3.2	10	0.1	0	1	1	0	1	0	0
0.001	3.2	10	0.1	0.1	0.04436	1	0.8	0.513026	0.6	-0.4
0.001	3.2	10	0.1	0.1	0.549868	1	-1	0.132301	0	-0.6
0.001	3.2	10	0.1	0.1	0.527685	1	-1	0.166966	0	-0.2
0.001	3.2	10	0.1	0.1	1	1	0	1	-0.2	0
0.001	3.2	10	0.1	0.1	1	1	0	1	0	0
0.001	3.2	10	0.1	0.2	1	1	0	1	-0.2	0
0.001	3.2	10	0.1	0.2	1	0.8	0	1	-0.2	0
0.001	3.2	10	0.1	0.2	0.099862	1	0.8	0.107058	0	-0.2
0.001	3.2	10	0.1	0.3	1	1	0	1	0	0
0.001	3.2	10	0.1	0.3	0.948242	1	-0.6	0.642409	-0.2	-0.4
0.001	3.2	10	0.1	0.3	0.950092	1	-0.8	0.606727	-0.2	-0.4
0.001	3.2	10	0.1	0.3	0.591437	1	-1	0.291253	1	-0.2
0.001	3.2	10	0.1	0.3	0.577108	1	-1	0.241007	1	-0.2
0.001	3.2	10	0.1	0.3	0.081329	1	0.8	0.088697	0	-0.2
0.001	3.2	10	0.2	0	1	1	0	1	0	0
0.001	3.2	10	0.2	0	1	0.8	0	1	0	0
0.001	3.2	10	0.2	0.1	1	1	0	1	0	0
0.001	3.2	10	0.2	0.2	0.600106	1	-1	0.355176	1	-1
0.001	3.2	10	0.2	0.2	1	1	0	1	-0.6	0
0.001	3.2	10	0.2	0.3	1	1	0	1	-0.4	0
0.001	3.2	10	0.2	0.3	1	1	0	1	-0.6	0
0.001	3.2	10	0.3	0	1	0.8	0	1	0.4	0
0.001	3.2	10	0.3	0	1	0.8	0	1	-0.4	0
0.001	3.2	10	0.3	0	1	0.6	0	1	0.6	0
0.001	3.2	10	0.3	0	1	0.6	0	1	-0.6	0
0.001	3.2	10	0.3	0	1	1	0	1	1	0
0.001	3.2	10	0.3	0	1	1	0	1	-1	0
0.001	3.2	10	0.3	0	1	1	0	1	0.6	0
0.001	3.2	10	0.3	0	1	1	0	1	-0.6	0
0.001	3.2	10	0.3	0	1	0.8	0	1	0.8	0
0.001	3.2	10	0.3	0	1	0.8	0	1	-0.8	0
0.001	3.2	10	0.3	0	1	0.4	0	1	0	0
0.001	3.2	10	0.3	0	1	0.8	0	1	0.2	0
0.001	3.2	10	0.3	0	1	0.8	0	1	-0.2	0
0.001	3.2	10	0.3	0	1	0.6	0	1	0.4	0
0.001	3.2	10	0.3	0	1	0.6	0	1	-0.4	0
0.001	3.2	10	0.3	0.1	1	0.4	0	1	0.6	0
0.001	3.2	10	0.3	0.1	0.994314	0.8	0.4	0.225147	0.8	0.2
0.001	3.2	10	0.3	0.1	1	0.6	0	1	0.4	0
0.001	3.2	10	0.3	0.1	0.977358	1	0.8	0.185205	0.2	-0.2
0.001	3.2	10	0.3	0.1	1	0.6	0.8	0.185205	1	-0.2
0.001	3.2	10	0.3	0.2	0.009448	1	0.6	0.376613	0.2	0
0.001	3.2	10	0.3	0.2	1	0.8	0	1	0.2	0
0.001	3.2	10	0.3	0.2	1	0.4	0	1	0.2	0
0.001	3.2	10	0.3	0.2	0.12617	1	0.8	0.184867	0.4	0
0.001	3.2	10	0.3	0.3	1	0.8	0	1	0	0
0.001	3.2	10	0.3	0.3	1	0.8	0	1	-0.2	0
0.001	3.2	10	0.3	0.3	0.062991	0.8	0.6	0.074616	0.2	0
0.001	3.2	10	0.3	0.3	0.973059	1	0.8	0.00281	0	-0.2
0.001	3.6	10	0	0	1	0.8	0	1	1	0
0.001	3.6	10	0	0	1	0.8	0	1	-1	0
0.001	3.6	10	0	0	1	-0.8	0	1	1	0
0.001	3.6	10	0	0	1	-0.8	0	1	-1	0
0.001	3.6	10	0	0	1	1	0	1	0.8	0
0.001	3.6	10	0	0	1	-1	0	1	0.8	0
0.001	3.6	10	0	0	1	1	0	1	-0.8	0
0.001	3.6	10	0	0	1	-1	0	1	-0.8	0
0.001	3.6	10	0	0.1	1	0.8	0	1	1	0
0.001	3.6	10	0	0.1	1	-0.8	0	1	1	0
0.001	3.6	10	0	0.1	1	1	0	1	1	0
0.001	3.6	10	0	0.1	1	-1	0	1	1	0
0.001	3.6	10	0	0.1	1	0	0	1	1	0
0.001	3.6	10	0	0.2	1	0.8	0	1	1	0
0.001	3.6	10	0	0.2	1	-0.8	0	1	1	0
0.001	3.6	10	0	0.2	1	0	0	1	1	0
0.001	3.6	10	0	0.2	1	0.4	0	1	1	0
0.001	3.6	10	0	0.2	1	-0.4	0	1	1	0
0.001	3.6	10	0	0.3	1	1	0	1	1	0
0.001	3.6	10	0	0.3	1	-1	0	1	1	0
0.001	3.6	10	0	0.3	1	0.2	0	1	1	0
0.001	3.6	10	0	0.3	1	-0.2	0	1	1	0
0.001	3.6	10	0	0.3	1	0.6	0	1	1	0
0.001	3.6	10	0	0.3	1	-0.6	0	1	1	0
0.001	3.6	10	0	0.3	1	0	0	1	1	0
0.001	3.6	10	0	0.3	1	0.8	0	1	1	0
0.001	3.6	10	0	0.3	1	-0.8	0	1	1	0
0.001	3.6	10	0.1	0	1	1	0	1	0	0
0.001	3.6	10	0.1	0	1	1	0	1	0.8	0
0.001	3.6	10	0.1	0	1	1	0	1	-0.8	0
0.001	3.6	10	0.1	0	1	1	0	1	0.6	0
0.001	3.6	10	0.1	0	1	1	0	1	-0.6	0
0.001	3.6	10	0.1	0	1	0.8	0	1	1	0
0.001	3.6	10	0.1	0	1	0.8	0	1	-1	0
0.001	3.6	10	0.1	0	1	1	0	1	0.4	0
0.001	3.6	10	0.1	0	1	1	0	1	-0.4	0
0.001	3.6	10	0.1	0	1	0.8	0	1	0	0
0.001	3.6	10	0.1	0.1	1	1	0	1	0.2	0
0.001	3.6	10	0.1	0.1	0.982392	1	0.8	0.220975	0.2	-0.4
0.001	3.6	10	0.1	0.1	0.644767	1	0.8	0.79021	0.2	-0.2
0.001	3.6	10	0.1	0.2	1	1	0	1	0	0
0.001	3.6	10	0.1	0.2	1	1	0	1	-0.2	0
0.001	3.6	10	0.1	0.2	0.949223	1	-1	0.793536	0	-0.2
0.001	3.6	10	0.1	0.3	1	0.8	0	1	0	0
0.001	3.6	10	0.1	0.3	1	1	0	1	0	0
0.001	3.6	10	0.1	0.3	0.548757	1	-1	0.398983	1	-1
0.001	3.6	10	0.1	0.3	0.568869	1	-1	0.151115	1	0
0.001	3.6	10	0.2	0	1	1	0	1	0	0
0.001	3.6	10	0.2	0	1	0.8	0	1	0	0
0.001	3.6	10	0.2	0.1	1	1	0	1	0	0
0.001	3.6	10	0.2	0.2	0.994898	1	-0.8	0.23231	-0.4	-0.6
0.001	3.6	10	0.2	0.2	0.601891	1	-1	0.375282	1	-0.8
0.001	3.6	10	0.2	0.2	1	1	0	1	-0.4	0
0.001	3.6	10	0.2	0.2	0.926329	1	-0.8	0.351302	-0.6	-1
0.001	3.6	10	0.2	0.2	0.588084	1	-1	0.329578	1	-0.6
0.001	3.6	10	0.2	0.2	1	1	0	1	-0.6	0
0.001	3.6	10	0.2	0.3	1	1	0	1	-0.4	0
0.001	3.6	10	0.2	0.3	0.941272	1	-0.8	0.650198	-0.4	-0.6
0.001	3.6	10	0.2	0.3	0.897168	1	-0.8	0.514327	-0.4	-0.8
0.001	3.6	10	0.3	0	1	0.4	0	1	0	0
0.001	3.6	10	0.3	0	1	0.8	0	1	1	0
0.001	3.6	10	0.3	0	1	0.8	0	1	-1	0
0.001	3.6	10	0.3	0	1	0.8	0	1	0	0
0.001	3.6	10	0.3	0	1	1	0	1	0.4	0
0.001	3.6	10	0.3	0	1	1	0	1	-0.4	0
0.001	3.6	10	0.3	0	1	0.8	0	1	0.6	0
0.001	3.6	10	0.3	0	1	0.8	0	1	-0.6	0
0.001	3.6	10	0.3	0	1	1	0	1	0	0
0.001	3.6	10	0.3	0	1	0.6	0	1	0.6	0
0.001	3.6	10	0.3	0	1	0.6	0	1	-0.6	0
0.001	3.6	10	0.3	0.1	1	1	0	1	0.4	0
0.001	3.6	10	0.3	0.1	1	0.6	0	1	1	0
0.001	3.6	10	0.3	0.1	1	0.8	0	1	0.8	0
0.001	3.6	10	0.3	0.1	1	0.8	0	1	0	0
0.001	3.6	10	0.3	0.1	1	0.4	0	1	1	0
0.001	3.6	10	0.3	0.1	0.980671	0.8	0.6	0.239929	1	0
0.001	3.6	10	0.3	0.1	1	0.8	0	1	1	0
0.001	3.6	10	0.3	0.2	0.901249	0.6	0.4	0.12069	0.8	0.2
0.001	3.6	10	0.3	0.2	0.93598	0.8	0.6	0.111447	0.8	0.4
0.001	3.6	10	0.3	0.2	0.889703	1	0.6	0.086744	0.8	0.2
0.001	3.6	10	0.3	0.2	0.799115	1	0.4	0.447335	1	0.2
0.001	3.6	10	0.3	0.2	1	0.4	0	1	0.6	0
0.001	3.6	10	0.3	0.2	1	1	0	1	0.2	0
0.001	3.6	10	0.3	0.3	0.909861	0.8	0.2	0.470588	0	-0.2
0.001	3.6	10	0.3	0.3	1	1	0	1	0.2	0
0.001	3.6	10	0.3	0.3	0.157656	1	0.6	0.021896	0.2	-0.2
0.001	3.6	10	0.3	0.3	0.903504	0.8	0.4	0.088733	0.2	-0.2
0.001	3.6	10	0.3	0.3	1	0.8	0	1	0	0
0.001	4	10	0	0	1	1	0	1	0.8	0
0.001	4	10	0	0	1	1	0	1	-0.8	0
0.001	4	10	0	0	1	-1	0	1	0.8	0
0.001	4	10	0	0	1	-1	0	1	-0.8	0
0.001	4	10	0	0	1	1	0	1	1	0
0.001	4	10	0	0	1	1	0	1	-1	0
0.001	4	10	0	0	1	-1	0	1	1	0
0.001	4	10	0	0	1	-1	0	1	-1	0
0.001	4	10	0	0.1	1	0.2	0	1	1	0
0.001	4	10	0	0.1	1	-0.2	0	1	1	0
0.001	4	10	0	0.1	1	0.8	0	1	1	0
0.001	4	10	0	0.1	1	-0.8	0	1	1	0
0.001	4	10	0	0.1	1	0	0	1	1	0
0.001	4	10	0	0.1	1	1	0	1	1	0
0.001	4	10	0	0.1	1	-1	0	1	1	0
0.001	4	10	0	0.1	1	1	0	1	0.8	0
0.001	4	10	0	0.1	1	-1	0	1	0.8	0
0.001	4	10	0	0.1	1	0.6	0	1	1	0
0.001	4	10	0	0.1	1	-0.6	0	1	1	0
0.001	4	10	0	0.1	1	1	0	1	0.6	0
0.001	4	10	0	0.1	1	-1	0	1	0.6	0
0.001	4	10	0	0.1	1	0.4	0	1	0.8	0
0.001	4	10	0	0.1	1	-0.4	0	1	0.8	0
0.001	4	10	0	0.2	1	0.2	0	1	1	0
0.001	4	10	0	0.2	1	-0.2	0	1	1	0
0.001	4	10	0	0.2	1	0.6	0	1	1	0
0.001	4	10	0	0.2	1	-0.6	0	1	1	0
0.001	4	10	0	0.2	1	0.8	0	1	1	0
0.001	4	10	0	0.2	1	-0.8	0	1	1	0
0.001	4	10	0	0.2	1	0	0	1	1	0
0.001	4	10	0	0.3	1	0.2	0	1	1	0
0.001	4	10	0	0.3	1	-0.2	0	1	1	0
0.001	4	10	0	0.3	1	0.4	0	1	1	0
0.001	4	10	0	0.3	1	-0.4	0	1	1	0
0.001	4	10	0	0.3	1	0.8	0	1	1	0
0.001	4	10	0	0.3	1	-0.8	0	1	1	0
0.001	4	10	0	0.3	1	1	0	1	1	0
0.001	4	10	0	0.3	1	-1	0	1	1	0
0.001	4	10	0.1	0	1	1	0	1	0	0
0.001	4	10	0.1	0	1	1	0	1	1	0
0.001	4	10	0.1	0	1	1	0	1	-1	0
0.001	4	10	0.1	0	1	0.8	0	1	0.4	0
0.001	4	10	0.1	0	1	0.8	0	1	-0.4	0
0.001	4	10	0.1	0	1	1	0	1	0.6	0
0.001	4	10	0.1	0	1	1	0	1	-0.6	0
0.001	4	10	0.1	0.1	1	1	0	1	0.4	0
0.001	4	10	0.1	0.1	1	1	0	1	0.2	0
0.001	4	10	0.1	0.1	0.975727	1	0.8	0.412461	0.4	-0.4
0.001	4	10	0.1	0.1	0.913275	1	-0.8	0.111815	0.4	-0.4
0.001	4	10	0.1	0.2	1	1	0	1	0	0
0.001	4	10	0.1	0.2	1	0.8	0	1	0	0
0.001	4	10	0.1	0.3	1	1	0	1	0	0
0.001	4	10	0.1	0.3	1	0.8	0	1	0	0
0.001	4	10	0.1	0.3	0.665633	1	-0.8	0.63561	0	-1
0.001	4	10	0.2	0	1	1	0	1	0	0
0.001	4	10	0.2	0.1	1	1	0	1	0	0
0.001	4	10	0.2	0.2	1	1	0	1	-0.6	0
0.001	4	10	0.2	0.2	0.884313	1	-1	0.210417	-0.4	-0.6
0.001	4	10	0.2	0.2	0.997051	1	-0.6	0.388716	-0.6	-0.8
0.001	4	10	0.2	0.2	0.881027	1	-0.8	0.436802	-0.4	-1
0.001	4	10	0.2	0.2	0.983062	1	-0.4	0.669722	-0.6	-0.8
0.001	4	10	0.2	0.3	1	1	0	1	-0.4	0
0.001	4	10	0.2	0.3	0.877172	1	-0.8	0.43115	-0.4	-0.8
0.001	4	10	0.3	0	1	0.2	0	1	0	0
0.001	4	10	0.3	0	1	0.8	0	1	0.4	0
0.001	4	10	0.3	0	1	0.8	0	1	-0.4	0
0.001	4	10	0.3	0	1	1	0	1	0	0
0.001	4	10	0.3	0	1	0.8	0	1	1	0
0.001	4	10	0.3	0	1	0.8	0	1	-1	0
0.001	4	10	0.3	0	1	0.6	0	1	0	0
0.001	4	10	0.3	0.1	1	1	0	1	1	0
0.001	4	10	0.3	0.1	1	0.8	0	1	0.8	0
0.001	4	10	0.3	0.1	1	0.8	0	1	0.6	0
0.001	4	10	0.3	0.1		0.6	0	1	1	0
0.001	4	10	0.3	0.2	1	0.2	0	1	0.6	0
0.001	4	10	0.3	0.2	0.101779	0.8	0.6	0.004156	0.6	0.4
0.001	4	10	0.3	0.3	0.956637	1	0.8	0.044121	0.2	0
0.001	4	10	0.3	0.3	0.0634	1	0.6	0.035737	0.4	0.2
0.001	4	10	0.3	0.3	1	1	0	1	0.2	0
0.001	4	10	0.3	0.3	0.921953	0.8	0.6	0.153266	0.2	0

## Sheet: A_20
cb	r	f	ds	dw	os1	Ss1	Ss2	ow1	Sw1	Sw2
0.02	3.2	10	0	0	1	1	0	1	0.8	0
0.02	3.2	10	0	0	1	1	0	1	-0.8	0
0.02	3.2	10	0	0	1	-1	0	1	0.8	0
0.02	3.2	10	0	0	1	-1	0	1	-0.8	0
0.02	3.2	10	0	0	1	1	0	1	1	0
0.02	3.2	10	0	0	1	1	0	1	-1	0
0.02	3.2	10	0	0	1	-1	0	1	1	0
0.02	3.2	10	0	0	1	-1	0	1	-1	0
0.02	3.2	10	0	0	1	0.8	0	1	1	0
0.02	3.2	10	0	0	1	-0.8	0	1	-1	0
0.02	3.2	10	0	0	1	0.8	0	1	1	0
0.02	3.2	10	0	0	1	-0.8	0	1	-1	0
0.02	3.2	10	0	0.1	1	1	0	1	1	0
0.02	3.2	10	0	0.1	1	-1	0	1	1	0
0.02	3.2	10	0	0.2	1	1	0	1	0.6	0
0.02	3.2	10	0	0.2	1	-1	0	1	0.6	0
0.02	3.2	10	0	0.2	1	1	0	1	0.8	0
0.02	3.2	10	0	0.2	1	-1	0	1	0.8	0
0.02	3.2	10	0	0.2	1	0.8	0	1	0.8	0
0.02	3.2	10	0	0.2	1	-0.8	0	1	0.8	0
0.02	3.2	10	0	0.3	1	1	0	1	1	0
0.02	3.2	10	0	0.3	1	-1	0	1	1	0
0.02	3.2	10	0	0.3	1	0.8	0	1	1	0
0.02	3.2	10	0	0.3	1	-0.8	0	1	1	0
0.02	3.2	10	0	0.3	1	0.6	0	1	1	0
0.02	3.2	10	0	0.3	1	-0.6	0	1	1	0
0.02	3.2	10	0.1	0	1	1	0	1	0	0
0.02	3.2	10	0.1	0	1	0.8	0	1	0	0
0.02	3.2	10	0.1	0	1	0.6	0	1	0	0
0.02	3.2	10	0.1	0.1	1	1	0	1	0	0
0.02	3.2	10	0.1	0.1	1	0.8	0	1	0	0
0.02	3.2	10	0.1	0.2	1	1	0	1	-0.4	0
0.02	3.2	10	0.1	0.2	1	1	0	1	-0.2	0
0.02	3.2	10	0.1	0.2	1	0.8	0	1	-0.2	0
0.02	3.2	10	0.1	0.3	1	1	0	1	-0.4	0
0.02	3.2	10	0.1	0.3	1	1	0	1	-0.2	0
0.02	3.2	10	0.1	0.3	0.952723	1	-1	0.661565	-0.4	-0.6
0.02	3.2	10	0.2	0	1	1	0	1	0	0
0.02	3.2	10	0.2	0	1	0.8	0	1	0	0
0.02	3.2	10	0.2	0.1	1	1	0	1	0	0
0.02	3.2	10	0.2	0.1	1	0.8	0	1	0	0
0.02	3.2	10	0.2	0.2	1	1	0	1	0	0
0.02	3.2	10	0.2	0.3	1	1	0	1	-0.8	0
0.02	3.2	10	0.2	0.3	1	1	0	1	0	0
0.02	3.2	10	0.3	0	1	1	0	1	0	0
0.02	3.2	10	0.3	0	1	0.8	0	1	0	0
0.02	3.2	10	0.3	0	1	0.6	0	1	0	0
0.02	3.2	10	0.3	0.1	1	1	0	1	0	0
0.02	3.2	10	0.3	0.1	1	0.8	0	1	0	0
0.02	3.2	10	0.3	0.1	1	0.6	0	1	0	0
0.02	3.2	10	0.3	0.2	1	1	0	1	0	0
0.02	3.2	10	0.3	0.2	1	0.8	0	1	0	0
0.02	3.2	10	0.3	0.3	1	1	0	1	0	0
0.02	3.2	10	0.3	0.3	1	0.8	0	1	0	0
0.02	3.2	10	0.3	0.3	0.509916	1	0.8	0.443395	-0.2	-0.4
0.02	3.6	10	0	0	1	1	0	1	1	0
0.02	3.6	10	0	0	1	1	0	1	-1	0
0.02	3.6	10	0	0	1	-1	0	1	1	0
0.02	3.6	10	0	0	1	-1	0	1	-1	0
0.02	3.6	10	0	0	1	0.8	0	1	1	0
0.02	3.6	10	0	0	1	0.8	0	1	-1	0
0.02	3.6	10	0	0	1	-0.8	0	1	1	0
0.02	3.6	10	0	0	1	-0.8	0	1	-1	0
0.02	3.6	10	0	0.1	1	1	0	1	1	0
0.02	3.6	10	0	0.1	1	-1	0	1	1	0
0.02	3.6	10	0	0.1	1	0.8	0	1	1	0
0.02	3.6	10	0	0.1	1	-0.8	0	1	1	0
0.02	3.6	10	0	0.2	1	1	0	1	0.8	0
0.02	3.6	10	0	0.2	1	-1	0	1	0.8	0
0.02	3.6	10	0	0.2	1	1	0	1	0.6	0
0.02	3.6	10	0	0.2	1	-1	0	1	0.6	0
0.02	3.6	10	0	0.3	1	1	0	1	1	0
0.02	3.6	10	0	0.3	1	-1	0	1	1	0
0.02	3.6	10	0	0.3	1	0.6	0	1	1	0
0.02	3.6	10	0	0.3	1	-0.6	0	1	1	0
0.02	3.6	10	0.1	0	1	1	0	1	0	0
0.02	3.6	10	0.1	0	1	0.8	0	1	0	0
0.02	3.6	10	0.1	0.1	1	1	0	1	0	0
0.02	3.6	10	0.1	0.1	1	0.8	0	1	0	0
0.02	3.6	10	0.1	0.2	1	1	0	1	-0.2	0
0.02	3.6	10	0.1	0.2	1	-1	0	1	-1	0
0.02	3.6	10	0.1	0.2	0.990807	1	-0.6	0.795228	-0.2	-0.4
0.02	3.6	10	0.1	0.3	0.063853	1	0.8	0.06844	-0.2	-0.4
0.02	3.6	10	0.1	0.3	1	1	0	1	-0.2	0
0.02	3.6	10	0.2	0	1	1	0	1	0	0
0.02	3.6	10	0.2	0	1	0.8	0	1	0	0
0.02	3.6	10	0.2	0.1	1	1	0	1	0	0
0.02	3.6	10	0.2	0.1	1	0.8	0	1	0	0
0.02	3.6	10	0.2	0.2	1	1	0	1	0	0
0.02	3.6	10	0.2	0.2	0.597436	1	-1	0.276113	1	-1
0.02	3.6	10	0.2	0.2	0.561028	1	-1	0.177419	0.8	-1
0.02	3.6	10	0.2	0.2	0.605003	1	-1	0.461641	1	-1
0.02	3.6	10	0.2	0.2	0.57891	1	-1	0.227694	0.8	-1
0.02	3.6	10	0.2	0.2	0.601747	1	-1	0.802355	1	-1
0.02	3.6	10	0.2	0.3	0.666335	1	-1	0.270898	1	-1
0.02	3.6	10	0.2	0.3	1	1	0	1	-0.8	0
0.02	3.6	10	0.3	0	1	1	0	1	0	0
0.02	3.6	10	0.3	0	1	0.8	0	1	0	0
0.02	3.6	10	0.3	0	1	0.6	0	1	0	0
0.02	3.6	10	0.3	0.1	1	1	0	1	0	0
0.02	3.6	10	0.3	0.1	1	0.8	0	1	0	0
0.02	3.6	10	0.3	0.1	1	0.6	0	1	0	0
0.02	3.6	10	0.3	0.2	1	1	0	1	0	0
0.02	3.6	10	0.3	0.2	1	0.8	0	1	0	0
0.02	3.6	10	0.3	0.2	0.533842	1	0.8	0.500393	0	-1
0.02	3.6	10	0.3	0.2	0.495467	1	0.8	0.340004	0	-0.4
0.02	3.6	10	0.3	0.3	1	0.8	0	1	0	0
0.02	3.6	10	0.3	0.3	1	0.8	0	1	-0.4	0
0.02	3.6	10	0.3	0.3	0.504023	1	0.8	0.642013	0	-0.2
0.02	4	10	0	0	1	1	0	1	1	0
0.02	4	10	0	0	1	1	0	1	-1	0
0.02	4	10	0	0	1	-1	0	1	1	0
0.02	4	10	0	0	1	-1	0	1	-1	0
0.02	4	10	0	0	1	0.8	0	1	1	0
0.02	4	10	0	0	1	0.8	0	1	-1	0
0.02	4	10	0	0	1	-0.8	0	1	1	0
0.02	4	10	0	0	1	-0.8	0	1	-1	0
0.02	4	10	0	0.1	1	1	0	1	1	0
0.02	4	10	0	0.1	1	-1	0	1	1	0
0.02	4	10	0	0.1	1	0.8	0	1	1	0
0.02	4	10	0	0.1	1	-0.8	0	1	1	0
0.02	4	10	0	0.2	1	1	0	1	0.8	0
0.02	4	10	0	0.2	1	-1	0	1	0.8	0
0.02	4	10	0	0.2	1	0.6	0	1	0.8	0
0.02	4	10	0	0.2	1	-0.6	0	1	0.8	0
0.02	4	10	0	0.3	1	1	0	1	1	0
0.02	4	10	0	0.3	1	-1	0	1	1	0
0.02	4	10	0	0.3	1	0.8	0	1	1	0
0.02	4	10	0	0.3	1	-0.8	0	1	1	0
0.02	4	10	0.1	0	1	1	0	1	0	0
0.02	4	10	0.1	0	1	0.8	0	1	0	0
0.02	4	10	0.1	0.1	1	1	0	1	0	0
0.02	4	10	0.1	0.1	1	0.8	0	1	0	0
0.02	4	10	0.1	0.2	1	1	0	1	-0.2	0
0.02	4	10	0.1	0.2	0.930444	1	-0.6	0.780721	-0.2	-0.6
0.02	4	10	0.1	0.3	1	1	0	1	-0.2	0
0.02	4	10	0.1	0.3	1	1	0	1	-0.4	0
0.02	4	10	0.1	0.3	0.885725	1	-1	0.690082	-0.2	-0.8
0.02	4	10	0.2	0	1	1	0	1	0	0
0.02	4	10	0.2	0	1	0.8	0	1	0	0
0.02	4	10	0.2	0.1	1	1	0	1	0	0
0.02	4	10	0.2	0.1	1	0.8	0	1	0	0
0.02	4	10	0.2	0.2	1	1	0	1	0	0
0.02	4	10	0.2	0.2	0.59224	1	-1	0.308765	1	-1
0.02	4	10	0.2	0.2	0.594107	1	-1	0.277743	1	-1
0.02	4	10	0.2	0.2	0.590137	1	-1	0.332359	1	-1
0.02	4	10	0.2	0.3	1	1	0	1	-0.6	0
0.02	4	10	0.2	0.3	1	1	0	1	-0.8	0
0.02	4	10	0.3	0	1	1	0	1	0	0
0.02	4	10	0.3	0	1	0.8	0	1	0	0
0.02	4	10	0.3	0	1	0.6	0	1	0	0
0.02	4	10	0.3	0.1	1	1	0	1	0	0
0.02	4	10	0.3	0.1	1	0.8	0	1	0	0
0.02	4	10	0.3	0.1	1	0.6	0	1	0	0
0.02	4	10	0.3	0.2	1	1	0	1	0	0
0.02	4	10	0.3	0.2	1	0.8	0	1	0	0
0.02	4	10	0.3	0.2	0.515495	1	0.8	0.582249	-0.4	-0.6
0.02	4	10	0.3	0.2	0.485617	1	0.8	0.506788	-0.2	-0.8
0.02	4	10	0.3	0.3	1	1	0	1	0	0
0.02	4	10	0.3	0.3	1	0.8	0	1	0	0
0.02	4	10	0.3	0.3	0.503043	1	0.8	0.351307	-0.2	-0.4
0.02	4	10	0.3	0.3	0.463287	1	0.6	0.583434	-0.2	-0.6
0.02	4	10	0.3	0.3	0.512784	1	0.8	0.712121	0	-0.2

## Sheet: A_40
cb	r	f	ds	dw	os1	Ss1	Ss2	ow1	Sw1	Sw2
0.04	3.2	10	0	0	1	1	0	1	1	0
0.04	3.2	10	0	0	1	1	0	1	-1	0
0.04	3.2	10	0	0	1	-1	0	1	1	0
0.04	3.2	10	0	0	1	-1	0	1	-1	0
0.04	3.2	10	0	0	1	0.8	0	1	0.8	0
0.04	3.2	10	0	0	1	0.8	0	1	-0.8	0
0.04	3.2	10	0	0	1	-0.8	0	1	0.8	0
0.04	3.2	10	0	0	1	-0.8	0	1	-0.8	0
0.04	3.2	10	0	0	1	1	0	1	0.8	0
0.04	3.2	10	0	0	1	1	0	1	-0.8	0
0.04	3.2	10	0	0	1	-1	0	1	0.8	0
0.04	3.2	10	0	0	1	-1	0	1	-0.8	0
0.04	3.2	10	0	0.1	1	1	0	1	1	0
0.04	3.2	10	0	0.1	1	-1	0	1	1	0
0.04	3.2	10	0	0.1	1	1	0	1	0.8	0
0.04	3.2	10	0	0.1	1	-1	0	1	0.8	0
0.04	3.2	10	0	0.2	1	1	0	1	0.2	0
0.04	3.2	10	0	0.2	1	-1	0	1	0.2	0
0.04	3.2	10	0	0.2	1	1	0	1	0.4	0
0.04	3.2	10	0	0.2	1	-1	0	1	0.4	0
0.04	3.2	10	0	0.3	1	1	0	1	0.6	0
0.04	3.2	10	0	0.3	1	-1	0	1	0.6	0
0.04	3.2	10	0.1	0	1	0.6	0	1	0	0
0.04	3.2	10	0.1	0	1	0.8	0	1	0	0
0.04	3.2	10	0.1	0	1	1	0	1	0	0
0.04	3.2	10	0.1	0.1	1	0.6	0	1	0	0
0.04	3.2	10	0.1	0.1	1	0.8	0	1	0	0
0.04	3.2	10	0.1	0.1	1	1	0	1	0	0
0.04	3.2	10	0.1	0.2	1	1	0	1	-0.8	0
0.04	3.2	10	0.1	0.2	1	1	0	1	-0.6	0
0.04	3.2	10	0.1	0.2	1	1	0	1	0	0
0.04	3.2	10	0.1	0.2	0.601332	1	-1	0.184552	1	-1
0.04	3.2	10	0.1	0.3	1	1	0	1	-0.6	0
0.04	3.2	10	0.1	0.3	1	1	0	1	-0.8	0
0.04	3.2	10	0.2	0	1	1	0	1	0	0
0.04	3.2	10	0.2	0	1	0.8	0	1	0	0
0.04	3.2	10	0.2	0	1	0.6	0	1	0	0
0.04	3.2	10	0.2	0.1	1	1	0	1	0	0
0.04	3.2	10	0.2	0.1	1	0.8	0	1	0	0
0.04	3.2	10	0.2	0.1	1	0.6	0	1	0	0
0.04	3.2	10	0.2	0.2	1	1	0	1	0	0
0.04	3.2	10	0.2	0.2	1	0.8	0	1	0	0
0.04	3.2	10	0.2	0.3	1	1	0	1	0	0
0.04	3.2	10	0.2	0.3	1	0.8	0	1	0	0
0.04	3.2	10	0.3	0	1	1	0	1	0	0
0.04	3.2	10	0.3	0	1	0.8	0	1	0	0
0.04	3.2	10	0.3	0	1	0.6	0	1	0	0
0.04	3.2	10	0.3	0	1	0.4	0	1	0	0
0.04	3.2	10	0.3	0.1	1	1	0	1	0	0
0.04	3.2	10	0.3	0.1	1	0.8	0	1	0	0
0.04	3.2	10	0.3	0.1	1	0.6	0	1	0	0
0.04	3.2	10	0.3	0.1	1	0.4	0	1	0	0
0.04	3.2	10	0.3	0.2	1	1	0	1	0	0
0.04	3.2	10	0.3	0.2	1	0.8	0	1	0	0
0.04	3.2	10	0.3	0.2	1	0.6	0	1	0	0
0.04	3.2	10	0.3	0.3	1	1	0	1	0	0
0.04	3.2	10	0.3	0.3	1	0.8	0	1	0	0
0.04	3.2	10	0.3	0.3	1	0.6	0	1	0	0
0.04	3.2	10	0.3	0.3	1	0.4	0	1	0	0
0.04	3.6	10	0	0	1	1	0	1	0.8	0
0.04	3.6	10	0	0	1	1	0	1	-0.8	0
0.04	3.6	10	0	0	1	-1	0	1	0.8	0
0.04	3.6	10	0	0	1	-1	0	1	-0.8	0
0.04	3.6	10	0	0	1	1	0	1	1	0
0.04	3.6	10	0	0	1	1	0	1	-1	0
0.04	3.6	10	0	0	1	-1	0	1	1	0
0.04	3.6	10	0	0	1	-1	0	1	-1	0
0.04	3.6	10	0	0.1	1	0.8	0	1	1	0
0.04	3.6	10	0	0.1	1	-0.8	0	1	1	0
0.04	3.6	10	0	0.1	1	1	0	1	1	0
0.04	3.6	10	0	0.1	1	-1	0	1	1	0
0.04	3.6	10	0	0.2	1	1	0	1	0.4	0
0.04	3.6	10	0	0.2	1	-1	0	1	0.4	0
0.04	3.6	10	0	0.3	1	1	0	1	0.8	0
0.04	3.6	10	0	0.3	1	-1	0	1	0.8	0
0.04	3.6	10	0	0.3	1	1	0	1	0.6	0
0.04	3.6	10	0	0.3	1	-1	0	1	0.6	0
0.04	3.6	10	0.1	0	1	1	0	1	0	0
0.04	3.6	10	0.1	0	1	0.8	0	1	0	0
0.04	3.6	10	0.1	0	1	0.6	0	1	0	0
0.04	3.6	10	0.1	0.1	1	1	0	1	0	0
0.04	3.6	10	0.1	0.1	1	0.8	0	1	0	0
0.04	3.6	10	0.1	0.1	1	0.6	0	1	0	0
0.04	3.6	10	0.1	0.2	1	1	0	1	-0.8	0
0.04	3.6	10	0.1	0.2	1	1	0	1	-0.6	0
0.04	3.6	10	0.1	0.2	0.655968	1	-1	0.056541	1	-1
0.04	3.6	10	0.1	0.2	1	1	0	1	0	0
0.04	3.6	10	0.1	0.3	1	1	0	1	-0.6	0
0.04	3.6	10	0.2	0	1	1	0	1	0	0
0.04	3.6	10	0.2	0	1	0.8	0	1	0	0
0.04	3.6	10	0.2	0	1	0.6	0	1	0	0
0.04	3.6	10	0.2	0.1	1	1	0	1	0	0
0.04	3.6	10	0.2	0.1	1	0.8	0	1	0	0
0.04	3.6	10	0.2	0.1	1	0.6	0	1	0	0
0.04	3.6	10	0.2	0.2	1	1	0	1	0	0
0.04	3.6	10	0.2	0.2	1	0.8	0	1	0	0
0.04	3.6	10	0.2	0.3	1	1	0	1	0	0
0.04	3.6	10	0.3	0	1	1	0	1	0	0
0.04	3.6	10	0.3	0	1	0.8	0	1	0	0
0.04	3.6	10	0.3	0	1	0.6	0	1	0	0
0.04	3.6	10	0.3	0	1	0.4	0	1	0	0
0.04	3.6	10	0.3	0.1	1	1	0	1	0	0
0.04	3.6	10	0.3	0.1	1	0.8	0	1	0	0
0.04	3.6	10	0.3	0.1	1	0.6	0	1	0	0
0.04	3.6	10	0.3	0.1	1	0.4	0	1	0	0
0.04	3.6	10	0.3	0.2	1	1	0	1	0	0
0.04	3.6	10	0.3	0.2	1	0.8	0	1	0	0
0.04	3.6	10	0.3	0.2	1	0.6	0	1	0	0
0.04	3.6	10	0.3	0.3	1	1	0	1	0	0
0.04	3.6	10	0.3	0.3	1	0.8	0	1	0	0
0.04	3.6	10	0.3	0.3	1	0.6	0	1	0	0
0.04	3.6	10	0.3	0.3	1	0.4	0	1	0	0
0.04	4	10	0	0	1	1	0	1	1	0
0.04	4	10	0	0	1	1	0	1	-1	0
0.04	4	10	0	0	1	-1	0	1	1	0
0.04	4	10	0	0	1	-1	0	1	-1	0
0.04	4	10	0	0.1	1	1	0	1	1	0
0.04	4	10	0	0.1	1	-1	0	1	1	0
0.04	4	10	0	0.1	1	1	0	1	0.8	0
0.04	4	10	0	0.1	1	-1	0	1	0.8	0
0.04	4	10	0	0.1	1	0.8	0	1	1	0
0.04	4	10	0	0.1	1	-0.8	0	1	1	0
0.04	4	10	0	0.2	1	1	0	1	0.6	0
0.04	4	10	0	0.2	1	-1	0	1	0.6	0
0.04	4	10	0	0.2	1	1	0	1	0.4	0
0.04	4	10	0	0.2	1	-1	0	1	0.4	0
0.04	4	10	0	0.3	1	1	0	1	0.8	0
0.04	4	10	0	0.3	1	-1	0	1	0.8	0
0.04	4	10	0	0.3	1	1	0	1	0.6	0
0.04	4	10	0	0.3	1	-1	0	1	0.6	0
0.04	4	10	0.1	0	1	1	0	1	0	0
0.04	4	10	0.1	0	1	0.8	0	1	0	0
0.04	4	10	0.1	0	1	0.6	0	1	0	0
0.04	4	10	0.1	0.1	1	1	0	1	0	0
0.04	4	10	0.1	0.1	1	0.8	0	1	0	0
0.04	4	10	0.1	0.1	1	0.6	0	1	0	0
0.04	4	10	0.1	0.2	1	1	0	1	-0.8	0
0.04	4	10	0.1	0.2	1	1	0	1	-0.6	0
0.04	4	10	0.1	0.2	1	1	0	1	-0.4	0
0.04	4	10	0.1	0.2	1	0.8	0	1	-0.4	0
0.04	4	10	0.1	0.3	1	1	0	1	-0.6	0
0.04	4	10	0.1	0.3	0.940465	1	-0.8	0.767256	-0.6	-0.8
0.04	4	10	0.1	0.3	0.040058	1	0.8	0.082811	-0.4	-0.6
0.04	4	10	0.2	0	1	1	0	1	0	0
0.04	4	10	0.2	0	1	0.8	0	1	0	0
0.04	4	10	0.2	0.1	1	1	0	1	0	0
0.04	4	10	0.2	0.1	1	0.8	0	1	0	0
0.04	4	10	0.2	0.1	1	0.6	0	1	0	0
0.04	4	10	0.2	0.2	1	1	0	1	0	0
0.04	4	10	0.2	0.3	1	1	0	1	0	0
0.04	4	10	0.3	0	1	1	0	1	0	0
0.04	4	10	0.3	0	1	0.8	0	1	0	0
0.04	4	10	0.3	0	1	0.6	0	1	0	0
0.04	4	10	0.3	0	1	0.4	0	1	0	0
0.04	4	10	0.3	0.1	1	1	0	1	0	0
0.04	4	10	0.3	0.1	1	0.8	0	1	0	0
0.04	4	10	0.3	0.1	1	0.6	0	1	0	0
0.04	4	10	0.3	0.1	1	0.4	0	1	0	0
0.04	4	10	0.3	0.2	1	1	0	1	0	0
0.04	4	10	0.3	0.2	1	0.8	0	1	0	0
0.04	4	10	0.3	0.2	1	0.6	0	1	0	0
0.04	4	10	0.3	0.3	1	1	0	1	0	0
0.04	4	10	0.3	0.3	1	0.8	0	1	0	0
0.04	4	10	0.3	0.3	1	0.6	0	1	0	0
