# Supplementary material for: Nash equilibrium of attack and defense behaviors between predators and prey
Source: PLoS Comput Biol. 2025 Nov 21;21(11):e1013730. doi: 10.1371/journal.pcbi.1013730 (PMC12671891; doi:10.1371/journal.pcbi.1013730)
Supplement: S6 Data — (CSV) [file pcbi.1013730.s033.csv]

cb	r	cm	ds	dw	os1	Ss1	Ss2	ow1	Sw1	Sw2	Ns	Nw	ns	nw	nsNs	nwNw	number.grass.eaten	E	ps	pw	Ps	Pw	Cs	Cw
0	3.2	0.15	0	0	1	0	0	1	0	0	134.984	160.28	0	0	0	0	507809.576	5.858	0.0421640128446799	0.0370210935647265	0.95783598715532	0.0370210935647265	0.15	0.15
0	3.2	0.15	0	0	1	0	0	1	0	0	137.876	155.183	0	0	0	0	509352.27	5.697	0.0403906129110963	0.0372049035059263	0.959609387088904	0.0372049035059263	0.15	0.15
0	3.2	0.15	0	0	1	0	0	1	0	0	131.128	162.577	0	0	0	0	508761.856	5.824	0.0427711960253093	0.0360658894079999	0.957228803974691	0.0360658894079999	0.15	0.15
0	3.2	0.15	0	0	1	0	0	1	0	0	135.261	163.089	0	0	0	0	509288.918	5.98	0.0428607453170654	0.0369469096535065	0.957139254682935	0.0369469096535065	0.15	0.15
0	3.2	0.15	0	0	1	0	0	1	0	0	136.82	157.313	0	0	0	0	509482.812	5.887	0.0414533857174468	0.037581324122932	0.958546614282553	0.037581324122932	0.15	0.15
0	3.2	0.15	0	0	1	0	0	1	0	0	136.626	159.523	0	0	0	0	510061.195	5.951	0.0423217760523692	0.0377772399323361	0.957678223947631	0.0377772399323361	0.15	0.15
0	3.2	0.15	0	0	1	0	0	1	0	0	132.296	158.388	0	0	0	0	508142.71	5.845	0.0423090757964876	0.0370866225471988	0.957690924203512	0.0370866225471988	0.15	0.15
0	3.2	0.15	0	0	1	0	0	1	0	0	134.451	162.147	0	0	0	0	508413.007	5.946	0.0426872008469095	0.0369031731016213	0.95731279915309	0.0369031731016213	0.15	0.15
0	3.2	0.15	0	0	1	0	0	1	0	0	134.731	160.79	0	0	0	0	508698.74	5.994	0.0432955365486577	0.037627425852	0.956704463451342	0.037627425852	0.15	0.15
0	3.2	0.15	0	0	1	0	0	1	0	0	136.338	157.055	0	0	0	0	508531.588	5.834	0.0415618976025661	0.0374468137749231	0.958438102397434	0.0374468137749231	0.15	0.15
0	3.2	0.15	0	0.1	1	0	0	1	1	0	156.324	143.033	0	12.595	0	0.0894113796801998	548544.386	5.424	0.0340325462557861	0.0384110317170447	0.965967453744214	0.0384110317170447	0.15	0.16341170695203
0	3.2	0.15	0	0.1	1	0	0	1	1	0	156.541	147.218	0	12.806	0	0.0875569550083726	546855.394	5.552	0.0343965066825853	0.038024577706593	0.965603493317415	0.038024577706593	0.15	0.163133543251256
0	3.2	0.15	0	0.1	1	0	0	1	1	0	163.526	134.229	0	11.871	0	0.0899259931755332	545471.294	5.137	0.0310393651523801	0.0389028534321031	0.96896063484762	0.0389028534321031	0.15	0.16348889897633
0	3.2	0.15	0	0.1	1	0	0	1	1	0	158.648	142.308	0	12.423	0	0.0883489711683486	546294.937	5.494	0.0338836702873045	0.0390512151730463	0.966116329712695	0.0390512151730463	0.15	0.163252345675252
0	3.2	0.15	0	0.1	1	0	0	1	1	0	158.628	143.962	0	12.776	0	0.08943770632562	548261.653	5.515	0.0339082332368268	0.0386686913810763	0.966091766763173	0.0386686913810763	0.15	0.163415655948843
0	3.2	0.15	0	0.1	1	0	0	1	1	0	156.853	141.993	0	12.512	0	0.0889210112839955	544939.475	5.454	0.0339213363458308	0.038779104421436	0.966078663654169	0.038779104421436	0.15	0.163338151692599
0	3.2	0.15	0	0.1	1	0	0	1	1	0	162.477	135.856	0	12.504	0	0.0924163078191153	546188.054	5.324	0.0319046319423174	0.0393724104730539	0.968095368057683	0.0393724104730539	0.15	0.163862446172867
0	3.2	0.15	0	0.1	1	0	0	1	1	0	159.018	146.959	0	12.952	0	0.0888847332221194	544348.798	5.644	0.0346432355458366	0.0387627714123943	0.965356764454163	0.0387627714123943	0.15	0.163332709983318
0	3.2	0.15	0	0.1	1	0	0	1	1	0	159.117	142.454	0	12.405	0	0.0875081640554334	546877.086	5.465	0.0333580435418954	0.038530862410109	0.966641956458105	0.038530862410109	0.15	0.163126224608315
0	3.2	0.15	0	0.1	1	0	0	1	1	0	161.312	141.348	0	12.955	0	0.0920756852884702	548197.271	5.49	0.0330153099882196	0.0391107645291028	0.96698469001178	0.0391107645291028	0.15	0.163811352793271
0	3.2	0.15	0	0.1	1	0	0	1	0.8	0	158.751	147.394	0	13.064	0	0.0891928286019871	541780.864	5.621	0.0344348585135434	0.0383769054233769	0.965565141486457	0.0383769054233769	0.15	0.160703139432238
0	3.2	0.15	0	0.1	1	0	0	1	0.8	0	157.944	144.012	0	13.026	0	0.0910224337410427	539902.737	5.554	0.0341358740054194	0.0388226052788688	0.965864125994581	0.0388226052788688	0.15	0.160922692048925
0	3.2	0.15	0	0.1	1	0	0	1	0.8	0	156.885	142.476	0	12.571	0	0.0887895298096225	542286.078	5.445	0.0339210152220578	0.038420314426541	0.966078984777942	0.038420314426541	0.15	0.160654743577155
0	3.2	0.15	0	0.1	1	0	0	1	0.8	0	158.752	144.904	0	12.996	0	0.0902293809149404	542038.482	5.494	0.0337051074767537	0.0381666646925889	0.966294892523246	0.0381666646925889	0.15	0.160827525709793
0	3.2	0.15	0	0.1	1	0	0	1	0.8	0	156.846	143.918	0	13.059	0	0.0911253054622839	541200.459	5.538	0.034272462771964	0.0387403342845127	0.965727537228036	0.0387403342845127	0.15	0.160935036655474
0	3.2	0.15	0	0.1	1	0	0	1	0.8	0	152.848	148.207	0	13.006	0	0.0883901636017795	541976.32	5.661	0.0361428114287246	0.0384524390817289	0.963857188571275	0.0384524390817289	0.15	0.160606819632214
0	3.2	0.15	0	0.1	1	0	0	1	0.8	0	155.77	142.786	0	12.64	0	0.0892486099232753	541638.112	5.453	0.0342240749169479	0.0385223443122414	0.965775925083052	0.0385223443122414	0.15	0.160709833190793
0	3.2	0.15	0	0.1	1	0	0	1	0.8	0	156.206	145.255	0	12.93	0	0.0897064604942904	540255.244	5.487	0.0342761151824378	0.0381042108500712	0.965723884817562	0.0381042108500712	0.15	0.160764775259315
0	3.2	0.15	0	0.1	1	0	0	1	0.8	0	154.28	146.024	0	12.659	0	0.0873844565206005	540251.545	5.543	0.0349174688018953	0.0383250487028857	0.965082531198105	0.0383250487028857	0.15	0.160486134782472
0	3.2	0.15	0	0.1	1	0	0	1	0.8	0	156.964	140.08	0	12.215	0	0.0882571350795972	542574.484	5.317	0.0333980452584133	0.0383772358531062	0.966601954741587	0.0383772358531062	0.15	0.160590856209552
0	3.2	0.15	0	0.2	1	0	0	1	1	0	213.694	70.859	0	31.507	0	0.446035956872427	608377.718	3.228	0.0148945517370547	0.0459190414790302	0.985105448262945	0.0459190414790302	0.15	0.216905393530864
0	3.2	0.15	0	0.2	1	0	0	1	1	0	210.376	79.024	0	35.119	0	0.448568128357678	608677.735	3.561	0.0167252160344348	0.0455944844229916	0.983274783965565	0.0455944844229916	0.15	0.217285219253652
0	3.2	0.15	0	0.2	1	0	0	1	1	0	204.445	85.692	0	37.315	0	0.438676586470352	605474.179	3.864	0.0186313270118797	0.0455598184750134	0.98136867298812	0.0455598184750134	0.15	0.215801487970553
0	3.2	0.15	0	0.2	1	0	0	1	1	0	210.716	74.8030000000001	0	33.021	0	0.444758765469497	610122.916	3.379	0.0158858767649376	0.0455881570985598	0.984114123235062	0.0455881570985598	0.15	0.216713814820425
0	3.2	0.15	0	0.2	1	0	0	1	1	0	205.462	81.98	0	35.486	0	0.434946624335628	606669.498	3.634	0.0174511562739053	0.0446770673956781	0.982548843726095	0.0446770673956781	0.15	0.215241993650344
0	3.2	0.15	0	0.2	1	0	0	1	1	0	209.046	77.321	0	33.329	0	0.434331171247563	607021.309	3.411	0.0161903778965283	0.0445950993279157	0.983809622103472	0.0445950993279157	0.15	0.215149675687134
0	3.2	0.15	0	0.2	1	0	0	1	1	0	210.389	76.65	0	33.665	0	0.441754039094543	607918.713	3.444	0.0161493110972392	0.0453390300619229	0.983850688902761	0.0453390300619229	0.15	0.216263105864181
0	3.2	0.15	0	0.2	1	0	0	1	1	0	214.867	68.141	0	30.571	0	0.449430611733618	608846.458	3.132	0.0143629134868066	0.046176552963716	0.985637086513193	0.046176552963716	0.15	0.217414591760043
0	3.2	0.15	0	0.2	1	0	0	1	1	0	213.754	68.695	0	30.612	0	0.44672169831775	608049.223	3.145	0.0145394849278591	0.0461215218264204	0.985460515072141	0.0461215218264204	0.15	0.217008254747662
0	3.2	0.15	0	0.2	1	0	0	1	1	0	216.552	66.752	0	29.99	0	0.451673336438139	608690.988	3.055	0.0140017018842136	0.046241153748929	0.985998298115786	0.046241153748929	0.15	0.217751000465721
0	3.2	0.15	0	0.3	1	0	0	1	1	0	187.236	85.86	0	60.641	0	0.709643233591634	573629.584	4.454	0.0233288793686264	0.0524503442009729	0.976671120631374	0.0524503442009729	0.15	0.256446485038745
0	3.2	0.15	0	0.3	1	0	0	1	1	0	182.881	94.922	0	65.992	0	0.699485782468864	576390.757	4.748	0.0254208389497221	0.0506509290736577	0.974579161050278	0.0506509290736577	0.15	0.25492286737033
0	3.2	0.15	0	0.3	1	0	0	1	1	0	174.877	101.948	0	69.809	0	0.687951324825141	576927.564	5.07	0.0283519355088434	0.0501791209915774	0.971648064491157	0.0501791209915774	0.15	0.253192698723771
0	3.2	0.15	0	0.3	1	0	0	1	1	0	178.779	101.859	0	70.507	0	0.694397707246113	576728.669	5.058	0.0276727059372542	0.0500015092091302	0.972327294062746	0.0500015092091302	0.15	0.254159656086917
0	3.2	0.15	0	0.3	1	0	0	1	1	0	180.938	94.898	0	65.157	0	0.688840350154835	577819.301	4.773	0.0258518665917718	0.0507060726869675	0.974148133408228	0.0507060726869675	0.15	0.253326052523225
0	3.2	0.15	0	0.3	1	0	0	1	1	0	178.152	98.512	0	67.195	0	0.684587720210348	578266.202	4.902	0.0268244358458301	0.0502449756313049	0.97317556415417	0.0502449756313049	0.15	0.252688158031552
0	3.2	0.15	0	0.3	1	0	0	1	1	0	187.815	86.612	0	60.883	0	0.706367086334869	576641.995	4.406	0.0229966689736882	0.0512628872779794	0.977003331026312	0.0512628872779794	0.15	0.25595506295023
0	3.2	0.15	0	0.3	1	0	0	1	1	0	184.436	91.632	0	63.589	0	0.697736203861418	577344.524	4.608	0.0245474579109109	0.0507405684339543	0.975452542089089	0.0507405684339543	0.15	0.254660430579213
0	3.2	0.15	0	0.3	1	0	0	1	1	0	186.506	91.632	0	65.091	0	0.712712253444174	575577.328	4.68	0.0245732302844592	0.0514500365382828	0.975426769715541	0.0514500365382828	0.15	0.256906838016626
0	3.2	0.15	0	0.3	1	0	0	1	1	0	182.748	93.279	0	64.645	0	0.694840998131462	577530.432	4.719	0.0252505443063202	0.0508772157403505	0.97474945569368	0.0508772157403505	0.15	0.254226149719719
0	3.2	0.15	0.1	0	1	1	0	1	0	0	235.767	29.151	4.97	0	0.0212549309989089	0	616254.652	1.075	0.00457316437028316	0.0372514646868939	0.995426835629717	0.0372514646868939	0.153188239649836	0.15
0	3.2	0.15	0.1	0	1	1	0	1	0	0	238.147	25.431	4.322	0	0.0185966308030586	0	618334.189	0.941999999999998	0.00400876829867689	0.0382409545556787	0.995991231701323	0.0382409545556787	0.152789494620459	0.15
0	3.2	0.15	0.1	0	1	1	0	1	0	0	256.228	0	0	0	0	0	638803.372	0	0	0	1	0	0.15	0
0	3.2	0.15	0.1	0	1	1	0	1	0	0	234.988	29.2909999999999	4.923	0	0.021317256455732	0	611383.401	1.091	0.00471392130214165	0.0381821628622144	0.995286078697858	0.0381821628622144	0.15319758846836	0.15
0	3.2	0.15	0.1	0	1	1	0	1	0	0	255.806	0	0	0	0	0	643582.959	0	0	0	1	0	0.15	0
0	3.2	0.15	0.1	0	1	1	0	1	0	0	255.582	0	0	0	0	0	632011.058	0	0	0	1	0	0.15	0
0	3.2	0.15	0.1	0	1	1	0	1	0	0	256.041	0	0	0	0	0	619831.042	0	0	0	1	0	0.15	0
0	3.2	0.15	0.1	0	1	1	0	1	0	0	256.092	0	0	0	0	0	641230.294	0	0	0	1	0	0.15	0
0	3.2	0.15	0.1	0	1	1	0	1	0	0	208.949	68.544	10.112	0	0.0486233680066069	0	613141.205	2.492	0.0118485789408647	0.0368654893037182	0.988151421059135	0.0368654893037182	0.157293505200991	0.15
0	3.2	0.15	0.1	0	1	1	0	1	0	0	255.838	0	0	0	0	0	634628.008	0	0	0	1	0	0.15	0
0	3.2	0.15	0.1	0	1	-1	0	1	0	0	97.2010000000001	123.068	6.659	0	0.0793880875481445	0	380617.512	4.554	0.0527010012207665	0.0431797391345369	0.947298998779234	0.0431797391345369	0.138091786867778	0.15
0	3.2	0.15	0.1	0	1	-1	0	1	0	0	92.8160000000001	125.089	7.143	0	0.0856523210285747	0	377702.26	4.727	0.0538103741401738	0.0422378333455934	0.946189625859826	0.0422378333455934	0.137152151845714	0.15
0	3.2	0.15	0.1	0	1	-1	0	1	0	0	91.757	129.285	6.942	0	0.0843175259658285	0	379467.176	4.69	0.0540145538885698	0.0403953999637195	0.94598544611143	0.0403953999637195	0.137352371105126	0.15
0	3.2	0.15	0.1	0	1	-1	0	1	0	0	102.595	124.518	7.478	0	0.0846224612933784	0	377891.199	4.824	0.0513976434335908	0.0447455454794053	0.948602356566409	0.0447455454794053	0.137306630805993	0.15
0	3.2	0.15	0.1	0	1	-1	0	1	0	0	93.073	133.547	7.307	0	0.0878322444615999	0	382693.042	4.873	0.0554317851324671	0.0407613158298702	0.944568214867533	0.0407613158298702	0.13682516333076	0.15
0	3.2	0.15	0.1	0	1	-1	0	1	0	0	108.015	116.482	6.945	0	0.0780397197648353	0	381454.796	4.535	0.0485323595457834	0.0463814775515656	0.951467640454217	0.0463814775515656	0.138294042035275	0.15
0	3.2	0.15	0.1	0	1	-1	0	1	0	0	84.256	130.299	7.15099999999999	0	0.0882367369008825	0	377157.314	4.826	0.0566774362711988	0.0389624074082618	0.943322563728801	0.0389624074082618	0.136764489464868	0.15
0	3.2	0.15	0.1	0	1	-1	0	1	0	0	106.784	110.937	6.43	0	0.076461878559306	0	379086.864	4.172	0.0492348982318987	0.0466314261308154	0.950765101768101	0.0466314261308154	0.138530718216104	0.15
0	3.2	0.15	0.1	0	1	-1	0	1	0	0	91.921	126.899	7.043	0	0.0856260105052667	0	377097.83	4.699	0.0532200264573687	0.041567136345396	0.946779973542631	0.041567136345396	0.13715609842421	0.15
0	3.2	0.15	0.1	0	1	-1	0	1	0	0	102.188	115.856	6.681	0	0.0805142830408657	0	378238.225	4.34	0.0494376057798146	0.0459807563234201	0.950562394220185	0.0459807563234201	0.13792285754387	0.15
0	3.2	0.15	0.1	0.1	0.922121	1	-1	0.10189	-0.2	-0.6	195.878	82.834	13.277	7.266	0.068335739189086	0.0878073900500782	580425.555	2.977	0.0150901664453181	0.0362709551650996	0.984909833554682	0.0362709551650996	0.158653785168671	0.142634136593825
0	3.2	0.15	0.1	0.1	0.922121	1	-1	0.10189	-0.2	-0.6	190.627	90.2819999999999	13.819	7.57	0.0733435447235809	0.0851775246629245	575646.747	3.231	0.016916306881455	0.0362923634631819	0.983083693118545	0.0362923634631819	0.159287955132679	0.142854747059611
0	3.2	0.15	0.1	0.1	0.922121	1	-1	0.10189	-0.2	-0.6	190.131	86.259	13.421	7.349	0.0713142940490001	0.0860049151919867	582477.511	3.04	0.015916171549114	0.0356618821788895	0.984083828450886	0.0356618821788895	0.159030978335477	0.142785340081256
0	3.2	0.15	0.1	0.1	0.922121	1	-1	0.10189	-0.2	-0.6	196.342	81.089	12.807	6.811	0.0660996491642769	0.0846168841188666	582334.61	2.911	0.0147545492634612	0.0364176560289294	0.985245450736539	0.0364176560289294	0.158370615001462	0.142901777288674
0	3.2	0.15	0.1	0.1	0.922121	1	-1	0.10189	-0.2	-0.6	198.834	79.72	12.879	6.896	0.065530545700945	0.0874053747885525	579381.651	2.865	0.0143962470838407	0.0362905743473135	0.985603752916159	0.0362905743473135	0.158298545844549	0.142667860287263
0	3.2	0.15	0.1	0.1	0.922121	1	-1	0.10189	-0.2	-0.6	202.527	72.439	11.941	6.493	0.0599422352593028	0.0908351039208315	574546.665	2.643	0.0131349968537121	0.0369367395211522	0.986865003146288	0.0369367395211522	0.157590862886968	0.142380151971435
0	3.2	0.15	0.1	0.1	0.922121	1	-1	0.10189	-0.2	-0.6	192.661	83.549	12.827	6.90200000000001	0.0681161958400125	0.0833661098104907	576194.242	3.04899999999999	0.0159062616339708	0.0367879904456528	0.984093738366029	0.0367879904456528	0.158625983011255	0.143006700492771
0	3.2	0.15	0.1	0.1	0.922121	1	-1	0.10189	-0.2	-0.6	197.123	78.824	12.6	6.934	0.0646766696444614	0.0893680618479641	577355.019	2.806	0.0142780341650273	0.0359164473082966	0.985721965834973	0.0359164473082966	0.158190414140097	0.142503217142985
0	3.2	0.15	0.1	0.1	0.922121	1	-1	0.10189	-0.2	-0.6	196.8	80.5189999999999	12.965	7.059	0.0663033123996181	0.0878980393674498	578566.539	2.847	0.0143475179607037	0.0357714393511217	0.985652482039296	0.0357714393511217	0.158396406160032	0.142626532330798
0	3.2	0.15	0.1	0.1	0.922121	1	-1	0.10189	-0.2	-0.6	191.917	85.658	13.675	7.415	0.0718337362191763	0.0872058817717063	577173.462	3.065	0.0158029729130213	0.0361954676563625	0.984197027086979	0.0361954676563625	0.159096758569972	0.14268459507817
0	3.2	0.15	0.1	0.1	0.999774	1	0.8	0.442618	-0.6	-0.8	228.074	40.7540000000001	7.75600000000002	3.577	0.0343780537345402	0.088401443809867	614712.631	1.469	0.00643240867179765	0.0367451586805162	0.993567591328202	0.0367451586805162	0.155156474976977	0.140565668850503
0	3.2	0.15	0.1	0.1	0.999774	1	0.8	0.442618	-0.6	-0.8	255.542	1.388	0.298999999999995	0.128	0.0011996283420868	0.014594914807415	615873.301	0.0490000000000004	0.00020334171759264	0.00565832223332227	0.999796658282407	0.00565832223332227	0.150179936117833	0.022742409383177
0	3.2	0.15	0.1	0.1	0.999774	1	0.8	0.442618	-0.6	-0.8	233.604	30.785	5.82	2.559	0.0250921931224013	0.0835311150571823	618271.003	1.074	0.004614042013464	0.035586682691971	0.995385957986536	0.035586682691971	0.153763658843291	0.14108543744567
0	3.2	0.15	0.1	0.1	0.999774	1	0.8	0.442618	-0.6	-0.8	255.707	0	0	0	0	0	641199.765	0	0	0	1	0	0.15	0
0	3.2	0.15	0.1	0.1	0.999774	1	0.8	0.442618	-0.6	-0.8	217.959	53.723	9.627	4.516	0.0446370577000478	0.0845547258529101	614598.208	1.842	0.00848094089231328	0.0344016220014891	0.991519059107687	0.0344016220014891	0.156695256015756	0.140976196207078
0	3.2	0.15	0.1	0.1	0.999774	1	0.8	0.442618	-0.6	-0.8	255.883	0	0	0	0	0	641156.348	0	0	0	1	0	0.15	0
0	3.2	0.15	0.1	0.1	0.999774	1	0.8	0.442618	-0.6	-0.8	232.585	33.0940000000003	6.02100000000003	2.87	0.0272461847612164	0.091838286856944	616950.064	1.229	0.00549309998708381	0.0377472985416139	0.994506900012916	0.0377472985416139	0.15408674298505	0.140198883942728
0	3.2	0.15	0.1	0.1	0.999774	1	0.8	0.442618	-0.6	-0.8	256.209	0	0	0	0	0	643402.051	0	0	0	1	0	0.15	0
0	3.2	0.15	0.1	0.1	0.999774	1	0.8	0.442618	-0.6	-0.8	218.708	50.643	9.282	4.299	0.0426539492564968	0.0855920333230503	616325.553	1.821	0.00827820073599173	0.036276376677121	0.991721799264008	0.036276376677121	0.156397803194699	0.140865493239395
0	3.2	0.15	0.1	0.1	0.999774	1	0.8	0.442618	-0.6	-0.8	248.802	8.92900000000001	1.779	0.827000000000001	0.00721526346355167	0.0932357442847681	615369.163	0.319	0.00127009206514068	0.0374297959902678	0.998729907934859	0.0374297959902678	0.151082240600046	0.140049745245743
0	3.2	0.15	0.1	0.1	1	1	0	1	0	0	231.077	36.0530000000001	5.87299999999997	0	0.0262685383174189	0	613418.766	1.293	0.00573855136989354	0.0376693199511104	0.994261448630106	0.0376693199511104	0.153940280747613	0.15
0	3.2	0.15	0.1	0.1	1	1	0	1	0	0	217.947	53.163	8.363	0	0.0386082242960557	0	613961.518	1.908	0.00873337555521487	0.0363153386494457	0.991266624444785	0.0363153386494457	0.155791233644408	0.15
0	3.2	0.15	0.1	0.1	1	1	0	1	0	0	231.234	34.49	5.82399999999999	0	0.0252947345707293	0	621554.295	1.323	0.00570020712221246	0.0387028390176648	0.994299792877788	0.0387028390176648	0.153794210185609	0.15
0	3.2	0.15	0.1	0.1	1	1	0	1	0	0	228.02	38.138	6.389	0	0.0284325152870973	0	618186.666	1.418	0.00627333440548018	0.0379510262142922	0.99372666559452	0.0379510262142922	0.154264877293065	0.15
0	3.2	0.15	0.1	0.1	1	1	0	1	0	0	256.448	0	0	0	0	0	626127.82	0	0	0	1	0	0.15	0
0	3.2	0.15	0.1	0.1	1	1	0	1	0	0	255.842	0	0	0	0	0	630935.888	0	0	0	1	0	0.15	0
0	3.2	0.15	0.1	0.1	1	1	0	1	0	0	231.455	35.327	5.724	0	0.0247959386160638	0	620487.595	1.288	0.00556684232582925	0.0366589032108659	0.994433157674171	0.0366589032108659	0.15371939079241	0.15
0	3.2	0.15	0.1	0.1	1	1	0	1	0	0	254.708	0	0	0	0	0	630222.625	0	0	0	1	0	0.15	0
0	3.2	0.15	0.1	0.1	1	1	0	1	0	0	242.915	17.783	3.146	0	0.0130487599685068	0	616010.467	0.673999999999999	0.0027816812312913	0.0389502193182879	0.997218318768709	0.0389502193182879	0.151957313995276	0.15
0	3.2	0.15	0.1	0.1	1	1	0	1	0	0	255.549	0	0	0	0	0	644599.439	0	0	0	1	0	0.15	0
0	3.2	0.15	0.1	0.1	1	0.8	0	1	-0.2	0	215.354	57.326	9.513	5.294	0.0444058175468989	0.0929840116055695	600564.184	2.091	0.00967148486178348	0.0367879811729451	0.990328515138217	0.0367879811729451	0.155328698105628	0.147210479651833
0	3.2	0.15	0.1	0.1	1	0.8	0	1	-0.2	0	227.793	40.329	6.944	3.849	0.0306341060805214	0.0959059500411883	597640.184	1.491	0.00654273236283455	0.0374033624122458	0.993457267637165	0.0374033624122458	0.153676092729663	0.147122821498764
0	3.2	0.15	0.1	0.1	1	0.8	0	1	-0.2	0	204.554	72.183	11.312	6.41	0.0556495239609449	0.0893330648260648	594331.667	2.556	0.0124271203591453	0.0357179630081081	0.987572879640855	0.0357179630081081	0.156677942875313	0.147320008055218
0	3.2	0.15	0.1	0.1	1	0.8	0	1	-0.2	0	212.57	64.681	10.422	5.838	0.0492806597912682	0.0904482038606192	599145.663	2.327	0.0109146183522529	0.0362478378782174	0.989085381647747	0.0362478378782174	0.155913679174952	0.147286553884181
0	3.2	0.15	0.1	0.1	1	0.8	0	1	-0.2	0	209.349	68.297	10.914	6.228	0.0526418979488856	0.0919677611111531	599190.549	2.489	0.0118765095169723	0.0367604784721493	0.988123490483028	0.0367604784721493	0.156317027753866	0.147240967166665
0	3.2	0.15	0.1	0.1	1	0.8	0	1	-0.2	0	229.391	38.0629999999999	6.62899999999999	3.704	0.0292263718463607	0.0983442127680085	605590.041	1.416	0.00619227947647528	0.0376414896104177	0.993807720523525	0.0376414896104177	0.153507164621563	0.14704967361696
0	3.2	0.15	0.1	0.1	1	0.8	0	1	-0.2	0	211.298	62.6510000000001	9.99600000000002	5.702	0.048320470197571	0.092727534232738	601871.557	2.338	0.0111969521346992	0.0380035437950397	0.988803047865301	0.0380035437950397	0.155798456423709	0.147218173973018
0	3.2	0.15	0.1	0.1	1	0.8	0	1	-0.2	0	212.502	63.724	10.349	5.801	0.0489926445601778	0.0914409694473621	598853.561	2.303	0.0107744140209932	0.0365252700661627	0.989225585979007	0.0365252700661627	0.155879117347221	0.147256770916579
0	3.2	0.15	0.1	0.1	1	0.8	0	1	-0.2	0	204.813	70.008	10.951	6.245	0.0541004540989714	0.0899316983179226	597457.019	2.526	0.0122993915015166	0.0363965723456	0.987700608498483	0.0363965723456	0.156492054491877	0.147302049050462
0	3.2	0.15	0.1	0.1	1	0.8	0	1	-0.2	0	222.217	49.957	8.44100000000001	4.633	0.0384028760217027	0.093989906331129	597724.483	1.824	0.00822061906732772	0.0370359148176349	0.991779380932672	0.0370359148176349	0.154608345122604	0.147180302810066
0	3.2	0.15	0.1	0.2	1	1	0	1	-0.2	0	188.769	93.115	11.707	40.736	0.0622551026614437	0.43869633599955	568407.948	3.347	0.0174659363929474	0.0361596211182396	0.982534063607053	0.0361596211182396	0.159338265399217	0.136839109920013
0	3.2	0.15	0.1	0.2	1	1	0	1	-0.2	0	187.097	91.1259999999999	11.533	38.885	0.0619530692422822	0.427785084160644	573032.499	3.258	0.0171912677383988	0.0359363546719501	0.982808732261601	0.0359363546719501	0.159292960386342	0.137166447475181
0	3.2	0.15	0.1	0.2	1	1	0	1	-0.2	0	189.495	91.567	11.357	39.117	0.0610466227469089	0.430680253947601	570198.668	3.162	0.0167007072510161	0.0349028224930695	0.983299292748984	0.0349028224930695	0.159156993412036	0.137079592381572
0	3.2	0.15	0.1	0.2	1	1	0	1	-0.2	0	182.501	100.817	12.154	42.123	0.067070989584813	0.419680072755378	567788.974	3.532	0.0191413670848997	0.035193140598099	0.9808586329151	0.035193140598099	0.160060648437722	0.137409597817339
0	3.2	0.15	0.1	0.2	1	1	0	1	-0.2	0	183.404	98.431	11.828	41.259	0.0651949840757795	0.421974413187851	571145.434	3.415	0.0184402891227803	0.0350285960004306	0.98155971087722	0.0350285960004306	0.159779247611367	0.137340767604364
0	3.2	0.15	0.1	0.2	1	1	0	1	-0.2	0	189.942	93.494	11.799	40.092	0.0624864654033107	0.430208223577104	571608.381	3.261	0.0169332792965456	0.0352444272862722	0.983066720703454	0.0352444272862722	0.159372969810497	0.137093753292687
0	3.2	0.15	0.1	0.2	1	1	0	1	-0.2	0	186.043	97.954	12.146	41.418	0.0661946632954034	0.426212018280153	571126.884	3.425	0.0183557813562116	0.035305614851971	0.981644218643788	0.035305614851971	0.15992919949431	0.137213639451595
0	3.2	0.15	0.1	0.2	1	1	0	1	-0.2	0	191.687	88.3160000000001	11.314	38.473	0.0594603209341057	0.438108903420944	572957.489	3.163	0.0163955294153128	0.036185088063634	0.983604470584687	0.036185088063634	0.158919048140116	0.136856732897372
0	3.2	0.15	0.1	0.2	1	1	0	1	-0.2	0	191.251	87.544	11.254	37.191	0.0593977696611529	0.427609466311741	567674.019	3.082	0.0159536630124617	0.0356968685693012	0.984046336987538	0.0356968685693012	0.158909665449173	0.137171716010648
0	3.2	0.15	0.1	0.2	1	1	0	1	-0.2	0	184.805	98.429	12.091	41.826	0.0660187471663374	0.427035787820431	568419.27	3.444	0.018464706078717	0.0353565992363488	0.981535293921283	0.0353565992363488	0.159902812074951	0.137188926365387
0	3.2	0.15	0.1	0.2	1	1	0	1	0	0	223.364	47.0480000000001	7.79200000000001	0	0.0352666590939704	0	611727.786	1.695	0.00758566162162525	0.0365383738148116	0.992414338378375	0.0365383738148116	0.155289998864096	0.15
0	3.2	0.15	0.1	0.2	1	1	0	1	0	0	224.84	43.55	7.133	0	0.0319422984144092	0	611152.002	1.614	0.00717557435823471	0.0373634177938597	0.992824425641765	0.0373634177938597	0.154791344762161	0.15
0	3.2	0.15	0.1	0.2	1	1	0	1	0	0	233.905	32.3869999999999	5.30199999999999	0	0.0231258116486436	0	612974.186	1.184	0.00515917796726486	0.0367838881814386	0.994840822032735	0.0367838881814386	0.153468871747297	0.15
0	3.2	0.15	0.1	0.2	1	1	0	1	0	0	255.712	0	0	0	0	0	644152.429	0	0	0	1	0	0.15	0
0	3.2	0.15	0.1	0.2	1	1	0	1	0	0	232.713	34.9270000000001	5.923	0	0.0258519596339716	0	624715.748	1.28	0.00554985294719806	0.0371225247491272	0.994450147052802	0.0371225247491272	0.153877793945096	0.15
0	3.2	0.15	0.1	0.2	1	1	0	1	0	0	256.158	0	0	0	0	0	623263.354	0	0	0	1	0	0.15	0
0	3.2	0.15	0.1	0.2	1	1	0	1	0	0	223.871	45.364	7.244	0	0.0327489513321167	0	606396.623	1.661	0.00745349762211996	0.0369682680614091	0.99254650237788	0.0369682680614091	0.154912342699818	0.15
0	3.2	0.15	0.1	0.2	1	1	0	1	0	0	219.793	51.2069999999998	7.90500000000002	0	0.0364728225351704	0	617713.932	1.887	0.00865207287685934	0.0371744568998879	0.991347927123141	0.0371744568998879	0.155470923380276	0.15
0	3.2	0.15	0.1	0.2	1	1	0	1	0	0	255.526	0	0	0	0	0	641565.858	0	0	0	1	0	0.15	0
0	3.2	0.15	0.1	0.2	1	1	0	1	0	0	255.168	0	0	0	0	0	623120.192	0	0	0	1	0	0.15	0
0	3.2	0.15	0.1	0.3	0.099832	1	0.8	0.011485	0	-0.2	181.966	106.75	12.681	78.5060000000001	0.070332965390501	0.738162106862319	563032.399	3.522	0.0191923258969358	0.033276882243909	0.980807674103064	0.033276882243909	0.158650600264886	0.12810947054805
0	3.2	0.15	0.1	0.3	0.099832	1	0.8	0.011485	0	-0.2	186.217	103.416	12.934	76.842	0.0696913238819817	0.744483144935893	563545.026	3.51	0.0185854659548724	0.0341206445508695	0.981414534045128	0.0341206445508695	0.158571681593211	0.127922017319511
0	3.2	0.15	0.1	0.3	0.099832	1	0.8	0.011485	0	-0.2	193.255	94.619	12.173	71.996	0.0633865358781422	0.763176635739202	568058.696	3.238	0.0165520814035944	0.0345598569977655	0.983447918596406	0.0345598569977655	0.157796224444871	0.127367653437668
0	3.2	0.15	0.1	0.3	0.099832	1	0.8	0.011485	0	-0.2	187.704	101.921	12.563	76.297	0.0672417233796126	0.749969229879646	564963.059	3.439	0.0180734680631198	0.0339294846367712	0.98192653193688	0.0339294846367712	0.158270393077407	0.127759325001766
0	3.2	0.15	0.1	0.3	0.099832	1	0.8	0.011485	0	-0.2	184.617	101.099	12.164	74.223	0.0662690484439739	0.737050729716522	568827.611	3.441	0.0184951454239952	0.0342625435293463	0.981504854576005	0.0342625435293463	0.158150758962605	0.128142428937428
0	3.2	0.15	0.1	0.3	0.099832	1	0.8	0.011485	0	-0.2	179.206	110.872	13.229	82.167	0.0746131242306655	0.744627976381379	565139.128	3.696	0.0203594905148233	0.0335511189855208	0.979640509485177	0.0335511189855208	0.159177038230226	0.127917722277821
0	3.2	0.15	0.1	0.3	0.099832	1	0.8	0.011485	0	-0.2	183.357	103.272	12.209	76.225	0.0672906039824847	0.74078350630923	565877.052	3.5	0.0189342078355199	0.0341849838328479	0.98106579216448	0.0341849838328479	0.158276405145202	0.128031731767822
0	3.2	0.15	0.1	0.3	0.099832	1	0.8	0.011485	0	-0.2	191.988	93.31	11.65	69.956	0.0614800435934563	0.755063654649623	569924.926	3.199	0.0166044178290833	0.0346504680809356	0.983395582170917	0.0346504680809356	0.157561735502575	0.127608247542721
0	3.2	0.15	0.1	0.3	0.099832	1	0.8	0.011485	0	-0.2	184.142	103.798	12.544	77.22	0.0684026628371866	0.744660573412075	566457.723	3.517	0.0188065819356642	0.0340535313655079	0.981193418064336	0.0340535313655079	0.158413182779553	0.127916755598207
0	3.2	0.15	0.1	0.3	0.099832	1	0.8	0.011485	0	-0.2	182.652	106.85	12.841	78.062	0.0706252771923091	0.731704607359394	567000.922	3.628	0.0195406941275031	0.0340593527907739	0.980459305872497	0.0340593527907739	0.158686553143257	0.128300970601684
0	3.2	0.15	0.1	0.3	1	1	0	1	0	0	217.425	56.1449999999998	8.70999999999999	0	0.0406494155193567	0	609625.193	2.041	0.00945679638566033	0.036932119485577	0.99054320361434	0.036932119485577	0.156097412327904	0.15
0	3.2	0.15	0.1	0.3	1	1	0	1	0	0	255.067	0	0	0	0	0	619627.153	0	0	0	1	0	0.15	0
0	3.2	0.15	0.1	0.3	1	1	0	1	0	0	229.344	37.991	6.23899999999998	0	0.0282309317390705	0	613681.847	1.29999999999999	0.0058625941030234	0.03455356115107	0.994137405896977	0.03455356115107	0.154234639760861	0.15
0	3.2	0.15	0.1	0.3	1	1	0	1	0	0	255.354	0	0	0	0	0	641769.243	0	0	0	1	0	0.15	0
0	3.2	0.15	0.1	0.3	1	1	0	1	0	0	218.294	53.382	8.261	0	0.0381641536799363	0	610929.817	1.972	0.00901810263458573	0.0371359138984802	0.990981897365414	0.0371359138984802	0.15572462305199	0.15
0	3.2	0.15	0.1	0.3	1	1	0	1	0	0	232.429	35.163	5.86899999999998	0	0.0254739846746162	0	615529.294	1.257	0.00543089007569224	0.0369717112238218	0.994569109924308	0.0369717112238218	0.153821097701192	0.15
0	3.2	0.15	0.1	0.3	1	1	0	1	0	0	256.399	0	0	0	0	0	638490.459	0	0	0	1	0	0.15	0
0	3.2	0.15	0.1	0.3	1	1	0	1	0	0	255.397	0	0	0	0	0	622886.759	0	0	0	1	0	0.15	0
0	3.2	0.15	0.1	0.3	1	1	0	1	0	0	211.02	64.124	9.937	0	0.0472524205960616	0	616899.265	2.307	0.0108400519989695	0.0363329659250526	0.989159948001031	0.0363329659250526	0.157087863089409	0.15
0	3.2	0.15	0.1	0.3	1	1	0	1	0	0	256.794	0	0	0	0	0	639833.199	0	0	0	1	0	0.15	0
0	3.2	0.15	0.1	0.3	0.912954	1	0.8	0.449057	0	-0.2	205.352	72	10.077	31.123	0.049570519150431	0.433765955286816	587552.891	2.551	0.0124156194179338	0.0357183292935083	0.987584380582066	0.0357183292935083	0.157306130410266	0.142830590498892
0	3.2	0.15	0.1	0.3	0.912954	1	0.8	0.449057	0	-0.2	203.999	77.129	10.611	32.851	0.0525307959684848	0.428131660567871	590449.424	2.686	0.0131573853340698	0.0350910545699169	0.98684261466593	0.0350910545699169	0.157742441525297	0.142923715755953
0	3.2	0.15	0.1	0.3	0.912954	1	0.8	0.449057	0	-0.2	206.372	74.844	10.209	32.3340000000001	0.050598092373763	0.435240757322971	591163.528	2.636	0.0129249903999542	0.0355952912604566	0.987075009600046	0.0355952912604566	0.157457583009601	0.142806214543146
0	3.2	0.15	0.1	0.3	0.912954	1	0.8	0.449057	0	-0.2	193.81	86.297	11.277	36.434	0.0586390905255546	0.423330941137522	586411.754	3.028	0.015499028295149	0.0352816002279541	0.984500971704851	0.0352816002279541	0.158642734630617	0.143003063438906
0	3.2	0.15	0.1	0.3	0.912954	1	0.8	0.449057	0	-0.2	202.772	76.597	10.375	32.577	0.0518392702308111	0.426829154696185	587019.245	2.643	0.0130584662154071	0.0347810374743308	0.986941533784593	0.0347810374743308	0.157640518501126	0.142945243950727
0	3.2	0.15	0.1	0.3	0.912954	1	0.8	0.449057	0	-0.2	214.201	60.465	8.717	26.632	0.0410428841629	0.441486810154149	589226.309	2.163	0.01006903461774	0.0362986953985596	0.98993096538226	0.0362986953985596	0.15604925405759	0.142702977970597
0	3.2	0.15	0.1	0.3	0.912954	1	0.8	0.449057	0	-0.2	217.298	53.7859999999999	7.82299999999999	23.485	0.0375783738598647	0.443066505751536	592442.069	1.97200000000001	0.00937830810427376	0.0372412290260656	0.990621691895726	0.0372412290260656	0.15553862466505	0.142676868303652
0	3.2	0.15	0.1	0.3	0.912954	1	0.8	0.449057	0	-0.2	202.974	73.5099999999998	9.99100000000001	31.288	0.0504811017822862	0.428466856988917	587069.905	2.593	0.0129047520702273	0.0360153333675286	0.987095247929773	0.0360153333675286	0.157440339927771	0.142918175532299
0	3.2	0.15	0.1	0.3	0.912954	1	0.8	0.449057	0	-0.2	204.236	75.205	10.263	31.892	0.0509460445609253	0.427734294103046	589978.124	2.591	0.0127109098831606	0.034782086336135	0.987289090116839	0.034782086336135	0.157508867202293	0.14293028354412
0	3.2	0.15	0.1	0.3	0.912954	1	0.8	0.449057	0	-0.2	199.196	82.479	11.18	35.037	0.0565612410051091	0.42522704176241	588357.826	2.893	0.0144207867799492	0.0352823929380031	0.985579213220051	0.0352823929380031	0.15833648325723	0.142971724137909
0	3.2	0.15	0.1	0.3	1	1	0	1	-0.2	0	189.671	97.0989999999999	11.542	73.52	0.0614767950116635	0.761398640241643	572976.554	3.27	0.0171730744730894	0.0339801506418666	0.982826925526911	0.0339801506418666	0.15922151925175	0.127158040792751
0	3.2	0.15	0.1	0.3	1	1	0	1	-0.2	0	194.045	87.739	10.933	66.203	0.0568195798211626	0.758068991222667	570403.912	2.992	0.0153511169868862	0.0343903119798733	0.984648883013114	0.0343903119798733	0.158522936973174	0.12725793026332
0	3.2	0.15	0.1	0.3	1	1	0	1	-0.2	0	186.716	100.639	12.184	75.331	0.065537135378235	0.750652239065759	575645.482	3.391	0.0179639737353007	0.0339417141652694	0.982036026264699	0.0339417141652694	0.159830570306735	0.127480432828027
0	3.2	0.15	0.1	0.3	1	1	0	1	-0.2	0	194.33	91.9069999999999	11.36	70.179	0.0592103065052729	0.767450050859107	570995.195	3.049	0.0156677731842351	0.0334109717886737	0.984332226815765	0.0334109717886737	0.158881545975791	0.126976498474227
0	3.2	0.15	0.1	0.3	1	1	0	1	-0.2	0	184.869	102.428	12.213	76.852	0.0666702805651214	0.754671226535475	572632.646	3.463	0.0185753399658839	0.0342495510120435	0.981424660034116	0.0342495510120435	0.160000542084768	0.127359863203936
0	3.2	0.15	0.1	0.3	1	1	0	1	-0.2	0	185.208	102.892	12.308	77.645	0.0672461604868759	0.757114095726577	573396.5	3.433	0.0184342811931687	0.0336425941990246	0.981565718806831	0.0336425941990246	0.160086924073031	0.127286577128203
0	3.2	0.15	0.1	0.3	1	1	0	1	-0.2	0	182.449	106.255	12.34	79.656	0.0684086199351664	0.752178548583903	572498.068	3.571	0.019385998571061	0.0338541832387498	0.980614001428939	0.0338541832387498	0.160261292990275	0.127434643542483
0	3.2	0.15	0.1	0.3	1	1	0	1	-0.2	0	200.175	81.4539999999999	10.415	62.983	0.0524529684800633	0.776717752061759	572048.737	2.757	0.0137164296610659	0.0342229676700122	0.986283570338934	0.0342229676700122	0.157867945272009	0.126698467438147
0	3.2	0.15	0.1	0.3	1	1	0	1	-0.2	0	194.86	88.5099999999998	11.087	67.285	0.057703756255662	0.764870882863913	569510.777	3.011	0.0154824203076029	0.034275302828931	0.984517579692397	0.034275302828931	0.158655563438349	0.127053873514083
0	3.2	0.15	0.1	0.3	1	1	0	1	-0.2	0	182.435	104.467	12.322	77.501	0.0678775508649087	0.743852150374326	573008.91	3.486	0.0188824877586401	0.0336281650231907	0.98111751224136	0.0336281650231907	0.160181632629736	0.12768443548877
0	3.2	0.15	0.2	0	1	1	0	1	0	0	255.195	0	0	0	0	0	643857.383	0	0	0	1	0	0.15	0
0	3.2	0.15	0.2	0	1	1	0	1	0	0	255.453	0	0	0	0	0	644033.243	0	0	0	1	0	0.15	0
0	3.2	0.15	0.2	0	1	1	0	1	0	0	255.581	0	0	0	0	0	644728.243	0	0	0	1	0	0.15	0
0	3.2	0.15	0.2	0	1	1	0	1	0	0	255.656	0	0	0	0	0	645308.668	0	0	0	1	0	0.15	0
0	3.2	0.15	0.2	0	1	1	0	1	0	0	255.491	0	0	0	0	0	644489.105	0	0	0	1	0	0.15	0
0	3.2	0.15	0.2	0	1	1	0	1	0	0	257.142	0	0	0	0	0	644741.802	0	0	0	1	0	0.15	0
0	3.2	0.15	0.2	0	1	1	0	1	0	0	255.294	0	0	0	0	0	644391.349	0	0	0	1	0	0.15	0
0	3.2	0.15	0.2	0	1	1	0	1	0	0	256.231	0	0	0	0	0	644457.926	0	0	0	1	0	0.15	0
0	3.2	0.15	0.2	0	1	1	0	1	0	0	255.771	0	0	0	0	0	644045.502	0	0	0	1	0	0.15	0
0	3.2	0.15	0.2	0	1	1	0	1	0	0	256.071	0	0	0	0	0	645401.319	0	0	0	1	0	0.15	0
0	3.2	0.15	0.2	0	1	0.8	0	1	0	0	256.361	0	0	0	0	0	637788.437	0	0	0	1	0	0.15	0
0	3.2	0.15	0.2	0	1	0.8	0	1	0	0	213.241	37.051	18.892	0	0.0901179600532715	0	602824.549	1.328	0.00630509843374479	0.0360131304611886	0.993694901566255	0.0360131304611886	0.160814155206393	0.15
0	3.2	0.15	0.2	0	1	0.8	0	1	0	0	215.335	34.515	16.891	0	0.0811562263416082	0	599762.598	1.23	0.00589757167969152	0.0360816654821853	0.994102428320308	0.0360816654821853	0.159738747160993	0.15
0	3.2	0.15	0.2	0	1	0.8	0	1	0	0	241.341	12.454	7.07800000000002	0	0.030077919942655	0	601204.706	0.472000000000002	0.00200682162148688	0.0414938565378939	0.997993178378513	0.0414938565378939	0.153609350393119	0.15
0	3.2	0.15	0.2	0	1	0.8	0	1	0	0	218.692	31.3410000000001	16.582	0	0.0770298503166168	0	601488.285	1.124	0.0051841929554796	0.0374078235503452	0.99481580704452	0.0374078235503452	0.159243582037994	0.15
0	3.2	0.15	0.2	0	1	0.8	0	1	0	0	255.94	0	0	0	0	0	642719.581	0	0	0	1	0	0.15	0
0	3.2	0.15	0.2	0	1	0.8	0	1	0	0	255.795	0	0	0	0	0	594525.799	0	0	0	1	0	0.15	0
0	3.2	0.15	0.2	0	1	0.8	0	1	0	0	213.476	35.461	17.841	0	0.084566695439309	0	601006.174	1.293	0.00610549550806213	0.0366912804557844	0.993894504491938	0.0366912804557844	0.160148003452717	0.15
0	3.2	0.15	0.2	0	1	0.8	0	1	0	0	255.726	0	0	0	0	0	623459.119	0	0	0	1	0	0.15	0
0	3.2	0.15	0.2	0	1	0.8	0	1	0	0	256.387	0	0	0	0	0	619343.542	0	0	0	1	0	0.15	0
0	3.2	0.15	0.2	0.1	1	1	0	1	0	0	256.076	0	0	0	0	0	645072.413	0	0	0	1	0	0.15	0
0	3.2	0.15	0.2	0.1	1	1	0	1	0	0	255.452	0	0	0	0	0	644696.158	0	0	0	1	0	0.15	0
0	3.2	0.15	0.2	0.1	1	1	0	1	0	0	256.224	0	0	0	0	0	644344.8	0	0	0	1	0	0.15	0
0	3.2	0.15	0.2	0.1	1	1	0	1	0	0	256.24	0	0	0	0	0	643873.985	0	0	0	1	0	0.15	0
0	3.2	0.15	0.2	0.1	1	1	0	1	0	0	256.506	0	0	0	0	0	644812.426	0	0	0	1	0	0.15	0
0	3.2	0.15	0.2	0.1	1	1	0	1	0	0	256.143	0	0	0	0	0	645503.748	0	0	0	1	0	0.15	0
0	3.2	0.15	0.2	0.1	1	1	0	1	0	0	255.728	0	0	0	0	0	645330.707	0	0	0	1	0	0.15	0
0	3.2	0.15	0.2	0.1	1	1	0	1	0	0	255.843	0	0	0	0	0	644271.23	0	0	0	1	0	0.15	0
0	3.2	0.15	0.2	0.1	1	1	0	1	0	0	255.59	0	0	0	0	0	644327.839	0	0	0	1	0	0.15	0
0	3.2	0.15	0.2	0.1	1	1	0	1	0	0	255.853	0	0	0	0	0	645038.091	0	0	0	1	0	0.15	0
0	3.2	0.15	0.2	0.2	1	1	0	1	-0.8	0	176.746	59.906	25.83	19.669	0.14860956887102	0.331250547718327	525871.008	1.936	0.0110008319636939	0.0328790146094072	0.988999168036306	0.0328790146094072	0.172291435330653	0.110249934273801
0	3.2	0.15	0.2	0.2	1	1	0	1	-0.8	0	176.136	59.701	25.212	19.289	0.14776794616629	0.328547601398898	529831.434	1.917	0.0111309727517862	0.0324186048413782	0.988869027248214	0.0324186048413782	0.172165191924944	0.110574287832132
0	3.2	0.15	0.2	0.2	1	1	0	1	-0.8	0	171.866	64.1349999999999	25.979	20.46	0.153679388168781	0.322107110442554	520070.459	1.98	0.011639889783953	0.0310507789373906	0.988360110216047	0.0310507789373906	0.173051908225317	0.111347146746894
0	3.2	0.15	0.2	0.2	1	1	0	1	-0.8	0	172.734	62.447	24.801	19.699	0.147689464544411	0.320358245892588	524685.202	1.933	0.0113773469967939	0.0316339542565648	0.988622653003206	0.0316339542565648	0.172153419681662	0.111557010492889
0	3.2	0.15	0.2	0.2	1	1	0	1	-0.8	0	177.996	58.988	24.683	18.991	0.142465839034143	0.327311526998198	533638.753	1.857	0.0106533472729542	0.0317743364678439	0.989346652727046	0.0317743364678439	0.171369875855122	0.110722616760216
0	3.2	0.15	0.2	0.2	1	1	0	1	-0.8	0	174.333	62.105	25.444	19.836	0.14898109786454	0.321723121337544	522539.129	1.95	0.0112835711859072	0.0316231248943934	0.988716428814093	0.0316231248943934	0.172347164679681	0.111393225439495
0	3.2	0.15	0.2	0.2	1	1	0	1	-0.8	0	175.512	61.453	25.292	19.702	0.146639704758226	0.324788935207925	516457.72	1.954	0.0112101735277476	0.0322698606844598	0.988789826472252	0.0322698606844598	0.171995955713734	0.111025327775049
0	3.2	0.15	0.2	0.2	1	1	0	1	-0.8	0	178.692	57.506	25.247	19.273	0.142992946914028	0.33913857039217	527216.758	1.82	0.010243349974563	0.0322329071240888	0.989756650025437	0.0322329071240888	0.171448942037104	0.10930337155294
0	3.2	0.15	0.2	0.2	1	1	0	1	-0.8	0	186.859	53.047	23.199	17.401	0.126646706137235	0.331236780506059	524826.863	1.638	0.00885444696394925	0.0313404161813794	0.991145553036051	0.0313404161813794	0.168997005920585	0.110251586339273
0	3.2	0.15	0.2	0.2	1	1	0	1	-0.8	0	165.582	67.875	27.14	21.504	0.166045048505353	0.318304936498743	531895.474	2.11	0.0127234328448566	0.0313460072229383	0.987276567155143	0.0313460072229383	0.174906757275803	0.111803407620151
0	3.2	0.15	0.2	0.2	1	1	0	1	-0.6	0	188.564	53.006	23.162	17.624	0.126357353187856	0.336829360490648	560910.512	1.7	0.00915387831695978	0.0326761143667038	0.99084612168304	0.0326761143667038	0.168953602978178	0.119685357555842
0	3.2	0.15	0.2	0.2	1	1	0	1	-0.6	0	212.253	34.3110000000001	16.585	12.103	0.0833098809892742	0.361660700873537	563548.216	1.085	0.00544011762177904	0.0329398175645506	0.994559882378221	0.0329398175645506	0.162496482148391	0.117450536921382
0	3.2	0.15	0.2	0.2	1	1	0	1	-0.6	0	186.082	53.343	23.889	17.995	0.130514755000596	0.340289795339829	558420.437	1.704	0.00922484601974292	0.0324186179816087	0.990775153980257	0.0324186179816087	0.169577213250089	0.119373918419415
0	3.2	0.15	0.2	0.2	1	1	0	1	-0.6	0	187.528	52.442	23.169	17.584	0.125839386318017	0.337454916282486	561183.475	1.693	0.00906464701938766	0.0329020160690632	0.990935352980612	0.0329020160690632	0.168875907947702	0.119629057534576
0	3.2	0.15	0.2	0.2	1	1	0	1	-0.6	0	197.948	45.622	21.599	16.097	0.110288576582456	0.355122120746885	561407.114	1.48	0.00752598342154943	0.0329094123833889	0.992474016578451	0.0329094123833889	0.166543286487368	0.11803900913278
0	3.2	0.15	0.2	0.2	1	1	0	1	-0.6	0	188.674	50.475	23.01	17.19	0.123426945224897	0.342559678299673	555923.531	1.653	0.00877241609566832	0.0330740373866808	0.991227583904332	0.0330740373866808	0.168514041783735	0.119169628953029
0	3.2	0.15	0.2	0.2	1	1	0	1	-0.6	0	197.767	44.654	21.084	15.458	0.107773905103321	0.348745140191245	563219.29	1.425	0.00722291694137866	0.0324356537306751	0.992777083058621	0.0324356537306751	0.166166085765498	0.118612937382788
0	3.2	0.15	0.2	0.2	1	1	0	1	-0.6	0	256.551	0	0	0	0	0	644713.175	0	0	0	1	0	0.15	0
0	3.2	0.15	0.2	0.2	1	1	0	1	-0.6	0	187.775	52.2129999999999	23.537	17.926	0.127170307466241	0.345353335047732	561951.34	1.69	0.00906572316222442	0.0326527851051831	0.990934276837776	0.0326527851051831	0.169075546119936	0.118918199845704
0	3.2	0.15	0.2	0.2	1	1	0	1	-0.6	0	197.567	45.21	21.367	15.91	0.110469708885296	0.353580552636387	573754.061	1.455	0.00747594384533667	0.032831148236274	0.992524056154663	0.032831148236274	0.166570456332794	0.118177750262725
0	3.2	0.15	0.2	0.2	0.930536	1	-0.6	0.576679	-0.6	-1	181.299	57.134	25.524	19.917	0.143429260818896	0.351312908753465	527434.585	1.848	0.0102793796806027	0.0328027397159829	0.989720620319397	0.0328027397159829	0.169123228281189	0.109458750301403
0	3.2	0.15	0.2	0.2	0.930536	1	-0.6	0.576679	-0.6	-1	173.35	62.318	26.991	21.181	0.159037382042874	0.343633634476064	524909.425	1.942	0.0113605908629947	0.0313911166598939	0.988639409137005	0.0313911166598939	0.171204237856937	0.110344932870352
0	3.2	0.15	0.2	0.2	0.930536	1	-0.6	0.576679	-0.6	-1	175.835	62.37	26.806	20.912	0.156038606561915	0.339939400583322	528065.969	1.896	0.0109301800317369	0.0308540676164602	0.989069819968263	0.0308540676164602	0.170804415200395	0.110771244727841
0	3.2	0.15	0.2	0.2	0.930536	1	-0.6	0.576679	-0.6	-1	174.265	63.544	27.589	21.443	0.159807740056149	0.339934449382635	525721.491	1.939	0.0111209318511253	0.0309097715173349	0.988879068148875	0.0309097715173349	0.17130694864316	0.110771816092736
0	3.2	0.15	0.2	0.2	0.930536	1	-0.6	0.576679	-0.6	-1	166.44	68.489	28.868	22.801	0.174877716317771	0.334967018738662	524816.331	2.122	0.012650129442623	0.0312946065579483	0.987349870557377	0.0312946065579483	0.173316208082954	0.111345053913152
0	3.2	0.15	0.2	0.2	0.930536	1	-0.6	0.576679	-0.6	-1	174.475	61.232	27.075	20.974	0.157156752335707	0.344579817858394	529111.435	1.899	0.0108883077063941	0.031172504837768	0.989111692293606	0.031172504837768	0.170953496055737	0.110235744008207
0	3.2	0.15	0.2	0.2	0.930536	1	-0.6	0.576679	-0.6	-1	166.556	66.877	28.026	22.203	0.171170027792569	0.335192068850321	524969.093	2.069	0.0125229639637782	0.0312768541769337	0.987477036036222	0.0312768541769337	0.172821867014345	0.111319083296804
0	3.2	0.15	0.2	0.2	0.930536	1	-0.6	0.576679	-0.6	-1	179.183	58.889	26.558	20.671	0.15086232408189	0.353914724898755	537291.963	1.893	0.0106303451984498	0.0326408637450371	0.98936965480155	0.0326408637450371	0.170114268497078	0.10915850264358
0	3.2	0.15	0.2	0.2	0.930536	1	-0.6	0.576679	-0.6	-1	175.177	61.679	26.638	20.538	0.154173107375216	0.336049521013748	527940.507	1.923	0.0109776721988732	0.0316395671518901	0.989022327801127	0.0316395671518901	0.170555690730912	0.111220133951659
0	3.2	0.15	0.2	0.2	0.930536	1	-0.6	0.576679	-0.6	-1	175.363	58.9249999999999	25.664	19.898	0.150861721961993	0.343959915937065	520164.966	1.834	0.0107310418613562	0.0315417438548664	0.989268958138644	0.0315417438548664	0.170114188217251	0.110307280231201
0	3.2	0.15	0.2	0.2	0.605386	1	-1	0.239761	-0.4	-0.6	164.741	80.991	41.126	34.776	0.253950805162868	0.433946910452841	488776.326	2.594	0.01584486431032	0.0322862517314503	0.98415513568968	0.0322862517314503	0.158028857865868	0.114066084415157
0	3.2	0.15	0.2	0.2	0.605386	1	-1	0.239761	-0.4	-0.6	166.499	77.401	39.655	33.185	0.243944776817835	0.437367082353271	490688.147	2.483	0.0151449929979508	0.0328369176386255	0.984855007002049	0.0328369176386255	0.157712509274917	0.113782869659169
0	3.2	0.15	0.2	0.2	0.605386	1	-1	0.239761	-0.4	-0.6	172.719	73.26	39.939	32.77	0.234597613784996	0.450214085424623	490302.352	2.357	0.0136751321032022	0.0326544006101191	0.986324867896798	0.0326544006101191	0.157416991237904	0.112719045691849
0	3.2	0.15	0.2	0.2	0.605386	1	-1	0.239761	-0.4	-0.6	162.037	81.758	40.036	34.406	0.250030205230424	0.425645199642347	489459.71	2.585	0.015927161786893	0.0320861497403754	0.984072838213107	0.0320861497403754	0.157904904962524	0.114753525593532
0	3.2	0.15	0.2	0.2	0.605386	1	-1	0.239761	-0.4	-0.6	160.466	80.697	40.489	34.54	0.257632310641842	0.433905005232298	485070.737	2.584	0.0161817030128052	0.0325548970726316	0.983818296987195	0.0325548970726316	0.15814525160679	0.114069554467878
0	3.2	0.15	0.2	0.2	0.605386	1	-1	0.239761	-0.4	-0.6	166.358	76.785	39.448	33.182	0.242627062471136	0.438033055602081	484944.361	2.462	0.0150569134272618	0.0323687737928523	0.984943086572738	0.0323687737928523	0.157670848681675	0.113727722299139
0	3.2	0.15	0.2	0.2	0.605386	1	-1	0.239761	-0.4	-0.6	173.145	72.546	38.964	31.913	0.228933985530564	0.44595191321633	485001.856	2.351	0.0137170782012481	0.0329833078232007	0.986282921798752	0.0329833078232007	0.157237931099737	0.11307198411047
0	3.2	0.15	0.2	0.2	0.605386	1	-1	0.239761	-0.4	-0.6	178.123	70.82	39.339	32.403	0.225742487469456	0.463552872653912	489834.143	2.35	0.0133598579580161	0.0335040162024909	0.986640142041984	0.0335040162024909	0.157137029335337	0.111614498470159
0	3.2	0.15	0.2	0.2	0.605386	1	-1	0.239761	-0.4	-0.6	165.248	77.863	39.987	33.73	0.244034495016	0.435812035612418	488702.711	2.491	0.0149635343338056	0.0323484730530212	0.985036465666194	0.0323484730530212	0.157715345787527	0.113911638678996
0	3.2	0.15	0.2	0.2	0.605386	1	-1	0.239761	-0.4	-0.6	165.412	80.113	41.201	34.572	0.25191591400198	0.436147458213571	494906.235	2.552	0.0153355068578273	0.0322994054988111	0.984664493142173	0.0322994054988111	0.157964523153904	0.113883863282641
0	3.2	0.15	0.2	0.3	1	1	0	1	-0.4	0	194.295	52.4680000000001	21.262	36.3509999999999	0.112826254663218	0.702469669422899	565313.257	1.596	0.00844120349482942	0.0308894903945839	0.99155879650517	0.0308894903945839	0.166923938199483	0.107851819834626
0	3.2	0.15	0.2	0.3	1	1	0	1	-0.4	0	193.405	52.4429999999999	21.233	36.253	0.11285313575944	0.702569241827715	563672.965	1.599	0.00845609007380176	0.0312743438883082	0.991543909926198	0.0312743438883082	0.166927970363916	0.107845845490337
0	3.2	0.15	0.2	0.3	1	1	0	1	-0.4	0	197.442	48.9429999999999	19.786	33.781	0.105146661719682	0.706361557048679	569387.281	1.509	0.00802311587605019	0.0313755754776715	0.99197688412395	0.0313755754776715	0.165771999257952	0.107618306577079
0	3.2	0.15	0.2	0.3	1	1	0	1	-0.4	0	256.518	0	0	0	0	0	624504.728	0	0	0	1	0	0.15	0
0	3.2	0.15	0.2	0.3	1	1	0	1	-0.4	0	202.38	45.147	19.331	32.069	0.0975167265742435	0.715937646385383	570752.811	1.385	0.00690359685491558	0.0311089898469321	0.993096403145084	0.0311089898469321	0.164627508986137	0.107043741216877
0	3.2	0.15	0.2	0.3	1	1	0	1	-0.4	0	219.17	32.0779999999998	14.77	23.35	0.0694233154825901	0.73834731890582	566447.394	0.953999999999998	0.00447752828967525	0.0301662925393208	0.995522471710325	0.0301662925393208	0.160413497322389	0.105699160865651
0	3.2	0.15	0.2	0.3	1	1	0	1	-0.4	0	256.412	0	0	0	0	0	599685.275	0	0	0	1	0	0.15	0
0	3.2	0.15	0.2	0.3	1	1	0	1	-0.4	0	185.371	58.1670000000001	23.414	40.181	0.128501179062711	0.695327558358729	569731.133	1.78	0.00971617408517463	0.0308219507581374	0.990283825914825	0.0308219507581374	0.169275176859407	0.108280346498476
0	3.2	0.15	0.2	0.3	1	1	0	1	-0.4	0	256.531	0	0	0	0	0	642223.317	0	0	0	1	0	0.15	0
0	3.2	0.15	0.2	0.3	1	1	0	1	-0.4	0	209.47	40.392	18.053	29.138	0.0872252106228881	0.726337849190271	574263.052	1.244	0.0059650355545344	0.0311030489861344	0.994034964445466	0.0311030489861344	0.163083781593433	0.106419729048584
0	3.2	0.15	0.3	0	1	1	0	1	0	0	194.45	28.367	24.644	0	0.132022457663343	0	531905.414	1.043	0.00557682863019836	0.0381156804846553	0.994423171369802	0.0381156804846553	0.169803368649501	0.15
0	3.2	0.15	0.3	0	1	1	0	1	0	0	177.443	35.83	29.102	0	0.166486407439038	0	530189.434	1.305	0.00741024383602217	0.0372228133284829	0.992589756163978	0.0372228133284829	0.174972961115856	0.15
0	3.2	0.15	0.3	0	1	1	0	1	0	0	185.076	32.545	27.809	0	0.153496512520012	0	533245.386	1.197	0.00655594232645088	0.0375385702948689	0.993444057673549	0.0375385702948689	0.173024476878002	0.15
0	3.2	0.15	0.3	0	1	1	0	1	0	0	190.261	28.944	25.73	0	0.139142016317972	0	526119.523	1.086	0.00582727033742993	0.0386522925003921	0.99417272966257	0.0386522925003921	0.170871302447696	0.15
0	3.2	0.15	0.3	0	1	1	0	1	0	0	173.223	37.833	29.804	0	0.176101108853619	0	525778.195	1.346	0.00789987291265901	0.0363706377151816	0.992100127087341	0.0363706377151816	0.176415166328043	0.15
0	3.2	0.15	0.3	0	1	1	0	1	0	0	256.627	0	0	0	0	0	643440.97	0	0	0	1	0	0.15	0
0	3.2	0.15	0.3	0	1	1	0	1	0	0	179.244	34.707	28.213	0	0.163158179251043	0	522183.242	1.262	0.00720902267757787	0.0374889896659453	0.992790977322422	0.0374889896659453	0.174473726887656	0.15
0	3.2	0.15	0.3	0	1	1	0	1	0	0	168.859	39.537	30.063	0	0.18165049667842	0	517117.399	1.45	0.00872224753237885	0.0373472505607532	0.991277752467621	0.0373472505607532	0.177247574501763	0.15
0	3.2	0.15	0.3	0	1	1	0	1	0	0	185.924	31.043	26.425	0	0.146230674616159	0	531765.415	1.161	0.00636167199471284	0.0388459291838493	0.993638328005287	0.0388459291838493	0.171934601192424	0.15
0	3.2	0.15	0.3	0	1	1	0	1	0	0	181.491	34.145	28.346	0	0.159491082558356	0	521511.899	1.29	0.00716813549230686	0.0386046098359318	0.992831864507693	0.0386046098359318	0.173923662383753	0.15
0	3.2	0.15	0.3	0	1	0.8	0	1	0	0	191.42	30.242	28.563	0	0.154382104871308	0	531149.608	1.093	0.00587462906370116	0.037887955042021	0.994125370936299	0.037887955042021	0.168525852584557	0.15
0	3.2	0.15	0.3	0	1	0.8	0	1	0	0	255.097	0	0	0	0	0	643766.156	0	0	0	1	0	0.15	0
0	3.2	0.15	0.3	0	1	0.8	0	1	0	0	177.525	35.414	30.999	0	0.179344111096966	0	531968.199	1.278	0.00734765138201377	0.0372179146793597	0.992652348617986	0.0372179146793597	0.171521293331636	0.15
0	3.2	0.15	0.3	0	1	0.8	0	1	0	0	181.23	34.694	30.745	0	0.17455801779643	0	539498.781	1.276	0.00718867200204352	0.0375569526996635	0.992811327997956	0.0375569526996635	0.170946962135572	0.15
0	3.2	0.15	0.3	0	1	0.8	0	1	0	0	188.291	31.237	28.762	0	0.158651599707484	0	535023.527	1.136	0.00624727196626433	0.0372485203616305	0.993752728033736	0.0372485203616305	0.169038191964898	0.15
0	3.2	0.15	0.3	0	1	0.8	0	1	0	0	178.521	35.197	31.509	0	0.180738243740956	0	541403.303	1.282	0.00727812893854196	0.0372435788504974	0.992721871061458	0.0372435788504974	0.171688589248915	0.15
0	3.2	0.15	0.3	0	1	0.8	0	1	0	0	186.265	32.883	30.252	0	0.166797852143736	0	522082.376	1.177	0.00643060145658261	0.0366687775620755	0.993569398543417	0.0366687775620755	0.170015742257248	0.15
0	3.2	0.15	0.3	0	1	0.8	0	1	0	0	256.676	0	0	0	0	0	641864.485	0	0	0	1	0	0.15	0
0	3.2	0.15	0.3	0	1	0.8	0	1	0	0	192.002	30.383	28.631	0	0.151691128873408	0	528466.898	1.116	0.00585608363102245	0.0378533338654633	0.994143916368978	0.0378533338654633	0.168202935464809	0.15
0	3.2	0.15	0.3	0	1	0.8	0	1	0	0	198.354	27.141	24.83	0	0.132668320219885	0	534878.281	1.015	0.00542927801384045	0.0390546011729741	0.99457072198616	0.0390546011729741	0.165920198426386	0.15
0	3.2	0.15	0.3	0	1	0.6	0	1	0	0	177.588	37.741	36.313	0	0.207491098176495	0	535019.45	1.395	0.00791621819824529	0.0373582284725204	0.992083781801755	0.0373582284725204	0.168674198835885	0.15
0	3.2	0.15	0.3	0	1	0.6	0	1	0	0	173.369	39.528	35.552	0	0.210236426656487	0	533349.895	1.435	0.00842685263287305	0.0371547806964095	0.991573147367127	0.0371547806964095	0.168921278399084	0.15
0	3.2	0.15	0.3	0	1	0.6	0	1	0	0	201.78	27.682	28.573	0	0.146092439812291	0	522921.494	1.05	0.00534248798113643	0.0392845251230902	0.994657512018864	0.0392845251230902	0.163148319583106	0.15
0	3.2	0.15	0.3	0	1	0.6	0	1	0	0	181.544	37.179	35.582	0	0.199462631249515	0	530676.255	1.34	0.00751407313484475	0.0367812894189355	0.992485926865155	0.0367812894189355	0.167951636812456	0.15
0	3.2	0.15	0.3	0	1	0.6	0	1	0	0	185.063	34.936	33.332	0	0.184940254799796	0	522367.239	1.295	0.00713469715064478	0.0381286260458982	0.992865302849355	0.0381286260458982	0.166644622931982	0.15
0	3.2	0.15	0.3	0	1	0.6	0	1	0	0	183.092	35.09	33.238	0	0.187364650609988	0	516842.984	1.296	0.00724651962439542	0.0375920898350497	0.992753480375605	0.0375920898350497	0.166862818554899	0.15
0	3.2	0.15	0.3	0	1	0.6	0	1	0	0	256.446	0	0	0	0	0	643925.5	0	0	0	1	0	0.15	0
0	3.2	0.15	0.3	0	1	0.6	0	1	0	0	256.422	0	0	0	0	0	643235.967	0	0	0	1	0	0.15	0
0	3.2	0.15	0.3	0	1	0.6	0	1	0	0	177.113	37.7079999999999	34.991	0	0.203386719648634	0	540035.088	1.352	0.00781439824980358	0.0367730994175227	0.992185601750196	0.0367730994175227	0.168304804768377	0.15
0	3.2	0.15	0.3	0	1	0.6	0	1	0	0	184.963	34.472	33.502	0	0.187444256102181	0	536096.263	1.233	0.00682184785190906	0.0372252849138468	0.993178152148091	0.0372252849138468	0.166869983049196	0.15
0	3.2	0.15	0.3	0.1	1	1	0	1	-0.4	0	191.355	29.375	25.661	2.535	0.137297608661039	0.088479583425813	533185.956	1.07	0.00571285138686067	0.0377596578019763	0.994287148613139	0.0377596578019763	0.170594641299156	0.144691224994451
0	3.2	0.15	0.3	0.1	1	1	0	1	-0.4	0	194.495	26.881	24.346	2.38299999999999	0.129279305337213	0.0904435043960255	531549.554	0.966000000000002	0.00512645423462274	0.0370251493570278	0.994873545765377	0.0370251493570278	0.169391895800582	0.144573389736238
0	3.2	0.15	0.3	0.1	1	1	0	1	-0.4	0	176.029	35.151	28.951	2.905	0.167150314262607	0.0843072174150919	532014.453	1.277	0.00735686472355076	0.0373010730908889	0.992643135276449	0.0373010730908889	0.175072547139391	0.144941566955094
0	3.2	0.15	0.3	0.1	1	1	0	1	-0.4	0	186.675	31.7470000000001	26.212	2.63	0.145503830703228	0.0869965507517689	533330.225	1.134	0.00627917561301262	0.0371471628264906	0.993720824386987	0.0371471628264906	0.171825574605484	0.144780206954894
0	3.2	0.15	0.3	0.1	1	1	0	1	-0.4	0	180.886	34.111	28.14	2.779	0.159330266204772	0.0823909151031425	527855.094	1.207	0.00682051444305024	0.0360423190223071	0.99317948555695	0.0360423190223071	0.173899539930716	0.145056545093811
0	3.2	0.15	0.3	0.1	1	1	0	1	-0.4	0	184.759	31.344	27.143	2.685	0.150784122699486	0.0872415368512959	535383.407	1.127	0.00618039115053922	0.0369673996516679	0.993819608849461	0.0369673996516679	0.172617618404923	0.144765507788922
0	3.2	0.15	0.3	0.1	1	1	0	1	-0.4	0	182.409	33.353	27.5149999999999	2.78699999999999	0.156281446441639	0.0848456061891305	540357.908	1.199	0.00680792086494908	0.0366907139476975	0.993192079135051	0.0366907139476975	0.173442216966246	0.144909263628652
0	3.2	0.15	0.3	0.1	1	1	0	1	-0.4	0	175.591	35.538	29.505	2.966	0.170667978054723	0.083943335896278	535390.346	1.26	0.00722032157447412	0.0363442684171689	0.992779678425526	0.0363442684171689	0.175600196708208	0.144963399846223
0	3.2	0.15	0.3	0.1	1	1	0	1	-0.4	0	189.182	28.892	25.433	2.471	0.138808101968044	0.0862318306298775	536315.387	1.046	0.00569382345173007	0.0374146786228262	0.99430617654827	0.0374146786228262	0.170821215295207	0.144826090162207
0	3.2	0.15	0.3	0.1	1	1	0	1	-0.4	0	182.161	32.873	28.312	2.754	0.157720372737111	0.0855920375554808	530817.434	1.179	0.00652033012707532	0.0367753426097292	0.993479669872925	0.0367753426097292	0.173658055910567	0.144864477746671
0	3.2	0.15	0.3	0.1	1	0.6	0	1	0.8	0	192.301	30.328	29.713	2.56	0.164510532424675	0.085411671664707	534282.454	1.114	0.00615490950835892	0.0378341018581876	0.993845090491641	0.0378341018581876	0.164805947918221	0.160249400599765
0	3.2	0.15	0.3	0.1	1	0.6	0	1	0.8	0	180.736	36.669	35.715	3.05	0.200497338626587	0.0840765195979812	530504.829	1.398	0.0078231707436098	0.0386725392246857	0.99217682925639	0.0386725392246857	0.168044760476393	0.160089182351758
0	3.2	0.15	0.3	0.1	1	0.6	0	1	0.8	0	181.109	35.154	33.141	2.842	0.187905163303623	0.0826211579831207	538699.384	1.308	0.00738499075040755	0.0383521467758958	0.992615009249592	0.0383521467758958	0.166911464697326	0.159914538957974
0	3.2	0.15	0.3	0.1	1	0.6	0	1	0.8	0	201.989	26.343	28.776	2.276	0.146267722805931	0.0875354373246854	547048.255	0.999000000000001	0.00506406890015194	0.0389526244380123	0.994935931099848	0.0389526244380123	0.163164095052534	0.160504252478962
0	3.2	0.15	0.3	0.1	1	0.6	0	1	0.8	0	193.667	30.161	30.881	2.655	0.165604920350353	0.0917470564133709	531699.517	1.178	0.00630279066336139	0.0406276580316883	0.993697209336639	0.0406276580316883	0.164904442831532	0.161009646769605
0	3.2	0.15	0.3	0.1	1	0.6	0	1	0.8	0	192.056	29.8709999999999	30.146	2.50900000000001	0.16222615408214	0.0863837794369264	541945.143	1.173	0.00631419143078741	0.0405828477536014	0.993685808569213	0.0405828477536014	0.164600353867393	0.160366053532431
0	3.2	0.15	0.3	0.1	1	0.6	0	1	0.8	0	200.747	26.6299999999999	28.229	2.312	0.150086756570217	0.0933698316540285	532910.973	1.015	0.00539652399254441	0.0403499011316211	0.994603476007456	0.0403499011316211	0.16350780809132	0.161204379798483
0	3.2	0.15	0.3	0.1	1	0.6	0	1	0.8	0	254.717	0	0	0	0	0	552615.842	0	0	0	1	0	0.15	0
0	3.2	0.15	0.3	0.1	1	0.6	0	1	0.8	0	191.655	30.653	31.991	2.594	0.169619119539889	0.0860794122667416	537300.913	1.157	0.00609217968721244	0.0390054514190349	0.993907820312788	0.0390054514190349	0.16526572075859	0.160329529472009
0	3.2	0.15	0.3	0.1	1	0.6	0	1	0.8	0	179.696	36.007	35.178	3.015	0.198656759083983	0.0846317684561199	537223.753	1.345	0.00754674960778039	0.0381863158127563	0.99245325039222	0.0381863158127563	0.167879108317558	0.160155812214734
0	3.2	0.15	0.3	0.1	1	0.6	0	1	0	0	197.776	27.7580000000001	29.49	0	0.153522462765799	0	523468.87	1.03	0.00535361125646551	0.03778209972269	0.994646388743535	0.03778209972269	0.163817021648922	0.15
0	3.2	0.15	0.3	0.1	1	0.6	0	1	0	0	256.629	0	0	0	0	0	644831.682	0	0	0	1	0	0.15	0
0	3.2	0.15	0.3	0.1	1	0.6	0	1	0	0	257.353	0	0	0	0	0	644619.279	0	0	0	1	0	0.15	0
0	3.2	0.15	0.3	0.1	1	0.6	0	1	0	0	256.355	0	0	0	0	0	644346.524	0	0	0	1	0	0.15	0
0	3.2	0.15	0.3	0.1	1	0.6	0	1	0	0	181.639	36.42	34.435	0	0.193317170777599	0	530518.822	1.317	0.00739946577911096	0.0366942420496156	0.992600534220889	0.0366942420496156	0.167398545369984	0.15
0	3.2	0.15	0.3	0.1	1	0.6	0	1	0	0	191.361	31.6040000000001	31.849	0	0.17196715882439	0	520801.992	1.196	0.00649470783485166	0.0384435827660421	0.993505292165148	0.0384435827660421	0.165477044294195	0.15
0	3.2	0.15	0.3	0.1	1	0.6	0	1	0	0	177.931	38.375	35.112	0	0.20266350171073	0	533189.02	1.414	0.00809071355210663	0.0375917881731754	0.991909286447893	0.0375917881731754	0.168239715153966	0.15
0	3.2	0.15	0.3	0.1	1	0.6	0	1	0	0	189.086	32.841	32.85	0	0.177974269681762	0	536069.536	1.175	0.00634995608511317	0.0360073694961981	0.993650043914887	0.0360073694961981	0.166017684271359	0.15
0	3.2	0.15	0.3	0.1	1	0.6	0	1	0	0	175.911	38.681	35.652	0	0.206664103652486	0	522436.569	1.389	0.00795675492445648	0.0364191561763838	0.992043245075544	0.0364191561763838	0.168599769328724	0.15
0	3.2	0.15	0.3	0.1	1	0.6	0	1	0	0	254.786	0	0	0	0	0	643890.527	0	0	0	1	0	0.15	0
0	3.2	0.15	0.3	0.1	1	1	0	1	1	0	191.63	27.958	26.308	2.512	0.139119144487549	0.0912896176809531	539820.92	1.042	0.00545733718213808	0.038156445359612	0.994542662817862	0.038156445359612	0.170867871673132	0.163693442652143
0	3.2	0.15	0.3	0.1	1	1	0	1	1	0	256.545	0	0	0	0	0	644192.858	0	0	0	1	0	0.15	0
0	3.2	0.15	0.3	0.1	1	1	0	1	1	0	191.723	28.098	26.103	2.512	0.137912983548682	0.0910069897304386	543245.679	1.102	0.00578463576073039	0.0403318973145682	0.99421536423927	0.0403318973145682	0.170686947532302	0.163651048459566
0	3.2	0.15	0.3	0.1	1	1	0	1	1	0	197.372	25.432	24.35	2.289	0.126725555465349	0.0928819181452536	538680.187	0.986	0.00513651660897446	0.040258855445824	0.994863483391026	0.040258855445824	0.169008833319802	0.163932287721788
0	3.2	0.15	0.3	0.1	1	1	0	1	1	0	186.851	30.227	28.053	2.801	0.15396196820685	0.0950715474172576	544762.502	1.162	0.00631214521488747	0.0396084926121807	0.993687854785113	0.0396084926121807	0.173094295231028	0.164260732112589
0	3.2	0.15	0.3	0.1	1	1	0	1	1	0	194.686	26.8990000000001	24.441	2.379	0.130151231295832	0.0907771411420001	547573.649	1.056	0.00564759684533008	0.0395963793516357	0.99435240315467	0.0395963793516357	0.169522684694375	0.1636165711713
0	3.2	0.15	0.3	0.1	1	1	0	1	1	0	255.793	0	0	0	0	0	555779.34	0	0	0	1	0	0.15	0
0	3.2	0.15	0.3	0.1	1	1	0	1	1	0	256.498	0	0	0	0	0	644863.29	0	0	0	1	0	0.15	0
0	3.2	0.15	0.3	0.1	1	1	0	1	1	0	255.753	0	0	0	0	0	626847.948	0	0	0	1	0	0.15	0
0	3.2	0.15	0.3	0.1	1	1	0	1	1	0	197.883	25.598	23.519	2.232	0.125950041252226	0.0912080180494521	547786.103	0.976999999999999	0.00519869446318202	0.040290167828586	0.994801305536818	0.040290167828586	0.168892506187834	0.163681202707418
0	3.2	0.15	0.3	0.1	1	1	0	1	0	0	195.87	26.811	24.389	0	0.127615096355807	0	543556.953	1.017	0.00529088060119588	0.0387722935601956	0.994709119398804	0.0387722935601956	0.169142264453371	0.15
0	3.2	0.15	0.3	0.1	1	1	0	1	0	0	178.989	34.677	29.05	0	0.164486890323589	0	515574.836	1.277	0.00715598421084788	0.0374371399218101	0.992844015789152	0.0374371399218101	0.174673033548538	0.15
0	3.2	0.15	0.3	0.1	1	1	0	1	0	0	189.736	29.588	25.869	0	0.141164315364504	0	531036.916	1.053	0.00576399861523124	0.0366071623606038	0.994236001384769	0.0366071623606038	0.171174647304676	0.15
0	3.2	0.15	0.3	0.1	1	1	0	1	0	0	257.341	0	0	0	0	0	625543.514	0	0	0	1	0	0.15	0
0	3.2	0.15	0.3	0.1	1	1	0	1	0	0	254.977	0	0	0	0	0	644086.502	0	0	0	1	0	0.15	0
0	3.2	0.15	0.3	0.1	1	1	0	1	0	0	193.127	27.48	24.464	0	0.132016220248889	0	526228.191	1.003	0.00541453078253955	0.0375597030199753	0.99458546921746	0.0375597030199753	0.169802433037333	0.15
0	3.2	0.15	0.3	0.1	1	1	0	1	0	0	178.683	35.268	28.689	0	0.163094050142459	0	531382.116	1.286	0.00731009027489133	0.0368718257858871	0.992689909725109	0.0368718257858871	0.174464107521369	0.15
0	3.2	0.15	0.3	0.1	1	1	0	1	0	0	180.73	32.9519999999999	27.393	0	0.157739502620877	0	529297.549	1.164	0.00669637279035551	0.0357436718085851	0.993303627209644	0.0357436718085851	0.173660925393132	0.15
0	3.2	0.15	0.3	0.1	1	1	0	1	0	0	181.803	33.814	28.49	0	0.159235496819823	0	526977.071	1.241	0.00686337398158359	0.0373999173625857	0.993136626018416	0.0373999173625857	0.173885324522974	0.15
0	3.2	0.15	0.3	0.1	1	1	0	1	0	0	196.82	27.18	24.638	0	0.127893948749312	0	543632.819	1.019	0.00524215745780582	0.039049883723863	0.994757842542194	0.039049883723863	0.169184092312397	0.15
0	3.2	0.15	0.3	0.1	1	0.8	0	1	0.8	0	189.661	30.568	28.327	2.549	0.154269513798089	0.0868103479157818	536917.164	1.151	0.00626693186224693	0.0384452525393438	0.993733068137753	0.0384452525393438	0.168512341655771	0.160417241749894
0	3.2	0.15	0.3	0.1	1	0.8	0	1	0.8	0	197.698	26.221	26.536	2.429	0.138715487559851	0.0940910116273543	534823.863	0.993000000000002	0.00517371590940769	0.0395776315613526	0.994826284090592	0.0395776315613526	0.166645858507182	0.161290921395283
0	3.2	0.15	0.3	0.1	1	0.8	0	1	0.8	0	194.189	27.772	27.617	2.455	0.144573253049019	0.0892574248794908	537183.515	1.076	0.00557776966313767	0.0394523414999887	0.994422230336862	0.0394523414999887	0.167348790365882	0.160710890985539
0	3.2	0.15	0.3	0.1	1	0.8	0	1	0.8	0	255.003	0	0	0	0	0	642715.708	0	0	0	1	0	0.15	0
0	3.2	0.15	0.3	0.1	1	0.8	0	1	0.8	0	255.852	0	0	0	0	0	643494.807	0	0	0	1	0	0.15	0
0	3.2	0.15	0.3	0.1	1	0.8	0	1	0.8	0	190.1	29.98	27.673	2.383	0.151514583702203	0.0828458216474041	536948.511	1.117	0.00615867991166892	0.0384210537157527	0.993841320088331	0.0384210537157527	0.168181750044264	0.159941498597688
0	3.2	0.15	0.3	0.1	1	0.8	0	1	0.8	0	232.419	11.098	13.391	1.125	0.0584634090642002	0.104249090385916	539808.264	0.433	0.0018796544306352	0.0420679452599344	0.998120345569365	0.0420679452599344	0.157015609087704	0.16250989084631
0	3.2	0.15	0.3	0.1	1	0.8	0	1	0.8	0	191.977	29.609	29.255	2.483	0.154886801676263	0.0852066472420065	533074.149	1.129	0.00596558998381589	0.0388902551273538	0.994034410016184	0.0388902551273538	0.168586416201152	0.160224797669041
0	3.2	0.15	0.3	0.1	1	0.8	0	1	0.8	0	255.885	0	0	0	0	0	643987.355	0	0	0	1	0	0.15	0
0	3.2	0.15	0.3	0.1	1	0.8	0	1	0.8	0	255.866	0	0	0	0	0	594670.336	0	0	0	1	0	0.15	0
0	3.2	0.15	0.3	0.1	1	1	0	1	0.6	0	163.301	41.707	31.638	3.328	0.196079927523608	0.0803863610207055	533760.924	1.523	0.00933049513487432	0.0370276780498607	0.990669504865126	0.0370276780498607	0.179411989128541	0.157234772491863
0	3.2	0.15	0.3	0.1	1	1	0	1	0.6	0	171.664	36.9	29.505	2.916	0.175037852660984	0.080105761072794	537762.818	1.348	0.0079361108887734	0.0372133514079114	0.992063889111227	0.0372133514079114	0.176255677899148	0.157209518496551
0	3.2	0.15	0.3	0.1	1	1	0	1	0.6	0	190.057	29.182	26.053	2.611	0.140445968632776	0.090748657806789	534436.659	1.085	0.00579501190545666	0.0382603111089861	0.994204988094543	0.0382603111089861	0.171066895294916	0.158167379202611
0	3.2	0.15	0.3	0.1	1	1	0	1	0.6	0	192.513	28.174	25.026	2.397	0.133084574740813	0.0878102583040444	530333.225	1.099	0.00585581727932331	0.0401525024446898	0.994144182720677	0.0401525024446898	0.169962686211122	0.157902923247364
0	3.2	0.15	0.3	0.1	1	1	0	1	0.6	0	186.552	29.863	26.532	2.602	0.147251673436603	0.0893644366499985	549453.44	1.118	0.006254780311841	0.0381492837190297	0.993745219688159	0.0381492837190297	0.17208775101549	0.1580427992985
0	3.2	0.15	0.3	0.1	1	1	0	1	0.6	0	170.129	37.319	30.736	3.152	0.182265077109161	0.0847090556264661	529354.514	1.416	0.00835091618272298	0.0383450838957511	0.991649083817277	0.0383450838957511	0.177339761566374	0.157623815006382
0	3.2	0.15	0.3	0.1	1	1	0	1	0.6	0	183.56	31.69	27.349	2.771	0.152081906591663	0.0888596879089586	532874.505	1.209	0.0066647679345965	0.0389746343111973	0.993335232065404	0.0389746343111973	0.172812285988749	0.157997371911806
0	3.2	0.15	0.3	0.1	1	1	0	1	0.6	0	173.687	35.501	28.432	2.858	0.170449200984758	0.0819964903623311	533349.601	1.291	0.00770840043612986	0.0374471974758162	0.99229159956387	0.0374471974758162	0.175567380147714	0.15737968413261
0	3.2	0.15	0.3	0.1	1	1	0	1	0.6	0	200.264	24.3959999999999	22.427	2.161	0.117725923041398	0.0918754380487046	547930.759	0.934000000000001	0.00492884993036103	0.0401681322439141	0.995071150069639	0.0401681322439141	0.16765888845621	0.158268789424383
0	3.2	0.15	0.3	0.1	1	1	0	1	0.6	0	179.413	33.5049999999999	28.191	2.83	0.161213968976708	0.0866810292369293	534600.162	1.23	0.0070060364010113	0.0378433785078078	0.992993963598989	0.0378433785078078	0.174182095346506	0.157801292631324
0	3.2	0.15	0.3	0.1	1	0.8	0	1	0.4	0	190.469	30.755	29.046	2.568	0.154840405567121	0.0846805361349445	534076.004	1.124	0.00591700275353306	0.0375747878563069	0.994082997246467	0.0375747878563069	0.168580848668054	0.155080832168097
0	3.2	0.15	0.3	0.1	1	0.8	0	1	0.4	0	186.261	31.717	29.137	2.53	0.159857834566255	0.0815846926486993	528036.855	1.123	0.006119686099816	0.0365062906461425	0.993880313900184	0.0365062906461425	0.169182940147951	0.154895081558922
0	3.2	0.15	0.3	0.1	1	0.8	0	1	0.4	0	184.949	33.288	29.823	2.694	0.164674799327703	0.0815433827773141	535284.823	1.233	0.00671760258145198	0.0382756019465935	0.993282397418548	0.0382756019465935	0.169760975919324	0.154892602966639
0	3.2	0.15	0.3	0.1	1	0.8	0	1	0.4	0	255.826	0	0	0	0	0	644025.753	0	0	0	1	0	0.15	0
0	3.2	0.15	0.3	0.1	1	0.8	0	1	0.4	0	176.408	37.1290000000001	31.982	3.053	0.186715213010264	0.0844321950600073	539122.711	1.346	0.0078640769979761	0.03726675372249	0.992135923002024	0.03726675372249	0.172405825561232	0.1550659317036
0	3.2	0.15	0.3	0.1	1	0.8	0	1	0.4	0	255.566	0	0	0	0	0	643744.001	0	0	0	1	0	0.15	0
0	3.2	0.15	0.3	0.1	1	0.8	0	1	0.4	0	202.68	24.668	24.156	2.099	0.126623573682006	0.0893906148534424	533438.684	0.922000000000002	0.00487482280438931	0.038537152980864	0.995125177195611	0.038537152980864	0.165194828841841	0.155363436891207
0	3.2	0.15	0.3	0.1	1	0.8	0	1	0.4	0	256.028	0	0	0	0	0	643333.818	0	0	0	1	0	0.15	0
0	3.2	0.15	0.3	0.1	1	0.8	0	1	0.4	0	201.481	25.374	25.618	2.252	0.129989366177549	0.0917014394402259	544651.468	1.001	0.00508746761749238	0.0405243568837417	0.994912532382508	0.0405243568837417	0.165598723941306	0.155502086366414
0	3.2	0.15	0.3	0.1	1	0.8	0	1	0.4	0	168.497	40.408	33.837	3.259	0.203452485019429	0.0819864735124587	519476.247	1.456	0.00871439646980979	0.036562836043818	0.99128560353019	0.036562836043818	0.174414298202332	0.154919188410748
0	3.2	0.15	0.3	0.2	0.843092	1	0.4	0.129925	1	0.4	192.502	28.435	27.757	8.46999999999998	0.147956107590526	0.304048568372251	564552.253	1.119	0.00593621778722655	0.0404613495611666	0.994063782212773	0.0404613495611666	0.170104021414896	0.171798230024454
0	3.2	0.15	0.3	0.2	0.843092	1	0.4	0.129925	1	0.4	256.058	0	0	0	0	0	617379.336	0	0	0	1	0	0.15	0
0	3.2	0.15	0.3	0.2	0.843092	1	0.4	0.129925	1	0.4	200.084	25.09	25.204	7.566	0.12994506334599	0.308095791305222	551240.56	0.998	0.00513288607475203	0.0413338964687154	0.994867113925248	0.0413338964687154	0.167656711701944	0.172088388589993
0	3.2	0.15	0.3	0.2	0.843092	1	0.4	0.129925	1	0.4	256.09	0	0	0	0	0	611162.692	0	0	0	1	0	0.15	0
0	3.2	0.15	0.3	0.2	0.843092	1	0.4	0.129925	1	0.4	200.487	24.803	24.628	7.412	0.126140051590941	0.30464950978284	564163.077	0.952000000000001	0.00485270227040271	0.0394926037692827	0.995147297729597	0.0394926037692827	0.167139693249288	0.171841313467239
0	3.2	0.15	0.3	0.2	0.843092	1	0.4	0.129925	1	0.4	191.943	28.336	27.456	8.423	0.146278636967156	0.302401126603364	553413.671	1.119	0.00592480385078605	0.0405122389510315	0.994075196149214	0.0405122389510315	0.169876089591842	0.171680119569857
0	3.2	0.15	0.3	0.2	0.843092	1	0.4	0.129925	1	0.4	210.748	20.1269999999999	20.1290000000001	5.84800000000003	0.101513355942514	0.301909767883774	553156.285	0.785000000000003	0.00399841009326081	0.0416110789856596	0.996001589906739	0.0416110789856596	0.163793460202497	0.171644892466333
0	3.2	0.15	0.3	0.2	0.843092	1	0.4	0.129925	1	0.4	256.189	0	0	0	0	0	574798.253	0	0	0	1	0	0.15	0
0	3.2	0.15	0.3	0.2	0.843092	1	0.4	0.129925	1	0.4	192.336	28.101	26.451	8.028	0.139149817993551	0.289608819526387	557474.949	1.136	0.00598497403838885	0.0410930008641602	0.994015025961611	0.0410930008641602	0.168907437931277	0.17076299750051
0	3.2	0.15	0.3	0.2	0.843092	1	0.4	0.129925	1	0.4	201.312	24.176	24.516	7.01200000000001	0.125078998406836	0.296843574074154	554339.964	0.954000000000002	0.00488393600792746	0.0406779441297869	0.995116063992073	0.0406779441297869	0.166995519167644	0.171281680566992
0	3.2	0.15	0.3	0.2	0.955349	0.8	0.6	0.113821	0.2	0	186.572	32.855	30.101	1.148	0.16571731633292	0.0351107256284195	527118.443	1.181	0.00646830300360338	0.0362969751556674	0.993531696996397	0.0362969751556674	0.169664094643203	0.150119890137053
0	3.2	0.15	0.3	0.2	0.955349	0.8	0.6	0.113821	0.2	0	188.253	32.3	29.588	1.107	0.161804744955526	0.0343089163369704	547312.595	1.16	0.00629043180922562	0.0365084025360155	0.993709568190774	0.0365084025360155	0.169199827084653	0.150117152254992
0	3.2	0.15	0.3	0.2	0.955349	0.8	0.6	0.113821	0.2	0	183.893	33.261	31.01	1.212	0.17144293128862	0.0369202337404383	537450.208	1.245	0.00680138281671051	0.0384621832090647	0.99319861718329	0.0384621832090647	0.170343498804885	0.150126068937737
0	3.2	0.15	0.3	0.2	0.955349	0.8	0.6	0.113821	0.2	0	256.362	0	0	0	0	0	643964.117	0	0	0	1	0	0.15	0
0	3.2	0.15	0.3	0.2	0.955349	0.8	0.6	0.113821	0.2	0	255.065	0	0	0	0	0	622287.824	0	0	0	1	0	0.15	0
0	3.2	0.15	0.3	0.2	0.955349	0.8	0.6	0.113821	0.2	0	255.304	0	0	0	0	0	583139.038	0	0	0	1	0	0.15	0
0	3.2	0.15	0.3	0.2	0.955349	0.8	0.6	0.113821	0.2	0	255.981	0	0	0	0	0	643947.029	0	0	0	1	0	0.15	0
0	3.2	0.15	0.3	0.2	0.955349	0.8	0.6	0.113821	0.2	0	184.671	33.158	29.864	1.124	0.166920797303195	0.0341079300544839	534239.634	1.214	0.00677726534671012	0.0378918206124684	0.99322273465329	0.0378918206124684	0.169806900260772	0.150116465961202
0	3.2	0.15	0.3	0.2	0.955349	0.8	0.6	0.113821	0.2	0	188.003	31.28	28.87	1.055	0.160685026383958	0.0345012242291595	534276.228	1.124	0.00621544071422155	0.0368493504542766	0.993784559285778	0.0368493504542766	0.169066960752683	0.15011780891529
0	3.2	0.15	0.3	0.2	0.955349	0.8	0.6	0.113821	0.2	0	219.733	18.0130000000001	19.2940000000001	0.674999999999997	0.0926514306514759	0.0365207194203315	534468.072	0.668999999999999	0.003219607488179	0.0398077283196522	0.996780392511821	0.0398077283196522	0.160994062307277	0.150124704744154
0	3.2	0.15	0.3	0.2	0.923041	0.6	0.2	0.610438	0.6	0.2	257.838	0	0	0	0	0	644266.355	0	0	0	1	0	0.15	0
0	3.2	0.15	0.3	0.2	0.923041	0.6	0.2	0.610438	0.6	0.2	256.901	0	0	0	0	0	629294.711	0	0	0	1	0	0.15	0
0	3.2	0.15	0.3	0.2	0.923041	0.6	0.2	0.610438	0.6	0.2	187.425	32.637	34.133	10.789	0.18518314880989	0.333972257356831	567675.291	1.292	0.00695446253473944	0.0405152468226768	0.993045537465261	0.0405152468226768	0.165811392795934	0.172251329130888
0	3.2	0.15	0.3	0.2	0.923041	0.6	0.2	0.610438	0.6	0.2	257.129	0	0	0	0	0	643619.399	0	0	0	1	0	0.15	0
0	3.2	0.15	0.3	0.2	0.923041	0.6	0.2	0.610438	0.6	0.2	255.279	0	0	0	0	0	577222.948	0	0	0	1	0	0.15	0
0	3.2	0.15	0.3	0.2	0.923041	0.6	0.2	0.610438	0.6	0.2	203.423	25.578	29.729	9.101	0.148389962167395	0.358880738916289	559391.491	1.046	0.00519410067073637	0.0421882385503781	0.994805899329264	0.0421882385503781	0.162669900009159	0.173910888597644
0	3.2	0.15	0.3	0.2	0.923041	0.6	0.2	0.610438	0.6	0.2	255.575	0	0	0	0	0	580157.729	0	0	0	1	0	0.15	0
0	3.2	0.15	0.3	0.2	0.923041	0.6	0.2	0.610438	0.6	0.2	256.501	0	0	0	0	0	616451.423	0	0	0	1	0	0.15	0
0	3.2	0.15	0.3	0.2	0.923041	0.6	0.2	0.610438	0.6	0.2	195.706	29.618	32.189	10.124	0.167437391551982	0.346071947062539	557206.1	1.141	0.00588892205334209	0.0390967606296737	0.994111077946658	0.0390967606296737	0.164296216386691	0.173057486445134
0	3.2	0.15	0.3	0.2	0.923041	0.6	0.2	0.610438	0.6	0.2	216.333	19.125	23.427	7.034	0.111571265705345	0.377188772632914	560927.711	0.808	0.00384922209435655	0.0437743798213775	0.996150777905643	0.0437743798213775	0.159526229131236	0.175130684778297
0	3.2	0.15	0.3	0.3	0.94078	1	0.6	0.160429	0.2	0	180.406	33.6059999999999	28.293	3.02	0.162412348815714	0.0912368696470171	539022.048	1.22	0.00699211699478459	0.0369698376141765	0.993007883005215	0.0369698376141765	0.173784768764545	0.150439111192818
0	3.2	0.15	0.3	0.3	0.94078	1	0.6	0.160429	0.2	0	190.112	30.196	26.016	2.696	0.141837620012954	0.090628591267218	544031.826	1.132	0.00612681816725703	0.0387484884236478	0.993873181832743	0.0387484884236478	0.170771665570513	0.150436183628052
0	3.2	0.15	0.3	0.3	0.94078	1	0.6	0.160429	0.2	0	184.979	33.052	27.72	3.143	0.154250760494868	0.0960724747488344	529500.128	1.192	0.00659655734021077	0.0370451404410058	0.993403442659789	0.0370451404410058	0.17258953027204	0.150462384331544
0	3.2	0.15	0.3	0.3	0.94078	1	0.6	0.160429	0.2	0	194.807	27.571	25.564	2.702	0.135367576972582	0.0984612829004929	544325.863	0.991	0.00523726488372522	0.0372987576599071	0.994762735116275	0.0372987576599071	0.169824148471388	0.150473881354633
0	3.2	0.15	0.3	0.3	0.94078	1	0.6	0.160429	0.2	0	174.51	36.29	29.257	3.26	0.171255991988342	0.0906767622970128	537711.499	1.37	0.00802012175371234	0.0383101284158919	0.991979878246288	0.0383101284158919	0.175079892007518	0.150436415468956
0	3.2	0.15	0.3	0.3	0.94078	1	0.6	0.160429	0.2	0	183.762	32.826	28.073	3.018	0.155849419998369	0.0923418894057987	535026.901	1.196	0.0065504992112515	0.0369779421116822	0.993449500788748	0.0369779421116822	0.172823648840617	0.150444429509264
0	3.2	0.15	0.3	0.3	0.94078	1	0.6	0.160429	0.2	0	186.418	31.359	26.604	2.989	0.150323197693488	0.098571790852408	532600.657	1.174	0.00661623017545126	0.0390169813797266	0.993383769824549	0.0390169813797266	0.172014351267979	0.15047441321504
0	3.2	0.15	0.3	0.3	0.94078	1	0.6	0.160429	0.2	0	185.236	31.783	27.484	2.982	0.153988501570944	0.0959948319714077	539282.489	1.171	0.00653660687769335	0.0376238143650139	0.993463393122307	0.0376238143650139	0.17255112329186	0.15046201064695
0	3.2	0.15	0.3	0.3	0.94078	1	0.6	0.160429	0.2	0	255.555	0	0	0	0	0	644237.214	0	0	0	1	0	0.15	0
0	3.2	0.15	0.3	0.3	0.94078	1	0.6	0.160429	0.2	0	188.289	29.9470000000001	26.605	2.821	0.144536985197053	0.0947740786380957	537490.377	1.114	0.00602704222561746	0.0376918217119962	0.993972957774383	0.0376918217119962	0.171166978963756	0.150456135319855
0	3.2	0.15	0.3	0.3	0.841343	0.8	0.4	0.345301	0	-0.4	255.584	0	0	0	0	0	643468.09	0	0	0	1	0	0.15	0
0	3.2	0.15	0.3	0.3	0.841343	0.8	0.4	0.345301	0	-0.4	180.984	34.898	31.142	13.99	0.176745603235504	0.404968331157818	497683.142	1.19	0.0067031382203478	0.034691520599251	0.993296861779652	0.034691520599251	0.169526956757908	0.134092058313558
0	3.2	0.15	0.3	0.3	0.841343	0.8	0.4	0.345301	0	-0.4	255.455	0	0	0	0	0	643889.127	0	0	0	1	0	0.15	0
0	3.2	0.15	0.3	0.3	0.841343	0.8	0.4	0.345301	0	-0.4	185.324	32.483	30.022	13.042	0.167456145537818	0.407671004319476	503070.549	1.097	0.00613622945091864	0.0346779180994552	0.993863770549081	0.0346779180994552	0.168500652083583	0.133985892068583
0	3.2	0.15	0.3	0.3	0.841343	0.8	0.4	0.345301	0	-0.4	255.769	0	0	0	0	0	642381.316	0	0	0	1	0	0.15	0
0	3.2	0.15	0.3	0.3	0.841343	0.8	0.4	0.345301	0	-0.4	179.193	36.184	31.139	14.196	0.176875712246382	0.396510255342679	505760.87	1.224	0.0068954685338218	0.0345460023912819	0.993104531466178	0.0345460023912819	0.169541331276893	0.134424307940244
0	3.2	0.15	0.3	0.3	0.841343	0.8	0.4	0.345301	0	-0.4	168.315	40.963	34.252	15.946	0.208733967673831	0.394663391520736	499245.493	1.33	0.00803786971135908	0.0333115495748478	0.991962130288641	0.0333115495748478	0.173061049814306	0.134496856334086
0	3.2	0.15	0.3	0.3	0.841343	0.8	0.4	0.345301	0	-0.4	168.699	40.955	33.7	15.658	0.206486053508918	0.388031041412567	501012.305	1.33	0.00811627006567667	0.0332673868769807	0.991883729934323	0.0332673868769807	0.172812698953576	0.134757387913094
0	3.2	0.15	0.3	0.3	0.841343	0.8	0.4	0.345301	0	-0.4	184.007	34.937	31.593	13.782	0.175482336619479	0.397709415713627	498150.438	1.186	0.00655028843317247	0.0347043514772147	0.993449711566827	0.0347043514772147	0.169387390329475	0.134377202594502
0	3.2	0.15	0.3	0.3	0.841343	0.8	0.4	0.345301	0	-0.4	175.833	37.92	33.042	14.606	0.193113275095182	0.39120102930611	505598.48	1.289	0.00755946779855216	0.0347600991739268	0.992440532201448	0.0347600991739268	0.171335266638215	0.134632864638859
0	3.2	0.15	0.3	0.3	0.091595	1	0.8	0.129116	0.2	0	189.684	29.957	27.543	2.319	0.148736780696481	0.0781955043656689	546495.577	1.144	0.00613251381716918	0.0389737731348804	0.993867486182831	0.0389737731348804	0.168257120046415	0.15030288872225
0	3.2	0.15	0.3	0.3	0.091595	1	0.8	0.129116	0.2	0	191.811	29.569	27.746	2.343	0.150156932862828	0.0817624264335963	531756.675	1.1	0.00586491853623087	0.0390877937251548	0.994135081463769	0.0390877937251548	0.168431440671506	0.150316705123542
0	3.2	0.15	0.3	0.3	0.091595	1	0.8	0.129116	0.2	0	176.808	36.726	32.813	2.887	0.188820788644855	0.0793852500564553	532847.08	1.32	0.00756762265234235	0.0367150341493593	0.992432377347658	0.0367150341493593	0.17317734584146	0.150307497178389
0	3.2	0.15	0.3	0.3	0.091595	1	0.8	0.129116	0.2	0	256.06	0	0	0	0	0	643607.819	0	0	0	1	0	0.15	0
0	3.2	0.15	0.3	0.3	0.091595	1	0.8	0.129116	0.2	0	180.77	35.641	32.761	2.885	0.183444275327243	0.0812874943335151	543062.136	1.263	0.0070597036684109	0.036011129829525	0.992940296331589	0.036011129829525	0.172517390391227	0.150314865483551
0	3.2	0.15	0.3	0.3	0.091595	1	0.8	0.129116	0.2	0	199.71	25.546	24.624	2.005	0.127348542830051	0.0789608524080379	541988.866	0.974000000000001	0.00502987289395223	0.0390841923498515	0.994970127106048	0.0390841923498515	0.165631759833022	0.150305853282585
0	3.2	0.15	0.3	0.3	0.091595	1	0.8	0.129116	0.2	0	182.753	34.946	30.894	2.665	0.171407030430085	0.0770974536965233	533355.85	1.295	0.00715401049011048	0.0372868372749459	0.99284598950989	0.0372868372749459	0.171039844460177	0.150298635444944
0	3.2	0.15	0.3	0.3	0.091595	1	0.8	0.129116	0.2	0	173.861	38.251	32.695	2.832	0.19269017646822	0.0745523429110254	536361.667	1.386	0.00812978942279254	0.036519461994561	0.991870210577207	0.036519461994561	0.173652304877595	0.150288777009219
0	3.2	0.15	0.3	0.3	0.091595	1	0.8	0.129116	0.2	0	190.246	30.913	28.803	2.464	0.155084573746412	0.0806321536455279	536568.407	1.151	0.00620226533777858	0.0381191208279661	0.993797734662221	0.0381191208279661	0.169036297995538	0.150312327034503
0	3.2	0.15	0.3	0.3	0.091595	1	0.8	0.129116	0.2	0	191.971	29.804	28.456	2.335	0.152401682307192	0.0786946388473223	537411.101	1.108	0.00591102922316752	0.0385694031034737	0.994088970776832	0.0385694031034737	0.168706978839591	0.150304822109682
0	3.2	0.15	0.3	0.3	1	1	0	1	0	0	183.227	33.099	27.678	0	0.155967421814446	0	531060.213	1.25	0.00701281754554277	0.0387153161300103	0.992987182454457	0.0387153161300103	0.173395113272167	0.15
0	3.2	0.15	0.3	0.3	1	1	0	1	0	0	179.448	34.295	27.855	0	0.158303791471423	0	530068.039	1.248	0.00708648623639459	0.0365956238939818	0.992913513763605	0.0365956238939818	0.173745568720713	0.15
0	3.2	0.15	0.3	0.3	1	1	0	1	0	0	172.232	36.661	29.483	0	0.174715090657053	0	541160.424	1.385	0.00816562996311564	0.0388541897446801	0.991834370036884	0.0388541897446801	0.176207263598558	0.15
0	3.2	0.15	0.3	0.3	1	1	0	1	0	0	183.016	32.826	26.742	0	0.152996410752243	0	530768.57	1.184	0.0067703474054182	0.0371055839901653	0.993229652594582	0.0371055839901653	0.172949461612836	0.15
0	3.2	0.15	0.3	0.3	1	1	0	1	0	0	193.053	27.764	25.038	0	0.132776640496434	0	535269.568	1.041	0.00550053990225243	0.0378955677713703	0.994499460097748	0.0378955677713703	0.169916496074465	0.15
0	3.2	0.15	0.3	0.3	1	1	0	1	0	0	189.948	29.436	25.518	0	0.13792394131362	0	536283.146	1.052	0.00565270547013857	0.0370053566369995	0.994347294529861	0.0370053566369995	0.170688591197043	0.15
0	3.2	0.15	0.3	0.3	1	1	0	1	0	0	199.646	25.7200000000001	22.6960000000001	0	0.120617959245009	0	526317.192	0.911999999999996	0.00486758098202959	0.0386646638839552	0.99513241901797	0.0386646638839552	0.168092693886751	0.15
0	3.2	0.15	0.3	0.3	1	1	0	1	0	0	174.743	35.435	28.539	0	0.168883854510012	0	531248.001	1.319	0.00774508281560428	0.0381066737464954	0.992254917184396	0.0381066737464954	0.175332578176502	0.15
0	3.2	0.15	0.3	0.3	1	1	0	1	0	0	255.239	0	0	0	0	0	643704.212	0	0	0	1	0	0.15	0
0	3.2	0.15	0.3	0.3	1	1	0	1	0	0	184.725	31.484	27.018	0	0.149837271675021	0	533994.667	1.169	0.00643247440368648	0.0382482642892513	0.993567525596314	0.0382482642892513	0.172475590751253	0.15
0	3.2	0.15	0.3	0.3	1	0.8	0	1	0	0	177.319	35.9410000000001	31.488	0	0.183957126680988	0	533361.772	1.332	0.00783083546739469	0.0378465583262525	0.992169164532605	0.0378465583262525	0.172074855201719	0.15
0	3.2	0.15	0.3	0.3	1	0.8	0	1	0	0	174.834	37.213	32.63	0	0.188321287796697	0	533813.351	1.352	0.00777187252194161	0.036820633883956	0.992228127478058	0.036820633883956	0.172598554535604	0.15
0	3.2	0.15	0.3	0.3	1	0.8	0	1	0	0	254.947	0	0	0	0	0	556594.65	0	0	0	1	0	0.15	0
0	3.2	0.15	0.3	0.3	1	0.8	0	1	0	0	181.73	34.011	29.918	0	0.173094054568275	0	534127.287	1.262	0.00728727999324788	0.0380342367526644	0.992712720006752	0.0380342367526644	0.170771286548193	0.15
0	3.2	0.15	0.3	0.3	1	0.8	0	1	0	0	184.509	33.728	29.937	0	0.168440075040904	0	526270.393	1.247	0.00701331402808012	0.0381435642650517	0.99298668597192	0.0381435642650517	0.170212809004908	0.15
0	3.2	0.15	0.3	0.3	1	0.8	0	1	0	0	189.327	31.0530000000001	28.2830000000001	0	0.15707455159705	0	540398.217	1.123	0.00628510336594246	0.0377286154949228	0.993714896634058	0.0377286154949228	0.168848946191646	0.15
0	3.2	0.15	0.3	0.3	1	0.8	0	1	0	0	187.854	31.396	28.914	0	0.156858486814614	0	536612.372	1.157	0.00626866251393793	0.0373371064284943	0.993731337486062	0.0373371064284943	0.168823018417754	0.15
0	3.2	0.15	0.3	0.3	1	0.8	0	1	0	0	186.256	32.608	28.737	0	0.159839988203394	0	524363.097	1.203	0.00670599033709811	0.0375502652886096	0.993294009662902	0.0375502652886096	0.169180798584407	0.15
0	3.2	0.15	0.3	0.3	1	0.8	0	1	0	0	176.205	37.244	31.545	0	0.183459700396139	0	534912.591	1.36	0.00789627979925331	0.0374423200657656	0.992103720200747	0.0374423200657656	0.172015164047537	0.15
0	3.2	0.15	0.3	0.3	1	0.8	0	1	0	0	187.527	31.83	29.619	0	0.159548459148391	0	532056.636	1.199	0.00639671824348134	0.0385638944943929	0.993603281756519	0.0385638944943929	0.169145815097807	0.15
0	3.6	0.15	0	0	1	0	0	1	0	0	129.501	166.199	0	0	0	0	502191.036	5.885	0.0437018667157156	0.0356896098538733	0.956298133284284	0.0356896098538733	0.15	0.15
0	3.6	0.15	0	0	1	0	0	1	0	0	132.106	168.718	0	0	0	0	501760.497	5.911	0.0432326745415429	0.0353957724075252	0.956767325458457	0.0353957724075252	0.15	0.15
0	3.6	0.15	0	0	1	0	0	1	0	0	129.983	163.088	0	0	0	0	500358.713	5.839	0.0435790201504068	0.0362137764420014	0.956420979849593	0.0362137764420014	0.15	0.15
0	3.6	0.15	0	0	1	0	0	1	0	0	132.453	164.387	0	0	0	0	502294.026	5.87	0.0429414090161614	0.0361184891899034	0.957058590983839	0.0361184891899034	0.15	0.15
0	3.6	0.15	0	0	1	0	0	1	0	0	131.685	166.417	0	0	0	0	500805.998	5.859	0.0431604742645332	0.0355782272760659	0.956839525735467	0.0355782272760659	0.15	0.15
0	3.6	0.15	0	0	1	0	0	1	0	0	129.183	160.732	0	0	0	0	500449.487	5.72	0.0428274215273386	0.0359802025667671	0.957172578472661	0.0359802025667671	0.15	0.15
0	3.6	0.15	0	0	1	0	0	1	0	0	129.034	171.169	0	0	0	0	498434.373	5.961	0.0445975643128534	0.0351347366459192	0.955402435687147	0.0351347366459192	0.15	0.15
0	3.6	0.15	0	0	1	0	0	1	0	0	130.411	166.288	0	0	0	0	502469.922	6	0.0441800464199358	0.0362650483313205	0.955819953580064	0.0362650483313205	0.15	0.15
0	3.6	0.15	0	0	1	0	0	1	0	0	135.44	164.306	0	0	0	0	500593.786	5.887	0.0420406906422489	0.036189219070098	0.957959309357751	0.036189219070098	0.15	0.15
0	3.6	0.15	0	0	1	0	0	1	0	0	130.026	164.531	0	0	0	0	502274.505	5.842	0.0440497937334554	0.0361169567091881	0.955950206266545	0.0361169567091881	0.15	0.15
0	3.6	0.15	0	0.1	1	0	0	1	1	0	155.799	154.932	0	13.488	0	0.0874151607411663	538797.813	5.757	0.035803798973841	0.0373992862270936	0.964196201026159	0.0373992862270936	0.15	0.163112274111175
0	3.6	0.15	0	0.1	1	0	0	1	1	0	153.767	153.995	0	13.212	0	0.0863136029548226	538932.078	5.622	0.0354925250692895	0.0367723469052273	0.96450747493071	0.0367723469052273	0.15	0.162947040443223
0	3.6	0.15	0	0.1	1	0	0	1	1	0	156.02	150.315	0	12.9	0	0.0865007603635153	537670.202	5.551	0.0346870401538081	0.0372846728051381	0.965312959846192	0.0372846728051381	0.15	0.162975114054527
0	3.6	0.15	0	0.1	1	0	0	1	1	0	152.125	156.03	0	13.517	0	0.0869600445038163	539449.983	5.818	0.0369417423678811	0.0374837938015563	0.963058257632119	0.0374837938015563	0.15	0.163044006675572
0	3.6	0.15	0	0.1	1	0	0	1	1	0	153.128	150.283	0	12.977	0	0.0871829705606251	535746.435	5.582	0.0354435722567074	0.0375160842115648	0.964556427743293	0.0375160842115648	0.15	0.163077445584094
0	3.6	0.15	0	0.1	1	0	0	1	1	0	149.826	154.58	0	13.138	0	0.0855693326935545	538378.935	5.677	0.036695873995005	0.0369793515145713	0.963304126004995	0.0369793515145713	0.15	0.162835399904033
0	3.6	0.15	0	0.1	1	0	0	1	1	0	155.967	144.726	0	12.613	0	0.0877222136730967	538943.285	5.455	0.0340026876107087	0.0380766453429977	0.965997312389291	0.0380766453429977	0.15	0.163158332050964
0	3.6	0.15	0	0.1	1	0	0	1	1	0	152.937	150.552	0	12.98	0	0.0866311487582002	538675.404	5.606	0.0354381960352255	0.0374946723855858	0.964561803964775	0.0374946723855858	0.15	0.16299467231373
0	3.6	0.15	0	0.1	1	0	0	1	1	0	150.746	154.868	0	12.871	0	0.0838398008632145	539366.407	5.653	0.0365899788202924	0.0367485926582165	0.963410021179708	0.0367485926582165	0.15	0.162575970129482
0	3.6	0.15	0	0.1	1	0	0	1	1	0	153.353	150.34	0	12.807	0	0.0864191264649263	537580.717	5.526	0.0353376589714689	0.037249020535937	0.964662341028531	0.037249020535937	0.15	0.162962868969739
0	3.6	0.15	0	0.1	1	0	0	1	0.8	0	150.368	153.031	0	13.146	0	0.0867618309111882	536659.443	5.579	0.0361887942342874	0.0368080711079598	0.963811205765713	0.0368080711079598	0.15	0.160411419709343
0	3.6	0.15	0	0.1	1	0	0	1	0.8	0	150.159	155.364	0	13.378	0	0.0867182977298622	534748.45	5.63	0.0363207743990822	0.0365864775724204	0.963679225600918	0.0365864775724204	0.15	0.160406195727583
0	3.6	0.15	0	0.1	1	0	0	1	0.8	0	153.161	156.18	0	13.708	0	0.0881188531361261	530844.735	5.705	0.0359894469767064	0.0367384777656329	0.964010553023294	0.0367384777656329	0.15	0.160574262376335
0	3.6	0.15	0	0.1	1	0	0	1	0.8	0	149.045	155.116	0	13.343	0	0.0866497156498572	533816.427	5.742	0.0373716424949626	0.037284125953603	0.962628357505037	0.037284125953603	0.15	0.160397965877983
0	3.6	0.15	0	0.1	1	0	0	1	0.8	0	156.555	151.135	0	13.464	0	0.0897441914579765	534361.932	5.623	0.0350337712037097	0.0375394056084716	0.96496622879629	0.0375394056084716	0.15	0.160769302974957
0	3.6	0.15	0	0.1	1	0	0	1	0.8	0	149.66	149.364	0	12.664	0	0.0853638383320978	534842.178	5.5	0.0356888572373063	0.0370403174337817	0.964311142762694	0.0370403174337817	0.15	0.160243660599852
0	3.6	0.15	0	0.1	1	0	0	1	0.8	0	154.815	149.219	0	12.861	0	0.0867434827480715	533568.083	5.51	0.0345180883680907	0.0372004277644413	0.965481911631909	0.0372004277644413	0.15	0.160409217929769
0	3.6	0.15	0	0.1	1	0	0	1	0.8	0	153.006	154.137	0	13.326	0	0.0872440849136545	532760.008	5.625	0.0358696523727256	0.0368238182721378	0.964130347627274	0.0368238182721378	0.15	0.160469290189639
0	3.6	0.15	0	0.1	1	0	0	1	0.8	0	154.332	153.21	0	13.306	0	0.0872198720967959	532637.68	5.643	0.0353617550077044	0.0370182219182949	0.964638244992296	0.0370182219182949	0.15	0.160466384651616
0	3.6	0.15	0	0.1	1	0	0	1	0.8	0	150.234	148.773	0	12.708	0	0.0860798934089246	532801.718	5.486	0.0354238485152085	0.0372796191020528	0.964576151484791	0.0372796191020528	0.15	0.160329587209071
0	3.6	0.15	0	0.1	1	0	0	1	0.6	0	145.23	160.049	0	13.451	0	0.0850559984641662	527332.186	5.736	0.0384106602533096	0.0362696973486008	0.96158933974669	0.0362696973486008	0.15	0.157655039861775
0	3.6	0.15	0	0.1	1	0	0	1	0.6	0	145.18	155.489	0	12.955	0	0.0842568069745235	525110.454	5.742	0.0384958689193287	0.0373517736248724	0.961504131080671	0.0373517736248724	0.15	0.157583112627707
0	3.6	0.15	0	0.1	1	0	0	1	0.6	0	143.48	161.123	0	13.426	0	0.0840036451019736	524353.392	5.859	0.0394353838614633	0.0367625033396677	0.960564616138537	0.0367625033396677	0.15	0.157560328059178
0	3.6	0.15	0	0.1	1	0	0	1	0.6	0	144.321	161.026	0	13.491	0	0.0841874067599583	528084.361	5.802	0.0388351451307969	0.0362923408430978	0.961164854869203	0.0362923408430978	0.15	0.157576866608396
0	3.6	0.15	0	0.1	1	0	0	1	0.6	0	150.837	155.512	0	13.364	0	0.0864146359859502	523288.417	5.65	0.036299861693557	0.0365403644907282	0.963700138306443	0.0365403644907282	0.15	0.157777317238736
0	3.6	0.15	0	0.1	1	0	0	1	0.6	0	144.919	158.582	0	13.209	0	0.0840274210763995	527455.378	5.721	0.0382828178191308	0.0363349247947029	0.961717182180869	0.0363349247947029	0.15	0.157562467896876
0	3.6	0.15	0	0.1	1	0	0	1	0.6	0	145.211	161.781	0	13.627	0	0.0847241825990735	526728.244	5.901	0.0393646715062921	0.036675901259669	0.960635328493708	0.036675901259669	0.15	0.157625176433917
0	3.6	0.15	0	0.1	1	0	0	1	0.6	0	144.919	158.164	0	13.041	0	0.0831990601751392	526398.52	5.802	0.0386484690774692	0.0370080781327661	0.961351530922531	0.0370080781327661	0.15	0.157487915415763
0	3.6	0.15	0	0.1	1	0	0	1	0.6	0	145.682	159.612	0	13.463	0	0.084899047133534	525621.143	5.818	0.0387603911592635	0.0367164217068005	0.961239608840736	0.0367164217068005	0.15	0.157640914242018
0	3.6	0.15	0	0.1	1	0	0	1	0.6	0	144.587	158.852	0	13.423	0	0.0849867791323461	525230.835	5.739	0.0383307541376628	0.0363614094578765	0.961669245862337	0.0363614094578765	0.15	0.157648810121911
0	3.6	0.15	0	0.2	1	0	0	1	1	0	204.371	85.639	0	37.74	0	0.442194841543313	602328.994	3.804	0.0183014192765638	0.0447550751223881	0.981698580723436	0.0447550751223881	0.15	0.216329226231497
0	3.6	0.15	0	0.2	1	0	0	1	1	0	202.235	88.104	0	37.409	0	0.427438776544844	602706.147	3.82	0.0186292518322882	0.043827985799405	0.981370748167712	0.043827985799405	0.15	0.214115816481727
0	3.6	0.15	0	0.2	1	0	0	1	1	0	200.013	93.932	0	40.1	0	0.429152234203211	601848.526	4.052	0.019880655996311	0.0434660544562719	0.980119344003689	0.0434660544562719	0.15	0.214372835130482
0	3.6	0.15	0	0.2	1	0	0	1	1	0	199.863	93.076	0	39.227	0	0.423695783427104	602819.62	4.017	0.0197560936172035	0.0434700174560923	0.980243906382796	0.0434700174560923	0.15	0.213554367514066
0	3.6	0.15	0	0.2	1	0	0	1	1	0	203.288	84.877	0	36.943	0	0.436467210548672	604306.038	3.703	0.0179808738477695	0.0439879797183133	0.98201912615223	0.0439879797183133	0.15	0.215470081582301
0	3.6	0.15	0	0.2	1	0	0	1	1	0	208.75	76.35	0	33.545	0	0.441911803880495	601073.077	3.439	0.0162718960879673	0.045439033861403	0.983728103912033	0.045439033861403	0.15	0.216286770582074
0	3.6	0.15	0	0.2	1	0	0	1	1	0	201.761	88.735	0	38.354	0	0.434406756448051	600842.822	3.879	0.0189015510946132	0.0440528423285122	0.981098448905387	0.0440528423285122	0.15	0.215161013467208
0	3.6	0.15	0	0.2	1	0	0	1	1	0	204.106	84.4610000000001	0	35.911	0	0.427800001783507	600901.611	3.654	0.0177028593115446	0.0436634350831777	0.982297140688455	0.0436634350831777	0.15	0.214170000267526
0	3.6	0.15	0	0.2	1	0	0	1	1	0	207.709	80.0139999999999	0	34.595	0	0.437180286719325	598678.561	3.501	0.0167818100922078	0.0443545457311892	0.983218189907792	0.0443545457311892	0.15	0.215577043007899
0	3.6	0.15	0	0.2	1	0	0	1	1	0	204.207	84.475	0	36.663	0	0.436135825272673	604180.674	3.672	0.0177359720466933	0.0438539263192283	0.982264027953307	0.0438539263192283	0.15	0.215420373790901
0	3.6	0.15	0	0.3	1	0	0	1	1	0	179.129	101.23	0	69.606	0	0.69019894278557	569963.102	4.959	0.0270392948061475	0.0495771666826362	0.972960705193853	0.0495771666826362	0.15	0.253529841417835
0	3.6	0.15	0	0.3	1	0	0	1	1	0	176.032	101.607	0	69.137	0	0.682486415151033	570148.414	4.925	0.0273148385161887	0.0488379619214193	0.972685161483811	0.0488379619214193	0.15	0.252372962272655
0	3.6	0.15	0	0.3	1	0	0	1	1	0	177.013	100.653	0	68.34	0	0.681435992280992	571219.901	4.925	0.0272521355409588	0.0492470384274957	0.972747864459041	0.0492470384274957	0.15	0.252215398842149
0	3.6	0.15	0	0.3	1	0	0	1	1	0	176.269	104.049	0	70.821	0	0.684267524171802	570475.021	4.978	0.027594475972367	0.0483442074790658	0.972405524027633	0.0483442074790658	0.15	0.25264012862577
0	3.6	0.15	0	0.3	1	0	0	1	1	0	178.879	100.187	0	68.592	0	0.687380140278298	570597.283	4.904	0.026841876798522	0.0493589773067576	0.973158123201478	0.0493589773067576	0.15	0.253107021041745
0	3.6	0.15	0	0.3	1	0	0	1	1	0	176.336	104.291	0	71.441	0	0.687657133515798	568944.085	5.12	0.0283025908540155	0.0494248807312532	0.971697409145985	0.0494248807312532	0.15	0.25314857002737
0	3.6	0.15	0	0.3	1	0	0	1	1	0	173.783	104.362	0	70.79	0	0.680892288758125	571503.945	5.093	0.0286273372806651	0.0492199715976507	0.971372662719335	0.0492199715976507	0.15	0.252133843313719
0	3.6	0.15	0	0.3	1	0	0	1	1	0	177.63	100.821	0	69.262	0	0.689253339371961	571630.109	5.019	0.0276122780760455	0.0501825922206618	0.972387721923955	0.0501825922206618	0.15	0.253388000905794
0	3.6	0.15	0	0.3	1	0	0	1	1	0	177.67	102.68	0	68.914	0	0.673075394351772	570163.908	4.999	0.0275563868072962	0.0490165745816028	0.972443613192704	0.0490165745816028	0.15	0.250961309152766
0	3.6	0.15	0	0.3	1	0	0	1	1	0	172.01	109.586	0	73.099	0	0.66994977679405	570837.822	5.217	0.0296806272966673	0.0479167237677109	0.970319372703333	0.0479167237677109	0.15	0.250492466519108
0	3.6	0.15	0.1	0	1	1	0	1	0	0	226.561	45.017	7.235	0	0.0320786392503636	0	603751.427	1.585	0.00696631575388297	0.0356459575843995	0.993033684246117	0.0356459575843995	0.154811795887555	0.15
0	3.6	0.15	0.1	0	1	1	0	1	0	0	224.569	44.9959999999999	7.133	0	0.0321976415058932	0	604088.418	1.603	0.00720023336620482	0.0359719563895048	0.992799766633795	0.0359719563895048	0.154829646225884	0.15
0	3.6	0.15	0.1	0	1	1	0	1	0	0	223.87	49.115	7.785	0	0.0350273405836801	0	600023.592	1.724	0.00769561442371453	0.0356624819325771	0.992304385576286	0.0356624819325771	0.155254101087552	0.15
0	3.6	0.15	0.1	0	1	1	0	1	0	0	214.59	60.6150000000002	8.91199999999999	0	0.0422755182928333	0	600451.977	2.066	0.00970577137103116	0.0344522989086512	0.990294228628969	0.0344522989086512	0.156341327743925	0.15
0	3.6	0.15	0.1	0	1	1	0	1	0	0	219.512	53.18	8.18500000000001	0	0.0377389493347454	0	602035.729	1.868	0.00853930074677438	0.0356514151698672	0.991460699253226	0.0356514151698672	0.155660842400212	0.15
0	3.6	0.15	0.1	0	1	1	0	1	0	0	215.276	59.607	9.434	0	0.0439753561159583	0	605585.076	2.111	0.00975260170632201	0.0358080625610607	0.990247398293678	0.0358080625610607	0.156596303417394	0.15
0	3.6	0.15	0.1	0	1	1	0	1	0	0	219.952	50.836	8.039	0	0.0368882614425032	0	609718.828	1.823	0.00832488858258936	0.0362728252486434	0.991675111417411	0.0362728252486434	0.155533239216375	0.15
0	3.6	0.15	0.1	0	1	1	0	1	0	0	212.906	62.391	9.433	0	0.0444455882102449	0	605210.562	2.184	0.0101948379330264	0.0352212178051252	0.989805162066974	0.0352212178051252	0.156666838231537	0.15
0	3.6	0.15	0.1	0	1	1	0	1	0	0	214.103	62.3799999999999	9.46099999999999	0	0.0444020359653612	0	605323.384	2.255	0.0104930799112432	0.0362512200813794	0.989506920088757	0.0362512200813794	0.156660305394804	0.15
0	3.6	0.15	0.1	0	1	1	0	1	0	0	218.411	53.9669999999999	8.608	0	0.0398550161838166	0	603138.91	1.932	0.00886286057138921	0.0359955736416093	0.991137139428611	0.0359955736416093	0.155978252427572	0.15
0	3.6	0.15	0.1	0.1	1	1	0	1	0.4	0	255.819	0	0	0	0	0	632947.326	0	0	0	1	0	0.15	0
0	3.6	0.15	0.1	0.1	1	1	0	1	0.4	0	255.401	0	0	0	0	0	644672.105	0	0	0	1	0	0.15	0
0	3.6	0.15	0.1	0.1	1	1	0	1	0.4	0	228.965	41.451	6.211	3.651	0.0273391772552216	0.0894447703919462	622395.577	1.464	0.00637504155145235	0.0361026303631177	0.993624958448548	0.0361026303631177	0.154100876588283	0.155366686223517
0	3.6	0.15	0.1	0.1	1	1	0	1	0.4	0	255.59	0	0	0	0	0	644381.133	0	0	0	1	0	0.15	0
0	3.6	0.15	0.1	0.1	1	1	0	1	0.4	0	238.935	26.5080000000001	3.923	2.30500000000002	0.0170245845704269	0.088947613227638	616483.172	0.982999999999997	0.00425490799428408	0.0380866905411998	0.995745092005716	0.0380866905411998	0.152553687685564	0.155336856793658
0	3.6	0.15	0.1	0.1	1	1	0	1	0.4	0	254.879	0	0	0	0	0	631988.447	0	0	0	1	0	0.15	0
0	3.6	0.15	0.1	0.1	1	1	0	1	0.4	0	255.61	0	0	0	0	0	644677.076	0	0	0	1	0	0.15	0
0	3.6	0.15	0.1	0.1	1	1	0	1	0.4	0	256.067	0	0	0	0	0	626233.382	0	0	0	1	0	0.15	0
0	3.6	0.15	0.1	0.1	1	1	0	1	0.4	0	231.829	33.8249999999997	4.90700000000003	2.86200000000002	0.0226069879082602	0.0891992173523423	626783.186	1.25600000000002	0.00574842850412062	0.0393462470637441	0.994251571495879	0.0393462470637441	0.153391048186239	0.155351953041141
0	3.6	0.15	0.1	0.1	1	1	0	1	0.4	0	255.327	0	0	0	0	0	633755.252	0	0	0	1	0	0.15	0
0	3.6	0.15	0.1	0.1	1	1	0	1	0.2	0	255.537	0	0	0	0	0	635688.327	0	0	0	1	0	0.15	0
0	3.6	0.15	0.1	0.1	1	1	0	1	0.2	0	233.09	33.5340000000001	5.34800000000001	3.024	0.0234053125027308	0.0924171182786417	611713.274	1.192	0.00518177532342969	0.0363246796782074	0.99481822467657	0.0363246796782074	0.15351079687541	0.152772513548359
0	3.6	0.15	0.1	0.1	1	1	0	1	0.2	0	256.455	0	0	0	0	0	644230.408	0	0	0	1	0	0.15	0
0	3.6	0.15	0.1	0.1	1	1	0	1	0.2	0	256.039	0	0	0	0	0	645093.369	0	0	0	1	0	0.15	0
0	3.6	0.15	0.1	0.1	1	1	0	1	0.2	0	216.524	56.181	8.462	4.917	0.0393838983455871	0.0876640924598035	610064.377	2.032	0.00935457465313752	0.0364900595889347	0.990645425346863	0.0364900595889347	0.155907584751838	0.152629922773794
0	3.6	0.15	0.1	0.1	1	1	0	1	0.2	0	254.636	0	0	0	0	0	636078.109	0	0	0	1	0	0.15	0
0	3.6	0.15	0.1	0.1	1	1	0	1	0.2	0	254.977	0	0	0	0	0	642585.131	0	0	0	1	0	0.15	0
0	3.6	0.15	0.1	0.1	1	1	0	1	0.2	0	255.22	0	0	0	0	0	623435.48	0	0	0	1	0	0.15	0
0	3.6	0.15	0.1	0.1	1	1	0	1	0.2	0	232.662	33.492	5.333	3.11	0.0231218308744251	0.0940373454273252	616056.364	1.213	0.00523771477300508	0.0368803166370657	0.994762285226995	0.0368803166370657	0.153468274631164	0.15282112036282
0	3.6	0.15	0.1	0.1	1	1	0	1	0.2	0	230.061	38.437	6.258	3.594	0.0273588511152569	0.0936427391524372	614371.777	1.429	0.00619371516025252	0.0374431889870755	0.993806284839748	0.0374431889870755	0.154103827667289	0.152809282174573
0	3.6	0.15	0.1	0.2	1	1	0	1	0	0	213.455	58.422	9.087	0	0.04269947787539	0	603532.277	2.058	0.00953748361019848	0.0355910108207694	0.990462516389802	0.0355910108207694	0.156404921681308	0.15
0	3.6	0.15	0.1	0.2	1	1	0	1	0	0	239.687	23.477	3.941	0	0.0168938292711113	0	606185.929	0.821000000000001	0.00349207268863055	0.0361821068995176	0.99650792731137	0.0361821068995176	0.152534074390667	0.15
0	3.6	0.15	0.1	0.2	1	1	0	1	0	0	223.041	46.5789999999999	7.64300000000001	0	0.0345789129798064	0	608403.522	1.631	0.00730106850635851	0.0354125950118214	0.992698931493642	0.0354125950118214	0.155186836946971	0.15
0	3.6	0.15	0.1	0.2	1	1	0	1	0	0	211.59	62.574	9.41	0	0.0447368542424494	0	602038.48	2.235	0.010543951818148	0.0358942699468706	0.989456048181852	0.0358942699468706	0.156710528136367	0.15
0	3.6	0.15	0.1	0.2	1	1	0	1	0	0	216.714	56.772	8.851	0	0.0414179212966716	0	602532.961	1.95	0.00903938629982045	0.035034241969266	0.99096061370018	0.035034241969266	0.156212688194501	0.15
0	3.6	0.15	0.1	0.2	1	1	0	1	0	0	231.167	36.914	6.061	0	0.026591377381926	0	610820.119	1.285	0.00563069217738104	0.0354983535133761	0.994369307822619	0.0354983535133761	0.153988706607289	0.15
0	3.6	0.15	0.1	0.2	1	1	0	1	0	0	208.268	67.43	9.947	0	0.0483458363017994	0	600693.457	2.36	0.0113519823292203	0.0353024119825932	0.98864801767078	0.0353024119825932	0.15725187544527	0.15
0	3.6	0.15	0.1	0.2	1	1	0	1	0	0	207.687	68.2930000000001	10.151	0	0.0493330792677942	0	610963.36	2.369	0.0114172747344256	0.034965999500689	0.988582725265574	0.034965999500689	0.157399961890169	0.15
0	3.6	0.15	0.1	0.2	1	1	0	1	0	0	205.217	73.1950000000001	10.698	0	0.0528046209050569	0	603708.75	2.57	0.0125207964325901	0.0354441714583367	0.98747920356741	0.0354441714583367	0.157920693135759	0.15
0	3.6	0.15	0.1	0.2	1	1	0	1	0	0	210.377	67.055	10.161	0	0.0487936514856334	0	603131.175	2.328	0.011039547183782	0.0352838843171117	0.988960452816218	0.0352838843171117	0.157319047722845	0.15
0	3.6	0.15	0.1	0.2	0.453513	1	-1	0.396682	1	-1	146.311	155.959	17.634	59.936	0.121034477879473	0.385333960545127	504372.386	5.291	0.0351450923318548	0.0341344017555683	0.964854907668145	0.0341344017555683	0.148312041068045	0.13805641975932
0	3.6	0.15	0.1	0.2	0.453513	1	-1	0.396682	1	-1	142.769	154.836	17.066	59.191	0.120214845319913	0.383791289331811	503458.348	5.186	0.0351665750647984	0.0337368256047434	0.964833424935202	0.0337368256047434	0.148323471745684	0.138104235470645
0	3.6	0.15	0.1	0.2	0.453513	1	-1	0.396682	1	-1	145.757	150.73	16.845	57.57	0.116549511190973	0.384713355212906	503200.765	5.116	0.0343649804205993	0.0342787550987658	0.965635019579401	0.0342787550987658	0.14837458886198	0.138075655669834
0	3.6	0.15	0.1	0.2	0.453513	1	-1	0.396682	1	-1	146.963	154.289	17.516	58.982	0.119693742324158	0.385222162418742	503873.914	5.134	0.0339379438813321	0.0336101327717395	0.966062056118668	0.0336101327717395	0.148330739100173	0.138059884986966
0	3.6	0.15	0.1	0.2	0.453513	1	-1	0.396682	1	-1	147.386	151.089	16.807	58.335	0.115312557776503	0.38812161311646	503026.529	5.134	0.0338402640684612	0.0342016431286974	0.966159735931539	0.0342016431286974	0.148391839537993	0.13797001535281
0	3.6	0.15	0.1	0.2	0.453513	1	-1	0.396682	1	-1	148.769	152.595	16.933	58.734	0.11524168440748	0.387331940326282	504504.141	5.129	0.0337015028639407	0.0339160654530963	0.966298497136059	0.0339160654530963	0.148392827945085	0.137994491576811
0	3.6	0.15	0.1	0.2	0.453513	1	-1	0.396682	1	-1	148.074	149.346	16.543	57.466	0.112470956297631	0.386982601972657	504151.527	5.064	0.0333221828238051	0.0342127694115152	0.966677817176195	0.0342127694115152	0.148431468796378	0.138005319458817
0	3.6	0.15	0.1	0.2	0.453513	1	-1	0.396682	1	-1	148.061	147.19	16.472	56.791	0.112280714253862	0.389380391821319	501518.597	5.061	0.0333577534286133	0.0348541729868883	0.966642246571387	0.0348541729868883	0.148434121930944	0.137930999003341
0	3.6	0.15	0.1	0.2	0.453513	1	-1	0.396682	1	-1	149.104	149.192	17.106	58.231	0.115825890340923	0.393628760721191	503195.556	5.003	0.0329598215964864	0.0338817216034654	0.967040178403514	0.0338817216034654	0.148384680550716	0.137799319109942
0	3.6	0.15	0.1	0.2	0.453513	1	-1	0.396682	1	-1	148.054	149.824	16.449	57.273	0.112055375386787	0.384329389655223	503427.795	5.053	0.0333035599682241	0.0339288165663211	0.966696440031776	0.0339288165663211	0.148437264529318	0.13808755683588
0	3.6	0.15	0.1	0.3	1	1	0	1	0	0	214.868	60.67	9.19300000000001	0	0.043332708339067	0	598654.953	2.116	0.00987365829796056	0.0352862778521787	0.990126341702039	0.0352862778521787	0.15649990625086	0.15
0	3.6	0.15	0.1	0.3	1	1	0	1	0	0	213.54	61.771	9.461	0	0.0448942156377359	0	602732.277	2.173	0.0102235142073509	0.0354645606297039	0.989776485792649	0.0354645606297039	0.15673413234566	0.15
0	3.6	0.15	0.1	0.3	1	1	0	1	0	0	209.849	66.668	10.041	0	0.0481842286528609	0	604709.04	2.372	0.0112752161478752	0.0359229014361055	0.988724783852125	0.0359229014361055	0.157227634297929	0.15
0	3.6	0.15	0.1	0.3	1	1	0	1	0	0	212.288	63.661	9.62800000000001	0	0.0457726351343615	0	602925.832	2.189	0.0103278147651582	0.0347557960177208	0.989672185234842	0.0347557960177208	0.156865895270154	0.15
0	3.6	0.15	0.1	0.3	1	1	0	1	0	0	213.622	61.105	9.158	0	0.0435279963482001	0	604276.761	2.171	0.0102135303396089	0.036165793356817	0.989786469660391	0.036165793356817	0.15652919945223	0.15
0	3.6	0.15	0.1	0.3	1	1	0	1	0	0	210.618	61.2639999999999	9.10999999999999	0	0.0441043273938029	0	605100.198	2.213	0.0106034960940819	0.0363996259759198	0.989396503905918	0.0363996259759198	0.15661564910907	0.15
0	3.6	0.15	0.1	0.3	1	1	0	1	0	0	217.477	56.566	8.517	0	0.0396069698656131	0	605148.326	2.012	0.00926477360669975	0.0360226697633071	0.9907352263933	0.0360226697633071	0.155941045479842	0.15
0	3.6	0.15	0.1	0.3	1	1	0	1	0	0	213.34	62.493	9.448	0	0.044399323008157	0	600675.08	2.15	0.0100272785660144	0.0347021484499051	0.989972721433986	0.0347021484499051	0.156659898451224	0.15
0	3.6	0.15	0.1	0.3	1	1	0	1	0	0	225.094	45.3099999999999	7.28600000000002	0	0.0328915471247224	0	608885.108	1.627	0.00730293863072613	0.0365667063966354	0.992697061369274	0.0365667063966354	0.154933732068708	0.15
0	3.6	0.15	0.1	0.3	1	1	0	1	0	0	225.916	45.0009999999999	7.322	0	0.0328558345310434	0	603173.899	1.602	0.00714249339282789	0.0360530827956062	0.992857506607172	0.0360530827956062	0.154928375179656	0.15
0	3.6	0.15	0.1	0.3	0.570715	1	-1	0.161358	1	0	135.647	139.986	13.624	14.142	0.101445697852861	0.101608854337899	487164.874	5.218	0.0373810166707093	0.0377727638199949	0.962618983329291	0.0377727638199949	0.1521521197571	0.152459310227738
0	3.6	0.15	0.1	0.3	0.570715	1	-1	0.161358	1	0	135.886	136.824	13.324	13.729	0.0987922509637638	0.100665869483131	485409.026	5.135	0.0368116408931514	0.0377502316681525	0.963188359106849	0.0377502316681525	0.152095828208071	0.152436486505209
0	3.6	0.15	0.1	0.3	0.570715	1	-1	0.161358	1	0	136.332	137.081	13.325	13.658	0.0983668697447752	0.100195492803014	482637.789	5.122	0.0365263796171229	0.0378080640831743	0.963473620382877	0.0378080640831743	0.152086803958201	0.152425101649156
0	3.6	0.15	0.1	0.3	0.570715	1	-1	0.161358	1	0	142.407	133.532	13.503	13.932	0.0957851154016251	0.105184924772543	485812.73	5.065	0.0348642129962712	0.038308430097466	0.965135787003729	0.038308430097466	0.152032033330688	0.152545864363717
0	3.6	0.15	0.1	0.3	0.570715	1	-1	0.161358	1	0	134.993	140.513	13.457	14.043	0.101661058718771	0.100836262321112	487308.29	5.144	0.0373262680429058	0.0372306677117467	0.962673731957094	0.0372306677117467	0.152156688530189	0.152440610642341
0	3.6	0.15	0.1	0.3	0.570715	1	-1	0.161358	1	0	132.02	138.12	13.177	13.709	0.1005960890457	0.0994594107838788	485918.546	5.171	0.0379570576322752	0.0376591040438023	0.962042942367725	0.0376591040438023	0.15213409573106	0.15240728574079
0	3.6	0.15	0.1	0.3	0.570715	1	-1	0.161358	1	0	131.449	141.333	13.163	13.967	0.101388477304521	0.0997465487425424	486693.674	5.257	0.0389819859924701	0.0377133642145857	0.96101801400753	0.0377133642145857	0.152150905851777	0.1524142355418
0	3.6	0.15	0.1	0.3	0.570715	1	-1	0.161358	1	0	134.746	137.796	13.331	13.911	0.10029832383833	0.101864967168357	487459.872	5.152	0.0373802169973473	0.0379816064194049	0.962619783002653	0.0379816064194049	0.152127778791068	0.152465509105853
0	3.6	0.15	0.1	0.3	0.570715	1	-1	0.161358	1	0	135.238	137.46	13.39	13.829	0.1006850280724	0.101726164426162	486257.835	5.157	0.0375871055990833	0.0380001056258609	0.962412894400917	0.0380001056258609	0.152135982528042	0.152462149565921
0	3.6	0.15	0.1	0.3	0.570715	1	-1	0.161358	1	0	135.267	140.099	13.819	14.199	0.102846767086273	0.101853788318306	485280.909	5.269	0.037777073110548	0.0379463781296756	0.962222926889452	0.0379463781296756	0.152181842740352	0.15246523853632
0	3.6	0.15	0.2	0	1	1	0	1	0	0	256.827	0	0	0	0	0	645159.305	0	0	0	1	0	0.15	0
0	3.6	0.15	0.2	0	1	1	0	1	0	0	256.663	0	0	0	0	0	644607.883	0	0	0	1	0	0.15	0
0	3.6	0.15	0.2	0	1	1	0	1	0	0	255.542	0	0	0	0	0	644748.083	0	0	0	1	0	0.15	0
0	3.6	0.15	0.2	0	1	1	0	1	0	0	255.905	0	0	0	0	0	644874.288	0	0	0	1	0	0.15	0
0	3.6	0.15	0.2	0	1	1	0	1	0	0	254.693	0	0	0	0	0	645008.61	0	0	0	1	0	0.15	0
0	3.6	0.15	0.2	0	1	1	0	1	0	0	256.121	0	0	0	0	0	644770.465	0	0	0	1	0	0.15	0
0	3.6	0.15	0.2	0	1	1	0	1	0	0	255.468	0	0	0	0	0	645171.128	0	0	0	1	0	0.15	0
0	3.6	0.15	0.2	0	1	1	0	1	0	0	256.171	0	0	0	0	0	645027.242	0	0	0	1	0	0.15	0
0	3.6	0.15	0.2	0	1	1	0	1	0	0	255.05	0	0	0	0	0	644862.989	0	0	0	1	0	0.15	0
0	3.6	0.15	0.2	0	1	1	0	1	0	0	255.639	0	0	0	0	0	645200.465	0	0	0	1	0	0.15	0
0	3.6	0.15	0.2	0	1	0.8	0	1	0	0	206.79	43.478	20.263	0	0.098906477224656	0	576011.229	1.485	0.00719626752581086	0.0346344874454881	0.992803732474189	0.0346344874454881	0.161868777266959	0.15
0	3.6	0.15	0.2	0	1	0.8	0	1	0	0	197.976	49.846	23.165	0	0.117361180315301	0	580450.055	1.699	0.00854886324003686	0.0343558637379189	0.991451136759963	0.0343558637379189	0.164083341637836	0.15
0	3.6	0.15	0.2	0	1	0.8	0	1	0	0	218.974	31.4079999999999	14.768	0	0.0713883604136112	0	579243.767	1.082	0.00521033024498166	0.035028625316643	0.994789669755018	0.035028625316643	0.158566603249633	0.15
0	3.6	0.15	0.2	0	1	0.8	0	1	0	0	255.41	0	0	0	0	0	641959.244	0	0	0	1	0	0.15	0
0	3.6	0.15	0.2	0	1	0.8	0	1	0	0	215.684	32.8640000000002	16.279	0	0.0788903494757317	0	580091.185	1.178	0.00571152534945886	0.0369465765207532	0.994288474650541	0.0369465765207532	0.159466841937088	0.15
0	3.6	0.15	0.2	0	1	0.8	0	1	0	0	214.622	35.069	18.106	0	0.0858312247426784	0	580612.456	1.264	0.00598348368019774	0.0366241706681797	0.994016516319802	0.0366241706681797	0.160299746969121	0.15
0	3.6	0.15	0.2	0	1	0.8	0	1	0	0	213.039	36.512	17.819	0	0.0848581699819568	0	575253.29	1.274	0.00604651701566595	0.0353293863209665	0.993953482984334	0.0353293863209665	0.160182980397835	0.15
0	3.6	0.15	0.2	0	1	0.8	0	1	0	0	200.214	46.4100000000001	21.467	0	0.109800058290967	0	580736.532	1.65	0.00841826288709758	0.0364323302977537	0.991581737112902	0.0364323302977537	0.163176006994916	0.15
0	3.6	0.15	0.2	0	1	0.8	0	1	0	0	198.989	48.389	21.737	0	0.110207582279838	0	585815.66	1.716	0.00860020028152696	0.0365204294964835	0.991399799718473	0.0365204294964835	0.163224909873581	0.15
0	3.6	0.15	0.2	0	1	0.8	0	1	0	0	256.112	0	0	0	0	0	608535.21	0	0	0	1	0	0.15	0
0	3.6	0.15	0.2	0.1	1	1	0	1	0	0	255.312	0	0	0	0	0	644523.949	0	0	0	1	0	0.15	0
0	3.6	0.15	0.2	0.1	1	1	0	1	0	0	255.208	0	0	0	0	0	643592.163	0	0	0	1	0	0.15	0
0	3.6	0.15	0.2	0.1	1	1	0	1	0	0	255.777	0	0	0	0	0	644391.126	0	0	0	1	0	0.15	0
0	3.6	0.15	0.2	0.1	1	1	0	1	0	0	255.661	0	0	0	0	0	644024.658	0	0	0	1	0	0.15	0
0	3.6	0.15	0.2	0.1	1	1	0	1	0	0	255.356	0	0	0	0	0	645010.363	0	0	0	1	0	0.15	0
0	3.6	0.15	0.2	0.1	1	1	0	1	0	0	254.924	0	0	0	0	0	644552.594	0	0	0	1	0	0.15	0
0	3.6	0.15	0.2	0.1	1	1	0	1	0	0	254.949	0	0	0	0	0	643383.515	0	0	0	1	0	0.15	0
0	3.6	0.15	0.2	0.1	1	1	0	1	0	0	255.833	0	0	0	0	0	644876.71	0	0	0	1	0	0.15	0
0	3.6	0.15	0.2	0.1	1	1	0	1	0	0	255.485	0	0	0	0	0	645609.61	0	0	0	1	0	0.15	0
0	3.6	0.15	0.2	0.1	1	1	0	1	0	0	255.734	0	0	0	0	0	644928.313	0	0	0	1	0	0.15	0
0	3.6	0.15	0.2	0.2	1	1	0	1	-0.4	0	255.48	0	0	0	0	0	626951.923	0	0	0	1	0	0.15	0
0	3.6	0.15	0.2	0.2	1	1	0	1	-0.4	0	257.2	0	0	0	0	0	635310.281	0	0	0	1	0	0.15	0
0	3.6	0.15	0.2	0.2	1	1	0	1	-0.4	0	255.274	0	0	0	0	0	589698.193	0	0	0	1	0	0.15	0
0	3.6	0.15	0.2	0.2	1	1	0	1	-0.4	0	255.421	0	0	0	0	0	598608.244	0	0	0	1	0	0.15	0
0	3.6	0.15	0.2	0.2	1	1	0	1	-0.4	0	255.671	0	0	0	0	0	643859.474	0	0	0	1	0	0.15	0
0	3.6	0.15	0.2	0.2	1	1	0	1	-0.4	0	196.535	45.22	20.727	16.006	0.108344389035975	0.358332994327577	584063.344	1.469	0.00762488304142111	0.0331026518522293	0.992375116958579	0.0331026518522293	0.166251658355396	0.128500020340345
0	3.6	0.15	0.2	0.2	1	1	0	1	-0.4	0	255.358	0	0	0	0	0	625527.906	0	0	0	1	0	0.15	0
0	3.6	0.15	0.2	0.2	1	1	0	1	-0.4	0	213.141	34.164	17.276	12.642	0.0831791479830825	0.379264594144362	589944.185	1.101	0.00527058946661747	0.0331547020769631	0.994729410533382	0.0331547020769631	0.162476872197462	0.127244124351338
0	3.6	0.15	0.2	0.2	1	1	0	1	-0.4	0	256.102	0	0	0	0	0	638521.687	0	0	0	1	0	0.15	0
0	3.6	0.15	0.2	0.2	1	1	0	1	-0.4	0	255.292	0	0	0	0	0	638895.273	0	0	0	1	0	0.15	0
0	3.6	0.15	0.2	0.2	1	1	0	1	-0.6	0	183.902	56.127	24.211	18.706	0.133737962566833	0.33581018493369	546393.841	1.759	0.00962375989820591	0.0316854169096339	0.990376240101794	0.0316854169096339	0.170060694385025	0.119777083355968
0	3.6	0.15	0.2	0.2	1	1	0	1	-0.6	0	188.431	52.0620000000001	22.853	17.546	0.123319629046528	0.339472047001771	544144.834	1.644	0.00877276412131556	0.0319431470431814	0.991227235878684	0.0319431470431814	0.168497944356979	0.119447515769841
0	3.6	0.15	0.2	0.2	1	1	0	1	-0.6	0	198.818	45.8630000000001	21.236	15.915	0.108614083302407	0.350307434642077	546138.8	1.398	0.00712460690306278	0.0309537697594585	0.992875393096937	0.0309537697594585	0.166292112495361	0.118472330882213
0	3.6	0.15	0.2	0.2	1	1	0	1	-0.6	0	188.987	51.167	23.132	17.432	0.1254961118948	0.344572621076326	551182.479	1.586	0.00857887760682464	0.0313559814194217	0.991421122393175	0.0313559814194217	0.16882441678422	0.118988464103131
0	3.6	0.15	0.2	0.2	1	1	0	1	-0.6	0	185.078	56.498	23.834	18.654	0.13183994680157	0.33328352378083	554298.83	1.705	0.00935622207848525	0.0304178497661031	0.990643777921515	0.0304178497661031	0.169775992020236	0.120004482859725
0	3.6	0.15	0.2	0.2	1	1	0	1	-0.6	0	194.935	48.497	22.266	16.699	0.115821382529563	0.347443194710379	550935.595	1.548	0.0080006422909699	0.0321573161886918	0.99199935770903	0.0321573161886918	0.167373207379434	0.118730112476066
0	3.6	0.15	0.2	0.2	1	1	0	1	-0.6	0	173.887	62.689	25.065	20.071	0.146715600273346	0.323208744077949	547589.237	1.975	0.0113987967923573	0.0319802073350592	0.988601203207643	0.0319802073350592	0.172007340041002	0.120911213032985
0	3.6	0.15	0.2	0.2	1	1	0	1	-0.6	0	192.369	47.963	22.277	16.632	0.117950089132111	0.352617103431837	541615.173	1.542	0.00810823307429476	0.0327208382616009	0.991891766925705	0.0327208382616009	0.167692513369817	0.118264460691135
0	3.6	0.15	0.2	0.2	1	1	0	1	-0.6	0	184.722	53.654	23.585	17.774	0.130292730823322	0.335784282759351	541471.561	1.671	0.00921522280344788	0.0315450833282601	0.990784777196552	0.0315450833282601	0.169543909623498	0.119779414551658
0	3.6	0.15	0.2	0.2	1	1	0	1	-0.6	0	188.141	51.613	23.062	17.4	0.124280248727191	0.34095207475083	540526.226	1.628	0.0087366529685025	0.0317398501618597	0.991263347031498	0.0317398501618597	0.168642037309079	0.119314313272425
0	3.6	0.15	0.2	0.2	1	1	0	1	-0.8	0	163.229	70.507	27.007	21.77	0.168174153555052	0.310893023504994	515597.676	2.093	0.0128457643351195	0.0301326752523463	0.98715423566488	0.0301326752523463	0.175226123033258	0.112692837179401
0	3.6	0.15	0.2	0.2	1	1	0	1	-0.8	0	167.626	67.892	26.01	20.969	0.159330050973404	0.313837049092408	511339.266	2.049	0.0123833140124461	0.030611100439871	0.987616685987554	0.030611100439871	0.173899507646011	0.112339554108911
0	3.6	0.15	0.2	0.2	1	1	0	1	-0.8	0	172.402	65.911	26.31	21.086	0.154622491392466	0.321433462959147	513870.189	1.945	0.0112717224776138	0.029828349639769	0.988728277522386	0.029828349639769	0.17319337370887	0.111427984444902
0	3.6	0.15	0.2	0.2	1	1	0	1	-0.8	0	171.606	65.617	26.31	20.842	0.157541404459029	0.32132224115704	516305.37	2.008	0.0119213288480292	0.0311999996471582	0.988078671151971	0.0311999996471582	0.173631210668854	0.111441331061155
0	3.6	0.15	0.2	0.2	1	1	0	1	-0.8	0	169.827	65.751	26.758	21.219	0.159045124014045	0.324709998801791	514001.609	1.984	0.011660157689882	0.0306504386905309	0.988339842310118	0.0306504386905309	0.173856768602107	0.111034800143785
0	3.6	0.15	0.2	0.2	1	1	0	1	-0.8	0	172.722	62.21	25.451	19.661	0.149613821033824	0.317725139347423	511615.413	1.894	0.0110289186289596	0.0308523771280411	0.98897108137104	0.0308523771280411	0.172442073155074	0.111872983278309
0	3.6	0.15	0.2	0.2	1	1	0	1	-0.8	0	168.307	67.623	26.618	21.208	0.161425171924783	0.318043769542712	513483.371	2.066	0.0123936878314608	0.030969397358379	0.987606312168539	0.030969397358379	0.174213775788717	0.111834747654875
0	3.6	0.15	0.2	0.2	1	1	0	1	-0.8	0	167.778	65.422	26.164	20.472	0.157979811448899	0.315159984019722	520373.646	2	0.011917108357105	0.0308811007871989	0.988082891642895	0.0308811007871989	0.173696971717335	0.112180801917633
0	3.6	0.15	0.2	0.2	1	1	0	1	-0.8	0	170.648	64.379	25.643	20.25	0.152973189814416	0.318831725130259	514227.462	1.964	0.0115806396593162	0.0309598023947321	0.988419360340684	0.0309598023947321	0.172945978472162	0.111740192984369
0	3.6	0.15	0.2	0.2	1	1	0	1	-0.8	0	169.786	64.927	26.211	20.506	0.156221622146661	0.318793039214444	516010.995	2.003	0.0117973515393889	0.0311287087922884	0.988202648460611	0.0311287087922884	0.173433243321999	0.111744835294267
0	3.6	0.15	0.2	0.2	0.899982	1	-0.8	0.377183	-0.6	-1	169.077	66.23	27.685	22.281	0.167598057149367	0.342364518594603	502442.777	1.981	0.0118421738418053	0.030567010649823	0.988157826158195	0.030567010649823	0.170613746502814	0.106393366783834
0	3.6	0.15	0.2	0.2	0.899982	1	-0.8	0.377183	-0.6	-1	162.237	71.688	29.172	23.582	0.184540258023799	0.335811569342329	500225.721	2.144	0.0134753488779417	0.0304428533454841	0.986524651122058	0.0304428533454841	0.172697554871273	0.107228009508206
0	3.6	0.15	0.2	0.2	0.899982	1	-0.8	0.377183	-0.6	-1	167.124	68.146	29.04	23.055	0.179108315307718	0.344950306982108	503462.56	2.005	0.0123125592743272	0.0301427868601117	0.987687440725673	0.0301427868601117	0.172029452316437	0.10606401745099
0	3.6	0.15	0.2	0.2	0.899982	1	-0.8	0.377183	-0.6	-1	161.23	73.792	30.217	24.567	0.191418227677982	0.337577356313383	497134.26	2.189	0.0137461211097261	0.0299096498787905	0.986253878890274	0.0299096498787905	0.173543511711805	0.107003102952174
0	3.6	0.15	0.2	0.2	0.899982	1	-0.8	0.377183	-0.6	-1	165.369	71.135	28.592	23.484	0.176110676260604	0.332793576224482	502321.415	2.102	0.0127841298291988	0.0299379767620918	0.987215870170801	0.0299379767620918	0.171660757282168	0.107612408333992
0	3.6	0.15	0.2	0.2	0.899982	1	-0.8	0.377183	-0.6	-1	169.435	67.67	28.54	22.884	0.171687122541947	0.342087744841099	504768.925	2.032	0.0121090757406412	0.0305229660485333	0.987890924259359	0.0305229660485333	0.171116681673244	0.106428619185579
0	3.6	0.15	0.2	0.2	0.899982	1	-0.8	0.377183	-0.6	-1	167.703	68.831	28.296	23.041	0.170964162521913	0.336179508997496	500791.745	2.018	0.0120668670291982	0.0296642952247784	0.987933132970802	0.0296642952247784	0.171027761104365	0.107181145394908
0	3.6	0.15	0.2	0.2	0.899982	1	-0.8	0.377183	-0.6	-1	165.915	69.732	29.413	23.323	0.179296957335385	0.336973859886365	503082.772	2.084	0.0125698000966219	0.0301080460582697	0.987430199903378	0.0301080460582697	0.17205265436904	0.107079969700656
0	3.6	0.15	0.2	0.2	0.899982	1	-0.8	0.377183	-0.6	-1	172.175	65.0820000000001	28.366	22.499	0.168804074258855	0.34989450146056	502414.5	1.983	0.0117487015930313	0.03079561582199	0.988251298406969	0.03079561582199	0.170762080746038	0.10543428024558
0	3.6	0.15	0.2	0.2	0.899982	1	-0.8	0.377183	-0.6	-1	164.232	69.029	28.619	22.984	0.178540862110742	0.337585432103592	507643.369	2.058	0.0127803368808865	0.0301321784019526	0.987219663119113	0.0301321784019526	0.171959658331031	0.107002074346689
0	3.6	0.15	0.2	0.2	0.980583	1	-0.2	0.687231	-0.6	-0.8	191.622	49.366	22.165	16.766	0.119058440136472	0.343485435975765	536294.315	1.545	0.00828215067528569	0.0315800568804076	0.991717849324714	0.0315800568804076	0.167442649628687	0.11586336287244
0	3.6	0.15	0.2	0.2	0.980583	1	-0.2	0.687231	-0.6	-0.8	182.851	58.439	25.248	19.5	0.139495620829382	0.336326793529604	537407.201	1.811	0.00988315159144803	0.0316367704885217	0.990116848408552	0.0316367704885217	0.170436797559871	0.116574810735772
0	3.6	0.15	0.2	0.2	0.980583	1	-0.2	0.687231	-0.6	-0.8	180.265	59.265	24.903	19.539	0.140158544336175	0.333468538437284	529683.151	1.802	0.0100665366761949	0.0307571204033621	0.989933463323805	0.0307571204033621	0.170533919128459	0.11685887290169
0	3.6	0.15	0.2	0.2	0.980583	1	-0.2	0.687231	-0.6	-0.8	181.165	57.345	24.619	19.213	0.138124239377059	0.337300958373548	537349.953	1.76	0.00983114006379061	0.0308610976700063	0.990168859936209	0.0308610976700063	0.170235883402482	0.116477995242895
0	3.6	0.15	0.2	0.2	0.980583	1	-0.2	0.687231	-0.6	-0.8	184.598	54.716	23.686	18.244	0.132790208947401	0.337749842383738	533444.684	1.705	0.00952516623558149	0.0315791212250064	0.990474833764418	0.0315791212250064	0.169454421594426	0.116433383771888
0	3.6	0.15	0.2	0.2	0.980583	1	-0.2	0.687231	-0.6	-0.8	175.651	61.393	25.772	20.322	0.149260579978755	0.334445858816326	533104.025	1.886	0.0108531336393445	0.0312382687368101	0.989146866360656	0.0312382687368101	0.171867412314153	0.116761743802047
0	3.6	0.15	0.2	0.2	0.980583	1	-0.2	0.687231	-0.6	-0.8	176.539	59.412	24.737	19.439	0.141869121666846	0.330600763069812	535075.305	1.833	0.0104084516564349	0.0313384564021709	0.989591548343565	0.0313384564021709	0.170784527157654	0.117143881221779
0	3.6	0.15	0.2	0.2	0.980583	1	-0.2	0.687231	-0.6	-0.8	179.584	58.878	25.454	19.667	0.144968507970882	0.338051847706239	532253.838	1.792	0.010074042369422	0.0309210456450348	0.989925957630578	0.0309210456450348	0.171238602562164	0.116403369555782
0	3.6	0.15	0.2	0.2	0.980583	1	-0.2	0.687231	-0.6	-0.8	175.928	60.477	25.51	19.946	0.146344464531008	0.331459575604013	530650.007	1.851	0.0105050279395464	0.0308863537379842	0.989494972060454	0.0308863537379842	0.171440186995447	0.117058529795576
0	3.6	0.15	0.2	0.2	0.980583	1	-0.2	0.687231	-0.6	-0.8	183.94	56.492	25.005	19.175	0.13823996992694	0.341927461971277	528532.048	1.733	0.00952663788499681	0.030965576764406	0.990473362115003	0.030965576764406	0.170252838499748	0.116018199111986
0	3.6	0.15	0.2	0.3	0.785103	1	-0.6	0.522275	-0.4	-1	151.043	92.95	30.458	59.017	0.203919673604527	0.638412297278165	470273.017	2.51	0.0165293844477991	0.0273002568513295	0.983470615552201	0.0273002568513295	0.170070736777017	0.084246565838761
0	3.6	0.15	0.2	0.3	0.785103	1	-0.6	0.522275	-0.4	-1	152.987	91.176	31.118	58.631	0.20646206111794	0.648374613607153	469775.51	2.449	0.0161044410536391	0.0270483873926207	0.983895558946361	0.0270483873926207	0.170320970556156	0.0832204945778779
0	3.6	0.15	0.2	0.3	0.785103	1	-0.6	0.522275	-0.4	-1	144.714	98.523	31.992	61.567	0.224629309871628	0.630144365116739	468512.944	2.596	0.0180109377758155	0.0266738342678169	0.981989062224184	0.0266738342678169	0.172109076927908	0.0850981235787102
0	3.6	0.15	0.2	0.3	0.785103	1	-0.6	0.522275	-0.4	-1	146.691	96.671	30.911	61.025	0.212459462846861	0.634132917370568	471036.352	2.595	0.0175595444934165	0.0270576959537435	0.982440455506584	0.0270576959537435	0.170911263142053	0.084687321642189
0	3.6	0.15	0.2	0.3	0.785103	1	-0.6	0.522275	-0.4	-1	148.823	93.596	30.207	58.862	0.206394009603759	0.632928741302028	470549.975	2.461	0.0166005968342701	0.0265067817682979	0.98339940316573	0.0265067817682979	0.170314272604927	0.0848113460574123
0	3.6	0.15	0.2	0.3	0.785103	1	-0.6	0.522275	-0.4	-1	156.419	88.529	31.17	58.598	0.201093729141567	0.665730089982054	471652.552	2.414	0.0154551340330929	0.027422633430517	0.984544865966907	0.027422633430517	0.169792593984515	0.0814329629497759
0	3.6	0.15	0.2	0.3	0.785103	1	-0.6	0.522275	-0.4	-1	150.82	93.133	31.163	59.308	0.210451538788215	0.64088770452687	472145.03	2.461	0.0165290731455361	0.0266244473555803	0.983470926854464	0.0266244473555803	0.170713633778799	0.0839916106503289
0	3.6	0.15	0.2	0.3	0.785103	1	-0.6	0.522275	-0.4	-1	146.738	95.742	31.163	60.08	0.214593180408474	0.631832153004412	468766.196	2.534	0.0171818377876786	0.0267035380524981	0.982818162212321	0.0267035380524981	0.171121273695614	0.0849242894432724
0	3.6	0.15	0.2	0.3	0.785103	1	-0.6	0.522275	-0.4	-1	151.547	92.796	31.213	58.968	0.208095718160074	0.640177882229578	471518.507	2.488	0.016285737516943	0.0271170435162493	0.983714262483057	0.0271170435162493	0.170481762793104	0.084064718975294
0	3.6	0.15	0.2	0.3	0.785103	1	-0.6	0.522275	-0.4	-1	149.724	92.722	30.455	58.479	0.206189944058632	0.634877467454402	470017.696	2.47	0.0165063398974961	0.0269745484229396	0.983493660102504	0.0269745484229396	0.170294187510787	0.084610636520167
0	3.6	0.15	0.2	0.3	1	1	0	1	-0.4	0	192.238	53.7270000000001	21.191	36.652	0.113925353465184	0.69241717338084	560052.461	1.604	0.00854218233401133	0.0304236418651675	0.991457817665989	0.0304236418651675	0.167088803019778	0.10845496959715
0	3.6	0.15	0.2	0.3	1	1	0	1	-0.4	0	192.528	55.089	22.47	38.618	0.11777767134254	0.703494059704544	554230.991	1.653	0.00860124713698707	0.0302905882969827	0.991398752863013	0.0302905882969827	0.167666650701381	0.107790356417727
0	3.6	0.15	0.2	0.3	1	1	0	1	-0.4	0	185.127	61.5130000000001	23.285	41.7889999999999	0.12902047650439	0.686146402222975	561743.399	1.853	0.0101705111097036	0.030485167194172	0.989829488890296	0.030485167194172	0.169353071475659	0.108831215866622
0	3.6	0.15	0.2	0.3	1	1	0	1	-0.4	0	201.351	46.577	19.659	32.988	0.098990522313794	0.71441831205365	550226.542	1.444	0.00719517750438585	0.0317674110739608	0.992804822495614	0.0317674110739608	0.164848578347069	0.107134901276781
0	3.6	0.15	0.2	0.3	1	1	0	1	-0.4	0	190.268	57.256	22.452	39.54	0.119921623251607	0.696571738058213	554168.426	1.681	0.00895186875944482	0.0295701736702598	0.991048131240555	0.0295701736702598	0.167988243487741	0.108205695716507
0	3.6	0.15	0.2	0.3	1	1	0	1	-0.4	0	178.442	65.603	24.588	44.142	0.140274222667569	0.679291702836874	547121.578	1.917	0.0108183832196517	0.0296474950182164	0.989181616780348	0.0296474950182164	0.171041133400135	0.109242497829788
0	3.6	0.15	0.2	0.3	1	1	0	1	-0.4	0	180.542	65.017	25.497	44.623	0.142873862390371	0.689067636505179	557191.163	1.893	0.0105062038311803	0.0294148202914384	0.98949379616882	0.0294148202914384	0.171431079358556	0.108655941809689
0	3.6	0.15	0.2	0.3	1	1	0	1	-0.4	0	178.121	67.359	25.082	45.553	0.142780530883126	0.680487799465927	551881.715	1.974	0.0111602008787718	0.0295792161775795	0.988839799121228	0.0295792161775795	0.171417079632469	0.109170732032044
0	3.6	0.15	0.2	0.3	1	1	0	1	-0.4	0	190.766	55.477	22.623	39.067	0.120217984278541	0.707874467889078	551640	1.688	0.0088513212592232	0.0307214718853265	0.991148678740777	0.0307214718853265	0.168032697641781	0.107527531926655
0	3.6	0.15	0.2	0.3	1	1	0	1	-0.4	0	192.437	54.098	21.534	37.62	0.114075526224237	0.699886048409607	549699.859	1.638	0.00858230561212493	0.0306753723410904	0.991417694387875	0.0306753723410904	0.167111328933636	0.108006837095424
0	3.6	0.15	0.3	0	1	1	0	1	0	0	170.088	39.828	30.57	0	0.184468117567214	0	508889.539	1.385	0.0082597099098929	0.035410814781611	0.991740290090107	0.035410814781611	0.177670217635082	0.15
0	3.6	0.15	0.3	0	1	1	0	1	0	0	257.016	0	0	0	0	0	643416.575	0	0	0	1	0	0.15	0
0	3.6	0.15	0.3	0	1	1	0	1	0	0	176.532	35.831	27.733	0	0.164382696247506	0	517674.039	1.288	0.00760296993871916	0.0372943918539744	0.992397030061281	0.0372943918539744	0.174657404437126	0.15
0	3.6	0.15	0.3	0	1	1	0	1	0	0	193.436	29.259	25.501	0	0.134719791259701	0	520804.234	1.03	0.00543892692625851	0.0358460754451868	0.994561073073742	0.0358460754451868	0.170207968688955	0.15
0	3.6	0.15	0.3	0	1	1	0	1	0	0	255.431	0	0	0	0	0	644017.754	0	0	0	1	0	0.15	0
0	3.6	0.15	0.3	0	1	1	0	1	0	0	169.154	39.583	29.669	0	0.179134173562389	0	527215.719	1.379	0.00830096041045726	0.0357546596902306	0.991699039589543	0.0357546596902306	0.176870126034358	0.15
0	3.6	0.15	0.3	0	1	1	0	1	0	0	171.329	38.057	30.356	0	0.182080162160163	0	509701.467	1.371	0.00821061973852743	0.0367799340532875	0.991789380261473	0.0367799340532875	0.177312024324024	0.15
0	3.6	0.15	0.3	0	1	1	0	1	0	0	199.213	26.5040000000001	24.32	0	0.125557597402981	0	516492.611	0.973000000000001	0.00498243029651392	0.0378565189713953	0.995017569703486	0.0378565189713953	0.168833639610447	0.15
0	3.6	0.15	0.3	0	1	1	0	1	0	0	161.351	42.832	31.624	0	0.198680593255172	0	517085.162	1.506	0.0093264650745618	0.0358165767713503	0.990673534925438	0.0358165767713503	0.179802088988276	0.15
0	3.6	0.15	0.3	0	1	1	0	1	0	0	163.666	41.364	31.345	0	0.194602864223649	0	509174.519	1.434	0.00882274421962752	0.0353852154889784	0.991177255780373	0.0353852154889784	0.179190429633547	0.15
0	3.6	0.15	0.3	0	1	0.8	0	1	0	0	188.06	33.23	29.524	0	0.160794231910194	0	523297.343	1.15	0.00627133335775093	0.0353912961702139	0.993728666642249	0.0353912961702139	0.169295307829223	0.15
0	3.6	0.15	0.3	0	1	0.8	0	1	0	0	189.427	31.743	29.348	0	0.157148549169577	0	518411.265	1.145	0.00605941589962369	0.0367967712155574	0.993940584100376	0.0367967712155574	0.168857825900349	0.15
0	3.6	0.15	0.3	0	1	0.8	0	1	0	0	184.788	33.581	30.731	0	0.168292524011825	0	518243.86	1.204	0.00652807273643586	0.0365771047442711	0.993471927263564	0.0365771047442711	0.170195102881419	0.15
0	3.6	0.15	0.3	0	1	0.8	0	1	0	0	254.875	0	0	0	0	0	559673.601	0	0	0	1	0	0.15	0
0	3.6	0.15	0.3	0	1	0.8	0	1	0	0	194.786	28.387	26.236	0	0.141235817346137	0	521904.788	1.018	0.00547017305690039	0.0375439883666747	0.9945298269431	0.0375439883666747	0.166948298081536	0.15
0	3.6	0.15	0.3	0	1	0.8	0	1	0	0	184.398	34.332	30.662	0	0.168986094298748	0	516376.436	1.243	0.00676651966212989	0.0369316902137149	0.99323348033787	0.0369316902137149	0.17027833131585	0.15
0	3.6	0.15	0.3	0	1	0.8	0	1	0	0	256.013	0	0	0	0	0	643885.843	0	0	0	1	0	0.15	0
0	3.6	0.15	0.3	0	1	0.8	0	1	0	0	256.28	0	0	0	0	0	642605.318	0	0	0	1	0	0.15	0
0	3.6	0.15	0.3	0	1	0.8	0	1	0	0	186.06	31.894	29.171	0	0.161879638924298	0	520506.277	1.164	0.00640454678160238	0.0379980583317156	0.993595453218398	0.0379980583317156	0.169425556670916	0.15
0	3.6	0.15	0.3	0	1	0.8	0	1	0	0	173.276	39.057	32.706	0	0.192285415098197	0	514970.377	1.37	0.00796722417920133	0.0357686874972903	0.992032775820799	0.0357686874972903	0.173074249811784	0.15
0	3.6	0.15	0.3	0	1	-0.4	0	1	0	0	126.606	75.035	58.554	0	0.472157045501662	0	356394.11	2.619	0.0208519117495406	0.0358411537550962	0.979148088250459	0.0358411537550962	0.1216705772699	0.15
0	3.6	0.15	0.3	0	1	-0.4	0	1	0	0	128.865	75.753	59.126	0	0.469730523510736	0	356992.114	2.681	0.0211076485788068	0.0362586085511354	0.978892351421193	0.0362586085511354	0.121816168589356	0.15
0	3.6	0.15	0.3	0	1	-0.4	0	1	0	0	131.824	72.387	58.006	0	0.456150755068434	0	354223.688	2.586	0.0202301853891667	0.0372603544328252	0.979769814610833	0.0372603544328252	0.122630954695894	0.15
0	3.6	0.15	0.3	0	1	-0.4	0	1	0	0	125.223	75.815	56.349	0	0.461330258942724	0	352367.468	2.651	0.0214110644848684	0.0362433806131336	0.978588935515132	0.0362433806131336	0.122320184463437	0.15
0	3.6	0.15	0.3	0	1	-0.4	0	1	0	0	134.139	72.429	58.442	0	0.453626489814547	0	358322.918	2.564	0.0198787174802566	0.0373166733070702	0.980121282519743	0.0373166733070702	0.122782410611127	0.15
0	3.6	0.15	0.3	0	1	-0.4	0	1	0	0	133.984	71.716	59.537	0	0.455422339595437	0	358309.162	2.609	0.0197889569378772	0.0375868834086291	0.980211043062123	0.0375868834086291	0.122674659624274	0.15
0	3.6	0.15	0.3	0	1	-0.4	0	1	0	0	127.661	74.958	57.282	0	0.460805070752885	0	355608.993	2.586	0.0206564745080754	0.0359289013906411	0.979343525491925	0.0359289013906411	0.122351695754827	0.15
0	3.6	0.15	0.3	0	1	-0.4	0	1	0	0	128.434	74.097	57.817	0	0.463362793577042	0	352451.09	2.617	0.0206416289527955	0.0364674242138237	0.979358371047204	0.0364674242138237	0.122198232385377	0.15
0	3.6	0.15	0.3	0	1	-0.4	0	1	0	0	130.41	74.019	58.275	0	0.464014259640781	0	353229.289	2.678	0.0210490409140395	0.0380217557540409	0.97895095908596	0.0380217557540409	0.122159144421553	0.15
0	3.6	0.15	0.3	0	1	-0.4	0	1	0	0	133.474	71.962	55.452	0	0.441688073897102	0	356885.875	2.518	0.0197904217350415	0.0375194160837536	0.980209578264958	0.0375194160837536	0.123498715566174	0.15
0	3.6	0.15	0.3	0.1	1	0.8	0	1	1	0	186.366	32.116	30.045	2.609	0.164399140519083	0.0824580600348273	532168.849	1.172	0.00642069005228284	0.0370415351390615	0.993579309947717	0.0370415351390615	0.16972789686229	0.162368709005224
0	3.6	0.15	0.3	0.1	1	0.8	0	1	1	0	189.587	30.82	29.682	2.707	0.158744708934181	0.0887876167503498	528618.652	1.17	0.0062306306027366	0.0385813285309304	0.993769369397263	0.0385813285309304	0.169049365072102	0.163318142512552
0	3.6	0.15	0.3	0.1	1	0.8	0	1	1	0	188.082	30.813	29.242	2.655	0.159676435222756	0.0880596276395854	522726.618	1.168	0.00635321503389309	0.039393005295045	0.993646784966107	0.039393005295045	0.169161172226731	0.163208944145938
0	3.6	0.15	0.3	0.1	1	0.8	0	1	1	0	188.806	30.68	28.753	2.666	0.15685031700563	0.0886299675272012	532447.626	1.133	0.00614713497215985	0.0380554860734586	0.99385286502784	0.0380554860734586	0.168822038040676	0.16329449512908
0	3.6	0.15	0.3	0.1	1	0.8	0	1	1	0	185.931	32.649	30.866	2.789	0.16896172797672	0.0867454542585301	532654.828	1.22	0.00667383184458947	0.0382659968582134	0.99332616815541	0.0382659968582134	0.170275407357206	0.16301181813878
0	3.6	0.15	0.3	0.1	1	0.8	0	1	1	0	186.458	31.489	30.155	2.812	0.163806429271639	0.0908357064012814	541259.48	1.206	0.00650647371803497	0.038959193775252	0.993493526281965	0.038959193775252	0.169656771512597	0.163625355960192
0	3.6	0.15	0.3	0.1	1	0.8	0	1	1	0	203.25	24.307	24.709	2.185	0.126631968868609	0.0914660638634479	532012.496	0.901	0.00460411953146125	0.0386668181635685	0.995395880468539	0.0386668181635685	0.165195836264233	0.163719909579517
0	3.6	0.15	0.3	0.1	1	0.8	0	1	1	0	183.368	34.001	30.53	2.848	0.171368722678927	0.0854538583904367	533587.186	1.249	0.00702224213795394	0.0375807821331503	0.992977757862046	0.0375807821331503	0.170564246721471	0.162818078758565
0	3.6	0.15	0.3	0.1	1	0.8	0	1	1	0	168.879	39.765	33.814	3.148	0.203226651135534	0.0801457637661005	527225.169	1.425	0.00845615112082806	0.0365695742816223	0.991543848879172	0.0365695742816223	0.174387198136264	0.162021864564915
0	3.6	0.15	0.3	0.1	1	0.8	0	1	1	0	184.05	33.501	30.162	2.788	0.170217567785414	0.0859144032065361	527290.952	1.235	0.00688753657830917	0.0379253553505571	0.993112463421691	0.0379253553505571	0.17042610813425	0.16288716048098
0	3.6	0.15	0.3	0.1	1	0.6	0	1	0.8	0	255.583	0	0	0	0	0	592768.67	0	0	0	1	0	0.15	0
0	3.6	0.15	0.3	0.1	1	0.6	0	1	0.8	0	180.557	36.501	35.151	2.975	0.19842445931246	0.0829502759209166	528976.885	1.374	0.00773827552652115	0.0389115388532305	0.992261724473479	0.0389115388532305	0.167858201338121	0.15995403311051
0	3.6	0.15	0.3	0.1	1	0.6	0	1	0.8	0	170.939	40.763	37.354	3.411	0.221450097242861	0.084611092352285	525826.188	1.476	0.00868019809352823	0.0371391047814209	0.991319801906472	0.0371391047814209	0.169930508751857	0.160153331082274
0	3.6	0.15	0.3	0.1	1	0.6	0	1	0.8	0	183.903	35.025	34.059	2.812	0.189175598221444	0.0815888640222061	527067.156	1.282	0.00707974931120233	0.0375077651946106	0.992920250688798	0.0375077651946106	0.16702580383993	0.159790663682665
0	3.6	0.15	0.3	0.1	1	0.6	0	1	0.8	0	187.757	33.593	33.428	2.788	0.18216278178391	0.084209884783585	522261.784	1.202	0.00644389040080584	0.0370575217597842	0.993556109599194	0.0370575217597842	0.166394650360552	0.16010518617403
0	3.6	0.15	0.3	0.1	1	0.6	0	1	0.8	0	189.944	32.102	32.555	2.798	0.177144971172494	0.0889331987499368	519551.927	1.189	0.00646675128409566	0.0383111214916472	0.993533248715904	0.0383111214916472	0.165943047405524	0.160671983849992
0	3.6	0.15	0.3	0.1	1	0.6	0	1	0.8	0	255.865	0	0	0	0	0	643448.114	0	0	0	1	0	0.15	0
0	3.6	0.15	0.3	0.1	1	0.6	0	1	0.8	0	186.202	33.416	33.204	2.794	0.184231368888676	0.0850206545051315	524720.408	1.208	0.00672694000710544	0.037005388253381	0.993273059992895	0.037005388253381	0.166580823199981	0.160202478540616
0	3.6	0.15	0.3	0.1	1	0.6	0	1	0.8	0	189.131	32.721	32.955	2.762	0.177863400963612	0.0859510779267276	532911.856	1.184	0.00638045751478316	0.0366833816608779	0.993619542485217	0.0366833816608779	0.166007706086725	0.160314129351207
0	3.6	0.15	0.3	0.1	1	0.6	0	1	0.8	0	178.025	37.248	34.705	3.052	0.202820926124529	0.0843039489210552	522621.634	1.363	0.00795423993621194	0.0379299616756182	0.992045760063788	0.0379299616756182	0.168253883351208	0.160116473870527
0	3.6	0.15	0.3	0.1	1	0.6	0	1	0	0	165.401	44.213	36.766	0	0.225804621176207	0	515226.442	1.543	0.00940907578313256	0.0356417254804539	0.990590924216867	0.0356417254804539	0.170322415905859	0.15
0	3.6	0.15	0.3	0.1	1	0.6	0	1	0	0	175.591	40.082	35.848	0	0.208028947943294	0	508705.721	1.392	0.0080391148751622	0.0355356812615802	0.991960885124838	0.0355356812615802	0.168722605314896	0.15
0	3.6	0.15	0.3	0.1	1	0.6	0	1	0	0	178.496	38.79	35.529	0	0.204564333768877	0	512495.484	1.39	0.00796966162447038	0.0371491809803159	0.99203033837553	0.0371491809803159	0.168410790039199	0.15
0	3.6	0.15	0.3	0.1	1	0.6	0	1	0	0	176.283	39.776	35.005	0	0.204886058207456	0	510621.936	1.391	0.00810699019183665	0.0360580667019498	0.991893009808163	0.0360580667019498	0.168439745238671	0.15
0	3.6	0.15	0.3	0.1	1	0.6	0	1	0	0	191.052	32.024	31.119	0	0.169113849306646	0	512477.142	1.133	0.0060943115117134	0.0363458039412924	0.993905688488287	0.0363458039412924	0.165220246437598	0.15
0	3.6	0.15	0.3	0.1	1	0.6	0	1	0	0	255.403	0	0	0	0	0	643758.797	0	0	0	1	0	0.15	0
0	3.6	0.15	0.3	0.1	1	0.6	0	1	0	0	175.853	40.538	36.958	0	0.212593451696199	0	521557.998	1.434	0.0081568928836128	0.0360478179140056	0.991843107116387	0.0360478179140056	0.169133410652658	0.15
0	3.6	0.15	0.3	0.1	1	0.6	0	1	0	0	193.912	29.8	30.079	0	0.1621540164078	0	514926.752	1.041	0.00559998157597671	0.0359422154832317	0.994400018424023	0.0359422154832317	0.164593861476702	0.15
0	3.6	0.15	0.3	0.1	1	0.6	0	1	0	0	180.232	36.9280000000001	33.526	0	0.195563468133194	0	519267.875	1.303	0.00757866142491917	0.0360720317426059	0.992421338575081	0.0360720317426059	0.167600712131987	0.15
0	3.6	0.15	0.3	0.1	1	0.6	0	1	0	0	183.113	36.827	34.443	0	0.191952990732725	0	512893.06	1.29	0.00716752037973267	0.0358644157425378	0.992832479620267	0.0358644157425378	0.167275769165945	0.15
0	3.6	0.15	0.3	0.1	1	1	0	1	1	0	255.864	0	0	0	0	0	643446.132	0	0	0	1	0	0.15	0
0	3.6	0.15	0.3	0.1	1	1	0	1	1	0	197.183	26.051	23.4660000000001	2.24899999999999	0.12552195136789	0.0894292188933764	530927.178	0.996999999999996	0.00534300376664409	0.0394243035734365	0.994656996233356	0.0394243035734365	0.168828292705183	0.163414382834006
0	3.6	0.15	0.3	0.1	1	1	0	1	1	0	186.025	31.054	28.231	2.853	0.15461709142783	0.0938544834537393	525138.854	1.136	0.00613301984353253	0.0376845578355464	0.993866980156467	0.0376845578355464	0.173192563714175	0.164078172518061
0	3.6	0.15	0.3	0.1	1	1	0	1	1	0	189.065	29.717	26.032	2.535	0.142006278692191	0.0880881673981209	531672.799	1.08	0.00587140667457816	0.0377583991262643	0.994128593325422	0.0377583991262643	0.171300941803829	0.163213225109718
0	3.6	0.15	0.3	0.1	1	1	0	1	1	0	188.421	29.727	26.442	2.502	0.145955889772545	0.0872902737209832	531332.981	1.068	0.00591334915550967	0.0374539232796289	0.99408665084449	0.0374539232796289	0.171893383465882	0.163093541058147
0	3.6	0.15	0.3	0.1	1	1	0	1	1	0	182.279	32.712	27.55	2.714	0.158082035897053	0.0863971700109513	524551.866	1.208	0.00695650925900104	0.0385120707811413	0.993043490740999	0.0385120707811413	0.173712305384558	0.162959575501643
0	3.6	0.15	0.3	0.1	1	1	0	1	1	0	193.256	27.4370000000001	24.962	2.51	0.133449588433925	0.0938584671366622	527267.603	1.008	0.00535217828818659	0.0383095425774536	0.994647821711813	0.0383095425774536	0.170017438265089	0.164078770070499
0	3.6	0.15	0.3	0.1	1	1	0	1	1	0	177.186	34.477	28.384	2.838	0.165577053492983	0.0845536925503622	528012.894	1.24	0.00717476432973602	0.0370481494338983	0.992825235670264	0.0370481494338983	0.174836558023947	0.162683053882554
0	3.6	0.15	0.3	0.1	1	1	0	1	1	0	175.814	35.422	30.086	3.036	0.174702720382895	0.0865456054290729	530351.181	1.292	0.00741166522686222	0.0371447738202815	0.992588334773138	0.0371447738202815	0.176205408057434	0.162981840814361
0	3.6	0.15	0.3	0.1	1	1	0	1	1	0	255.866	0	0	0	0	0	592523.715	0	0	0	1	0	0.15	0
0	3.6	0.15	0.3	0.1	0.069207	0.8	0.4	0.944215	1	0.2	186.299	34.994	37.659	3.092	0.205072045568438	0.0904592911035774	529260.45	1.328	0.0071786583698529	0.0389725960180863	0.992821341630147	0.0389725960180863	0.163155867997566	0.162963341079031
0	3.6	0.15	0.3	0.1	0.069207	0.8	0.4	0.944215	1	0.2	186.31	35.602	37.164	3.098	0.206011674263412	0.0888956688090472	527379.101	1.327	0.00731246396356214	0.038448549809096	0.992687536036438	0.038448549809096	0.16321614745225	0.162739264935216
0	3.6	0.15	0.3	0.1	0.069207	0.8	0.4	0.944215	1	0.2	188.745	35.693	36.494	3.001	0.197394188247365	0.085539039797912	523726.641	1.323	0.0071213749936907	0.0380283637021519	0.992878625006309	0.0380283637021519	0.162663314870004	0.162258240529472
0	3.6	0.15	0.3	0.1	0.069207	0.8	0.4	0.944215	1	0.2	187.741	34.859	36.56	3.114	0.196295341648453	0.0901629134064312	525956.736	1.292	0.00690083174503227	0.0377822985728815	0.993099168254968	0.0377822985728815	0.162592821201475	0.162920868436039
0	3.6	0.15	0.3	0.1	0.069207	0.8	0.4	0.944215	1	0.2	255.059	0	0	0	0	0	643535.862	0	0	0	1	0	0.15	0
0	3.6	0.15	0.3	0.1	0.069207	0.8	0.4	0.944215	1	0.2	192.143	32.681	34.5	2.921	0.187397545277061	0.0917770049204129	515081.879	1.192	0.00644430848443048	0.0381074046155295	0.99355569151557	0.0381074046155295	0.162022006031583	0.163152177111724
0	3.6	0.15	0.3	0.1	0.069207	0.8	0.4	0.944215	1	0.2	197.522	29.704	32.318	2.683	0.167075379252755	0.0912493173788683	518584.656	1.119	0.00577549136779738	0.0383973246443528	0.994224508632203	0.0383973246443528	0.160718289901482	0.163076556426433
0	3.6	0.15	0.3	0.1	0.069207	0.8	0.4	0.944215	1	0.2	194.764	32.268	33.709	2.851	0.181727306133003	0.0931187313635595	524803.775	1.167	0.00632229031746553	0.0379777408220801	0.993677709682534	0.0379777408220801	0.161658246468513	0.16334445429304
0	3.6	0.15	0.3	0.1	0.069207	0.8	0.4	0.944215	1	0.2	256.036	0	0	0	0	0	644047.028	0	0	0	1	0	0.15	0
0	3.6	0.15	0.3	0.1	0.069207	0.8	0.4	0.944215	1	0.2	183.01	36.04	37.39	3.094	0.209864269231464	0.0881316650882024	522393.632	1.295	0.00730220474028653	0.0370185488480947	0.992697795259713	0.0370185488480947	0.16346330074273	0.162629778770797
0	3.6	0.15	0.3	0.2	1	0.8	0	1	0.4	0	255.559	0	0	0	0	0	643303.477	0	0	0	1	0	0.15	0
0	3.6	0.15	0.3	0.2	1	0.8	0	1	0.4	0	256.164	0	0	0	0	0	596376.885	0	0	0	1	0	0.15	0
0	3.6	0.15	0.3	0.2	1	0.8	0	1	0.4	0	209.654	21.953	22.6290000000001	6.87200000000003	0.112883868171949	0.317634295918783	541504.226	0.851000000000001	0.00421268571448941	0.040832716590347	0.995787314285511	0.040832716590347	0.163546064180634	0.169058057755127
0	3.6	0.15	0.3	0.2	1	0.8	0	1	0.4	0	186.105	33.807	31.44	10.127	0.172074933414074	0.30197434795785	535627.744	1.274	0.00692364312120488	0.0385709390550353	0.993076356878795	0.0385709390550353	0.170648992009689	0.168118460877471
0	3.6	0.15	0.3	0.2	1	0.8	0	1	0.4	0	173.717	37.4	32.808	10.648	0.192606965098467	0.287576237749723	530972.415	1.344	0.00785377666328074	0.0363609092065101	0.992146223336719	0.0363609092065101	0.173112835811816	0.167254574264983
0	3.6	0.15	0.3	0.2	1	0.8	0	1	0.4	0	193.021	29.32	29.504	9.174	0.1550003291707	0.316317618104419	539339.508	1.102	0.00578263714349405	0.038722365096916	0.994217362856506	0.038722365096916	0.168600039500484	0.168979057086265
0	3.6	0.15	0.3	0.2	1	0.8	0	1	0.4	0	194.601	28.74	28.207	8.833	0.148887088208145	0.31128164356338	547467.073	1.109	0.00579659263136477	0.039941256284673	0.994203407368635	0.039941256284673	0.167866450584977	0.168676898613803
0	3.6	0.15	0.3	0.2	1	0.8	0	1	0.4	0	255.36	0	0	0	0	0	644464.803	0	0	0	1	0	0.15	0
0	3.6	0.15	0.3	0.2	1	0.8	0	1	0.4	0	195.599	28.0080000000001	26.6479999999999	8.51699999999996	0.145061771723083	0.314271185793242	533618.919	1.03	0.00562481633714798	0.0392996553221216	0.994375183662852	0.0392996553221216	0.16740741260677	0.168856271147595
0	3.6	0.15	0.3	0.2	1	0.8	0	1	0.4	0	196.445	26.309	26.973	8.29000000000001	0.141949132963618	0.320413125467155	540033.183	0.994	0.00522745528293876	0.0391975888946683	0.994772544717061	0.0391975888946683	0.167033895955634	0.169224787528029
0	3.6	0.15	0.3	0.2	1	0.4	0	1	0.4	0	191.19	32.46	36.141	11.818	0.192121991108363	0.368679934452381	547495.855	1.249	0.00660157267439634	0.0389969056688139	0.993398427325604	0.0389969056688139	0.161527319466502	0.172120796067143
0	3.6	0.15	0.3	0.2	1	0.4	0	1	0.4	0	223.601	17.116	23.423	6.99299999999996	0.107312452996637	0.417582637452845	548376.611	0.702000000000002	0.00321288214286684	0.0442043128667724	0.996787117857133	0.0442043128667724	0.156438747179798	0.175054958247171
0	3.6	0.15	0.3	0.2	1	0.4	0	1	0.4	0	194.486	31.145	33.834	11.231	0.18004578269762	0.36622956758939	538933.221	1.211	0.00645280304899637	0.0399711146839141	0.993547196951004	0.0399711146839141	0.160802746961857	0.171973774055363
0	3.6	0.15	0.3	0.2	1	0.4	0	1	0.4	0	202.068	28.632	32.901	10.74	0.166436582067149	0.378561815260384	544781.509	1.076	0.00540492798042772	0.0378071830603923	0.994595072019572	0.0378071830603923	0.159986194924029	0.172713708915623
0	3.6	0.15	0.3	0.2	1	0.4	0	1	0.4	0	187.43	34.999	36.372	12.22	0.199976275332752	0.359376939870852	527276.02	1.29	0.00712297126158011	0.0376135474911579	0.99287702873842	0.0376135474911579	0.161998576519965	0.171562616392251
0	3.6	0.15	0.3	0.2	1	0.4	0	1	0.4	0	189.572	34.419	37.405	12.516	0.203081883412981	0.37348712476762	545886.937	1.284	0.00699936200115424	0.0385749754395659	0.993000637998846	0.0385749754395659	0.162184913004779	0.172409227486057
0	3.6	0.15	0.3	0.2	1	0.4	0	1	0.4	0	195.035	31.406	35.517	11.442	0.185328333002831	0.370805855386908	549864.263	1.214	0.00628465903372293	0.0398987665517691	0.993715340966277	0.0398987665517691	0.16111969998017	0.172248351323214
0	3.6	0.15	0.3	0.2	1	0.4	0	1	0.4	0	204.749	26.382	31.675	10.051	0.156895683403907	0.38325873834841	540697.483	1.031	0.00508024469746354	0.0399884400200754	0.994919755302537	0.0399884400200754	0.159413741004234	0.172995524300905
0	3.6	0.15	0.3	0.2	1	0.4	0	1	0.4	0	256.166	0	0	0	0	0	644752.296	0	0	0	1	0	0.15	0
0	3.6	0.15	0.3	0.2	1	0.4	0	1	0.4	0	199.305	29.779	34.049	10.836	0.172856226458316	0.368432611053763	542312.495	1.154	0.00582308687036403	0.0389750336819083	0.994176913129636	0.0389750336819083	0.160371373587499	0.172105956663226
0	3.6	0.15	0.3	0.2	0.941234	0.4	0.2	0.52058	0.8	0.6	213.446	21.898	27.775	8.125	0.131354727624167	0.373858416518176	557005.983	0.881	0.00415191961631635	0.0415948060963649	0.995848080383684	0.0415948060963649	0.157649707899743	0.189485953920767
0	3.6	0.15	0.3	0.2	0.941234	0.4	0.2	0.52058	0.8	0.6	203.699	27.085	33.306	10.002	0.165178477591946	0.37328222360162	561353.168	1.064	0.00524023327733023	0.0402017254764818	0.99475976672267	0.0402017254764818	0.159619502303092	0.189425097923022
0	3.6	0.15	0.3	0.2	0.941234	0.4	0.2	0.52058	0.8	0.6	255.257	0	0	0	0	0	627885.382	0	0	0	1	0	0.15	0
0	3.6	0.15	0.3	0.2	0.941234	0.4	0.2	0.52058	0.8	0.6	215.355	20.9519999999999	26.854	7.88900000000004	0.131972479504721	0.385903329230627	572134.179	0.827000000000002	0.00406593663324455	0.0414271373517371	0.995934063366755	0.0414271373517371	0.157685683928366	0.190758106284683
0	3.6	0.15	0.3	0.2	0.941234	0.4	0.2	0.52058	0.8	0.6	255.728	0	0	0	0	0	641694.086	0	0	0	1	0	0.15	0
0	3.6	0.15	0.3	0.2	0.941234	0.4	0.2	0.52058	0.8	0.6	191.09	33.551	37.898	11.964	0.200551228464999	0.359274200798903	563650.854	1.298	0.00682532778332968	0.0394453776856808	0.99317467221667	0.0394453776856808	0.161679505903141	0.187945606975458
0	3.6	0.15	0.3	0.2	0.941234	0.4	0.2	0.52058	0.8	0.6	255.99	0	0	0	0	0	638811.919	0	0	0	1	0	0.15	0
0	3.6	0.15	0.3	0.2	0.941234	0.4	0.2	0.52058	0.8	0.6	255.505	0	0	0	0	0	624062.631	0	0	0	1	0	0.15	0
0	3.6	0.15	0.3	0.2	0.941234	0.4	0.2	0.52058	0.8	0.6	255.909	0	0	0	0	0	603324.359	0	0	0	1	0	0.15	0
0	3.6	0.15	0.3	0.2	0.941234	0.4	0.2	0.52058	0.8	0.6	213.385	22.057	28.364	8.36899999999998	0.135860279993088	0.385359898201328	562982.457	0.887	0.00421848550665487	0.0411570916373994	0.995781514493345	0.0411570916373994	0.157912097843163	0.190700710512289
0	3.6	0.15	0.3	0.3	0.091259	1	0.8	0.218429	0.2	-0.2	172.013	39.085	31.96	22.776	0.190143592065827	0.586621096501198	509377.38	1.348	0.00795872606401075	0.0353483992124251	0.992041273935989	0.0353483992124251	0.173337800469949	0.140089470674224
0	3.6	0.15	0.3	0.3	0.091259	1	0.8	0.218429	0.2	-0.2	164.837	41.719	33.525	23.865	0.209266571178363	0.577503247727663	502458.198	1.406	0.00868147424904647	0.034616934198248	0.991318525750954	0.034616934198248	0.175684912281979	0.140243509982044
0	3.6	0.15	0.3	0.3	0.091259	1	0.8	0.218429	0.2	-0.2	256.196	0	0	0	0	0	642770.404	0	0	0	1	0	0.15	0
0	3.6	0.15	0.3	0.3	0.091259	1	0.8	0.218429	0.2	-0.2	166.225	42.856	34.131	24.619	0.209560012530342	0.578713876729011	497940.383	1.444	0.00881345616235825	0.0342993174381048	0.991186543837642	0.0342993174381048	0.175720928619146	0.140223057300932
0	3.6	0.15	0.3	0.3	0.091259	1	0.8	0.218429	0.2	-0.2	174.19	37.752	30.344	21.859	0.179364399273365	0.585438958738273	502425.584	1.27	0.00742780178707689	0.0344817005146259	0.992572198212923	0.0344817005146259	0.172014786384202	0.140109442016946
0	3.6	0.15	0.3	0.3	0.091259	1	0.8	0.218429	0.2	-0.2	168.924	40.856	32.951	23.64	0.199102636220715	0.585330949741991	504160.05	1.393	0.00838423445849202	0.0349297809229755	0.991615765541508	0.0349297809229755	0.174437413570852	0.140111266749012
0	3.6	0.15	0.3	0.3	0.091259	1	0.8	0.218429	0.2	-0.2	171.948	38.329	31.687	22.569	0.189167322900298	0.598499962392365	503096.992	1.324	0.00784573607861104	0.0355012517013	0.992154263921389	0.0355012517013	0.173217975369653	0.139888786025353
0	3.6	0.15	0.3	0.3	0.091259	1	0.8	0.218429	0.2	-0.2	174.12	38.603	31.39	22.284	0.185202229651332	0.585089080673307	500826.172	1.336	0.00786930981705497	0.0357521562742798	0.992130690182945	0.0357521562742798	0.172731308666432	0.140115352947944
0	3.6	0.15	0.3	0.3	0.091259	1	0.8	0.218429	0.2	-0.2	171.952	38.996	32.475	22.743	0.195063031563089	0.590878917678621	505212.15	1.34	0.00803628040349193	0.0352461560024419	0.991963719596508	0.0352461560024419	0.173941601503493	0.140017537936219
0	3.6	0.15	0.3	0.3	0.091259	1	0.8	0.218429	0.2	-0.2	180.796	36.539	30.994	21.562	0.175774950524469	0.597248924606428	503151.575	1.226	0.0068969359314525	0.0343712470611098	0.993103064068548	0.0343712470611098	0.171574225449234	0.139909921382979
0	3.6	0.15	0.3	0.3	1	1	0	1	0.2	0	254.293	0	0	0	0	0	593610.054	0	0	0	1	0	0.15	0
0	3.6	0.15	0.3	0.3	1	1	0	1	0.2	0	189.217	29.178	26.808	16.98	0.144340156490906	0.585565205816305	555977.419	1.086	0.00580249203438542	0.0376825819871518	0.994197507965615	0.0376825819871518	0.171651023473636	0.167566956174489
0	3.6	0.15	0.3	0.3	1	1	0	1	0.2	0	186.357	30.683	27.604	17.724	0.153657579749895	0.585589603761948	558583.264	1.153	0.00640798302333089	0.0388682755289245	0.993592016976669	0.0388682755289245	0.173048636962484	0.167567688112858
0	3.6	0.15	0.3	0.3	1	1	0	1	0.2	0	256.294	0	0	0	0	0	644307.582	0	0	0	1	0	0.15	0
0	3.6	0.15	0.3	0.3	1	1	0	1	0.2	0	222.944	14.1470000000001	13.2639999999999	8.20000000000008	0.0686359780658319	0.339438763460325	548559.525	0.504000000000004	0.00261055000307634	0.0194720166247672	0.997389449996924	0.0194720166247672	0.160295396709875	0.0976331629038093
0	3.6	0.15	0.3	0.3	1	1	0	1	0.2	0	191.193	28.36	26.265	16.409	0.142779948804754	0.585366517541465	552202.878	1.035	0.0055976320538651	0.037564843960128	0.994402367946135	0.037564843960128	0.171416992320713	0.167560995526244
0	3.6	0.15	0.3	0.3	1	1	0	1	0.2	0	199.375	25.8709999999999	24.07	15.072	0.124961328565338	0.592177335166664	555680.597	0.952999999999998	0.00494838814778844	0.0379217591090492	0.995051611852212	0.0379217591090492	0.168744199284801	0.167765320055
0	3.6	0.15	0.3	0.3	1	1	0	1	0.2	0	255.475	0	0	0	0	0	564579.238	0	0	0	1	0	0.15	0
0	3.6	0.15	0.3	0.3	1	1	0	1	0.2	0	255.803	0	0	0	0	0	613654.831	0	0	0	1	0	0.15	0
0	3.6	0.15	0.3	0.3	1	1	0	1	0.2	0	203.101	24.744	23.861	14.59	0.120737350644288	0.5987519835754	557508.666	0.934000000000001	0.00470422492791452	0.0388733106691182	0.995295775072085	0.0388733106691182	0.168110602596643	0.167962559507262
0	3.6	0.15	0.3	0.3	1	0.6	0	1	0.2	0	195.741	29.504	29.992	18.37	0.161024885921406	0.636429466147456	536495.103	1.089	0.00582574271858065	0.0382097545646007	0.994174257281419	0.0382097545646007	0.164492239732926	0.169092883984424
0	3.6	0.15	0.3	0.3	1	0.6	0	1	0.2	0	256.783	0	0	0	0	0	644123.667	0	0	0	1	0	0.15	0
0	3.6	0.15	0.3	0.3	1	0.6	0	1	0.2	0	255.732	0	0	0	0	0	644746.807	0	0	0	1	0	0.15	0
0	3.6	0.15	0.3	0.3	1	0.6	0	1	0.2	0	181.711	35.706	35.07	22.022	0.19460227497591	0.619798543282908	534629.548	1.333	0.00730981456935796	0.0379221334598825	0.992690185430642	0.0379221334598825	0.167514204747832	0.168593956298487
0	3.6	0.15	0.3	0.3	1	0.6	0	1	0.2	0	255.545	0	0	0	0	0	600254.106	0	0	0	1	0	0.15	0
0	3.6	0.15	0.3	0.3	1	0.6	0	1	0.2	0	192.421	30.551	32.088	19.262	0.169415582639065	0.635984279214132	534645.67	1.141	0.00602681607155443	0.0376258957316414	0.993973183928446	0.0376258957316414	0.165247402437516	0.169079528376424
0	3.6	0.15	0.3	0.3	1	0.6	0	1	0.2	0	254.627	0	0	0	0	0	644449.449	0	0	0	1	0	0.15	0
0	3.6	0.15	0.3	0.3	1	0.6	0	1	0.2	0	172.348	39.5119999999999	36.24	23.615	0.21413785110419	0.605630174088377	543520.863	1.475	0.00867569533191583	0.0383661504019639	0.991324304668084	0.0383661504019639	0.169272406599377	0.168168905222651
0	3.6	0.15	0.3	0.3	1	0.6	0	1	0.2	0	206.103	25.089	27.598	15.996	0.137629482061287	0.645734311170955	539639.399	0.957000000000001	0.00476331533622412	0.0390952075883148	0.995236684663776	0.0390952075883148	0.162386653385516	0.169372029335129
0	3.6	0.15	0.3	0.3	1	0.6	0	1	0.2	0	183.036	34.856	34.913	21.634	0.19369444382018	0.625942682912397	542491.9	1.329	0.00731291962660734	0.0390674655972095	0.992687080373393	0.0390674655972095	0.167432499943816	0.168778280487372
0	3.6	0.15	0.3	0.3	0.909458	0.8	0.4	0.190469	0.2	0	186.955	32.124	29.855	3.718	0.163925972952367	0.117328171143047	527317.931	1.121	0.00612561540501241	0.0363404705977044	0.993874384594988	0.0363404705977044	0.168780585627701	0.150670421382883
0	3.6	0.15	0.3	0.3	0.909458	0.8	0.4	0.190469	0.2	0	182.626	35.468	31.681	4.06	0.176802513114154	0.11571200527128	531357.14	1.299	0.00722192159502015	0.0375637571488621	0.99277807840498	0.0375637571488621	0.170255818385156	0.15066118649796
0	3.6	0.15	0.3	0.3	0.909458	0.8	0.4	0.190469	0.2	0	197.346	27.807	27.388	3.233	0.142972823361989	0.118071403275832	517660.916	1.03	0.00530716998643934	0.0383798521941109	0.994692830013561	0.0383798521941109	0.166380036081068	0.150674668263316
0	3.6	0.15	0.3	0.3	0.909458	0.8	0.4	0.190469	0.2	0	170.789	40.474	33.885	4.564	0.200537768862789	0.113842388575281	523618.562	1.432	0.00844466644762142	0.0360174895113716	0.991555333552379	0.0360174895113716	0.172975106823432	0.150650503377286
0	3.6	0.15	0.3	0.3	0.909458	0.8	0.4	0.190469	0.2	0	182.51	34.382	31.974	4.053	0.178243538238567	0.119184960911326	536872.283	1.219	0.00674222271209319	0.0363089112394248	0.993257777287907	0.0363089112394248	0.170420913002276	0.150681031209595
0	3.6	0.15	0.3	0.3	0.909458	0.8	0.4	0.190469	0.2	0	169.023	40.699	34.803	4.43800000000001	0.209487150092958	0.109165607296902	518756.619	1.433	0.00854890169700025	0.0354760240062416	0.991451098303	0.0354760240062416	0.174000414878532	0.150623779921687
0	3.6	0.15	0.3	0.3	0.909458	0.8	0.4	0.190469	0.2	0	187.254	32.722	30.971	3.871	0.168031612027419	0.118395517301738	529399.772	1.19	0.00634714059201163	0.0373866720084692	0.993652859407988	0.0373866720084692	0.169250958350319	0.150676520273548
0	3.6	0.15	0.3	0.3	0.909458	0.8	0.4	0.190469	0.2	0	181.41	35.587	30.934	4.016	0.17708273423603	0.11493660456093	521661.343	1.268	0.00728643394946852	0.0364201115157529	0.992713566050532	0.0364201115157529	0.170287922612932	0.150656755804023
0	3.6	0.15	0.3	0.3	0.909458	0.8	0.4	0.190469	0.2	0	179.284	35.846	31.292	3.974	0.183161622778954	0.111610399426416	518199.264	1.266	0.0074008151812756	0.0369818362270198	0.992599184818724	0.0369818362270198	0.170984365554495	0.15063774963505
0	3.6	0.15	0.3	0.3	0.909458	0.8	0.4	0.190469	0.2	0	256.945	0	0	0	0	0	643780.554	0	0	0	1	0	0.15	0
0	3.6	0.15	0.3	0.3	0.928132	0.8	0.4	0.388074	0.2	0	203.671	25.4109999999999	25.199	6.12399999999999	0.131051368747405	0.247047608290863	527231.424	0.938	0.0049140427682372	0.0384720596825008	0.995085957231763	0.0384720596825008	0.16516106026354	0.152876182606196
0	3.6	0.15	0.3	0.3	0.928132	0.8	0.4	0.388074	0.2	0	180.949	35.967	31.825	8.176	0.179421833716578	0.230497798294374	523706.51	1.282	0.00721241693966702	0.0365097762943255	0.992787583060333	0.0365097762943255	0.170756938745257	0.152683506077259
0	3.6	0.15	0.3	0.3	0.928132	0.8	0.4	0.388074	0.2	0	176.249	37.665	32.175	8.54	0.187811425654772	0.230166196434318	531312.771	1.348	0.0077989744560674	0.0367988542037126	0.992201025543933	0.0367988542037126	0.171727513186235	0.152679645495452
0	3.6	0.15	0.3	0.3	0.928132	0.8	0.4	0.388074	0.2	0	184.076	34.651	31.358	7.92	0.175364731208583	0.231717454558832	535651.902	1.234	0.00690221960108463	0.0367153201086648	0.993097780398915	0.0367153201086648	0.17028758099488	0.152697705583814
0	3.6	0.15	0.3	0.3	0.928132	0.8	0.4	0.388074	0.2	0	180.557	35.895	31.357	8.09499999999999	0.180285638634411	0.228826082079416	531196.014	1.294	0.00744838276761396	0.0372900262283248	0.992551617232386	0.0372900262283248	0.170856870539487	0.152664043589307
0	3.6	0.15	0.3	0.3	0.928132	0.8	0.4	0.388074	0.2	0	210.74	21.952	23.453	5.389	0.113294702702284	0.246132935975629	538532.601	0.819	0.00393911999121731	0.0381378721132326	0.996060880008783	0.0381378721132326	0.163106828502646	0.152865533789874
0	3.6	0.15	0.3	0.3	0.928132	0.8	0.4	0.388074	0.2	0	171.546	39.613	33.41	8.857	0.200806711447984	0.227682358450467	535386.507	1.405	0.00840240356526161	0.0366778472749695	0.991597596434738	0.0366778472749695	0.173230910769457	0.152650728107199
0	3.6	0.15	0.3	0.3	0.928132	0.8	0.4	0.388074	0.2	0	254.236	0	0	0	0	0	643426.364	0	0	0	1	0	0.15	0
0	3.6	0.15	0.3	0.3	0.928132	0.8	0.4	0.388074	0.2	0	181.997	34.998	31.495	8.143	0.174378717117031	0.233859072904776	532926.406	1.262	0.0069226899375617	0.0365994108611083	0.993077310062438	0.0365994108611083	0.170173511075538	0.152722638775753
0	3.6	0.15	0.3	0.3	0.928132	0.8	0.4	0.388074	0.2	0	188.362	31.554	29.905	7.481	0.164014787048322	0.239820256932059	523526.156	1.149	0.00628962586171797	0.0377307464006297	0.993710374138282	0.0377307464006297	0.168974529562863	0.15279204019166
0	4	0.15	0	0	1	0	0	1	0	0	128.942	165.084	0	0	0	0	494836.033	5.683	0.0429919886112507	0.0349722582512574	0.957008011388749	0.0349722582512574	0.15	0.15
0	4	0.15	0	0	1	0	0	1	0	0	131.178	169.318	0	0	0	0	494738.88	5.771	0.0436137975707179	0.0346913183435787	0.956386202429282	0.0346913183435787	0.15	0.15
0	4	0.15	0	0	1	0	0	1	0	0	129.341	170.943	0	0	0	0	494852.073	5.83	0.0435196303274413	0.0343593568189351	0.956480369672559	0.0343593568189351	0.15	0.15
0	4	0.15	0	0	1	0	0	1	0	0	127.532	169.846	0	0	0	0	495173.773	5.832	0.0443989292495627	0.0348330676346789	0.955601070750437	0.0348330676346789	0.15	0.15
0	4	0.15	0	0	1	0	0	1	0	0	126.027	167.494	0	0	0	0	495303.841	5.677	0.0441888997229262	0.0344367241137625	0.955811100277074	0.0344367241137625	0.15	0.15
0	4	0.15	0	0	1	0	0	1	0	0	126.626	171.062	0	0	0	0	493514.508	5.846	0.044521677803784	0.0345472391472184	0.955478322196216	0.0345472391472184	0.15	0.15
0	4	0.15	0	0	1	0	0	1	0	0	127.82	172.213	0	0	0	0	496217.512	5.886	0.0443058332324162	0.0344570617487362	0.955694166767584	0.0344570617487362	0.15	0.15
0	4	0.15	0	0	1	0	0	1	0	0	123.205	171.22	0	0	0	0	493145.74	5.894	0.0462011625199205	0.0347778510879402	0.95379883748008	0.0347778510879402	0.15	0.15
0	4	0.15	0	0	1	0	0	1	0	0	130.747	170.064	0	0	0	0	495909.829	5.908	0.0434388863809024	0.0350451628263766	0.956561113619098	0.0350451628263766	0.15	0.15
0	4	0.15	0	0	1	0	0	1	0	0	130.53	166.567	0	0	0	0	495973.685	5.766	0.0429192146347314	0.0351708046060053	0.957080785365269	0.0351708046060053	0.15	0.15
0	4	0.15	0	0.1	1	0	0	1	1	0	149.289	158.035	0	13.023	0	0.0829957400479605	533854.643	5.635	0.0367212032012232	0.0359194362056028	0.963278796798777	0.0359194362056028	0.15	0.162449361007194
0	4	0.15	0	0.1	1	0	0	1	1	0	148.735	158.742	0	13.32	0	0.0844306028960812	533308.548	5.732	0.0372722430999118	0.0364321739401138	0.962727756900088	0.0364321739401138	0.15	0.162664590434412
0	4	0.15	0	0.1	1	0	0	1	1	0	148.947	155.749	0	12.914	0	0.083693987201216	532233.327	5.619	0.0367378515257973	0.036329366064346	0.963262148474203	0.036329366064346	0.15	0.162554098080182
0	4	0.15	0	0.1	1	0	0	1	1	0	149.96	158.507	0	13.218	0	0.0839331197336387	535193.308	5.708	0.0367741436721336	0.0362721522078035	0.963225856327866	0.0362721522078035	0.15	0.162589967960046
0	4	0.15	0	0.1	1	0	0	1	1	0	154.804	156.783	0	13.55	0	0.0870244510350434	533550.405	5.674	0.0355698326534719	0.036410185176941	0.964430167346528	0.036410185176941	0.15	0.163053667655257
0	4	0.15	0	0.1	1	0	0	1	1	0	149.855	161.826	0	13.426	0	0.0839355201624616	532926.522	5.833	0.0378762137607327	0.0364352616024613	0.962123786239267	0.0364352616024613	0.15	0.162590328024369
0	4	0.15	0	0.1	1	0	0	1	1	0	147.994	161.922	0	13.726	0	0.0853488056973871	532387.627	5.837	0.0381535821687621	0.0363118991996374	0.961846417831238	0.0363118991996374	0.15	0.162802320854608
0	4	0.15	0	0.1	1	0	0	1	1	0	150.734	157.443	0	13.354	0	0.0853202694670903	531958.347	5.714	0.0368030439092136	0.0366620747248853	0.963196956090786	0.0366620747248853	0.15	0.162798040420064
0	4	0.15	0	0.1	1	0	0	1	1	0	150.65	152.601	0	12.708	0	0.0840220059180116	533558.422	5.499	0.0356223040355724	0.0363164667352835	0.964377695964428	0.0363164667352835	0.15	0.162603300887702
0	4	0.15	0	0.1	1	0	0	1	1	0	154.096	154.646	0	13.188	0	0.0863504012233205	532425.561	5.604	0.0355688045559065	0.036564807396762	0.964431195444094	0.036564807396762	0.15	0.162952560183498
0	4	0.15	0	0.1	1	0	0	1	0.8	0	145.748	160.342	0	13.278	0	0.083694094388417	527801.311	5.706	0.0379712249507834	0.035937988379911	0.962028775049217	0.035937988379911	0.15	0.16004329132661
0	4	0.15	0	0.1	1	0	0	1	0.8	0	149.976	154.617	0	12.891	0	0.0847336830966987	526692.619	5.502	0.0359416399029937	0.0360913207794306	0.964058360097006	0.0360913207794306	0.15	0.160168041971604
0	4	0.15	0	0.1	1	0	0	1	0.8	0	144.419	163.64	0	13.451	0	0.082823329191202	527620.115	5.802	0.0390212294205119	0.0357913409079859	0.960978770579488	0.0357913409079859	0.15	0.159938799502944
0	4	0.15	0	0.1	1	0	0	1	0.8	0	149.267	157.134	0	13.6	0	0.0872334723868693	528591.239	5.635	0.0365772732589498	0.0361452040322053	0.96342272674105	0.0361452040322053	0.15	0.160468016686424
0	4	0.15	0	0.1	1	0	0	1	0.8	0	146.924	159.684	0	13.113	0	0.083459107454175	527245.991	5.678	0.0378478200021705	0.0360042759373029	0.96215217999783	0.0360042759373029	0.15	0.160015092894501
0	4	0.15	0	0.1	1	0	0	1	0.8	0	145.978	163.933	0	13.762	0	0.0851470369280152	527957.402	5.822	0.0389235096833386	0.0359569574138028	0.961076490316661	0.0359569574138028	0.15	0.160217644431362
0	4	0.15	0	0.1	1	0	0	1	0.8	0	144.633	161.468	0	13.297	0	0.0832425937965768	528293.145	5.71	0.0382355705094227	0.0356605862767583	0.961764429490577	0.0356605862767583	0.15	0.159989111255589
0	4	0.15	0	0.1	1	0	0	1	0.8	0	146.24	162.849	0	13.552	0	0.0840209147482452	530350.628	5.741	0.0381678053128712	0.0355431457797246	0.961832194687129	0.0355431457797246	0.15	0.160082509769789
0	4	0.15	0	0.1	1	0	0	1	0.8	0	148.642	159.368	0	13.395	0	0.0846883265290999	527570.857	5.655	0.0370454189511007	0.0358151276125139	0.962954581048899	0.0358151276125139	0.15	0.160162599183492
0	4	0.15	0	0.1	1	0	0	1	0.8	0	144.808	161.181	0	13.58	0	0.084930377869446	527427.119	5.742	0.038284542181855	0.035944602817625	0.961715457818145	0.035944602817625	0.15	0.160191645344334
0	4	0.15	0	0.2	1	0	0	1	1	0	200.851	90.357	0	38.636	0	0.430139630175447	598139.051	3.895	0.0190947324288878	0.0435124523921909	0.980905267571112	0.0435124523921909	0.15	0.214520944526317
0	4	0.15	0	0.2	1	0	0	1	1	0	203.379	90.301	0	38.76	0	0.430515662235977	597869.304	3.852	0.0186388404620305	0.0429782398753233	0.98136115953797	0.0429782398753233	0.15	0.214577349335397
0	4	0.15	0	0.2	1	0	0	1	1	0	200.915	95.24	0	40.444	0	0.425997473301132	599216.715	4.062	0.0198447815498297	0.0430457644898461	0.98015521845017	0.0430457644898461	0.15	0.21389962099517
0	4	0.15	0	0.2	1	0	0	1	1	0	201.237	96.165	0	41.557	0	0.434537619756903	597811.147	4.13	0.0202005023672332	0.0432842363523787	0.979799497632767	0.0432842363523787	0.15	0.215180642963535
0	4	0.15	0	0.2	1	0	0	1	1	0	204.129	90.829	0	38.936	0	0.430354621863095	598852.701	3.861	0.0185976610689542	0.0429374908290836	0.981402338931046	0.0429374908290836	0.15	0.214553193279464
0	4	0.15	0	0.2	1	0	0	1	1	0	205.427	86.704	0	37.555	0	0.43592901933793	598144.78	3.729	0.0178772985188706	0.0435221687925304	0.982122701481129	0.0435221687925304	0.15	0.21538935290069
0	4	0.15	0	0.2	1	0	0	1	1	0	196.888	98.941	0	41.197	0	0.418069709608686	598898.458	4.141	0.0206200656441761	0.0420935840472861	0.979379934355824	0.0420935840472861	0.15	0.212710456441303
0	4	0.15	0	0.2	1	0	0	1	1	0	203.959	88.439	0	37.575	0	0.427060674408689	599397.157	3.773	0.0182570197609479	0.0429776355881744	0.981742980239052	0.0429776355881744	0.15	0.214059101161303
0	4	0.15	0	0.2	1	0	0	1	1	0	198.477	93.635	0	39.415	0	0.423881820703882	596583.159	4.005	0.0198690359013458	0.0430658328869061	0.980130964098654	0.0430658328869061	0.15	0.213582273105582
0	4	0.15	0	0.2	1	0	0	1	1	0	201.479	90.755	0	38.919	0	0.430040531500523	598434.993	3.838	0.0186913574005572	0.0426724111286464	0.981308642599443	0.0426724111286464	0.15	0.214506079725078
0	4	0.15	0	0.3	1	0	0	1	1	0	169.362	112.266	0	74.138	0	0.664626848145586	564748.983	5.181	0.0298389772148731	0.0467324993260912	0.970161022785127	0.0467324993260912	0.15	0.249694027221838
0	4	0.15	0	0.3	1	0	0	1	1	0	172.022	108.263	0	71.978	0	0.668884492265152	566850.227	5.137	0.0292529758736234	0.048033105749311	0.970747024126377	0.048033105749311	0.15	0.250332673839773
0	4	0.15	0	0.3	1	0	0	1	1	0	170.951	112.542	0	74.867	0	0.668785399759053	566077.193	5.296	0.030184838360068	0.0475470119996598	0.969815161639932	0.0475470119996598	0.15	0.250317809963858
0	4	0.15	0	0.3	1	0	0	1	1	0	176.702	104.802	0	71.339	0	0.684834469640552	566566.072	5.016	0.0277479222903331	0.0483006521599473	0.972252077709667	0.0483006521599473	0.15	0.252725170446083
0	4	0.15	0	0.3	1	0	0	1	1	0	167.814	111.338	0	74.158	0	0.667767471275103	565708.248	5.228	0.0302353424669363	0.0472068430305525	0.969764657533064	0.0472068430305525	0.15	0.250165120691265
0	4	0.15	0	0.3	1	0	0	1	1	0	166.133	114.708	0	74.965	0	0.655783727968889	567209.741	5.353	0.0312670452333395	0.0469625886726717	0.96873295476666	0.0469625886726717	0.15	0.248367559195333
0	4	0.15	0	0.3	1	0	0	1	1	0	176.82	103.834	0	70.916	0	0.687244905949207	567511.132	4.946	0.0274409611193832	0.0481832582997418	0.972559038880617	0.0481832582997418	0.15	0.253086735892381
0	4	0.15	0	0.3	1	0	0	1	1	0	176.046	106.199	0	71.128	0	0.671558173939723	565602.951	5.006	0.0277269274117969	0.0475113296175663	0.972273072588203	0.0475113296175663	0.15	0.250733726090958
0	4	0.15	0	0.3	1	0	0	1	1	0	173.82	107.556	0	72.897	0	0.681851951395333	565644.358	5.115	0.0288195294247168	0.04812200747068	0.971180470575283	0.04812200747068	0.15	0.2522777927093
0	4	0.15	0	0.3	1	0	0	1	1	0	175.55	106.505	0	71.959	0	0.678782293464528	565374.344	5.053	0.0281433462544119	0.0477924316972565	0.971856653745588	0.0477924316972565	0.15	0.251817344019679
0	4	0.15	0.1	0	1	1	0	1	0	0	211.355	66.8939999999998	9.74200000000002	0	0.0473675430060186	0	599462.709	2.284	0.0110313226160171	0.0345927603107669	0.988968677383983	0.0345927603107669	0.157105131450903	0.15
0	4	0.15	0.1	0	1	1	0	1	0	0	208.535	68.172	10.117	0	0.0488207869433213	0	596796.205	2.333	0.0111115244287521	0.0345341230325472	0.988888475571248	0.0345341230325472	0.157323118041498	0.15
0	4	0.15	0.1	0	1	1	0	1	0	0	207.526	69.521	9.989	0	0.048530078340425	0	595170.715	2.401	0.0115460914893244	0.034760492223193	0.988453908510676	0.034760492223193	0.157279511751064	0.15
0	4	0.15	0.1	0	1	1	0	1	0	0	205.465	74.581	10.793	0	0.0529531007235443	0	597426.361	2.525	0.0122606318650656	0.0342081504254856	0.987739368134934	0.0342081504254856	0.157942965108532	0.15
0	4	0.15	0.1	0	1	1	0	1	0	0	209.998	66.679	9.755	0	0.0471795272589652	0	593189.918	2.272	0.0109505812135927	0.0342625077231095	0.989049418786407	0.0342625077231095	0.157076929088845	0.15
0	4	0.15	0.1	0	1	1	0	1	0	0	215.556	59.9990000000001	9.035	0	0.0422932760078663	0	597740.624	2.053	0.00947939808110601	0.0347694769477123	0.990520601918894	0.0347694769477123	0.15634399140118	0.15
0	4	0.15	0.1	0	1	1	0	1	0	0	207.286	69.8210000000001	9.96099999999999	0	0.0485422430439652	0	597897.749	2.398	0.0115217752464691	0.0349066896118019	0.988478224753531	0.0349066896118019	0.157281336456595	0.15
0	4	0.15	0.1	0	1	1	0	1	0	0	212.163	67.3959999999999	9.959	0	0.0472444135906262	0	594890.117	2.281	0.0107148407330536	0.0341358824005985	0.989285159266946	0.0341358824005985	0.157086662038594	0.15
0	4	0.15	0.1	0	1	1	0	1	0	0	202.822	75.0170000000001	10.411	0	0.0526545507725365	0	595101.679	2.588	0.0129246890787518	0.035139350965678	0.987075310921248	0.035139350965678	0.15789818261588	0.15
0	4	0.15	0.1	0	1	1	0	1	0	0	211.449	62.984	9.445	0	0.045459667332217	0	595402.607	2.16	0.0102852334845862	0.0349376018186587	0.989714766515414	0.0349376018186587	0.156818950099833	0.15
0	4	0.15	0.1	0	1	0.8	0	1	0	0	202.747	78.9339999999999	11.206	0	0.0563383217889538	0	589852.006	2.686	0.013380239484635	0.0345113482280204	0.986619760515365	0.0345113482280204	0.156760598614674	0.15
0	4	0.15	0.1	0	1	0.8	0	1	0	0	208.682	72.48	10.843	0	0.0522245942443613	0	587734.306	2.486	0.0118254665731183	0.0346049957955096	0.988174533426882	0.0346049957955096	0.156266951309323	0.15
0	4	0.15	0.1	0	1	0.8	0	1	0	0	200.211	82.983	11.859	0	0.0598145361685064	0	589564.057	2.817	0.0140091622784426	0.0343594514265049	0.985990837721557	0.0343594514265049	0.157177744340221	0.15
0	4	0.15	0.1	0	1	0.8	0	1	0	0	198.077	83.284	11.655	0	0.0594416371368746	0	586478.995	2.82	0.0141213607196572	0.0340748028863287	0.985878639280343	0.0340748028863287	0.157132996456425	0.15
0	4	0.15	0.1	0	1	0.8	0	1	0	0	205.777	78.9390000000001	11.791	0	0.0575948800363985	0	586300.144	2.699	0.0129992718149971	0.0347001882789667	0.987000728185003	0.0347001882789667	0.156911385604368	0.15
0	4	0.15	0.1	0	1	0.8	0	1	0	0	195.953	88.147	12.435	0	0.064007433079751	0	586831.479	2.99	0.0151911326039925	0.0341620280389925	0.984808867396007	0.0341620280389925	0.15768089196957	0.15
0	4	0.15	0.1	0	1	0.8	0	1	0	0	196.984	88.775	12.52	0	0.064192475503674	0	587832.951	2.95	0.0149263589888677	0.0336154015992566	0.985073641011132	0.0336154015992566	0.157703097060441	0.15
0	4	0.15	0.1	0	1	0.8	0	1	0	0	203.087	76.188	10.854	0	0.053767731031521	0	589464.29	2.595	0.0127102188902941	0.0344013551098138	0.987289781109706	0.0344013551098138	0.156452127723783	0.15
0	4	0.15	0.1	0	1	0.8	0	1	0	0	195.911	87.363	12.142	0	0.0625835736424273	0	585724.427	3.008	0.0152861481981731	0.0347804787147312	0.984713851801827	0.0347804787147312	0.157510028837091	0.15
0	4	0.15	0.1	0	1	0.8	0	1	0	0	205.587	75.938	11.194	0	0.0550121823370205	0	588080.172	2.652	0.0129394685056675	0.0354207956429166	0.987060531494332	0.0354207956429166	0.156601461880442	0.15
0	4	0.15	0.1	0.1	1	1	0	1	0.2	0	211.773	67.4000000000002	9.51100000000001	5.65000000000002	0.0458543076080969	0.0848661346052639	605082.434	2.279	0.010878164082851	0.0343940662658502	0.989121835917149	0.0343940662658502	0.156878146141215	0.152545984038158
0	4	0.15	0.1	0.1	1	1	0	1	0.2	0	223.927	48.3969999999998	7.19199999999999	4.31499999999997	0.0330959892805409	0.0902451215767345	601883.631	1.654	0.00758161508367912	0.0345315697672335	0.992418384916321	0.0345315697672335	0.154964398392081	0.152707353647302
0	4	0.15	0.1	0.1	1	1	0	1	0.2	0	225.741	44.6119999999999	6.54699999999999	3.93300000000001	0.0295612279968525	0.0902269594337145	608855.511	1.585	0.00712397137731353	0.0362618925481935	0.992876028622686	0.0362618925481935	0.154434184199528	0.152706808783011
0	4	0.15	0.1	0.1	1	1	0	1	0.2	0	216.938	58.521	8.546	5.156	0.0396397206904625	0.0887808462780031	605868.002	2.013	0.00929039544314407	0.0348376025023564	0.990709604556856	0.0348376025023564	0.155945958103569	0.15266342538834
0	4	0.15	0.1	0.1	1	1	0	1	0.2	0	224.807	46.3759999999999	6.918	3.992	0.0312701923485426	0.0883293646475815	604056.256	1.592	0.00716587118948742	0.0351196907677211	0.992834128810513	0.0351196907677211	0.154690528852281	0.152649880939427
0	4	0.15	0.1	0.1	1	1	0	1	0.2	0	210.215	63.92	9.15299999999999	5.441	0.0439918007243656	0.0860784887739482	604952.784	2.2	0.0104647393285277	0.0349376724062952	0.989535260671472	0.0349376724062952	0.156598770108655	0.152582354663218
0	4	0.15	0.1	0.1	1	1	0	1	0.2	0	217.775	60.066	8.888	5.324	0.0409997045712376	0.0887746850268233	609359.209	2.07	0.00947532164738057	0.0346289797466155	0.99052467835262	0.0346289797466155	0.156149955685686	0.152663240550805
0	4	0.15	0.1	0.1	1	1	0	1	0.2	0	219.601	53.84	7.94099999999999	4.80400000000001	0.0371895873826745	0.0903321035272322	603798.543	1.886	0.00877238620547651	0.0356876408697695	0.991227613794524	0.0356876408697695	0.155578438107401	0.152709963105817
0	4	0.15	0.1	0.1	1	1	0	1	0.2	0	246.341	15.6079999999999	2.43999999999996	1.44999999999998	0.0103947099599056	0.065875092970513	606656.821	0.515000000000008	0.00219883832889409	0.0223496171530262	0.997801161671106	0.0223496171530262	0.151559206493986	0.106226252789116
0	4	0.15	0.1	0.1	1	1	0	1	0.2	0	235.19	33.351	5.32300000000001	3.16900000000001	0.0231450597187067	0.0967793032638544	606912.505	1.126	0.00485988014379953	0.0347937329386664	0.9951401198562	0.0347937329386664	0.153471758957806	0.152903379097916
0	4	0.15	0.1	0.1	0.967354	1	0.8	0.580473	0.8	0.4	235.742	30.969	4.46500000000001	2.744	0.0193356312169827	0.0893850030563439	618860.305	1.105	0.00474567195878607	0.0368191826831103	0.995254328041214	0.0368191826831103	0.152881407752046	0.158476235036128
0	4	0.15	0.1	0.1	0.967354	1	0.8	0.580473	0.8	0.4	256.454	0	0	0	0	0	626621.424	0	0	0	1	0	0.15	0
0	4	0.15	0.1	0.1	0.967354	1	0.8	0.580473	0.8	0.4	256.011	0	0	0	0	0	644633.714	0	0	0	1	0	0.15	0
0	4	0.15	0.1	0.1	0.967354	1	0.8	0.580473	0.8	0.4	255.126	0	0	0	0	0	636185.224	0	0	0	1	0	0.15	0
0	4	0.15	0.1	0.1	0.967354	1	0.8	0.580473	0.8	0.4	256.335	0	0	0	0	0	626364.024	0	0	0	1	0	0.15	0
0	4	0.15	0.1	0.1	0.967354	1	0.8	0.580473	0.8	0.4	254.701	0	0	0	0	0	636087.447	0	0	0	1	0	0.15	0
0	4	0.15	0.1	0.1	0.967354	1	0.8	0.580473	0.8	0.4	255.866	0	0	0	0	0	642016.446	0	0	0	1	0	0.15	0
0	4	0.15	0.1	0.1	0.967354	1	0.8	0.580473	0.8	0.4	256.152	0	0	0	0	0	645071.544	0	0	0	1	0	0.15	0
0	4	0.15	0.1	0.1	0.967354	1	0.8	0.580473	0.8	0.4	255.887	0	0	0	0	0	643440.902	0	0	0	1	0	0.15	0
0	4	0.15	0.1	0.1	0.967354	1	0.8	0.580473	0.8	0.4	255.172	0	0	0	0	0	639837.253	0	0	0	1	0	0.15	0
0	4	0.15	0.1	0.1	1	1	0	1	0.4	0	255.498	0	0	0	0	0	639884.214	0	0	0	1	0	0.15	0
0	4	0.15	0.1	0.1	1	1	0	1	0.4	0	222.155	50.1879999999999	7.40799999999999	4.35699999999999	0.034106386399527	0.0876557419082002	615416.295	1.769	0.00805538436913107	0.0355465959298769	0.991944615630869	0.0355465959298769	0.155115957959929	0.155259344514492
0	4	0.15	0.1	0.1	1	1	0	1	0.4	0	255.693	0	0	0	0	0	637468.339	0	0	0	1	0	0.15	0
0	4	0.15	0.1	0.1	1	1	0	1	0.4	0	220.808	51.626	7.326	4.356	0.0335065167466974	0.0850461188571816	607587.244	1.818	0.00828869368353457	0.0354957009635294	0.991711306316465	0.0354957009635294	0.155025977512005	0.155102767131431
0	4	0.15	0.1	0.1	1	1	0	1	0.4	0	254.779	0	0	0	0	0	621526.248	0	0	0	1	0	0.15	0
0	4	0.15	0.1	0.1	1	1	0	1	0.4	0	255.876	0	0	0	0	0	643249.474	0	0	0	1	0	0.15	0
0	4	0.15	0.1	0.1	1	1	0	1	0.4	0	225.077	48.3979999999999	7.03000000000002	4.418	0.0316609779022126	0.0927850794832125	617632.626	1.715	0.0076308961159611	0.0365802376252684	0.992369103884039	0.0365802376252684	0.154749146685332	0.155567104768993
0	4	0.15	0.1	0.1	1	1	0	1	0.4	0	217.623	57.584	8.252	5.032	0.0380883808874262	0.0879090376694572	609968.241	2.008	0.00919943034369259	0.0352252567791018	0.990800569656307	0.0352252567791018	0.155713257133114	0.155274542260167
0	4	0.15	0.1	0.1	1	1	0	1	0.4	0	256.203	0	0	0	0	0	624786.833	0	0	0	1	0	0.15	0
0	4	0.15	0.1	0.1	1	1	0	1	0.4	0	256.784	0	0	0	0	0	624763.245	0	0	0	1	0	0.15	0
0	4	0.15	0.1	0.1	1	1	0	1	0.6	0	256.928	0	0	0	0	0	639281.816	0	0	0	1	0	0.15	0
0	4	0.15	0.1	0.1	1	1	0	1	0.6	0	255.691	0	0	0	0	0	641280.377	0	0	0	1	0	0.15	0
0	4	0.15	0.1	0.1	1	1	0	1	0.6	0	255.575	0	0	0	0	0	643965.397	0	0	0	1	0	0.15	0
0	4	0.15	0.1	0.1	1	1	0	1	0.6	0	242.687	21.462	3.286	1.941	0.0136338886393967	0.0907131418280552	620078.257	0.738	0.00306400750027311	0.035634179203128	0.996935992499727	0.035634179203128	0.15204508329591	0.158164182764525
0	4	0.15	0.1	0.1	1	1	0	1	0.6	0	256.017	0	0	0	0	0	643013.572	0	0	0	1	0	0.15	0
0	4	0.15	0.1	0.1	1	1	0	1	0.6	0	241.334	25.108	3.76000000000001	2.15	0.0156253398764818	0.0864495956242937	619062.584	0.846000000000001	0.0034866422198994	0.0341714863473706	0.996513357780101	0.0341714863473706	0.152343800981472	0.157780463606186
0	4	0.15	0.1	0.1	1	1	0	1	0.6	0	256.296	0	0	0	0	0	628895.381	0	0	0	1	0	0.15	0
0	4	0.15	0.1	0.1	1	1	0	1	0.6	0	254.431	0	0	0	0	0	644441.462	0	0	0	1	0	0.15	0
0	4	0.15	0.1	0.1	1	1	0	1	0.6	0	255.784	0	0	0	0	0	643371.653	0	0	0	1	0	0.15	0
0	4	0.15	0.1	0.1	1	1	0	1	0.6	0	234.147	35.145	5.201	3.103	0.0224271587263867	0.0893401231414001	623591.424	1.192	0.00508112568225694	0.0346928944238366	0.994918874317743	0.0346928944238366	0.153364073808958	0.158040611082726
0	4	0.15	0.1	0.2	1	1	0	1	0	0	214.016	63.67	9.656	0	0.0454310533234303	0	592984.593	2.233	0.0104287536508786	0.0353165629521218	0.989571246349121	0.0353165629521218	0.156814657998515	0.15
0	4	0.15	0.1	0.2	1	1	0	1	0	0	205.607	72.889	10.48	0	0.0513226464871009	0	600541.809	2.506	0.0121168612560014	0.0347968857947517	0.987883138743999	0.0347968857947517	0.157698396973065	0.15
0	4	0.15	0.1	0.2	1	1	0	1	0	0	208.545	69.3509999999999	10.416	0	0.0504741830543971	0	597412.137	2.387	0.0114313371554707	0.0347424148225754	0.988568662844529	0.0347424148225754	0.15757112745816	0.15
0	4	0.15	0.1	0.2	1	1	0	1	0	0	201.536	77.4280000000001	10.892	0	0.0546043489561398	0	597634.65	2.57	0.0127945504913603	0.0337224486718432	0.98720544950864	0.0337224486718432	0.158190652343421	0.15
0	4	0.15	0.1	0.2	1	1	0	1	0	0	207.107	71.6040000000001	10.513	0	0.0511168777293121	0	595659.792	2.469	0.0118543992033223	0.0348387383415312	0.988145600796678	0.0348387383415312	0.157667531659397	0.15
0	4	0.15	0.1	0.2	1	1	0	1	0	0	209.924	65.5820000000001	9.61400000000001	0	0.0462778817925094	0	592280.944	2.237	0.0106792140592034	0.0344017143461746	0.989320785940797	0.0344017143461746	0.156941682268876	0.15
0	4	0.15	0.1	0.2	1	1	0	1	0	0	207.528	71.339	10.314	0	0.050402895898963	0	599866.535	2.421	0.0116743341230189	0.034633527501015	0.988325665876981	0.034633527501015	0.157560434384844	0.15
0	4	0.15	0.1	0.2	1	1	0	1	0	0	211.15	66.665	9.825	0	0.0474121040561095	0	596667.017	2.285	0.010881467529996	0.0346822194226986	0.989118532470004	0.0346822194226986	0.157111815608416	0.15
0	4	0.15	0.1	0.2	1	1	0	1	0	0	215.289	61.511	9.349	0	0.0437651340045941	0	598043.011	2.105	0.00974277946980193	0.0346707029644611	0.990257220530198	0.0346707029644611	0.156564770100689	0.15
0	4	0.15	0.1	0.2	1	1	0	1	0	0	232.066	34.2710000000001	5.38399999999999	0	0.0239292451609606	0	598023.511	1.254	0.00553812782695674	0.0375586580393092	0.994461872173043	0.0375586580393092	0.153589386774144	0.15
0	4	0.15	0.1	0.2	0.817856	1	-0.8	0.486023	0	-1	141.311	152.229	14.059	27.79	0.100663224310446	0.183821683711085	495949.193	4.705	0.0325465490814819	0.0311532163053105	0.967453450918518	0.0311532163053105	0.16014897901779	0.135827982370684
0	4	0.15	0.1	0.2	0.817856	1	-0.8	0.486023	0	-1	140.386	150.592	13.653	27.226	0.0985767416076912	0.182430349488486	494199.969	4.689	0.0327150847302956	0.0315823585258837	0.967284915269704	0.0315823585258837	0.159938617494838	0.135935249439143
0	4	0.15	0.1	0.2	0.817856	1	-0.8	0.486023	0	-1	142.217	152.067	14.393	27.988	0.102474110581051	0.185296026871964	492802.915	4.712	0.0324543120712042	0.0312443968609418	0.967545687928796	0.0312443968609418	0.160331554599785	0.135714315599464
0	4	0.15	0.1	0.2	0.817856	1	-0.8	0.486023	0	-1	141.844	151.217	14.165	27.585	0.101428297525844	0.184061037345327	494494.108	4.679	0.0326269651183254	0.0313369977958372	0.967373034881675	0.0313369977958372	0.160226114556249	0.135809529031254
0	4	0.15	0.1	0.2	0.817856	1	-0.8	0.486023	0	-1	138.866	150.327	13.493	27.121	0.0987068178040248	0.182054002953825	495632.839	4.592	0.0325398209717447	0.0308773403701667	0.967460179028255	0.0308773403701667	0.159951731922638	0.13596426445857
0	4	0.15	0.1	0.2	0.817856	1	-0.8	0.486023	0	-1	138.566	159.396	14.496	29.376	0.105521111218622	0.18558864203438	493794.198	4.886	0.034386427222807	0.0309687828926829	0.965613572777193	0.0309687828926829	0.160638756616706	0.135691755979964
0	4	0.15	0.1	0.2	0.817856	1	-0.8	0.486023	0	-1	143.5	151.029	14.069	27.816	0.098973646434911	0.185432872762129	495261.71	4.671	0.0318865438699182	0.0311837778207771	0.968113456130082	0.0311837778207771	0.159978633884052	0.135703765253451
0	4	0.15	0.1	0.2	0.817856	1	-0.8	0.486023	0	-1	140.346	155.575	14.186	28.021	0.102127095189087	0.181519534228655	495955.621	4.807	0.0334144136109339	0.0311175263361449	0.966585586389066	0.0311175263361449	0.16029656811931	0.136005470153364
0	4	0.15	0.1	0.2	0.817856	1	-0.8	0.486023	0	-1	142.885	152.303	14.036	27.703	0.0996723929149327	0.183602418598504	492992.103	4.732	0.0326208401881065	0.0313723877655245	0.967379159811893	0.0313723877655245	0.160049082286764	0.1358448869544
0	4	0.15	0.1	0.2	0.817856	1	-0.8	0.486023	0	-1	140.718	153.061	13.916	27.478	0.0999799027874315	0.180892819539604	495040.006	4.687	0.0325336128152298	0.030899893780535	0.96746638718477	0.030899893780535	0.16008008577652	0.136053787693724
0	4	0.15	0.1	0.3	1	1	0	1	0	0	213.927	62.746	9.439	0	0.0444422526496895	0	595487.445	2.137	0.0099506228214801	0.0344721588600324	0.99004937717852	0.0344721588600324	0.156666337897453	0.15
0	4	0.15	0.1	0.3	1	1	0	1	0	0	211.55	66.8030000000001	10.002	0	0.047456529512404	0	598023.26	2.311	0.0108463325297157	0.0348669952785205	0.989153667470284	0.0348669952785205	0.157118479426861	0.15
0	4	0.15	0.1	0.3	1	1	0	1	0	0	201.693	79.2250000000001	10.971	0	0.0550769070939262	0	594941.214	2.695	0.0133898403936216	0.0343935467315341	0.986610159606378	0.0343935467315341	0.158261536064089	0.15
0	4	0.15	0.1	0.3	1	1	0	1	0	0	203.423	77.549	11.163	0	0.0552936666464246	0	596731.358	2.662	0.0130114566013228	0.0346690025561159	0.986988543398677	0.0346690025561159	0.158294049996964	0.15
0	4	0.15	0.1	0.3	1	1	0	1	0	0	212.549	64.431	9.642	0	0.0456974351095295	0	595810.635	2.19	0.0102649874872513	0.0344050431708795	0.989735012512749	0.0344050431708795	0.156854615266429	0.15
0	4	0.15	0.1	0.3	1	1	0	1	0	0	205.868	73.054	10.55	0	0.0519346973816623	0	591257.988	2.463	0.0120058621585096	0.0341219677087846	0.98799413784149	0.0341219677087846	0.157790204607249	0.15
0	4	0.15	0.1	0.3	1	1	0	1	0	0	208.77	67.011	9.942	0	0.0481309391137295	0	596315.88	2.299	0.0110240471265946	0.03451768520763	0.988975952873405	0.03451768520763	0.157219640867059	0.15
0	4	0.15	0.1	0.3	1	1	0	1	0	0	207.005	73.175	10.734	0	0.0521457025397939	0	595919.958	2.528	0.0121471593011725	0.0348046384280097	0.987852840698828	0.0348046384280097	0.157821855380969	0.15
0	4	0.15	0.1	0.3	1	1	0	1	0	0	210.037	66.42	9.717	0	0.0466435632289553	0	591877.088	2.277	0.0107957047193487	0.0346917541737496	0.989204295280651	0.0346917541737496	0.156996534484343	0.15
0	4	0.15	0.1	0.3	1	1	0	1	0	0	201.254	78.205	10.94	0	0.0546180612912172	0	594452.155	2.676	0.0132431618827237	0.0345361999097498	0.986756838117276	0.0345361999097498	0.158192709193683	0.15
0	4	0.15	0.2	0	1	1	0	1	0	0	256.104	0	0	0	0	0	644774.022	0	0	0	1	0	0.15	0
0	4	0.15	0.2	0	1	1	0	1	0	0	255.811	0	0	0	0	0	645920.022	0	0	0	1	0	0.15	0
0	4	0.15	0.2	0	1	1	0	1	0	0	255.814	0	0	0	0	0	644963.178	0	0	0	1	0	0.15	0
0	4	0.15	0.2	0	1	1	0	1	0	0	256.391	0	0	0	0	0	644493.982	0	0	0	1	0	0.15	0
0	4	0.15	0.2	0	1	1	0	1	0	0	256.221	0	0	0	0	0	645007.052	0	0	0	1	0	0.15	0
0	4	0.15	0.2	0	1	1	0	1	0	0	256.647	0	0	0	0	0	644936.245	0	0	0	1	0	0.15	0
0	4	0.15	0.2	0	1	1	0	1	0	0	255.339	0	0	0	0	0	645272.771	0	0	0	1	0	0.15	0
0	4	0.15	0.2	0	1	1	0	1	0	0	256.118	0	0	0	0	0	644627.1	0	0	0	1	0	0.15	0
0	4	0.15	0.2	0	1	1	0	1	0	0	255.511	0	0	0	0	0	644961.995	0	0	0	1	0	0.15	0
0	4	0.15	0.2	0	1	1	0	1	0	0	255.279	0	0	0	0	0	643953.191	0	0	0	1	0	0.15	0
0	4	0.15	0.2	0.1	1	1	0	1	0	0	255.527	0	0	0	0	0	643676.87	0	0	0	1	0	0.15	0
0	4	0.15	0.2	0.1	1	1	0	1	0	0	254.548	0	0	0	0	0	644893.272	0	0	0	1	0	0.15	0
0	4	0.15	0.2	0.1	1	1	0	1	0	0	255.704	0	0	0	0	0	645143.804	0	0	0	1	0	0.15	0
0	4	0.15	0.2	0.1	1	1	0	1	0	0	256.245	0	0	0	0	0	644728.773	0	0	0	1	0	0.15	0
0	4	0.15	0.2	0.1	1	1	0	1	0	0	255.357	0	0	0	0	0	644830.026	0	0	0	1	0	0.15	0
0	4	0.15	0.2	0.1	1	1	0	1	0	0	256.767	0	0	0	0	0	644979.576	0	0	0	1	0	0.15	0
0	4	0.15	0.2	0.1	1	1	0	1	0	0	255.416	0	0	0	0	0	644228.035	0	0	0	1	0	0.15	0
0	4	0.15	0.2	0.1	1	1	0	1	0	0	254.992	0	0	0	0	0	644724.062	0	0	0	1	0	0.15	0
0	4	0.15	0.2	0.1	1	1	0	1	0	0	256.127	0	0	0	0	0	644213.429	0	0	0	1	0	0.15	0
0	4	0.15	0.2	0.1	1	1	0	1	0	0	255.832	0	0	0	0	0	644025.079	0	0	0	1	0	0.15	0
0	4	0.15	0.2	0.2	1	1	0	1	-0.6	0	184.205	56.889	24.405	18.956	0.135475760945566	0.338132288126514	538555.214	1.756	0.00971802137150794	0.0311822137584009	0.990281978628492	0.0311822137584009	0.170321364141835	0.119568094068614
0	4	0.15	0.2	0.2	1	1	0	1	-0.6	0	172.418	63.2470000000001	24.822	20.004	0.147318871938115	0.320438351586628	534841.895	1.926	0.0114099308177803	0.0309908299444215	0.98859006918222	0.0309908299444215	0.172097830790717	0.121160548357203
0	4	0.15	0.2	0.2	1	1	0	1	-0.6	0	176.885	60.522	24.964	19.787	0.14280000940967	0.329804647464063	533476.575	1.838	0.0103846921142103	0.030620087303193	0.98961530788579	0.030620087303193	0.171420001411451	0.120317581728234
0	4	0.15	0.2	0.2	1	1	0	1	-0.6	0	169.399	66.136	26.039	21.266	0.154621597079553	0.322718408844721	532747.961	2.018	0.0118519528363678	0.0307999434739517	0.988148047163632	0.0307999434739517	0.173193239561933	0.120955343203975
0	4	0.15	0.2	0.2	1	1	0	1	-0.6	0	180.616	58.551	23.903	19.084	0.136066690810972	0.332105675986918	536777.57	1.748	0.00992612198891116	0.0303572894730677	0.990073878011089	0.0303572894730677	0.170410003621646	0.120110489161177
0	4	0.15	0.2	0.2	1	1	0	1	-0.6	0	177.872	61.652	25.543	20.035	0.146186672669408	0.328046237599082	540407.185	1.858	0.0105493350092018	0.0304795819981565	0.989450664990798	0.0304795819981565	0.171928000900411	0.120475838616083
0	4	0.15	0.2	0.2	1	1	0	1	-0.6	0	183.391	56.984	24.49	19.291	0.135369330941401	0.341256884709536	531803.196	1.737	0.00950634660254387	0.0308806507024541	0.990493653397456	0.0308806507024541	0.17030539964121	0.119286880376142
0	4	0.15	0.2	0.2	1	1	0	1	-0.6	0	173.859	65.325	25.704	20.853	0.149988197173044	0.321142660389019	532467.291	1.946	0.0111799314709624	0.030141921048419	0.988820068529038	0.030141921048419	0.172498229575957	0.121097160564988
0	4	0.15	0.2	0.2	1	1	0	1	-0.6	0	186.086	54.262	23.437	18.544	0.129329481959076	0.346214864281354	534631.207	1.691	0.00927562939762241	0.0316598104003107	0.990724370602378	0.0316598104003107	0.169399422293861	0.118840662214678
0	4	0.15	0.2	0.2	1	1	0	1	-0.6	0	179.066	59.676	25.064	19.934	0.142763216959957	0.337559668803234	530498.146	1.799	0.0101457260948934	0.0304949083073042	0.989854273905107	0.0304949083073042	0.171414482543994	0.119619629807709
0	4	0.15	0.2	0.2	1	1	0	1	-0.4	0	199.324	45.337	21.083	16.389	0.108083796952496	0.363025277370065	576505.742	1.417	0.00722686820501187	0.0315290364470388	0.992773131794988	0.0315290364470388	0.166212569542874	0.128218483357796
0	4	0.15	0.2	0.2	1	1	0	1	-0.4	0	215.644	32.823	16.5140000000001	12.198	0.0784943914696494	0.376231248306442	575111.395	1.038	0.00490383907976506	0.0325878318813438	0.995096160920235	0.0325878318813438	0.161774158720447	0.127426125101613
0	4	0.15	0.2	0.2	1	1	0	1	-0.4	0	210.906	35.756	17.448	13.077	0.0841143238743705	0.369483934975351	573129.695	1.182	0.00562068543495324	0.033971975197659	0.994379314565047	0.033971975197659	0.162617148581156	0.127830963901479
0	4	0.15	0.2	0.2	1	1	0	1	-0.4	0	205.033	41.133	19.148	14.908	0.0959756304431402	0.369528182060006	572790.058	1.269	0.00632794548596019	0.0316513471889944	0.99367205451404	0.0316513471889944	0.164396344566471	0.1278283090764
0	4	0.15	0.2	0.2	1	1	0	1	-0.4	0	255.766	0	0	0	0	0	592520.14	0	0	0	1	0	0.15	0
0	4	0.15	0.2	0.2	1	1	0	1	-0.4	0	204.362	42.811	20.201	15.491	0.100435149466476	0.365810342318914	576169.18	1.334	0.00662391450824722	0.0313840545832394	0.993376085491753	0.0313840545832394	0.165065272419971	0.128051379460865
0	4	0.15	0.2	0.2	1	1	0	1	-0.4	0	197.874	47.227	21.563	16.71	0.109933161021592	0.354913139103763	571381.401	1.5	0.00759063814595113	0.0321920025569413	0.992409361854049	0.0321920025569413	0.166489974153239	0.128705211653774
0	4	0.15	0.2	0.2	1	1	0	1	-0.4	0	209.733	38.07	18.684	13.965	0.0909241403388771	0.37207095881661	571295.291	1.204	0.00583092630413945	0.03239737837286	0.994169073695861	0.03239737837286	0.163638621050832	0.127675742471003
0	4	0.15	0.2	0.2	1	1	0	1	-0.4	0	202.375	43.53	19.885	15.405	0.100559773057174	0.357902021417769	574175.761	1.378	0.00692998538204018	0.0322932835695483	0.99307001461796	0.0322932835695483	0.165083965958576	0.128525878714934
0	4	0.15	0.2	0.2	1	1	0	1	-0.4	0	255.669	0	0	0	0	0	601828.21	0	0	0	1	0	0.15	0
0	4	0.15	0.2	0.3	1	1	0	1	-0.4	0	176.402	67.835	24.751	45.165	0.142766778079359	0.67066663207996	540306.28	1.938	0.011093490668069	0.0288333118451975	0.988906509331931	0.0288333118451975	0.171415016711904	0.109760002075202
0	4	0.15	0.2	0.3	1	1	0	1	-0.4	0	179.935	65.678	24.488	43.572	0.137239979408758	0.666077698214795	541639.779	1.899	0.0105199272049939	0.0292283460202281	0.989480072795006	0.0292283460202281	0.170585996911314	0.110035338107112
0	4	0.15	0.2	0.3	1	1	0	1	-0.4	0	182.036	62.377	23.776	42.216	0.132617213786903	0.681104489890775	543280.4	1.807	0.00995861443655189	0.0295045590218437	0.990041385563448	0.0295045590218437	0.169892582068035	0.109133730606554
0	4	0.15	0.2	0.3	1	1	0	1	-0.4	0	179.75	65.5319999999999	23.8	43.743	0.135261762914048	0.673778086111686	548698.108	1.944	0.0109299478140916	0.0301017669227851	0.989070052185908	0.0301017669227851	0.170289264437107	0.109573314833299
0	4	0.15	0.2	0.3	1	1	0	1	-0.4	0	184.015	62.631	23.702	42.568	0.131200341594821	0.686313094007227	546579.802	1.803	0.00989387964688468	0.028997128942374	0.990106120353115	0.028997128942374	0.169680051239223	0.108821214359566
0	4	0.15	0.2	0.3	1	1	0	1	-0.4	0	198.037	48.8859999999998	19.284	33.6179999999999	0.102923828494925	0.702835400753715	548815.969	1.436	0.0076319158303935	0.0300392105831743	0.992368084169607	0.0300392105831743	0.165438574274239	0.107829875954777
0	4	0.15	0.2	0.3	1	1	0	1	-0.4	0	180.353	66.643	25.083	45.291	0.140120071617441	0.683219692140907	540835.243	1.945	0.0107626350714725	0.0294559576005638	0.989237364928527	0.0294559576005638	0.171018010742616	0.109006818471546
0	4	0.15	0.2	0.3	1	1	0	1	-0.4	0	176.796	69.656	24.881	45.631	0.143248937564655	0.660586395394881	538880.526	1.941	0.0111466532516494	0.0281758961334836	0.988853346748351	0.0281758961334836	0.171487340634698	0.110364816276307
0	4	0.15	0.2	0.3	1	1	0	1	-0.4	0	178.864	66.555	24.818	44.599	0.140571940592302	0.674380097409269	537081.275	1.916	0.0107845337424727	0.0290312416748133	0.989215466257527	0.0290312416748133	0.171085791088845	0.109537194155444
0	4	0.15	0.2	0.3	1	1	0	1	-0.4	0	182.452	63.036	24.114	42.829	0.134854596425851	0.68434248840306	536694.878	1.791	0.00992642347185416	0.0287595700161876	0.990073576528146	0.0287595700161876	0.170228189463878	0.108939450695816
0	4	0.15	0.2	0.3	0.931296	1	-1	0.580618	-0.4	-0.6	168.596	77.263	27.363	50.397	0.164524680516183	0.658953286556394	509165.559	2.126	0.0126654184062359	0.0280458892506084	0.987334581593764	0.0280458892506084	0.171287650982372	0.102172208389939
0	4	0.15	0.2	0.3	0.931296	1	-1	0.580618	-0.4	-0.6	159.879	82.347	28.283	53.036	0.1800489115882	0.647876933149125	508009.688	2.266	0.0142153956198795	0.0278063983207959	0.98578460438012	0.0278063983207959	0.173296312611703	0.102976146291714
0	4	0.15	0.2	0.3	0.931296	1	-1	0.580618	-0.4	-0.6	161.277	83.166	28.283	53.282	0.177546256255415	0.64437752368743	510109.776	2.303	0.0142615473312751	0.0279922207081389	0.985738452668725	0.0279922207081389	0.172972497041381	0.103230138539582
0	4	0.15	0.2	0.3	0.931296	1	-1	0.580618	-0.4	-0.6	168.968	75.431	26.886	49.874	0.162035287142275	0.667807275892799	512725.116	2.118	0.0125703977366406	0.0285944519450602	0.987429602263359	0.0285944519450602	0.170965551360994	0.101529572917078
0	4	0.15	0.2	0.3	0.931296	1	-1	0.580618	-0.4	-0.6	171.97	74.224	27.12	49.747	0.159233841258674	0.672745611714349	512359.613	2.079	0.0120543889466163	0.0283852765781394	0.987945611053384	0.0283852765781394	0.17060307563985	0.101171141293179
0	4	0.15	0.2	0.3	0.931296	1	-1	0.580618	-0.4	-0.6	168.934	77.005	27.931	51.571	0.167027480396163	0.67155247675229	502590.846	2.122	0.0124836072971506	0.027854683776222	0.987516392702849	0.027854683776222	0.171611485255483	0.101257740770703
0	4	0.15	0.2	0.3	0.931296	1	-1	0.580618	-0.4	-0.6	165.849	77.515	27.134	50.893	0.16616306399035	0.660628509870415	510921.278	2.141	0.0129489294726199	0.0278858425365287	0.98705107052738	0.0278858425365287	0.171499639454035	0.102050618235981
0	4	0.15	0.2	0.3	0.931296	1	-1	0.580618	-0.4	-0.6	163.235	79.112	26.735	50.403	0.168337886199142	0.6463686989113	507427.513	2.203	0.0138360312902503	0.0284012950041846	0.98616396870975	0.0284012950041846	0.171781037089843	0.103085616134717
0	4	0.15	0.2	0.3	0.931296	1	-1	0.580618	-0.4	-0.6	172.57	74.488	26.508	48.906	0.157974930356734	0.66367650298249	513511.633	2.097	0.0123333951779666	0.0287338642918352	0.987666604822033	0.0287338642918352	0.170440186668941	0.101829390445837
0	4	0.15	0.2	0.3	0.931296	1	-1	0.580618	-0.4	-0.6	165.607	78.1710000000001	26.999	51.065	0.165820655578556	0.660583879261021	512475.186	2.208	0.0133972256976366	0.0286390108846328	0.986602774302363	0.0286390108846328	0.171455335640523	0.102053857590771
0	4	0.15	0.3	0	1	1	0	1	0	0	163.662	42.294	30.242	0	0.190795666322425	0	509060.687	1.454	0.00917377780984576	0.0353531508245029	0.990826222190154	0.0353531508245029	0.178619349948364	0.15
0	4	0.15	0.3	0	1	1	0	1	0	0	255.506	0	0	0	0	0	644263.635	0	0	0	1	0	0.15	0
0	4	0.15	0.3	0	1	1	0	1	0	0	179.811	35.235	27.442	0	0.160018100760243	0	511343.443	1.228	0.00720474318512347	0.035793641878528	0.992795256814877	0.035793641878528	0.174002715114036	0.15
0	4	0.15	0.3	0	1	1	0	1	0	0	175.008	36.887	29.228	0	0.169714727717993	0	508017.334	1.27	0.00730177307210109	0.0351382495819778	0.992698226927899	0.0351382495819778	0.175457209157699	0.15
0	4	0.15	0.3	0	1	1	0	1	0	0	163.366	42.827	32.167	0	0.198818723948672	0	501450.173	1.466	0.00897775723230484	0.0347959944471077	0.991022242767695	0.0347959944471077	0.179822808592301	0.15
0	4	0.15	0.3	0	1	1	0	1	0	0	179.218	34.6	28.494	0	0.163704230375078	0	506693.835	1.204	0.0069341366749641	0.035750469931596	0.993065863325036	0.035750469931596	0.174555634556262	0.15
0	4	0.15	0.3	0	1	1	0	1	0	0	255.373	0	0	0	0	0	643833.427	0	0	0	1	0	0.15	0
0	4	0.15	0.3	0	1	1	0	1	0	0	170.89	39.315	29.782	0	0.180028556360346	0	508844.087	1.329	0.00795047691458776	0.0346699946494283	0.992049523085412	0.0346699946494283	0.177004283454052	0.15
0	4	0.15	0.3	0	1	1	0	1	0	0	169.505	39.699	29.979	0	0.183726592701704	0	500005.529	1.347	0.00827503219445582	0.0347237659979815	0.991724967805544	0.0347237659979815	0.177558988905256	0.15
0	4	0.15	0.3	0	1	1	0	1	0	0	166.127	41.039	30.832	0	0.190263945497124	0	514033.29	1.418	0.00870842151277503	0.0354450833159052	0.991291578487225	0.0354450833159052	0.178539591824569	0.15
0	4	0.15	0.3	0	1	0.8	0	1	0	0	256.571	0	0	0	0	0	644401.622	0	0	0	1	0	0.15	0
0	4	0.15	0.3	0	1	0.8	0	1	0	0	171.657	40.652	32.533	0	0.195315260362478	0	504969.321	1.398	0.00833957565377804	0.0354146336955499	0.991660424346222	0.0354146336955499	0.173437831243497	0.15
0	4	0.15	0.3	0	1	0.8	0	1	0	0	167.615	42.426	33.493	0	0.202775458451126	0	509488.758	1.431	0.00862267033692395	0.0343145545960195	0.991377329663076	0.0343145545960195	0.174333055014135	0.15
0	4	0.15	0.3	0	1	0.8	0	1	0	0	170.776	39.413	32.207	0	0.193429780991017	0	516539.976	1.373	0.008156741858482	0.0359369625998367	0.991843258141518	0.0359369625998367	0.173211573718922	0.15
0	4	0.15	0.3	0	1	0.8	0	1	0	0	254.614	0	0	0	0	0	643605.771	0	0	0	1	0	0.15	0
0	4	0.15	0.3	0	1	0.8	0	1	0	0	255.622	0	0	0	0	0	642907.18	0	0	0	1	0	0.15	0
0	4	0.15	0.3	0	1	0.8	0	1	0	0	175.527	38.94	31.921	0	0.186766613354708	0	510317.922	1.329	0.00781305306863916	0.0346749423781411	0.992186946931361	0.0346749423781411	0.172411993602565	0.15
0	4	0.15	0.3	0	1	0.8	0	1	0	0	164.923	42.478	33.782	0	0.208198168962417	0	514210.397	1.44	0.00880150055408945	0.0346797622076974	0.99119849944591	0.0346797622076974	0.17498378027549	0.15
0	4	0.15	0.3	0	1	0.8	0	1	0	0	171.795	39.858	32.419	0	0.193010544003004	0	503388.882	1.385	0.00819601562930725	0.0350999321446754	0.991803984370693	0.0350999321446754	0.173161265280361	0.15
0	4	0.15	0.3	0	1	0.8	0	1	0	0	254.836	0	0	0	0	0	644229.95	0	0	0	1	0	0.15	0
0	4	0.15	0.3	0	1	0.6	0	1	0	0	168.87	42.469	36.238	0	0.221406497218143	0	503642.414	1.414	0.00861905201177615	0.0343275683307122	0.991380947988224	0.0343275683307122	0.169926584749633	0.15
0	4	0.15	0.3	0	1	0.6	0	1	0	0	185.25	35.531	33.806	0	0.188912695988528	0	508097.472	1.203	0.00672359317385779	0.0348413515730366	0.993276406826142	0.0348413515730366	0.167002142638968	0.15
0	4	0.15	0.3	0	1	0.6	0	1	0	0	169.339	42.883	36.651	0	0.220718346583739	0	502166.623	1.448	0.00867471183096384	0.0347678692866456	0.991325288169036	0.0347678692866456	0.169864651192536	0.15
0	4	0.15	0.3	0	1	0.6	0	1	0	0	175.044	40.692	35.756	0	0.208161255254501	0	505294.705	1.385	0.00795825929735185	0.0348215710717217	0.992041740702648	0.0348215710717217	0.168734512972905	0.15
0	4	0.15	0.3	0	1	0.6	0	1	0	0	255.303	0	0	0	0	0	586461.667	0	0	0	1	0	0.15	0
0	4	0.15	0.3	0	1	0.6	0	1	0	0	170.752	41.68	36.632	0	0.218796913588283	0	502679.69	1.457	0.00864550754471916	0.0359863632547393	0.991354492455281	0.0359863632547393	0.169691722222945	0.15
0	4	0.15	0.3	0	1	0.6	0	1	0	0	255.881	0	0	0	0	0	644320.585	0	0	0	1	0	0.15	0
0	4	0.15	0.3	0	1	0.6	0	1	0	0	172.876	40.823	36.242	0	0.216421760950702	0	503509.127	1.409	0.00835069646493455	0.0354276115266367	0.991649303535065	0.0354276115266367	0.169477958485563	0.15
0	4	0.15	0.3	0	1	0.6	0	1	0	0	178.34	38.334	35.444	0	0.205000978441788	0	505025.911	1.312	0.00755424100295012	0.0351416632981549	0.99244575899705	0.0351416632981549	0.168450088059761	0.15
0	4	0.15	0.3	0	1	0.6	0	1	0	0	191.674	32.3799999999999	30.3309999999999	0	0.169515564868534	0	500599.77	1.09	0.00616902848732977	0.0348296308649731	0.99383097151267	0.0348296308649731	0.165256400838168	0.15
0	4	0.15	0.3	0	1	0.4	0	1	0	0	165.428	47.126	40.266	0	0.249696414324858	0	479753.801	1.627	0.0100278965772939	0.0350725200592987	0.989972103422706	0.0350725200592987	0.164981784859491	0.15
0	4	0.15	0.3	0	1	0.4	0	1	0	0	255.266	0	0	0	0	0	642823.894	0	0	0	1	0	0.15	0
0	4	0.15	0.3	0	1	0.4	0	1	0	0	159.054	48.553	41.79	0	0.267295344234222	0	478510.017	1.647	0.0105484751381728	0.0345280198468087	0.989451524861827	0.0345280198468087	0.166037720654053	0.15
0	4	0.15	0.3	0	1	0.4	0	1	0	0	166.607	45.575	41.458	0	0.253576128321072	0	491652.517	1.594	0.00966323061969895	0.035569938539278	0.990336769380301	0.035569938539278	0.165214567699264	0.15
0	4	0.15	0.3	0	1	0.4	0	1	0	0	175.232	42.068	39.185	0	0.229458252524859	0	474933.286	1.453	0.0084635723478165	0.03563356875544	0.991536427652184	0.03563356875544	0.163767495151492	0.15
0	4	0.15	0.3	0	1	0.4	0	1	0	0	171.297	42.466	39.572	0	0.236539855519464	0	486854.226	1.472	0.00870064095823035	0.0355173765536173	0.99129935904177	0.0355173765536173	0.164192391331168	0.15
0	4	0.15	0.3	0	1	0.4	0	1	0	0	255.955	0	0	0	0	0	644024.656	0	0	0	1	0	0.15	0
0	4	0.15	0.3	0	1	0.4	0	1	0	0	170.992	43.842	40.081	0	0.239806277400617	0	476688.645	1.502	0.00899354360222717	0.0348065093746933	0.991006456397773	0.0348065093746933	0.164388376644037	0.15
0	4	0.15	0.3	0	1	0.4	0	1	0	0	157.144	49.052	41.64	0	0.269803136254897	0	484061.005	1.676	0.010793108100104	0.0347057504338577	0.989206891899896	0.0347057504338577	0.166188188175294	0.15
0	4	0.15	0.3	0	1	0.4	0	1	0	0	255.229	0	0	0	0	0	644684.207	0	0	0	1	0	0.15	0
0	4	0.15	0.3	0	1	-1	0	1	0	0	158.225	91.639	88.325	0	0.578469676867773	0	331371.306	3.224	0.0209931776406102	0.0371076608224886	0.97900682235939	0.0371076608224886	0.063229548469834	0.15
0	4	0.15	0.3	0	1	-1	0	1	0	0	159.152	87.0530000000001	81.73	0	0.545338059951472	0	329323.171	2.941	0.0196407874481592	0.0373382142189837	0.980359212551841	0.0373382142189837	0.0681992910072792	0.15
0	4	0.15	0.3	0	1	-1	0	1	0	0	159.015	88.018	80.885	0	0.53833215211903	0	329930.23	3.04	0.0204022813510376	0.0381911346094748	0.979597718648963	0.0381911346094748	0.0692501771821454	0.15
0	4	0.15	0.3	0	1	-1	0	1	0	0	158.637	92.542	88.724	0	0.576652631540694	0	333822.601	3.241	0.0209447719900541	0.0372027440852626	0.979055228009946	0.0372027440852626	0.063502105268896	0.15
0	4	0.15	0.3	0	1	-1	0	1	0	0	159.906	89.413	84.001	0	0.554315293031619	0	330763.205	3.16	0.0207068786331122	0.0386189479893413	0.979293121366888	0.0386189479893413	0.0668527060452572	0.15
0	4	0.15	0.3	0	1	-1	0	1	0	0	165.172	87.597	87.449	0	0.555394975420149	0	327618.955	3.081	0.0196417013542128	0.0377599441009835	0.980358298645787	0.0377599441009835	0.0666907536869776	0.15
0	4	0.15	0.3	0	1	-1	0	1	0	0	162.501	87.916	84.882	0	0.551404656903935	0	329208.454	3.064	0.0201013948375198	0.0373263283947785	0.97989860516248	0.0373263283947785	0.0672893014644097	0.15
0	4	0.15	0.3	0	1	-1	0	1	0	0	155.334	89.259	83.078	0	0.555662499388737	0	327849.641	3.11	0.0206526064631726	0.0374801714790624	0.979347393536827	0.0374801714790624	0.0666506250916894	0.15
0	4	0.15	0.3	0	1	-1	0	1	0	0	158.731	88.669	84.882	0	0.561128024719288	0	333933.884	3.102	0.0205733936985223	0.037902960190512	0.979426606301478	0.037902960190512	0.0658307962921068	0.15
0	4	0.15	0.3	0	1	-1	0	1	0	0	162.479	86.457	84.314	0	0.548132561997039	0	331363.22	3.029	0.0198273255339733	0.0378617084666057	0.980172674466027	0.0378617084666057	0.0677801157004442	0.15
0	4	0.15	0.3	0.1	1	1	0	1	0.6	0	165.621	40.491	30.838	3.192	0.190991305154248	0.0803192055312289	506103.644	1.41	0.00864283961028736	0.0358787284484422	0.991357160389713	0.0358787284484422	0.178648695773137	0.157228728497811
0	4	0.15	0.3	0.1	1	1	0	1	0.6	0	163.149	41.225	31.131	3.279	0.196409841166635	0.0812755735185847	499964.383	1.447	0.00907786126196324	0.0360086598696541	0.990922138738037	0.0360086598696541	0.179461476174995	0.157314801616673
0	4	0.15	0.3	0.1	1	1	0	1	0.6	0	169.018	39.36	30.665	3.182	0.183965491533684	0.0821427373746926	507135.741	1.368	0.00816388142040173	0.0355902980388929	0.991836118579598	0.0355902980388929	0.177594823730053	0.157392846363722
0	4	0.15	0.3	0.1	1	1	0	1	0.6	0	167.126	39.682	30.479	3.09	0.187978171165033	0.0797072535373262	507630.055	1.382	0.00845109053142391	0.0358182949247466	0.991548909468576	0.0358182949247466	0.178196725674755	0.157173652818359
0	4	0.15	0.3	0.1	1	1	0	1	0.6	0	174.351	35.993	28.955	2.945	0.173884503605644	0.0847291147183521	501058.956	1.31	0.00776676121008441	0.0380910916390646	0.992233238789916	0.0380910916390646	0.176082675540847	0.157625620324652
0	4	0.15	0.3	0.1	1	1	0	1	0.6	0	254.527	0	0	0	0	0	641813.499	0	0	0	1	0	0.15	0
0	4	0.15	0.3	0.1	1	1	0	1	0.6	0	166.445	40.483	31.052	3.259	0.191420508388917	0.0821274166471304	502968.755	1.407	0.00867791804133056	0.0352448665244451	0.99132208195867	0.0352448665244451	0.178713076258338	0.157391467498242
0	4	0.15	0.3	0.1	1	1	0	1	0.6	0	188.31	30.725	26.13	2.64600000000001	0.143789569689476	0.0875520223055656	517464.312	1.086	0.00598977869024334	0.0361962962474617	0.994010221309757	0.0361962962474617	0.171568435453421	0.157879682007501
0	4	0.15	0.3	0.1	1	1	0	1	0.6	0	169.211	38.96	29.932	3.106	0.184984233081442	0.0816283781324791	501103.912	1.384	0.0085126636517192	0.036769270210913	0.991487336348281	0.036769270210913	0.177747634962216	0.157346554031923
0	4	0.15	0.3	0.1	1	1	0	1	0.6	0	171.951	37.621	28.615	3.008	0.174250825502877	0.0826212713527406	504607.979	1.314	0.0079500162987278	0.0361682957909898	0.992049983701272	0.0361682957909898	0.176137623825432	0.157435914421747
0	4	0.15	0.3	0.1	1	0.4	0	1	0.2	0	170.486	43.845	40.222	3.534	0.241223271679936	0.0820984418312486	486765.435	1.493	0.00889919398160006	0.0350529752286499	0.9911008060184	0.0350529752286499	0.164473396300796	0.152462953254937
0	4	0.15	0.3	0.1	1	0.4	0	1	0.2	0	158.239	51.279	42.581	4.057	0.273983966843717	0.0800543611741829	480623.345	1.764	0.0112467370349449	0.0349403997252842	0.988753262965055	0.0349403997252842	0.166439038010623	0.152401630835225
0	4	0.15	0.3	0.1	1	0.4	0	1	0.2	0	163.695	48.243	41.32	3.784	0.258155717861194	0.079886008789458	481055.471	1.68	0.0104555537144105	0.0356784898474511	0.98954444628559	0.0356784898474511	0.165489343071672	0.152396580263684
0	4	0.15	0.3	0.1	1	0.4	0	1	0.2	0	160.695	48.058	41.103	3.801	0.258087560925201	0.0797768021181798	478783.685	1.697	0.0106380190506839	0.035713904957536	0.989361980949316	0.035713904957536	0.165485253655512	0.152393304063545
0	4	0.15	0.3	0.1	1	0.4	0	1	0.2	0	171.069	43.452	40.707	3.697	0.244349925592602	0.0868720031351999	482145.684	1.54	0.00919330154222957	0.0361485070777873	0.99080669845777	0.0361485070777873	0.164660995535556	0.152606160094056
0	4	0.15	0.3	0.1	1	0.4	0	1	0.2	0	160.942	49.253	41.911	3.85	0.265653965232437	0.0797367908216168	488779.32	1.68	0.010519400384131	0.0348320864441633	0.989480599615869	0.0348320864441633	0.165939237913946	0.152392103724649
0	4	0.15	0.3	0.1	1	0.4	0	1	0.2	0	163.491	46.11	41.177	3.782	0.253590007045306	0.083065935132205	474640.288	1.622	0.00990163351064774	0.0356138184078131	0.990098366489352	0.0356138184078131	0.165215400422718	0.152491978053966
0	4	0.15	0.3	0.1	1	0.4	0	1	0.2	0	185.856	36.7390000000001	36.3869999999999	3.13100000000001	0.207545071032398	0.086938307008179	480330.504	1.265	0.00720758009592996	0.0351141316801953	0.99279241990407	0.0351141316801953	0.162452704261944	0.152608149210245
0	4	0.15	0.3	0.1	1	0.4	0	1	0.2	0	162.204	47.416	42.751	3.741	0.269513143773356	0.0805323331949376	488646.733	1.639	0.0102757600603722	0.035499445126684	0.989724239939628	0.035499445126684	0.166170788626401	0.152415969995848
0	4	0.15	0.3	0.1	1	0.4	0	1	0.2	0	158.735	50.086	42.556	3.947	0.277240925636562	0.0815857869390146	476398.377	1.708	0.0110605985302407	0.0351283566345913	0.988939401469759	0.0351283566345913	0.166634455538194	0.15244757360817
0	4	0.15	0.3	0.1	0.94544	0.8	0.6	0.107963	1	0	255.695	0	0	0	0	0	644049.689	0	0	0	1	0	0.15	0
0	4	0.15	0.3	0.1	0.94544	0.8	0.6	0.107963	1	0	175.392	37.463	30.877	0.308	0.179680529793981	0.00827406293337355	511973.729	1.324	0.0076193133920272	0.0364972623825857	0.992380686607973	0.0364972623825857	0.171267562484111	0.150133993898471
0	4	0.15	0.3	0.1	0.94544	0.8	0.6	0.107963	1	0	183.831	34.63	29.753	0.297	0.169126738783019	0.00889880991909455	510235.418	1.176	0.00666095291596503	0.0349358194319714	0.993339047084035	0.0349358194319714	0.170018382007922	0.150144111332294
0	4	0.15	0.3	0.1	0.94544	0.8	0.6	0.107963	1	0	171.051	39.65	33.522	0.346	0.198530717518359	0.00881142708052644	507608.844	1.345	0.00791321195859521	0.0345564955949855	0.992086788041405	0.0345564955949855	0.173498731023769	0.150142696215284
0	4	0.15	0.3	0.1	0.94544	0.8	0.6	0.107963	1	0	165.743	42.756	33.233	0.356	0.208659883757523	0.00859003649522855	508424.121	1.485	0.00927168920941318	0.0356455464431615	0.990728310790587	0.0356455464431615	0.174697651553168	0.15013911091652
0	4	0.15	0.3	0.1	0.94544	0.8	0.6	0.107963	1	0	163.467	43.609	34.466	0.35	0.21491566646044	0.00795457121631292	511397.409	1.489	0.0092056821919398	0.0351319663460859	0.99079431780806	0.0351319663460859	0.17543810601239	0.150128819905834
0	4	0.15	0.3	0.1	0.94544	0.8	0.6	0.107963	1	0	173.704	38.277	31.942	0.321	0.187256744402978	0.00859161030316779	505124.376	1.302	0.00757433716750682	0.0346682021183389	0.992425662832493	0.0346682021183389	0.172164307489119	0.150139136403474
0	4	0.15	0.3	0.1	0.94544	0.8	0.6	0.107963	1	0	163.322	43.992	34.686	0.323	0.21691420579651	0.00742798792413153	498745.546	1.512	0.00940703157395891	0.035082744867388	0.990592968426041	0.035082744867388	0.175674659523533	0.150120292179038
0	4	0.15	0.3	0.1	0.94544	0.8	0.6	0.107963	1	0	179.077	36.1949999999999	31.473	0.302999999999999	0.183504728362831	0.00863395587043799	502197.083	1.276	0.00740737259127713	0.0366308323644357	0.992592627408723	0.0366308323644357	0.171720206864155	0.150139822166646
0	4	0.15	0.3	0.1	0.94544	0.8	0.6	0.107963	1	0	167.857	42.614	34.049	0.38	0.205440950071847	0.00918331557404863	513262.81	1.443	0.00861325816812017	0.0345020795922614	0.99138674183188	0.0345020795922614	0.174316648261544	0.150148718744898
0	4	0.15	0.3	0.1	1	1	0	1	1	0	170.665	38.138	30.482	3.093	0.182012975733741	0.083039872851544	508270.835	1.361	0.00808259665110858	0.036443918091558	0.991917403348891	0.036443918091558	0.177301946360061	0.162455980927732
0	4	0.15	0.3	0.1	1	1	0	1	1	0	172.429	36.69	29.752	3.018	0.176057827137982	0.0839987813773747	515979.566	1.34	0.00794099717631641	0.0372217888793911	0.992059002823684	0.0372217888793911	0.176408674070697	0.162599817206606
0	4	0.15	0.3	0.1	1	1	0	1	1	0	173.145	36.086	29.931	3.063	0.176065719089208	0.0869116769735007	521236.796	1.275	0.00748671209863497	0.0359035704814497	0.992513287901365	0.0359035704814497	0.176409857863381	0.163036751546025
0	4	0.15	0.3	0.1	1	1	0	1	1	0	175.088	35.758	28.283	2.919	0.166065627086018	0.0834623362099785	523501.062	1.316	0.0077247704868453	0.037990976327495	0.992275229513155	0.037990976327495	0.174909844062903	0.162519350431497
0	4	0.15	0.3	0.1	1	1	0	1	1	0	171.013	37.797	29.45	3.01	0.17816970784803	0.0820775887834299	510849.045	1.339	0.00801345606126021	0.0371018509151372	0.99198654393874	0.0371018509151372	0.176725456177204	0.162311638317514
0	4	0.15	0.3	0.1	1	1	0	1	1	0	184.607	30.984	26.689	2.623	0.150939426534032	0.0865001745208121	512532.914	1.085	0.00611752798717778	0.0362580936555771	0.993882472012822	0.0362580936555771	0.172640913980105	0.162975026178122
0	4	0.15	0.3	0.1	1	1	0	1	1	0	256.13	0	0	0	0	0	643697.365	0	0	0	1	0	0.15	0
0	4	0.15	0.3	0.1	1	1	0	1	1	0	173.161	36.945	30.379	3.102	0.178287392714511	0.0850148724651798	511162.355	1.323	0.00765427096648664	0.0366140016126979	0.992345729033513	0.0366140016126979	0.176743108907177	0.162752230869777
0	4	0.15	0.3	0.1	1	1	0	1	1	0	256.08	0	0	0	0	0	644010.143	0	0	0	1	0	0.15	0
0	4	0.15	0.3	0.1	1	1	0	1	1	0	180.182	33.749	27.922	2.833	0.163057655201076	0.0860642174897557	522943.721	1.206	0.0069939323382734	0.0380902066439529	0.993006067661727	0.0380902066439529	0.174458648280161	0.162909632623463
0	4	0.15	0.3	0.1	1	0.6	0	1	0.4	0	174.811	39.704	34.373	3.089	0.203406098541739	0.0799145485764906	500816.549	1.369	0.00809467446911662	0.0351090795692319	0.991905325530883	0.0351090795692319	0.168306548868756	0.154794872914589
0	4	0.15	0.3	0.1	1	0.6	0	1	0.4	0	171.084	42.501	37.134	3.319	0.221988497860434	0.0798772782735281	492533.274	1.475	0.00882569749133604	0.0355397277276897	0.991174302508664	0.0355397277276897	0.169978964807439	0.154792636696412
0	4	0.15	0.3	0.1	1	0.6	0	1	0.4	0	173.517	40.699	35.738	3.316	0.212163720019414	0.0832198879122649	502979.427	1.436	0.0085162525965962	0.0361858490515204	0.991483747403404	0.0361858490515204	0.169094734801747	0.154993193274736
0	4	0.15	0.3	0.1	1	0.6	0	1	0.4	0	176.617	39.145	34.77	3.018	0.202152336640261	0.0790744913157932	500964.398	1.346	0.00782961986287882	0.0350092224944399	0.992170380137121	0.0350092224944399	0.168193710297624	0.154744469478948
0	4	0.15	0.3	0.1	1	0.6	0	1	0.4	0	168.338	43.122	36.877	3.428	0.224381104094508	0.081028094289017	501355.149	1.511	0.00918411346776499	0.0356071072737952	0.990815886532235	0.0356071072737952	0.170194299368506	0.154861685657341
0	4	0.15	0.3	0.1	1	0.6	0	1	0.4	0	255.991	0	0	0	0	0	643450.612	0	0	0	1	0	0.15	0
0	4	0.15	0.3	0.1	1	0.6	0	1	0.4	0	168.442	42.7079999999999	35.76	3.325	0.218048504052488	0.0803143836004936	504779.078	1.483	0.00910359738426038	0.0351028093731886	0.99089640261574	0.0351028093731886	0.169624365364724	0.15481886301603
0	4	0.15	0.3	0.1	1	0.6	0	1	0.4	0	179.95	38.238	34.883	3.137	0.198908978872474	0.0842479906255659	496252.337	1.336	0.00755353688070652	0.0359999306891973	0.992446463119294	0.0359999306891973	0.167901808098523	0.155054879437534
0	4	0.15	0.3	0.1	1	0.6	0	1	0.4	0	182.389	35.8210000000001	33.473	2.996	0.188828332135087	0.0854209325219745	511898.001	1.268	0.00718481082733183	0.0361192131573808	0.992815189172668	0.0361192131573808	0.166994549892158	0.155125255951318
0	4	0.15	0.3	0.1	1	0.6	0	1	0.4	0	254.991	0	0	0	0	0	643877.845	0	0	0	1	0	0.15	0
0	4	0.15	0.3	0.1	1	0.8	0	1	1	0	165.652	42.497	35.34	3.397	0.21769842336629	0.0815570290574384	511897.35	1.533	0.00948046651986933	0.0364940157651026	0.990519533480131	0.0364940157651026	0.176123810803955	0.162233554358616
0	4	0.15	0.3	0.1	1	0.8	0	1	1	0	187.317	32.609	29.861	2.835	0.162149882369579	0.0881901943234865	519845.863	1.165	0.00628169035020615	0.0366651797242846	0.993718309649794	0.0366651797242846	0.169457985884349	0.163228529148523
0	4	0.15	0.3	0.1	1	0.8	0	1	1	0	191.191	29.804	27.978	2.543	0.150522900272695	0.0858730682652961	517792.258	1.052	0.00564519344822369	0.0361666895849488	0.994354806551776	0.0361666895849488	0.168062748032723	0.162880960239794
0	4	0.15	0.3	0.1	1	0.8	0	1	1	0	181.875	34.595	30.934	2.878	0.174249866729752	0.0841430461534972	526923.715	1.248	0.00700890515647425	0.0370470624013211	0.992991094843526	0.0370470624013211	0.17090998400757	0.162621456923025
0	4	0.15	0.3	0.1	1	0.8	0	1	1	0	173.076	39.698	33.247	3.21	0.194402414544735	0.0812649471359208	520285.462	1.393	0.00806283549020614	0.035676623383078	0.991937164509794	0.035676623383078	0.173328289745368	0.162189742070388
0	4	0.15	0.3	0.1	1	0.8	0	1	1	0	250.056	2.34900000000003	2.71699999999995	0.198999999999998	0.0121705302918573	0.0183366317200221	528259.749	0.0620000000000007	0.000277919533470356	0.00622380851182564	0.99972208046653	0.00622380851182564	0.151460463635023	0.038150494758003
0	4	0.15	0.3	0.1	1	0.8	0	1	1	0	179.148	36.556	31.526	2.968	0.180969016938688	0.0829729468185701	524425.631	1.312	0.00749952412232376	0.0367088138766134	0.992500475877676	0.0367088138766134	0.171716282032643	0.162445942022786
0	4	0.15	0.3	0.1	1	0.8	0	1	1	0	170.97	39.471	33.467	3.099	0.202904720601028	0.0815368621037647	518823.45	1.397	0.00845872339724999	0.0362676563019523	0.99154127660275	0.0362676563019523	0.174348566472123	0.162230529315565
0	4	0.15	0.3	0.1	1	0.8	0	1	1	0	179.941	34.46	30.814	2.793	0.176450305605261	0.0835294001929612	522840.715	1.26	0.00717595441897711	0.037925249478138	0.992824045581023	0.037925249478138	0.171174036672631	0.162529410028944
0	4	0.15	0.3	0.1	1	0.8	0	1	1	0	188.728	32.2019999999999	28.68	2.647	0.159085127372134	0.0840153342941448	521166.617	1.141	0.00634014103455527	0.0369927599683714	0.993659858965445	0.0369927599683714	0.169090215284656	0.162602300144122
0	4	0.15	0.3	0.2	1	0.6	0	1	0.4	0	255.895	0	0	0	0	0	617565.504	0	0	0	1	0	0.15	0
0	4	0.15	0.3	0.2	1	0.6	0	1	0.4	0	193.296	30.881	31.652	10.27	0.168840533861946	0.33560898331584	532973.103	1.149	0.00606946393654166	0.0381120311460139	0.993930536063458	0.0381120311460139	0.165195648047575	0.17013653899895
0	4	0.15	0.3	0.2	1	0.6	0	1	0.4	0	197.73	28.193	29.81	9.67900000000001	0.154844315722746	0.349817333153449	529162.889	1.072	0.00553692121148836	0.0392894970820985	0.994463078788512	0.0392894970820985	0.163935988415047	0.170989039989207
0	4	0.15	0.3	0.2	1	0.6	0	1	0.4	0	175.562	38.582	36.034	12.341	0.207968309071979	0.322643534752993	536488.646	1.417	0.00813327116432253	0.0375215494142375	0.991866728835678	0.0375215494142375	0.168717147816478	0.16935861208518
0	4	0.15	0.3	0.2	1	0.6	0	1	0.4	0	183.419	34.574	34.293	11.463	0.190981112985887	0.335885478350757	537425.946	1.279	0.00704415357389252	0.0377892900121178	0.992955846426107	0.0377892900121178	0.16718830016873	0.170153128701045
0	4	0.15	0.3	0.2	1	0.6	0	1	0.4	0	190.825	30.994	32.136	10.489	0.172587191145289	0.343120864177832	534082.43	1.152	0.00615638842131452	0.0386698109150499	0.993843611578686	0.0386698109150499	0.165532847203076	0.17058725185067
0	4	0.15	0.3	0.2	1	0.6	0	1	0.4	0	189.306	32.589	33.043	10.815	0.179049288237862	0.339597016676415	533995.066	1.211	0.00654887561173381	0.0381629714029926	0.993451124388266	0.0381629714029926	0.166114435941408	0.170375821000585
0	4	0.15	0.3	0.2	1	0.6	0	1	0.4	0	256.545	0	0	0	0	0	644294.916	0	0	0	1	0	0.15	0
0	4	0.15	0.3	0.2	1	0.6	0	1	0.4	0	185.486	33.879	33.1	11.06	0.183666500436521	0.331053105859449	525009.49	1.258	0.00692322812752585	0.0383861491859149	0.993076771872474	0.0383861491859149	0.166529985039287	0.169863186351567
0	4	0.15	0.3	0.2	1	0.6	0	1	0.4	0	255.975	0	0	0	0	0	644277.844	0	0	0	1	0	0.15	0
0	4	0.15	0.3	0.2	0.865098	0.8	0.6	0.419776	0.4	0.2	177.829	36.161	31.275	10.448	0.184688303785555	0.297334074213804	523197.249	1.302	0.00765529204341729	0.0372981228476021	0.992344707956583	0.0372981228476021	0.171415151807548	0.162664433476529
0	4	0.15	0.3	0.2	0.865098	0.8	0.6	0.419776	0.4	0.2	256.508	0	0	0	0	0	643854.126	0	0	0	1	0	0.15	0
0	4	0.15	0.3	0.2	0.865098	0.8	0.6	0.419776	0.4	0.2	180.287	35.07	31.211	10.282	0.179746506783621	0.302295670191714	518752.407	1.269	0.00731971118058788	0.0371293162905033	0.992680288819412	0.0371293162905033	0.170842135916291	0.162875764123263
0	4	0.15	0.3	0.2	0.865098	0.8	0.6	0.419776	0.4	0.2	180.985	35.498	31.123	10.63	0.177840081193502	0.303378041269704	522931.946	1.26	0.00722976136342488	0.0364204025063954	0.992770238636575	0.0364204025063954	0.170621080264225	0.162921865857652
0	4	0.15	0.3	0.2	0.865098	0.8	0.6	0.419776	0.4	0.2	180.412	34.857	30.637	10.149	0.173081766670258	0.29462539458435	529290.063	1.256	0.00712927569543144	0.0367195431278988	0.992870724304569	0.0367195431278988	0.17006933970581	0.162549061926642
0	4	0.15	0.3	0.2	0.865098	0.8	0.6	0.419776	0.4	0.2	193.372	29.286	28.855	9.28400000000001	0.152607304695961	0.320269320088153	525744.652	1.083	0.00565074920454365	0.0379541826153078	0.994349250795456	0.0379541826153078	0.167695265644973	0.163641320825924
0	4	0.15	0.3	0.2	0.865098	0.8	0.6	0.419776	0.4	0.2	176.819	36.372	32.764	11.116	0.187298734498984	0.306897622495468	520176.27	1.323	0.00753139980102809	0.0369719811546937	0.992468600198972	0.0369719811546937	0.171717838923437	0.163071776366284
0	4	0.15	0.3	0.2	0.865098	0.8	0.6	0.419776	0.4	0.2	181.21	35.859	31.165	10.583	0.177160259882054	0.300041221652805	523564.981	1.271	0.00721020240734814	0.0363215848628605	0.992789797592652	0.0363215848628605	0.170542252984488	0.1627797397654
0	4	0.15	0.3	0.2	0.865098	0.8	0.6	0.419776	0.4	0.2	256.078	0	0	0	0	0	644199.522	0	0	0	1	0	0.15	0
0	4	0.15	0.3	0.2	0.865098	0.8	0.6	0.419776	0.4	0.2	174.795	37.485	32.894	11.173	0.19160236839084	0.303120946347131	526520.455	1.365	0.00787357440889218	0.0373679917833056	0.992126425591108	0.0373679917833056	0.172216857925881	0.162910915341628
0	4	0.15	0.3	0.2	1	0.8	0	1	0.6	0	197.061	27.286	27.031	8.24100000000001	0.142062140241539	0.31179730464561	539043.234	1.047	0.00548878599836028	0.0399548320197623	0.99451121400164	0.0399548320197623	0.167047456828985	0.178061757418105
0	4	0.15	0.3	0.2	1	0.8	0	1	0.6	0	255.449	0	0	0	0	0	590714.021	0	0	0	1	0	0.15	0
0	4	0.15	0.3	0.2	1	0.8	0	1	0.6	0	256.082	0	0	0	0	0	644564.556	0	0	0	1	0	0.15	0
0	4	0.15	0.3	0.2	1	0.8	0	1	0.6	0	187.512	31.031	29.253	9.347	0.160684865393487	0.305535449204381	542096.361	1.188	0.00646136184653259	0.0392673857847624	0.993538638153467	0.0392673857847624	0.169282183847218	0.177498190428394
0	4	0.15	0.3	0.2	1	0.8	0	1	0.6	0	183.423	33.349	31.152	9.827	0.174375246683025	0.300081823791496	536736.679	1.268	0.007057226751513	0.0397958856484618	0.992942773248487	0.0397958856484618	0.170925029601963	0.177007364141235
0	4	0.15	0.3	0.2	1	0.8	0	1	0.6	0	256.138	0	0	0	0	0	634198.551	0	0	0	1	0	0.15	0
0	4	0.15	0.3	0.2	1	0.8	0	1	0.6	0	206.515	23.5389999999999	23.662	7.14000000000001	0.119530137052075	0.31308902270108	545744.541	0.869	0.004384824342542	0.0386035811463491	0.995615175657458	0.0386035811463491	0.164343616446249	0.178178012043097
0	4	0.15	0.3	0.2	1	0.8	0	1	0.6	0	185.616	31.816	30.163	9.383	0.164591139636762	0.297932081533049	539317.672	1.234	0.00670213934302482	0.0396618739460539	0.993297860656975	0.0396618739460539	0.169750936756411	0.176813887337974
0	4	0.15	0.3	0.2	1	0.8	0	1	0.6	0	181.867	34.146	31.571	10.061	0.17646408383361	0.29639080637019	542468.052	1.238	0.00692428068438977	0.0365685256287926	0.99307571931561	0.0365685256287926	0.171175690060033	0.176675172573317
0	4	0.15	0.3	0.2	1	0.8	0	1	0.6	0	188.414	31.442	29.49	9.392	0.159959409516014	0.300333554923708	528080.955	1.15	0.00621234289118549	0.037220973287398	0.993787657108815	0.037220973287398	0.169195129141922	0.177030019943134
0	4	0.15	0.3	0.3	1	1	0	1	0.2	0	195.857	26.833	24.736	15.443	0.128779243280383	0.583095727252429	532128.055	0.984	0.00509739453999623	0.0376473482216966	0.994902605460004	0.0376473482216966	0.169316886492057	0.167492871817573
0	4	0.15	0.3	0.3	1	1	0	1	0.2	0	254.845	0	0	0	0	0	643790.81	0	0	0	1	0	0.15	0
0	4	0.15	0.3	0.3	1	1	0	1	0.2	0	177.097	34.439	28.982	19.301	0.165558428329117	0.564670494708705	533029.624	1.251	0.00708288435038071	0.0368862931539808	0.992917115649619	0.0368862931539808	0.174833764249368	0.166940114841261
0	4	0.15	0.3	0.3	1	1	0	1	0.2	0	193.494	28.689	26.279	16.783	0.138038038221819	0.588421207593806	539573.244	1.061	0.00550823305008043	0.0376169933888196	0.99449176694992	0.0376169933888196	0.170705705733273	0.167652636227814
0	4	0.15	0.3	0.3	1	1	0	1	0.2	0	255.983	0	0	0	0	0	644572.229	0	0	0	1	0	0.15	0
0	4	0.15	0.3	0.3	1	1	0	1	0.2	0	188.133	30.53	26.199	17.145	0.144675107623448	0.56934342418611	552297.809	1.13	0.00617728625134974	0.038625949804032	0.99382271374865	0.038625949804032	0.171701266143517	0.167080302725583
0	4	0.15	0.3	0.3	1	1	0	1	0.2	0	255.877	0	0	0	0	0	643309.494	0	0	0	1	0	0.15	0
0	4	0.15	0.3	0.3	1	1	0	1	0.2	0	184.885	31.959	27.701	18.17	0.155089301982954	0.575994565275922	553360.922	1.14	0.00637625894227838	0.0366929916346882	0.993623741057722	0.0366929916346882	0.173263395297443	0.167279836958278
0	4	0.15	0.3	0.3	1	1	0	1	0.2	0	182.804	32.981	27.42	18.207	0.156989896174777	0.565445572829455	539887.792	1.177	0.00675941232864439	0.0370408811039502	0.993240587671356	0.0370408811039502	0.173548484426217	0.166963367184884
0	4	0.15	0.3	0.3	1	1	0	1	0.2	0	196.235	27.147	23.4230000000001	15.087	0.13056489659254	0.582244341745027	535927.357	0.952000000000001	0.00533619326625248	0.0367930978677627	0.994663806733748	0.0367930978677627	0.169584734488881	0.167467330252351
0	4	0.15	0.3	0.3	0.141879	0.8	0.6	0.107099	0.4	0	171.779	40.792	35.349	2.693	0.209752124329401	0.0666084511215809	509093.261	1.43	0.00849816748189594	0.0359897293025146	0.991501832518104	0.0359897293025146	0.169770473839078	0.1504280219104
0	4	0.15	0.3	0.3	0.141879	0.8	0.6	0.107099	0.4	0	177.276	39.119	35.303	2.549	0.206083541771356	0.0661554575253277	508724.447	1.347	0.00782552446294578	0.0354877069282392	0.992174475537054	0.0354877069282392	0.169424686564111	0.15042511100073
0	4	0.15	0.3	0.3	0.141879	0.8	0.6	0.107099	0.4	0	254.876	0	0	0	0	0	644305.441	0	0	0	1	0	0.15	0
0	4	0.15	0.3	0.3	0.141879	0.8	0.6	0.107099	0.4	0	256.735	0	0	0	0	0	644457.158	0	0	0	1	0	0.15	0
0	4	0.15	0.3	0.3	0.141879	0.8	0.6	0.107099	0.4	0	177.155	38.857	34.994	2.533	0.202824877362509	0.0660646117389105	506791.673	1.325	0.00762636626910667	0.0349219664154347	0.992373633730893	0.0349219664154347	0.169117536685885	0.150424527231158
0	4	0.15	0.3	0.3	0.141879	0.8	0.6	0.107099	0.4	0	184.116	35.396	32.605	2.27	0.186442497099086	0.0646971713062133	508628.574	1.21	0.00692841080048914	0.0353498658860912	0.993071589199511	0.0353498658860912	0.167573392990295	0.150415740140983
0	4	0.15	0.3	0.3	0.141879	0.8	0.6	0.107099	0.4	0	172.888	40.427	35.836	2.653	0.212022772993391	0.0663901247736947	508856.262	1.426	0.00843721720038174	0.0358854628307224	0.991562782799618	0.0358854628307224	0.169984496939691	0.150426618958388
0	4	0.15	0.3	0.3	0.141879	0.8	0.6	0.107099	0.4	0	181.396	36.9080000000001	34.011	2.392	0.192150498104243	0.0652840370810999	509417.537	1.302	0.00730550486298044	0.0369149270252814	0.99269449513702	0.0369149270252814	0.168111408444998	0.150419511305241
0	4	0.15	0.3	0.3	0.141879	0.8	0.6	0.107099	0.4	0	184.584	36.639	33.87	2.477	0.18869268007469	0.0686189455128978	501014.986	1.251	0.00698067355664164	0.0350391437596086	0.993019326443358	0.0350391437596086	0.167785487069412	0.150440941226729
0	4	0.15	0.3	0.3	0.141879	0.8	0.6	0.107099	0.4	0	255.329	0	0	0	0	0	644510.528	0	0	0	1	0	0.15	0
0	4	0.15	0.3	0.3	1	0.8	0	1	0.2	0	194.484	27.688	25.588	16.167	0.139483492722864	0.598477109110281	539534.368	1	0.00546035239689449	0.0379357105592036	0.994539647603106	0.0379357105592036	0.166738019126744	0.167954313273308
0	4	0.15	0.3	0.3	1	0.8	0	1	0.2	0	257.519	0	0	0	0	0	643913.443	0	0	0	1	0	0.15	0
0	4	0.15	0.3	0.3	1	0.8	0	1	0.2	0	186.082	32.222	29.874	19.101	0.166374523479416	0.604330654045285	535637.727	1.145	0.00632641732837535	0.0366565375585357	0.993673582671625	0.0366565375585357	0.16996494281753	0.168129919621359
0	4	0.15	0.3	0.3	1	0.8	0	1	0.2	0	180.157	35.646	31.843	20.712	0.179239028927922	0.584475374551567	540015.299	1.273	0.00709365490071221	0.0361899947504563	0.992906345099288	0.0361899947504563	0.171508683471351	0.167534261236547
0	4	0.15	0.3	0.3	1	0.8	0	1	0.2	0	201.437	25.213	25.836	15.65	0.132911484046789	0.624734666826449	540708.205	0.931000000000001	0.00480449082267993	0.038526594869725	0.99519550917732	0.038526594869725	0.165949378085615	0.168742040004793
0	4	0.15	0.3	0.3	1	0.8	0	1	0.2	0	182.258	34.723	31.735	20.471	0.177279569769768	0.594791369254396	527563.933	1.261	0.0070230479591408	0.0371433792867231	0.992976952040859	0.0371433792867231	0.171273548372372	0.167843741077632
0	4	0.15	0.3	0.3	1	0.8	0	1	0.2	0	255.503	0	0	0	0	0	644139.764	0	0	0	1	0	0.15	0
0	4	0.15	0.3	0.3	1	0.8	0	1	0.2	0	194.588	28.1620000000001	26.8140000000001	16.819	0.145200429951939	0.60453102896292	533969.228	1.055	0.00572153274378187	0.0388075848004972	0.994278467256218	0.0388075848004972	0.167424051594233	0.168135930868888
0	4	0.15	0.3	0.3	1	0.8	0	1	0.2	0	209.485	21.892	22.511	13.343	0.113701302550222	0.62762125634808	539615.915	0.787	0.00394087277068865	0.0382937501745729	0.996059127229311	0.0382937501745729	0.163644156306027	0.168828637690442
0	4	0.15	0.3	0.3	1	0.8	0	1	0.2	0	193.524	29.363	28.502	17.52	0.150532183325674	0.606163285246287	537158.374	1.073	0.0056872602907959	0.0376722857561475	0.994312739709204	0.0376722857561475	0.168063861999081	0.168184898557389
0	4	0.15	0.3	0.3	0.031631	1	0.6	0.148532	0.4	0.2	256.248	0	0	0	0	0	629442.826	0	0	0	1	0	0.15	0
0	4	0.15	0.3	0.3	0.031631	1	0.6	0.148532	0.4	0.2	174.417	38.342	36.537	23.473	0.212110044425735	0.616497444520242	536157.373	1.423	0.00815851405910966	0.0380979290023251	0.99184148594089	0.0380979290023251	0.16949245916723	0.171242011288492
0	4	0.15	0.3	0.3	0.031631	1	0.6	0.148532	0.4	0.2	255.704	0	0	0	0	0	643956.23	0	0	0	1	0	0.15	0
0	4	0.15	0.3	0.3	0.031631	1	0.6	0.148532	0.4	0.2	198.668	27.302	29.918	17.564	0.153496095499814	0.651285642421879	531091.108	1.045	0.00532641671772814	0.039566904287943	0.994673583282272	0.039566904287943	0.164105962694789	0.172440672043863
0	4	0.15	0.3	0.3	0.031631	1	0.6	0.148532	0.4	0.2	188.523	32.8089999999999	32.6879999999999	20.301	0.179320743673673	0.630095610968879	528792.864	1.208	0.00658701180539365	0.0380920598590996	0.993412988194606	0.0380920598590996	0.166479192597219	0.171710549167719
0	4	0.15	0.3	0.3	0.031631	1	0.6	0.148532	0.4	0.2	175.702	38.564	36.637	23.291	0.212331217178355	0.609788977042919	541401.439	1.373	0.00787202578202915	0.0365003703132502	0.992127974217971	0.0365003703132502	0.169512784469886	0.171010864601432
0	4	0.15	0.3	0.3	0.031631	1	0.6	0.148532	0.4	0.2	176.087	38.384	35.569	23.188	0.207064032453384	0.611331141201753	534954.598	1.395	0.00811503137143727	0.0369898682315246	0.991884968628563	0.0369898682315246	0.169028741465437	0.171064001348002
0	4	0.15	0.3	0.3	0.031631	1	0.6	0.148532	0.4	0.2	186.619	32.979	32.324	20.209	0.178015430790717	0.623311109351826	520243.025	1.219	0.0067311786060842	0.0379096878259783	0.993268821393916	0.0379096878259783	0.166359237136645	0.171476782651382
0	4	0.15	0.3	0.3	0.031631	1	0.6	0.148532	0.4	0.2	189.335	32.323	32.985	20.208	0.179333040263371	0.634026980659532	536576.5	1.223	0.00667029354566876	0.0386567491313296	0.993329706454331	0.0386567491313296	0.166480322627498	0.171846008284526
0	4	0.15	0.3	0.3	0.031631	1	0.6	0.148532	0.4	0.2	172.317	39.742	36.591	23.595	0.216691881677933	0.599272369910026	529342.112	1.428	0.00847359165651984	0.0363165041307321	0.99152640834348	0.0363165041307321	0.169913520205575	0.170648504806725
0.001	3.2	0.15	0	0	1	1	0	1	1	0	139.503	153.785	0	0	0	0	509724.712	5.697	0.0395160547456075	0.0373859524149964	0.960483945254393	0.0373859524149964	0.151	0.151
0.001	3.2	0.15	0	0	1	1	0	1	1	0	136.961	158.611	0	0	0	0	510917.432	5.884	0.0413492873105479	0.0373741351823917	0.958650712689452	0.0373741351823917	0.151	0.151
0.001	3.2	0.15	0	0	1	1	0	1	1	0	135.187	158.626	0	0	0	0	509876.924	5.937	0.0422419506622693	0.0376076588638365	0.957758049337731	0.0376076588638365	0.151	0.151
0.001	3.2	0.15	0	0	1	1	0	1	1	0	137.367	156.942	0	0	0	0	511584.858	5.853	0.0413034644785897	0.0376331311776986	0.95869653552141	0.0376331311776986	0.151	0.151
0.001	3.2	0.15	0	0	1	1	0	1	1	0	135.165	158.774	0	0	0	0	509178.244	5.844	0.0418958321586955	0.0372209975648889	0.958104167841304	0.0372209975648889	0.151	0.151
0.001	3.2	0.15	0	0	1	1	0	1	1	0	133.229	158.027	0	0	0	0	509030.363	5.762	0.0420733407237554	0.0367390372546199	0.957926659276245	0.0367390372546199	0.151	0.151
0.001	3.2	0.15	0	0	1	1	0	1	1	0	139.17	154.485	0	0	0	0	511159.154	5.637	0.0394293722952057	0.0368321218362479	0.960570627704794	0.0368321218362479	0.151	0.151
0.001	3.2	0.15	0	0	1	1	0	1	1	0	134.771	158.658	0	0	0	0	511183.558	5.822	0.0417475736884588	0.0369065051077049	0.958252426311541	0.0369065051077049	0.151	0.151
0.001	3.2	0.15	0	0	1	1	0	1	1	0	138.727	156.221	0	0	0	0	509042.606	5.761	0.0403932253312942	0.0372517922156649	0.959606774668706	0.0372517922156649	0.151	0.151
0.001	3.2	0.15	0	0	1	1	0	1	1	0	137.082	152.597	0	0	0	0	510406.151	5.723	0.0405127508048319	0.0378934787125049	0.959487249195168	0.0378934787125049	0.151	0.151
0.001	3.2	0.15	0	0	1	1	0	1	-1	0	138.185	159.583	0	0	0	0	509024.969	5.862	0.0411276532466521	0.0369701302731196	0.958872346753348	0.0369701302731196	0.151	0.151
0.001	3.2	0.15	0	0	1	1	0	1	-1	0	137.11	156.848	0	0	0	0	509337.709	5.833	0.0411983919594436	0.0373900655364748	0.958801608040556	0.0373900655364748	0.151	0.151
0.001	3.2	0.15	0	0	1	1	0	1	-1	0	135.557	159.661	0	0	0	0	507632.566	5.842	0.0415992054966074	0.0369286439516804	0.958400794503393	0.0369286439516804	0.151	0.151
0.001	3.2	0.15	0	0	1	1	0	1	-1	0	138.26	154.555	0	0	0	0	511263.806	5.739	0.0400524121852132	0.037481230544857	0.959947587814787	0.037481230544857	0.151	0.151
0.001	3.2	0.15	0	0	1	1	0	1	-1	0	135.97	157.854	0	0	0	0	508934.272	5.784	0.0410680341267926	0.0367837660788989	0.958931965873207	0.0367837660788989	0.151	0.151
0.001	3.2	0.15	0	0	1	1	0	1	-1	0	137.382	153.709	0	0	0	0	510233.823	5.668	0.0400809008538872	0.0372204361858571	0.959919099146113	0.0372204361858571	0.151	0.151
0.001	3.2	0.15	0	0	1	1	0	1	-1	0	136.294	152.505	0	0	0	0	510800.528	5.699	0.0408302794693671	0.0378733334096684	0.959169720530633	0.0378733334096684	0.151	0.151
0.001	3.2	0.15	0	0	1	1	0	1	-1	0	135.545	160.522	0	0	0	0	511373.497	5.856	0.041755762527267	0.0367935257125169	0.958244237472733	0.0367935257125169	0.151	0.151
0.001	3.2	0.15	0	0	1	1	0	1	-1	0	136.341	156.147	0	0	0	0	511352.963	5.757	0.040958649930051	0.03723046762401	0.959041350069949	0.03723046762401	0.151	0.151
0.001	3.2	0.15	0	0	1	1	0	1	-1	0	135.917	156.218	0	0	0	0	510548.098	5.769	0.0413252147569643	0.037364342688443	0.958674785243036	0.037364342688443	0.151	0.151
0.001	3.2	0.15	0	0	1	-1	0	1	1	0	135.589	156.184	0	0	0	0	512015.884	5.817	0.0412109617921601	0.0374727372958574	0.95878903820784	0.0374727372958574	0.151	0.151
0.001	3.2	0.15	0	0	1	-1	0	1	1	0	133.223	156.629	0	0	0	0	508849.629	5.789	0.0419995840550096	0.0371872221898621	0.95800041594499	0.0371872221898621	0.151	0.151
0.001	3.2	0.15	0	0	1	-1	0	1	1	0	136.986	161.161	0	0	0	0	509092.931	5.975	0.0420108152601597	0.0372513731152326	0.95798918473984	0.0372513731152326	0.151	0.151
0.001	3.2	0.15	0	0	1	-1	0	1	1	0	136.789	152.139	0	0	0	0	508046.492	5.745	0.0407649776387747	0.0383469033904782	0.959235022361225	0.0383469033904782	0.151	0.151
0.001	3.2	0.15	0	0	1	-1	0	1	1	0	136.168	157.938	0	0	0	0	507604.236	5.922	0.0420616076751421	0.0377454196700456	0.957938392324858	0.0377454196700456	0.151	0.151
0.001	3.2	0.15	0	0	1	-1	0	1	1	0	139.016	156.336	0	0	0	0	508290.699	5.79	0.0403455986389434	0.0374403123169498	0.959654401361057	0.0374403123169498	0.151	0.151
0.001	3.2	0.15	0	0	1	-1	0	1	1	0	135.68	158.223	0	0	0	0	511066.224	5.833	0.0415244236135207	0.0370832959684634	0.958475576386479	0.0370832959684634	0.151	0.151
0.001	3.2	0.15	0	0	1	-1	0	1	1	0	131.635	159.445	0	0	0	0	509855.325	5.792	0.0431153197404012	0.0369565097524564	0.956884680259599	0.0369565097524564	0.151	0.151
0.001	3.2	0.15	0	0	1	-1	0	1	1	0	134.084	159.548	0	0	0	0	510851.262	5.949	0.0427477493853875	0.0375484050345916	0.957252250614612	0.0375484050345916	0.151	0.151
0.001	3.2	0.15	0	0	1	-1	0	1	1	0	136.512	160.928	0	0	0	0	508513.14	5.96	0.0423686698412329	0.037441855610137	0.957631330158767	0.037441855610137	0.151	0.151
0.001	3.2	0.15	0	0	1	-1	0	1	-1	0	136.372	153.831	0	0	0	0	510450.91	5.713	0.040532729663116	0.0373638364583094	0.959467270336884	0.0373638364583094	0.151	0.151
0.001	3.2	0.15	0	0	1	-1	0	1	-1	0	134.773	158.356	0	0	0	0	510499.018	5.867	0.042396286057252	0.0375153680718043	0.957603713942748	0.0375153680718043	0.151	0.151
0.001	3.2	0.15	0	0	1	-1	0	1	-1	0	135.632	156.639	0	0	0	0	509977.751	5.777	0.0413102674473583	0.037293003680748	0.958689732552642	0.037293003680748	0.151	0.151
0.001	3.2	0.15	0	0	1	-1	0	1	-1	0	132.7	161.241	0	0	0	0	509562.8	5.862	0.0427599675283978	0.0367617344061472	0.957240032471602	0.0367617344061472	0.151	0.151
0.001	3.2	0.15	0	0	1	-1	0	1	-1	0	133.714	162.175	0	0	0	0	511382.965	5.946	0.0427791338239391	0.0369974127024118	0.957220866176061	0.0369974127024118	0.151	0.151
0.001	3.2	0.15	0	0	1	-1	0	1	-1	0	132.877	159.125	0	0	0	0	509798.983	5.895	0.0427846946908594	0.0373392000665146	0.957215305309141	0.0373392000665146	0.151	0.151
0.001	3.2	0.15	0	0	1	-1	0	1	-1	0	135.121	157.846	0	0	0	0	508975.959	5.878	0.0418878524696962	0.0375302952693831	0.958112147530304	0.0375302952693831	0.151	0.151
0.001	3.2	0.15	0	0	1	-1	0	1	-1	0	135.029	156.618	0	0	0	0	509351.236	5.804	0.0415839487808305	0.0374919856700901	0.95841605121917	0.0374919856700901	0.151	0.151
0.001	3.2	0.15	0	0	1	-1	0	1	-1	0	140.196	156.643	0	0	0	0	508320.14	5.858	0.0404264958515502	0.0377274034562057	0.95957350414845	0.0377274034562057	0.151	0.151
0.001	3.2	0.15	0	0	1	-1	0	1	-1	0	136.129	156.436	0	0	0	0	509482.829	5.778	0.0416809647698868	0.0375668702684778	0.958319035230113	0.0375668702684778	0.151	0.151
0.001	3.2	0.15	0	0.1	1	0.8	0	1	1	0	164.532	135.4	0	12.519	0	0.0930112060509037	546759.617	5.315	0.0313822016786579	0.039445982992412	0.968617798321342	0.039445982992412	0.1508	0.165051680907636
0.001	3.2	0.15	0	0.1	1	0.8	0	1	1	0	162.397	139.091	0	12.668	0	0.0916390938118157	548448.385	5.353	0.0322175342833735	0.0387523411965369	0.967782465716627	0.0387523411965369	0.1508	0.164845864071772
0.001	3.2	0.15	0	0.1	1	0.8	0	1	1	0	164.374	134.355	0	12.306	0	0.092016150784114	546108.429	5.245	0.0311312706263619	0.039176294182382	0.968868729373638	0.039176294182382	0.1508	0.164902422617617
0.001	3.2	0.15	0	0.1	1	0.8	0	1	1	0	164	135.957	0	12.327	0	0.0915106133645107	547486.185	5.253	0.0314544586516118	0.0390673659654416	0.968545541348388	0.0390673659654416	0.1508	0.164826592004677
0.001	3.2	0.15	0	0.1	1	0.8	0	1	1	0	161.269	142.579	0	12.564	0	0.088794838282199	545174.48	5.497	0.0332472939445999	0.0387792067251244	0.9667527060554	0.0387792067251244	0.1508	0.16441922574233
0.001	3.2	0.15	0	0.1	1	0.8	0	1	1	0	161.667	137.211	0	12.334	0	0.0901484141377446	548097.286	5.311	0.0319830886705017	0.0388164652291303	0.968016911329498	0.0388164652291303	0.1508	0.164622262120662
0.001	3.2	0.15	0	0.1	1	0.8	0	1	1	0	164.054	136.424	0	12.541	0	0.0924754084577933	549586.883	5.345	0.0316881443666908	0.0394427577729807	0.968311855633309	0.0394427577729807	0.1508	0.164971311268669
0.001	3.2	0.15	0	0.1	1	0.8	0	1	1	0	162.405	137.602	0	12.476	0	0.0910567055093805	546063.114	5.399	0.0323705254236601	0.0394538809451252	0.96762947457634	0.0394538809451252	0.1508	0.164758505826407
0.001	3.2	0.15	0	0.1	1	0.8	0	1	1	0	162.441	137.895	0	12.317	0	0.0899196433475036	547223.511	5.36	0.0321887855204642	0.0391977112124645	0.967811214479536	0.0391977112124645	0.1508	0.164587946502126
0.001	3.2	0.15	0	0.1	1	0.8	0	1	1	0	160.722	138.472	0	12.148	0	0.0883654104034342	547157.23	5.331	0.0323654296405404	0.0387381337132191	0.96763457035946	0.0387381337132191	0.1508	0.164354811560515
0.001	3.2	0.15	0	0.1	1	-0.8	0	1	1	0	159.414	140.524	0	12.598	0	0.0899701572266016	547195.687	5.398	0.0328524324411835	0.0385938448687186	0.967147567558816	0.0385938448687186	0.1508	0.16459552358399
0.001	3.2	0.15	0	0.1	1	-0.8	0	1	1	0	162.966	135.08	0	12.581	0	0.0938068873219219	547885.202	5.33	0.0320074863919095	0.0397414690377759	0.967992513608091	0.0397414690377759	0.1508	0.165171033098288
0.001	3.2	0.15	0	0.1	1	-0.8	0	1	1	0	160.992	143.389	0	13.11	0	0.0920649306807032	546611.226	5.453	0.0329798413989042	0.03824503966397	0.967020158601096	0.03824503966397	0.1508	0.164909739602105
0.001	3.2	0.15	0	0.1	1	-0.8	0	1	1	0	162.254	138.263	0	12.503	0	0.0908402740975013	547712.275	5.351	0.0320470040092266	0.0388858555152571	0.967952995990773	0.0388858555152571	0.1508	0.164726041114625
0.001	3.2	0.15	0	0.1	1	-0.8	0	1	1	0	160.611	137.589	0	12.087	0	0.08879099601109	547022.132	5.327	0.0324320259597884	0.0391703562145456	0.967567974040212	0.0391703562145456	0.1508	0.164418649401663
0.001	3.2	0.15	0	0.1	1	-0.8	0	1	1	0	161.011	139.318	0	12.345	0	0.0890228448920126	546716.627	5.442	0.0328568349805301	0.0393427335900232	0.96714316501947	0.0393427335900232	0.1508	0.164453426733802
0.001	3.2	0.15	0	0.1	1	-0.8	0	1	1	0	156.853	143.848	0	12.668	0	0.0887924424126771	547989.29	5.566	0.0344670700936003	0.0390385312239122	0.9655329299064	0.0390385312239122	0.1508	0.164418866361902
0.001	3.2	0.15	0	0.1	1	-0.8	0	1	1	0	156.709	141.438	0	12.358	0	0.0879287616561251	547220.087	5.42	0.0335547185694208	0.0385740378562175	0.966445281430579	0.0385740378562175	0.1508	0.164289314248419
0.001	3.2	0.15	0	0.1	1	-0.8	0	1	1	0	161.325	137.251	0	12.51	0	0.0916797605682715	548349.446	5.295	0.0320851849654242	0.0388140482325237	0.967914815034576	0.0388140482325237	0.1508	0.164851964085241
0.001	3.2	0.15	0	0.1	1	-0.8	0	1	1	0	162.624	139.267	0	12.778	0	0.0922893251849525	548098.644	5.427	0.0324585550070952	0.0391217748142997	0.967541444992905	0.0391217748142997	0.1508	0.164943398777743
0.001	3.2	0.15	0	0.1	1	0	0	1	1	0	160.844	145.207	0	13.062	0	0.0909830734799495	549352.865	5.517	0.0334856696879656	0.0383684158571357	0.966514330312034	0.0383684158571357	0.15	0.164747461021992
0.001	3.2	0.15	0	0.1	1	0	0	1	1	0	156.666	142.743	0	12.481	0	0.0878636705760197	546253.933	5.497	0.0342071983522071	0.0386731596258932	0.965792801647793	0.0386731596258932	0.15	0.164279550586403
0.001	3.2	0.15	0	0.1	1	0	0	1	1	0	159.677	140.006	0	12.411	0	0.0895841106584121	549037.709	5.408	0.0331488454730356	0.0389968817727423	0.966851154526964	0.0389968817727423	0.15	0.164537616598762
0.001	3.2	0.15	0	0.1	1	0	0	1	1	0	158.742	143.977	0	12.874	0	0.0903115045070983	548456.778	5.479	0.0337145411264067	0.0384326318402086	0.966285458873593	0.0384326318402086	0.15	0.164646725676065
0.001	3.2	0.15	0	0.1	1	0	0	1	1	0	162.242	140.441	0	12.658	0	0.0905618218972046	547387.701	5.494	0.0329551278994572	0.0393141959183883	0.967044872100543	0.0393141959183883	0.15	0.164684273284581
0.001	3.2	0.15	0	0.1	1	0	0	1	1	0	157.018	144.546	0	12.549	0	0.0874036967666413	546028.224	5.523	0.0342517157805243	0.0384306207206088	0.965748284219476	0.0384306207206088	0.15	0.164210554514996
0.001	3.2	0.15	0	0.1	1	0	0	1	1	0	160.491	140.101	0	12.533	0	0.0897393350754228	546101.132	5.415	0.0328232374738807	0.0388540966271815	0.967176762526119	0.0388540966271815	0.15	0.164560900261313
0.001	3.2	0.15	0	0.1	1	0	0	1	1	0	162.014	136.531	0	12.185	0	0.0900086324916235	545994.886	5.298	0.0321210812390015	0.0391567479256089	0.967878918760999	0.0391567479256089	0.15	0.164601294873744
0.001	3.2	0.15	0	0.1	1	0	0	1	1	0	160.916	144.747	0	12.962	0	0.0902734363752948	546579.355	5.611	0.0338529593243496	0.03908839895177	0.96614704067565	0.03908839895177	0.15	0.164641015456294
0.001	3.2	0.15	0	0.1	1	0	0	1	1	0	162.098	139.632	0	12.779	0	0.0919433600259366	547089.267	5.411	0.032486511327389	0.038967089596809	0.967513488672611	0.038967089596809	0.15	0.16489150400389
0.001	3.2	0.15	0	0.1	1	0.8	0	1	0.8	0	154.069	150.414	0	13.372	0	0.0890168653015967	541557.76	5.753	0.0361091265934541	0.0383828699690381	0.963890873406546	0.0383828699690381	0.1508	0.161582023836192
0.001	3.2	0.15	0	0.1	1	0.8	0	1	0.8	0	151.756	150.211	0	12.912	0	0.0860873367581801	542228.711	5.665	0.0361295705489569	0.0378536824997306	0.963870429451043	0.0378536824997306	0.1508	0.161230480410982
0.001	3.2	0.15	0	0.1	1	0.8	0	1	0.8	0	158.486	143.279	0	12.835	0	0.0899154431705958	541733.565	5.548	0.0339392369055245	0.0388798895665944	0.966060763094475	0.0388798895665944	0.1508	0.161689853180471
0.001	3.2	0.15	0	0.1	1	0.8	0	1	0.8	0	160.007	141.206	0	12.775	0	0.0912166200929238	541001.48	5.41	0.0328816595261836	0.0386118212386949	0.967118340473816	0.0386118212386949	0.1508	0.161845994411151
0.001	3.2	0.15	0	0.1	1	0.8	0	1	0.8	0	154.423	144.332	0	13.013	0	0.0906807384034226	541710.39	5.567	0.0350896930062632	0.0388687593910205	0.964910306993737	0.0388687593910205	0.1508	0.161781688608411
0.001	3.2	0.15	0	0.1	1	0.8	0	1	0.8	0	156.068	148.32	0	12.968	0	0.0881271177986072	542947.555	5.679	0.0353616435380807	0.0387185254181578	0.964638356461919	0.0387185254181578	0.1508	0.161475254135833
0.001	3.2	0.15	0	0.1	1	0.8	0	1	0.8	0	160.535	138.656	0	12.533	0	0.0907611820822515	542064.699	5.355	0.032518781563646	0.0388226422948018	0.967481218436354	0.0388226422948018	0.1508	0.16179134184987
0.001	3.2	0.15	0	0.1	1	0.8	0	1	0.8	0	155.689	142.215	0	12.657	0	0.0897397512881967	542678.515	5.455	0.0340572095372153	0.0387805771736895	0.965942790462785	0.0387805771736895	0.1508	0.161668770154584
0.001	3.2	0.15	0	0.1	1	0.8	0	1	0.8	0	156.198	144.197	0	12.85	0	0.0895542698996537	541598.795	5.508	0.0343897412052271	0.0383194699151173	0.965610258794773	0.0383194699151173	0.1508	0.161646512387958
0.001	3.2	0.15	0	0.1	1	0.8	0	1	0.8	0	155.151	148.493	0	12.849	0	0.0872267118139204	542709.194	5.64	0.0354780681703105	0.0383112098457014	0.96452193182969	0.0383112098457014	0.1508	0.16136720541767
0.001	3.2	0.15	0	0.1	1	-0.8	0	1	0.8	0	158.116	141.97	0	12.614	0	0.089317600936173	541462.715	5.437	0.0334794810145354	0.0385278040146956	0.966520518985465	0.0385278040146956	0.1508	0.161618112112341
0.001	3.2	0.15	0	0.1	1	-0.8	0	1	0.8	0	157.95	139.683	0	12.429	0	0.0900309368608607	541734.49	5.332	0.0331009583399369	0.0386044951868841	0.966899041660063	0.0386044951868841	0.1508	0.161703712423303
0.001	3.2	0.15	0	0.1	1	-0.8	0	1	0.8	0	153.497	144.193	0	12.652	0	0.0885316044189573	541195.525	5.505	0.0350361419907536	0.0385294653511528	0.964963858009246	0.0385294653511528	0.1508	0.161523792530275
0.001	3.2	0.15	0	0.1	1	-0.8	0	1	0.8	0	157.307	143.487	0	12.843	0	0.090105595687792	542672.194	5.481	0.0340243864487499	0.0384702184324271	0.96597561355125	0.0384702184324271	0.1508	0.161712671482535
0.001	3.2	0.15	0	0.1	1	-0.8	0	1	0.8	0	154.981	145.305	0	12.747	0	0.088594386940549	543744.261	5.57	0.0349467585975705	0.0388144801731922	0.96505324140243	0.0388144801731922	0.1508	0.161531326432866
0.001	3.2	0.15	0	0.1	1	-0.8	0	1	0.8	0	155.934	140.929	0	12.316	0	0.0881183712946868	541683.258	5.421	0.0338469775211765	0.0388719074523339	0.966153022478824	0.0388719074523339	0.1508	0.161474204555362
0.001	3.2	0.15	0	0.1	1	-0.8	0	1	0.8	0	158.554	140.778	0	12.648	0	0.0904820780578593	542190.306	5.532	0.0340551843852192	0.0395546698025417	0.965944815614781	0.0395546698025417	0.1508	0.161757849366943
0.001	3.2	0.15	0	0.1	1	-0.8	0	1	0.8	0	153.929	146.674	0	12.751	0	0.087264158329502	543140.597	5.529	0.0347947252678964	0.0379256348358734	0.965205274732104	0.0379256348358734	0.1508	0.16137169899954
0.001	3.2	0.15	0	0.1	1	-0.8	0	1	0.8	0	157.241	141.139	0	12.284	0	0.0878234606566347	541129.849	5.38	0.0333351189228742	0.0385162182622915	0.966664881077126	0.0385162182622915	0.1508	0.161438815278796
0.001	3.2	0.15	0	0.1	1	-0.8	0	1	0.8	0	155.004	141.352	0	12.667	0	0.0902418246099023	541323.197	5.514	0.0346921322473391	0.0392722205370392	0.965307867752661	0.0392722205370392	0.1508	0.161729018953188
0.001	3.2	0.15	0	0.1	1	1	0	1	0.8	0	161.863	142.029	0	12.912	0	0.091623979216888	541098.37	5.5	0.0331245095685968	0.0389749849823569	0.966875490431403	0.0389749849823569	0.151	0.161894877506027
0.001	3.2	0.15	0	0.1	1	1	0	1	0.8	0	158.061	138.336	0	12.206	0	0.0890209409048964	543801.577	5.346	0.0330199818522469	0.0389219270468666	0.966980018147753	0.0389219270468666	0.151	0.161582512908588
0.001	3.2	0.15	0	0.1	1	1	0	1	0.8	0	157.515	138.874	0	12.251	0	0.089503842033462	538606.266	5.316	0.033194419327713	0.0387254866148767	0.966805580672287	0.0387254866148767	0.151	0.161640461044015
0.001	3.2	0.15	0	0.1	1	1	0	1	0.8	0	159.061	138.65	0	12.286	0	0.0896697123931624	542954.885	5.384	0.0330428819942382	0.0392804502106662	0.966957118005762	0.0392804502106662	0.151	0.16166036548718
0.001	3.2	0.15	0	0.1	1	1	0	1	0.8	0	158.381	145.039	0	13.106	0	0.0906136325199243	542615.444	5.498	0.033665911461481	0.0381464278555422	0.966334088538519	0.0381464278555422	0.151	0.161773635902391
0.001	3.2	0.15	0	0.1	1	1	0	1	0.8	0	152.721	146.313	0	12.663	0	0.0872562399774953	542476.032	5.527	0.0351366235793666	0.0381906074924083	0.964863376420633	0.0381906074924083	0.151	0.161370748797299
0.001	3.2	0.15	0	0.1	1	1	0	1	0.8	0	151.619	148.719	0	12.959	0	0.0877335647911875	541179.248	5.65	0.036094991131822	0.0383135633561188	0.963905008868178	0.0383135633561188	0.151	0.161428027774943
0.001	3.2	0.15	0	0.1	1	1	0	1	0.8	0	155.864	142.988	0	12.752	0	0.0895878735258044	541493.996	5.509	0.0342682241047927	0.0386498906819867	0.965731775895207	0.0386498906819867	0.151	0.161650544823097
0.001	3.2	0.15	0	0.1	1	1	0	1	0.8	0	159.404	139.385	0	12.698	0	0.0917486752863484	540034.744	5.379	0.0328778805486474	0.0388192522287326	0.967122119451353	0.0388192522287326	0.151	0.161909841034362
0.001	3.2	0.15	0	0.1	1	1	0	1	0.8	0	157.807	141.137	0	12.462	0	0.088768203699872	541328.008	5.407	0.0332992532908717	0.0385306092351971	0.966700746709128	0.0385306092351971	0.151	0.161552184443985
0.001	3.2	0.15	0	0.1	1	-1	0	1	0.8	0	153.601	147.29	0	12.71	0	0.0868316326642147	541203.78	5.624	0.0355518498312611	0.038522466995013	0.964448150168739	0.038522466995013	0.151	0.161319795919706
0.001	3.2	0.15	0	0.1	1	-1	0	1	0.8	0	155.056	143.627	0	12.796	0	0.089784408935518	541929.637	5.536	0.0348029638953792	0.0389482317081439	0.965197036104621	0.0389482317081439	0.151	0.161674129072262
0.001	3.2	0.15	0	0.1	1	-1	0	1	0.8	0	158.875	139.88	0	12.602	0	0.0911752492570103	543082.363	5.415	0.0334579404037405	0.0391559878381953	0.96654205959626	0.0391559878381953	0.151	0.161841029910841
0.001	3.2	0.15	0	0.1	1	-1	0	1	0.8	0	161.545	139.352	0	12.536	0	0.0906404625702667	541174.466	5.377	0.0324744120659355	0.0388340260080687	0.967525587934065	0.0388340260080687	0.151	0.161776855508432
0.001	3.2	0.15	0	0.1	1	-1	0	1	0.8	0	155.931	145.029	0	12.97	0	0.0902300794371524	542042.777	5.565	0.0346509408237616	0.0387166820247479	0.965349059176238	0.0387166820247479	0.151	0.161727609532458
0.001	3.2	0.15	0	0.1	1	-1	0	1	0.8	0	157.652	142.862	0	12.902	0	0.0907343463517838	541083.871	5.557	0.0341718966675174	0.0391346452805461	0.965828103332483	0.0391346452805461	0.151	0.161788121562214
0.001	3.2	0.15	0	0.1	1	-1	0	1	0.8	0	153.611	143.293	0	12.554	0	0.0880579138886838	540903.376	5.618	0.035447444160794	0.0393959533464428	0.964552555839206	0.0393959533464428	0.151	0.161466949666642
0.001	3.2	0.15	0	0.1	1	-1	0	1	0.8	0	153.371	147.5	0	12.683	0	0.0866230897663364	541655.096	5.531	0.0350480939426566	0.0377790582488932	0.964951906057343	0.0377790582488932	0.151	0.16129477077196
0.001	3.2	0.15	0	0.1	1	-1	0	1	0.8	0	156.712	142.06	0	12.376	0	0.0875348375619355	542395.321	5.387	0.0333489145914173	0.0380977685668588	0.966651085408583	0.0380977685668588	0.151	0.161404180507432
0.001	3.2	0.15	0	0.1	1	-1	0	1	0.8	0	157.619	144.285	0	12.837	0	0.0896769673356383	541950.522	5.52	0.0341501898639974	0.0385464000686599	0.965849810136003	0.0385464000686599	0.151	0.161661236080277
0.001	3.2	0.15	0	0.1	1	0.6	0	1	1	0	156.723	139.847	0	12.54	0	0.0901159016189018	547383.305	5.413	0.0335936480280947	0.0389442306910408	0.966406351971905	0.0389442306910408	0.1506	0.164617385242835
0.001	3.2	0.15	0	0.1	1	0.6	0	1	1	0	159.976	139.784	0	12.375	0	0.089002335912647	545566.292	5.48	0.0332439566805061	0.0395615650582274	0.966756043319494	0.0395615650582274	0.1506	0.164450350386897
0.001	3.2	0.15	0	0.1	1	0.6	0	1	1	0	164.159	137.666	0	12.59	0	0.0919891884074363	548236.89	5.363	0.0318978220781784	0.0392198906490508	0.968102177921822	0.0392198906490508	0.1506	0.164898378261115
0.001	3.2	0.15	0	0.1	1	0.6	0	1	1	0	156.998	144.301	0	12.88	0	0.0898118407837228	545754.08	5.578	0.0345589058160944	0.0389557731229863	0.965441094183906	0.0389557731229863	0.1506	0.164571776117558
0.001	3.2	0.15	0	0.1	1	0.6	0	1	1	0	157.998	142.144	0	12.488	0	0.0884182988847912	547029.247	5.475	0.0337666740951565	0.0387737124071251	0.966233325904844	0.0387737124071251	0.1506	0.164362744832719
0.001	3.2	0.15	0	0.1	1	0.6	0	1	1	0	159.758	141.291	0	12.451	0	0.0890882475658344	547364.303	5.431	0.0333255315590831	0.0388632140675342	0.966674468440917	0.0388632140675342	0.1506	0.164463237134875
0.001	3.2	0.15	0	0.1	1	0.6	0	1	1	0	154.851	148.429	0	12.939	0	0.0877496898832557	545574.877	5.666	0.0355082916798471	0.0384854731644174	0.964491708320153	0.0384854731644174	0.1506	0.164262453482488
0.001	3.2	0.15	0	0.1	1	0.6	0	1	1	0	161.768	136.252	0	12.476	0	0.092138056648013	546117.647	5.31	0.0319816365606733	0.0392294683114947	0.968018363439327	0.0392294683114947	0.1506	0.164920708497202
0.001	3.2	0.15	0	0.1	1	0.6	0	1	1	0	150.47	146.688	0	12.292	0	0.0843386677536684	546960.054	5.543	0.0357987209699042	0.0379804137765198	0.964201279030096	0.0379804137765198	0.1506	0.16375080016305
0.001	3.2	0.15	0	0.1	1	0.6	0	1	1	0	159.585	144.269	0	12.798	0	0.0894072317772035	546616.11	5.521	0.0336949601006966	0.0385411809164216	0.966305039899303	0.0385411809164216	0.1506	0.164511084766581
0.001	3.2	0.15	0	0.1	1	-0.6	0	1	1	0	159.566	140.66	0	12.194	0	0.0876236983684626	550002.593	5.418	0.0332298771602443	0.0389088530189692	0.966770122839756	0.0389088530189692	0.1506	0.164243554755269
0.001	3.2	0.15	0	0.1	1	-0.6	0	1	1	0	157.029	142.629	0	12.685	0	0.0891953125495435	545019.645	5.54	0.0340920085206692	0.0390289498920366	0.965907991479331	0.0390289498920366	0.1506	0.164479296882432
0.001	3.2	0.15	0	0.1	1	-0.6	0	1	1	0	160.46	139.819	0	12.42	0	0.0895386184640412	547510.447	5.389	0.0327179950146666	0.0388393163901356	0.967282004985333	0.0388393163901356	0.1506	0.164530792769606
0.001	3.2	0.15	0	0.1	1	-0.6	0	1	1	0	160.371	137.426	0	12.277	0	0.0900841724158867	549263.318	5.377	0.032726643301366	0.0394182149373956	0.967273356698634	0.0394182149373956	0.1506	0.164612625862383
0.001	3.2	0.15	0	0.1	1	-0.6	0	1	1	0	158.112	143.036	0	12.55	0	0.088170004748917	548027.489	5.458	0.0335526023937963	0.0383542493350236	0.966447397606204	0.0383542493350236	0.1506	0.164325500712338
0.001	3.2	0.15	0	0.1	1	-0.6	0	1	1	0	158.814	144.296	0	12.615	0	0.0880651333778246	550781	5.527	0.0338090999795797	0.0385809519061404	0.96619090002042	0.0385809519061404	0.1506	0.164309770006674
0.001	3.2	0.15	0	0.1	1	-0.6	0	1	1	0	159.762	139.19	0	12.274	0	0.0888796320377043	548537.252	5.384	0.0327918539571517	0.0390959990277537	0.967208146042848	0.0390959990277537	0.1506	0.164431944805656
0.001	3.2	0.15	0	0.1	1	-0.6	0	1	1	0	159.295	138.552	0	12.286	0	0.0892412932829796	546241.308	5.263	0.03228545191679	0.0383558064725634	0.96771454808321	0.0383558064725634	0.1506	0.164486193992447
0.001	3.2	0.15	0	0.1	1	-0.6	0	1	1	0	162.11	140.262	0	12.773	0	0.0914315784008808	548659.15	5.494	0.0330297824497885	0.0395346805330165	0.966970217550212	0.0395346805330165	0.1506	0.164814736760132
0.001	3.2	0.15	0	0.1	1	-0.6	0	1	1	0	160.214	141.105	0	12.54	0	0.0897955807712679	546361.527	5.407	0.0330699084830139	0.0386697156280911	0.966930091516986	0.0386697156280911	0.1506	0.16456933711569
0.001	3.2	0.15	0	0.1	1	0.2	0	1	1	0	158.329	146.253	0	12.969	0	0.0889532690237037	547547.474	5.533	0.0339192576991278	0.0380444194555234	0.966080742300872	0.0380444194555234	0.1502	0.164442990353556
0.001	3.2	0.15	0	0.1	1	0.2	0	1	1	0	159.581	143.73	0	13.069	0	0.0911761412695467	547632.333	5.487	0.0333705889472999	0.038323634109791	0.9666294110527	0.038323634109791	0.1502	0.164776421190432
0.001	3.2	0.15	0	0.1	1	0.2	0	1	1	0	159.976	142.229	0	12.641	0	0.0892918986203	547239.32	5.457	0.0332033008362259	0.0385560165847688	0.966796699163774	0.0385560165847688	0.1502	0.164493784793045
0.001	3.2	0.15	0	0.1	1	0.2	0	1	1	0	162.461	140.856	0	12.513	0	0.0893071960262238	549594.259	5.44	0.0325241313647706	0.0389166793390611	0.967475868635229	0.0389166793390611	0.1502	0.164496079403934
0.001	3.2	0.15	0	0.1	1	0.2	0	1	1	0	165.426	138.003	0	12.691	0	0.0925784435754759	547162.713	5.383	0.0317725470126569	0.0393147145287686	0.968227452987343	0.0393147145287686	0.1502	0.164986766536321
0.001	3.2	0.15	0	0.1	1	0.2	0	1	1	0	159.53	142.807	0	12.655	0	0.0890072385832191	546264.284	5.541	0.0337768817180314	0.0391539414233069	0.966223118281969	0.0391539414233069	0.1502	0.164451085787483
0.001	3.2	0.15	0	0.1	1	0.2	0	1	1	0	159.516	141.712	0	12.495	0	0.0885601862175449	548988.624	5.505	0.0335271571879366	0.0390708581564681	0.966472842812063	0.0390708581564681	0.1502	0.164384027932632
0.001	3.2	0.15	0	0.1	1	0.2	0	1	1	0	160.102	141.49	0	12.541	0	0.0892392476980768	548093.91	5.436	0.0330373621453694	0.0387086588178744	0.966962637854631	0.0387086588178744	0.1502	0.164485887154711
0.001	3.2	0.15	0	0.1	1	0.2	0	1	1	0	159.726	138.68	0	12.359	0	0.0899580042479667	549096.481	5.379	0.0327989220830955	0.0390882705468981	0.967201077916904	0.0390882705468981	0.1502	0.164593700637195
0.001	3.2	0.15	0	0.1	1	0.2	0	1	1	0	159.925	143.679	0	12.808	0	0.0897396820314964	547609.596	5.448	0.0332292338611973	0.0382380285110817	0.966770766138803	0.0382380285110817	0.1502	0.164560952304724
0.001	3.2	0.15	0	0.1	1	-0.2	0	1	1	0	162.111	140.176	0	12.8	0	0.0918588415904713	546290.82	5.394	0.0323916497796996	0.0386202912319039	0.9676083502203	0.0386202912319039	0.1502	0.164878826238571
0.001	3.2	0.15	0	0.1	1	-0.2	0	1	1	0	160.035	139.299	0	12.506	0	0.0904355933810801	547635.428	5.389	0.0329397969906172	0.0390192783521159	0.967060203009383	0.0390192783521159	0.1502	0.164665339007162
0.001	3.2	0.15	0	0.1	1	-0.2	0	1	1	0	160.376	142.84	0	12.761	0	0.0898465535971563	546526.274	5.478	0.0332465328623859	0.0384933045288931	0.966753467137614	0.0384933045288931	0.1502	0.164576983039573
0.001	3.2	0.15	0	0.1	1	-0.2	0	1	1	0	161.085	144.529	0	12.957	0	0.0902898367669815	548946.427	5.562	0.033656749109164	0.0389034417411234	0.966343250890836	0.0389034417411234	0.1502	0.164643475515047
0.001	3.2	0.15	0	0.1	1	-0.2	0	1	1	0	162.878	137.796	0	12.637	0	0.0921365649046791	547720.892	5.352	0.0319171249785512	0.0390750012611777	0.968082875021449	0.0390750012611777	0.1502	0.164920484735702
0.001	3.2	0.15	0	0.1	1	-0.2	0	1	1	0	159.737	141.559	0	12.604	0	0.0895769447521465	548426.411	5.443	0.0331750291076698	0.0387588284518504	0.96682497089233	0.0387588284518504	0.1502	0.164536541712822
0.001	3.2	0.15	0	0.1	1	-0.2	0	1	1	0	166.749	133.887	0	12.466	0	0.0931391894880048	547558.682	5.351	0.0311415843013569	0.0400839802042074	0.968858415698643	0.0400839802042074	0.1502	0.165070878423201
0.001	3.2	0.15	0	0.1	1	-0.2	0	1	1	0	162.686	137.531	0	12.601	0	0.0920087534550792	545957.182	5.354	0.0320085827376675	0.0391514276028547	0.967991417262333	0.0391514276028547	0.1502	0.164901313018262
0.001	3.2	0.15	0	0.1	1	-0.2	0	1	1	0	158.801	144.306	0	12.773	0	0.0890604888757322	548436.922	5.553	0.0338160817683238	0.0387850584472356	0.966183918231676	0.0387850584472356	0.1502	0.16445907333136
0.001	3.2	0.15	0	0.1	1	-0.2	0	1	1	0	158.352	143.285	0	12.636	0	0.0886489505760131	547085.34	5.472	0.033570083611956	0.0383880060217358	0.966429916388044	0.0383880060217358	0.1502	0.164397342586402
0.001	3.2	0.15	0	0.2	1	0.2	0	1	1	0	214.035	66.75	0	29.639	0	0.446254062666723	609783.049	3.13	0.014511273956891	0.0473298696583941	0.985488726043109	0.0473298696583941	0.1502	0.218138109400008
0.001	3.2	0.15	0	0.2	1	0.2	0	1	1	0	206.538	80.169	0	35.186	0	0.440725639443454	607308.225	3.641	0.0173287277376869	0.0458474049789454	0.982671272262313	0.0458474049789454	0.1502	0.217308845916518
0.001	3.2	0.15	0	0.2	1	0.2	0	1	1	0	207.967	76.199	0	33.102	0	0.43750765660836	608119.964	3.453	0.0164363940204548	0.0459455616584339	0.983563605979545	0.0459455616584339	0.1502	0.216826148491254
0.001	3.2	0.15	0	0.2	1	0.2	0	1	1	0	207.618	78.637	0	34.385	0	0.439583620766184	606499.311	3.568	0.0170481744199102	0.0460396881565608	0.98295182558009	0.0460396881565608	0.1502	0.217137543114928
0.001	3.2	0.15	0	0.2	1	0.2	0	1	1	0	216.108	67.0149999999999	0	30.167	0	0.451234420543426	610716.97	3.076	0.0140570247688388	0.046175454947714	0.985942975231161	0.046175454947714	0.1502	0.218885163081514
0.001	3.2	0.15	0	0.2	1	0.2	0	1	1	0	207.011	77.124	0	33.901	0	0.441685694346026	609805.154	3.543	0.0168608443509316	0.0462352960664777	0.983139155649068	0.0462352960664777	0.1502	0.217452854151904
0.001	3.2	0.15	0	0.2	1	0.2	0	1	1	0	214.38	69.6420000000001	0	31.163	0	0.452716616631205	607580.051	3.18200000000001	0.0147952464555739	0.0462577327925381	0.985204753544426	0.0462577327925381	0.1502	0.219107492494681
0.001	3.2	0.15	0	0.2	1	0.2	0	1	1	0	213.144	69.502	0	30.843	0	0.446514874793435	608919.542	3.148	0.0146281761168274	0.0458288778231652	0.985371823883173	0.0458288778231652	0.1502	0.218177231219015
0.001	3.2	0.15	0	0.2	1	0.2	0	1	1	0	208.007	77.1859999999999	0	33.719	0	0.440108807863226	609097.986	3.456	0.0164734162091466	0.0451694466725423	0.983526583790853	0.0451694466725423	0.1502	0.217216321179484
0.001	3.2	0.15	0	0.2	1	0.2	0	1	1	0	213.473	69.921	0	31.224	0	0.447948171123645	607428.505	3.192	0.0147717120736707	0.0460560358013108	0.985228287926329	0.0460560358013108	0.1502	0.218392225668547
0.001	3.2	0.15	0	0.2	1	-0.2	0	1	1	0	210.441	77.9	0	34.14	0	0.441718434874684	610234.551	3.533	0.0166303573037415	0.0458020203897748	0.983369642696258	0.0458020203897748	0.1502	0.217457765231203
0.001	3.2	0.15	0	0.2	1	-0.2	0	1	1	0	213.552	67.141	0	30.505	0	0.456489091709649	606009.82	3.178	0.0147263365536917	0.0477463699642609	0.985273663446308	0.0477463699642609	0.1502	0.219673363756447
0.001	3.2	0.15	0	0.2	1	-0.2	0	1	1	0	210.011	76.06	0	33.489	0	0.442637223178142	607584.006	3.448	0.016208094792106	0.0459850443220558	0.983791905207894	0.0459850443220558	0.1502	0.217595583476721
0.001	3.2	0.15	0	0.2	1	-0.2	0	1	1	0	207.589	77.594	0	33.94	0	0.441910384614204	607519.492	3.566	0.0170826430618375	0.0464643597369461	0.982917356938163	0.0464643597369461	0.1502	0.217486557692131
0.001	3.2	0.15	0	0.2	1	-0.2	0	1	1	0	206.772	78.54	0	34.216	0	0.437897939398329	608742.027	3.509	0.016808299835209	0.0449203038726477	0.983191700164791	0.0449203038726477	0.1502	0.216884690909749
0.001	3.2	0.15	0	0.2	1	-0.2	0	1	1	0	212.512	68.667	0	30.785	0	0.451056979912816	609719.401	3.175	0.0148346146337714	0.0467115219669984	0.985165385366229	0.0467115219669984	0.1502	0.218858546986922
0.001	3.2	0.15	0	0.2	1	-0.2	0	1	1	0	216.783	66.6619999999999	0	30.268	0	0.456391520003261	608229.635	3.059	0.0139474437064817	0.0462970867202287	0.986052556293518	0.0462970867202287	0.1502	0.219658728000489
0.001	3.2	0.15	0	0.2	1	-0.2	0	1	1	0	209.971	70.758	0	30.671	0	0.434602024901175	608954.512	3.216	0.0150971555056481	0.0459205602656209	0.984902844494352	0.0459205602656209	0.1502	0.216390303735176
0.001	3.2	0.15	0	0.2	1	-0.2	0	1	1	0	214.638	67.273	0	30.209	0	0.451004760542434	608252.539	3.06	0.014069662726126	0.0459162019284611	0.985930337273874	0.0459162019284611	0.1502	0.218850714081365
0.001	3.2	0.15	0	0.2	1	-0.2	0	1	1	0	208.404	75.0860000000001	0	32.869	0	0.440725732427136	607259.429	3.401	0.0160793952483462	0.0458232664275647	0.983920604751654	0.0458232664275647	0.1502	0.21730885986407
0.001	3.2	0.15	0	0.2	1	0.4	0	1	1	0	221.103	56.597	0	25.596	0	0.456134257068963	608675.01	2.636	0.0119164677145662	0.0471296395977131	0.988083532285434	0.0471296395977131	0.1504	0.219620138560344
0.001	3.2	0.15	0	0.2	1	0.4	0	1	1	0	215.686	63.0530000000001	0	27.921	0	0.447404681447279	607173.934	2.88	0.0133279215904736	0.0465421842877077	0.986672078409526	0.0465421842877077	0.1504	0.218310702217092
0.001	3.2	0.15	0	0.2	1	0.4	0	1	1	0	205.315	83.7630000000001	0	35.825	0	0.430376160867542	607410.424	3.75	0.0179645754725453	0.0450629275663021	0.982035424527455	0.0450629275663021	0.1504	0.215756424130131
0.001	3.2	0.15	0	0.2	1	0.4	0	1	1	0	209.588	75.5700000000001	0	33.441	0	0.447342135718409	609416.468	3.456	0.0163178827964544	0.046506485477894	0.983682117203546	0.046506485477894	0.1504	0.218301320357761
0.001	3.2	0.15	0	0.2	1	0.4	0	1	1	0	213.309	69.693	0	31.364	0	0.450689539658374	608165.685	3.195	0.0147849486933862	0.0461667419560747	0.985215051306614	0.0461667419560747	0.1504	0.218803430948756
0.001	3.2	0.15	0	0.2	1	0.4	0	1	1	0	205.977	82.5809999999999	0	35.951	0	0.440040514190956	609932.947	3.646	0.0176390608564091	0.0448549988486793	0.982360939143591	0.0448549988486793	0.1504	0.217206077128643
0.001	3.2	0.15	0	0.2	1	0.4	0	1	1	0	207.298	79.036	0	34.241	0	0.436804734400734	610549.231	3.56400000000001	0.0169555241901354	0.0454928457140253	0.983044475809865	0.0454928457140253	0.1504	0.21672071016011
0.001	3.2	0.15	0	0.2	1	0.4	0	1	1	0	214.991	65.911	0	29.942	0	0.455581894925771	609419.395	3.107	0.0142476004004444	0.0477008723250877	0.985752399599556	0.0477008723250877	0.1504	0.219537284238866
0.001	3.2	0.15	0	0.2	1	0.4	0	1	1	0	211.039	72.1200000000001	0	31.906	0	0.446054806080096	609351.187	3.332	0.015637525302969	0.0467100858834699	0.984362474697031	0.0467100858834699	0.1504	0.218108220912014
0.001	3.2	0.15	0	0.2	1	0.4	0	1	1	0	207.035	75.801	0	32.464	0	0.431867667762198	608705.445	3.416	0.0163603284995642	0.0455813284603096	0.983639671500436	0.0455813284603096	0.1504	0.21598015016433
0.001	3.2	0.15	0	0.2	1	-0.4	0	1	1	0	212.776	68.473	0	30.488	0	0.449838751745952	610930.501	3.112	0.0145714570572515	0.046337078490163	0.985428542942749	0.046337078490163	0.1504	0.218675812761893
0.001	3.2	0.15	0	0.2	1	-0.4	0	1	1	0	215.48	66.893	0	30.291	0	0.456021455509907	605542.505	3.096	0.0142582875343577	0.0466723384212347	0.985741712465642	0.0466723384212347	0.1504	0.219603218326486
0.001	3.2	0.15	0	0.2	1	-0.4	0	1	1	0	207.904	75.114	0	32.894	0	0.440671730776188	608988.184	3.441	0.0163596577838012	0.0463238299425631	0.983640342216199	0.0463238299425631	0.1504	0.217300759616428
0.001	3.2	0.15	0	0.2	1	-0.4	0	1	1	0	212.085	69.5099999999999	0	30.46	0	0.440651379855358	608245.344	3.241	0.0151489997335356	0.0469733749497384	0.984851000266464	0.0469733749497384	0.1504	0.217297706978304
0.001	3.2	0.15	0	0.2	1	-0.4	0	1	1	0	213.596	68.215	0	30.624	0	0.449768718777012	608746.719	3.185	0.0147299715499028	0.0469796798737371	0.985270028450097	0.0469796798737371	0.1504	0.218665307816552
0.001	3.2	0.15	0	0.2	1	-0.4	0	1	1	0	210.052	75.603	0	33.32	0	0.442819943945861	608558.765	3.447	0.0161637371806604	0.0459391735421012	0.98383626281934	0.0459391735421012	0.1504	0.217622991591879
0.001	3.2	0.15	0	0.2	1	-0.4	0	1	1	0	208.685	74.8510000000002	0	32.634	0	0.439622262466202	607220.86	3.423	0.0162429741923564	0.0462460151301036	0.983757025807644	0.0462460151301036	0.1504	0.21714333936993
0.001	3.2	0.15	0	0.2	1	-0.4	0	1	1	0	210.155	72.591	0	32.135	0	0.444953696888153	609177.389	3.326	0.0155693919070388	0.0461756820287787	0.984430608092961	0.0461756820287787	0.1504	0.217943054533223
0.001	3.2	0.15	0	0.2	1	-0.4	0	1	1	0	214.62	68.984	0	30.964	0	0.451069664517921	607940.405	3.14	0.0145081496729414	0.0461927155440742	0.985491850327059	0.0461927155440742	0.1504	0.218860449677688
0.001	3.2	0.15	0	0.2	1	-0.4	0	1	1	0	207.455	79.541	0	35.372	0	0.446085726899186	604340.947	3.661	0.0174197981572783	0.0463351180999649	0.982580201842722	0.0463351180999649	0.1504	0.218112859034878
0.001	3.2	0.15	0	0.2	1	1	0	1	1	0	221.696	54.358	0	24.833	0	0.4583520455438	608998.301	2.502	0.0112532685413937	0.0466867681563319	0.988746731458606	0.0466867681563319	0.151	0.21995280683157
0.001	3.2	0.15	0	0.2	1	1	0	1	1	0	209.546	73.372	0	32.318	0	0.443780887694994	609503.013	3.304	0.0156421994650851	0.045772493188702	0.984357800534915	0.045772493188702	0.151	0.217767133154249
0.001	3.2	0.15	0	0.2	1	1	0	1	1	0	208.872	73.4990000000001	0	32.547	0	0.445001827113108	608155.484	3.363	0.0158522988614736	0.0462391901387553	0.984147701138526	0.0462391901387553	0.151	0.217950274066966
0.001	3.2	0.15	0	0.2	1	1	0	1	1	0	208.319	71.8039999999999	0	31.6	0	0.4413691377411	610741.52	3.285	0.0156235050636817	0.0461148960855344	0.984376494936318	0.0461148960855344	0.151	0.217405370661165
0.001	3.2	0.15	0	0.2	1	1	0	1	1	0	207.047	76.257	0	33.01	0	0.434339130952725	609315.356	3.498	0.016641059598995	0.0461886288523776	0.983358940401005	0.0461886288523776	0.151	0.216350869642909
0.001	3.2	0.15	0	0.2	1	1	0	1	1	0	209.793	72.759	0	31.742	0	0.439138242973354	606725.175	3.382	0.0160005184864586	0.0468875971122515	0.983999481513541	0.0468875971122515	0.151	0.217070736446003
0.001	3.2	0.15	0	0.2	1	1	0	1	1	0	208.943	73.075	0	31.864	0	0.439967517436307	608770.122	3.344	0.0158459638907106	0.046310936085795	0.984154036109289	0.046310936085795	0.151	0.217195127615446
0.001	3.2	0.15	0	0.2	1	1	0	1	1	0	205.532	76.978	0	33.333	0	0.434799524528538	606847.62	3.511	0.0169112272431351	0.0460616320632902	0.983088772756865	0.0460616320632902	0.151	0.216419928679281
0.001	3.2	0.15	0	0.2	1	1	0	1	1	0	216.97	62.888	0	28.183	0	0.452009556101798	606956.653	2.835	0.01302404316008	0.0457101080745768	0.98697595683992	0.0457101080745768	0.151	0.21900143341527
0.001	3.2	0.15	0	0.2	1	1	0	1	1	0	207.63	75.823	0	33.453	0	0.442574603372256	608337.578	3.438	0.0163034820630846	0.045670242313228	0.983696517936915	0.045670242313228	0.151	0.217586190505838
0.001	3.2	0.15	0	0.2	1	-1	0	1	1	0	205.587	80.075	0	35.061	0	0.439145918745679	607825.122	3.597	0.0172262264709955	0.0452687255943923	0.982773773529005	0.0452687255943923	0.151	0.217071887811852
0.001	3.2	0.15	0	0.2	1	-1	0	1	1	0	207.807	74.6879999999999	0	32.45	0	0.437301066675694	608472.803	3.398	0.0161986039600771	0.046236665622123	0.983801396039923	0.046236665622123	0.151	0.216795160001354
0.001	3.2	0.15	0	0.2	1	-1	0	1	1	0	209.96	74.265	0	33.411	0	0.451173125585489	606681.787	3.425	0.0160942694191758	0.0464369520841848	0.983905730580824	0.0464369520841848	0.151	0.218875968837823
0.001	3.2	0.15	0	0.2	1	-1	0	1	1	0	215.834	62.4139999999999	0	28.353	0	0.458581270769011	609971.156	2.889	0.0132882714540926	0.0467674304609514	0.986711728545907	0.0467674304609514	0.151	0.219987190615352
0.001	3.2	0.15	0	0.2	1	-1	0	1	1	0	206.904	76.5080000000001	0	32.95	0	0.435498236962584	608110.857	3.441	0.0165215234647885	0.0457320574966574	0.983478476535211	0.0457320574966574	0.151	0.216524735544388
0.001	3.2	0.15	0	0.2	1	-1	0	1	1	0	210.007	73.445	0	33.024	0	0.451420692364854	610565.777	3.362	0.0158395822563093	0.0459605011109522	0.984160417743691	0.0459605011109522	0.151	0.218913103854728
0.001	3.2	0.15	0	0.2	1	-1	0	1	1	0	219.892	59.23	0	27.168	0	0.460512277663147	608763.34	2.712	0.0122487203204513	0.0463123956940747	0.987751279679549	0.0463123956940747	0.151	0.220276841649472
0.001	3.2	0.15	0	0.2	1	-1	0	1	1	0	212.193	69.438	0	31.216	0	0.452971637455691	609942.055	3.257	0.0151440998709898	0.0476293083067376	0.98485590012901	0.0476293083067376	0.151	0.219145745618354
0.001	3.2	0.15	0	0.2	1	-1	0	1	1	0	219.36	58.579	0	26.354	0	0.45169353355482	608558.118	2.699	0.0121851422105561	0.0468326588701279	0.987814857789444	0.0468326588701279	0.151	0.218954030033223
0.001	3.2	0.15	0	0.2	1	-1	0	1	1	0	209.754	72.4610000000001	0	31.914	0	0.443977687025861	608634.696	3.379	0.0159265137799647	0.0472159810958196	0.984073486220035	0.0472159810958196	0.151	0.217796653053879
0.001	3.2	0.15	0	0.2	1	0.8	0	1	1	0	207.22	77.667	0	34.23	0	0.442689202356506	606162.713	3.525	0.0167873650702442	0.0458213962336296	0.983212634929756	0.0458213962336296	0.1508	0.217603380353476
0.001	3.2	0.15	0	0.2	1	0.8	0	1	1	0	210.141	72.214	0	31.864	0	0.442492433489862	607717.253	3.34	0.0156722893817516	0.046620655392486	0.984327710618248	0.046620655392486	0.1508	0.217573865023479
0.001	3.2	0.15	0	0.2	1	0.8	0	1	1	0	208.31	74.095	0	32.826	0	0.445836787158365	609070.244	3.35	0.0159318454872858	0.0458827366858682	0.984068154512714	0.0458827366858682	0.1508	0.218075518073755
0.001	3.2	0.15	0	0.2	1	0.8	0	1	1	0	209.276	74.187	0	32.773	0	0.442604356133828	609521.419	3.341	0.015763479379478	0.0453092061242123	0.984236520620522	0.0453092061242123	0.1508	0.217590653420074
0.001	3.2	0.15	0	0.2	1	0.8	0	1	1	0	254.585	0	0	0	0	0	644750.545	0	0	0	1	0	0.1508	0
0.001	3.2	0.15	0	0.2	1	0.8	0	1	1	0	211.004	75.177	0	33.25	0	0.444592427138816	606483.654	3.412	0.0159529168190555	0.0458842455682228	0.984047083180945	0.0458842455682228	0.1508	0.217888864070822
0.001	3.2	0.15	0	0.2	1	0.8	0	1	1	0	207.058	78.989	0	33.906	0	0.431736320746568	607479.835	3.582	0.0170100808689831	0.0458570998586167	0.982989919131017	0.0458570998586167	0.1508	0.215960448111985
0.001	3.2	0.15	0	0.2	1	0.8	0	1	1	0	216.141	66.691	0	30.334	0	0.455969050920111	607774.618	3.064	0.0139613894077655	0.046280967050051	0.986038610592235	0.046280967050051	0.1508	0.219595357638017
0.001	3.2	0.15	0	0.2	1	0.8	0	1	1	0	215.314	64.757	0	29.003	0	0.449695117026536	610364.705	2.947	0.0135249881939869	0.0459872592154569	0.986475011806013	0.0459872592154569	0.1508	0.21865426755398
0.001	3.2	0.15	0	0.2	1	0.8	0	1	1	0	213.028	69.782	0	31.395	0	0.451797849413795	610654.052	3.228	0.0149568814574228	0.046760453204134	0.985043118542577	0.046760453204134	0.1508	0.218969677412069
0.001	3.2	0.15	0	0.2	1	-0.8	0	1	1	0	217.651	60.235	0	27.36	0	0.455861049132906	608500.801	2.751	0.0124849904317215	0.0462937761105811	0.987515009568278	0.0462937761105811	0.1508	0.219579157369936
0.001	3.2	0.15	0	0.2	1	-0.8	0	1	1	0	200.761	83.3560000000002	0	35.307	0	0.426015601444826	606886.607	3.748	0.0184269273533743	0.0453619573550311	0.981573072646626	0.0453619573550311	0.1508	0.215102340216724
0.001	3.2	0.15	0	0.2	1	-0.8	0	1	1	0	209.938	72.415	0	31.836	0	0.440794207668375	610845.67	3.298	0.0155067368363663	0.0459811968821105	0.984493263163634	0.0459811968821105	0.1508	0.217319131150256
0.001	3.2	0.15	0	0.2	1	-0.8	0	1	1	0	213.197	68.965	0	30.849	0	0.44842029869236	609237.282	3.187	0.0147328073647873	0.046595125176663	0.985267192635213	0.046595125176663	0.1508	0.218463044803854
0.001	3.2	0.15	0	0.2	1	-0.8	0	1	1	0	206.826	77.799	0	34.392	0	0.444560769552666	606606.929	3.561	0.0169966182783341	0.0461935708248	0.983003381721666	0.0461935708248	0.1508	0.2178841154329
0.001	3.2	0.15	0	0.2	1	-0.8	0	1	1	0	215.685	61.494	0	27.813	0	0.455015766452497	609787.346	2.894	0.0132558746895842	0.0476358137011163	0.986744125310416	0.0476358137011163	0.1508	0.219452364967875
0.001	3.2	0.15	0	0.2	1	-0.8	0	1	1	0	213.571	67.952	0	30.531	0	0.450908991881087	608997.491	3.115	0.0144144670490173	0.0462719934567062	0.985585532950983	0.0462719934567062	0.1508	0.218836348782163
0.001	3.2	0.15	0	0.2	1	-0.8	0	1	1	0	207.022	79.7149999999999	0	34.651	0	0.438240834580615	610306.316	3.572	0.0170089207942693	0.0452673350134686	0.982991079205731	0.0452673350134686	0.1508	0.216936125187092
0.001	3.2	0.15	0	0.2	1	-0.8	0	1	1	0	210.958	69.6000000000001	0	30.848	0	0.446379505042781	607562.341	3.174	0.0149626080504124	0.0461587894402756	0.985037391949588	0.0461587894402756	0.1508	0.218156925756417
0.001	3.2	0.15	0	0.2	1	-0.8	0	1	1	0	210.05	73.84	0	32.635	0	0.44570647417029	608296.549	3.329	0.0157060134069845	0.0455669246391724	0.984293986593015	0.0455669246391724	0.1508	0.218055971125544
0.001	3.2	0.15	0	0.2	1	0.6	0	1	1	0	211.693	72.4280000000001	0	32.117	0	0.449225061674363	608034.916	3.327	0.0156203589520555	0.0465752433116854	0.984379641047945	0.0465752433116854	0.1506	0.218583759251154
0.001	3.2	0.15	0	0.2	1	0.6	0	1	1	0	209.163	74.09	0	32.648	0	0.443713897147356	609357.831	3.361	0.015881668440445	0.0458329789730915	0.984118331559555	0.0458329789730915	0.1506	0.217757084572103
0.001	3.2	0.15	0	0.2	1	0.6	0	1	1	0	221.127	56.175	0	26.014	0	0.465206598687934	606872.171	2.615	0.0117284290883124	0.0469735228547269	0.988271570911688	0.0469735228547269	0.1506	0.22098098980319
0.001	3.2	0.15	0	0.2	1	0.6	0	1	1	0	212.617	69.063	0	30.435	0	0.442468675444029	607782.275	3.139	0.0146086937056596	0.0456822495229126	0.98539130629434	0.0456822495229126	0.1506	0.217570301316604
0.001	3.2	0.15	0	0.2	1	0.6	0	1	1	0	204.706	78.991	0	34.29	0	0.437920288418403	608471.227	3.549	0.0171274605549924	0.0453706971909293	0.982872539445008	0.0453706971909293	0.1506	0.21688804326276
0.001	3.2	0.15	0	0.2	1	0.6	0	1	1	0	213.692	72.01	0	32.069	0	0.446510494592126	609783.333	3.226	0.0148994424548222	0.0453596007996585	0.985100557545178	0.0453596007996585	0.1506	0.218176574188819
0.001	3.2	0.15	0	0.2	1	0.6	0	1	1	0	212.397	71.433	0	31.68	0	0.445268506037675	610227.98	3.221	0.0150137067506692	0.0454273178259768	0.984986293249331	0.0454273178259768	0.1506	0.217990275905651
0.001	3.2	0.15	0	0.2	1	0.6	0	1	1	0	221.017	54.1309999999999	0	24.324	0	0.454605838535571	608717.376	2.514	0.011415366762133	0.047081136564847	0.988584633237867	0.047081136564847	0.1506	0.219390875780336
0.001	3.2	0.15	0	0.2	1	0.6	0	1	1	0	208.307	76.724	0	33.919	0	0.444984110038887	609059.9	3.519	0.016707044827868	0.0462956074693117	0.983292955172132	0.0462956074693117	0.1506	0.217947616505833
0.001	3.2	0.15	0	0.2	1	0.6	0	1	1	0	209.763	73.645	0	32.125	0	0.438680336060938	609077.81	3.406	0.016015154646584	0.0467043482534289	0.983984845353416	0.0467043482534289	0.1506	0.217002050409141
0.001	3.2	0.15	0	0.2	1	-0.6	0	1	1	0	212.447	72.336	0	32.225	0	0.447986413639203	607726.795	3.3	0.0153332438295324	0.0460367561565609	0.984666756170468	0.0460367561565609	0.1506	0.21839796204588
0.001	3.2	0.15	0	0.2	1	-0.6	0	1	1	0	211.415	73.0409999999999	0	31.7259999999999	0	0.438026632515067	608665.24	3.336	0.0155913758316459	0.0462584294157123	0.984408624168354	0.0462584294157123	0.1506	0.21690399487726
0.001	3.2	0.15	0	0.2	1	-0.6	0	1	1	0	212.018	69.876	0	30.95	0	0.444026992017372	606103.563	3.197	0.0149099811070338	0.0461654813711269	0.985090018892966	0.0461654813711269	0.1506	0.217804048802606
0.001	3.2	0.15	0	0.2	1	-0.6	0	1	1	0	208.314	76.234	0	33.798	0	0.445029769070727	610132.475	3.517	0.0166959208258245	0.0464814006440103	0.983304079174176	0.0464814006440103	0.1506	0.217954465360609
0.001	3.2	0.15	0	0.2	1	-0.6	0	1	1	0	213.647	66.352	0	29.848	0	0.450853794103551	609366.077	3.078	0.0142242389905387	0.0467086556297584	0.985775761009461	0.0467086556297584	0.1506	0.218828069115533
0.001	3.2	0.15	0	0.2	1	-0.6	0	1	1	0	214.46	69.096	0	31.009	0	0.453365819455797	609771.828	3.172	0.0146991370318525	0.0467208488197699	0.985300862968148	0.0467208488197699	0.1506	0.21920487291837
0.001	3.2	0.15	0	0.2	1	-0.6	0	1	1	0	213.567	72.0790000000001	0	31.734	0	0.444134135652587	611181.895	3.285	0.0152380527778066	0.0463495863174304	0.984761947222193	0.0463495863174304	0.1506	0.217820120347888
0.001	3.2	0.15	0	0.2	1	-0.6	0	1	1	0	211.266	73.533	0	32.357	0	0.441587422138381	608109.216	3.336	0.0156211121457855	0.0457559599317555	0.984378887854215	0.0457559599317555	0.1506	0.217438113320757
0.001	3.2	0.15	0	0.2	1	-0.6	0	1	1	0	210.653	74.262	0	32.956	0	0.44699721363922	606732.284	3.323	0.0155973912026916	0.0451489454186485	0.984402608797308	0.0451489454186485	0.1506	0.218249582045883
0.001	3.2	0.15	0	0.2	1	-0.6	0	1	1	0	214.984	65.8990000000001	0	29.425	0	0.451081461120531	608631.508	3.014	0.0139242385557174	0.0461708094947585	0.986075761444283	0.0461708094947585	0.1506	0.21886221916808
0.001	3.2	0.15	0	0.3	1	1	0	1	1	0	178.789	95.208	0	65.348	0	0.688470339857813	576282.147	4.77	0.0260336536307133	0.0504161698745136	0.973966346369287	0.0504161698745136	0.151	0.254570550978672
0.001	3.2	0.15	0	0.3	1	1	0	1	1	0	186.196	87.752	0	61.503	0	0.70530374155283	577357.186	4.542	0.0239532610256833	0.0523557952024761	0.976046738974317	0.0523557952024761	0.151	0.257095561232924
0.001	3.2	0.15	0	0.3	1	1	0	1	1	0	184.331	93.49	0	65.528	0	0.702556109879169	576990.919	4.776	0.0253766949961604	0.0513812716003034	0.97462330500384	0.0513812716003034	0.151	0.256683416481875
0.001	3.2	0.15	0	0.3	1	1	0	1	1	0	186.817	87.618	0	62.029	0	0.709978689655496	578409.37	4.524	0.0237508156349795	0.0519260379281342	0.97624918436502	0.0519260379281342	0.151	0.257796803448324
0.001	3.2	0.15	0	0.3	1	1	0	1	1	0	186.494	88.967	0	62.609	0	0.70696007077114	578271.302	4.592	0.0240951618128378	0.05221226139487	0.975904838187162	0.05221226139487	0.151	0.257344010615671
0.001	3.2	0.15	0	0.3	1	1	0	1	1	0	178.374	96.924	0	66.421	0	0.686703648084744	577931.532	4.893	0.0267253511192814	0.0508963768212473	0.973274648880719	0.0508963768212473	0.151	0.254305547212712
0.001	3.2	0.15	0	0.3	1	1	0	1	1	0	182.314	93.963	0	64.839	0	0.693071815450679	577181.506	4.764	0.0255111384247071	0.0511303952006804	0.974488861575293	0.0511303952006804	0.151	0.255260772317602
0.001	3.2	0.15	0	0.3	1	1	0	1	1	0	180.01	96.038	0	66.527	0	0.694767170957171	575957.614	4.793	0.0260361711280629	0.0503318003328054	0.973963828871937	0.0503318003328054	0.151	0.255515075643576
0.001	3.2	0.15	0	0.3	1	1	0	1	1	0	184.929	87.979	0	60.873	0	0.696360824790692	579748.123	4.504	0.0240010757904969	0.0517407946324852	0.975998924209503	0.0517407946324852	0.151	0.255754123718604
0.001	3.2	0.15	0	0.3	1	1	0	1	1	0	184.938	90.699	0	63.802	0	0.707578816406931	576647.112	4.607	0.0244977511551676	0.0513355165481086	0.975502248844832	0.0513355165481086	0.151	0.25743682246104
0.001	3.2	0.15	0	0.3	1	-1	0	1	1	0	182.309	92.2259999999999	0	64.308	0	0.701842844691253	578794.036	4.701	0.0253386985680356	0.0516371160542324	0.974661301431964	0.0516371160542324	0.151	0.256576426703688
0.001	3.2	0.15	0	0.3	1	-1	0	1	1	0	184.583	88.695	0	61.422	0	0.696486962712453	580254.505	4.545	0.0242073053762073	0.051744911558719	0.975792694623793	0.051744911558719	0.151	0.255773044406868
0.001	3.2	0.15	0	0.3	1	-1	0	1	1	0	183.146	89.022	0	62.227	0	0.702733214091955	578819.456	4.584	0.024567091450243	0.0519266490097341	0.975432908549757	0.0519266490097341	0.151	0.256709982113793
0.001	3.2	0.15	0	0.3	1	-1	0	1	1	0	186.41	87.79	0	61.475	0	0.704122090165699	579896.2	4.503	0.0236611231767722	0.051867588517211	0.976338876823228	0.051867588517211	0.151	0.256918313524855
0.001	3.2	0.15	0	0.3	1	-1	0	1	1	0	186.55	88.151	0	61.572	0	0.700887416651736	576389.04	4.472	0.0235206655926534	0.0509737095038576	0.976479334407347	0.0509737095038576	0.151	0.25643311249776
0.001	3.2	0.15	0	0.3	1	-1	0	1	1	0	185.1	87.844	0	61.523	0	0.703580032259711	578236.032	4.455	0.0237282417963274	0.051166322129962	0.976271758203673	0.051166322129962	0.151	0.256837004838957
0.001	3.2	0.15	0	0.3	1	-1	0	1	1	0	177.558	96.831	0	65.843	0	0.685057651764982	577137.773	4.814	0.0266939507054383	0.050415427741858	0.973306049294562	0.050415427741858	0.151	0.254058647764747
0.001	3.2	0.15	0	0.3	1	-1	0	1	1	0	189.149	85.937	0	60.402	0	0.706706588293284	579099.336	4.448	0.023134647433315	0.0523435205026056	0.976865352566685	0.0523435205026056	0.151	0.257305988243993
0.001	3.2	0.15	0	0.3	1	-1	0	1	1	0	178.806	94.099	0	64.961	0	0.693125534206266	578258.941	4.757	0.0260703090157103	0.0509726901429055	0.97392969098429	0.0509726901429055	0.151	0.25526883013094
0.001	3.2	0.15	0	0.3	1	-1	0	1	1	0	186.022	89.835	0	62.973	0	0.704351286596703	579276.182	4.612	0.0243945749883661	0.0517753462828826	0.975605425011634	0.0517753462828826	0.151	0.256952692989505
0.001	3.2	0.15	0	0.3	1	0.8	0	1	1	0	180.213	93.712	0	64.971	0	0.696126495378006	576800.523	4.77	0.0259030358866771	0.0513488837322964	0.974096964113323	0.0513488837322964	0.1508	0.255718974306701
0.001	3.2	0.15	0	0.3	1	0.8	0	1	1	0	177.91	97.963	0	67.536	0	0.691802807031593	579357.714	4.899	0.0269591703742638	0.0503196794753772	0.973040829625736	0.0503196794753772	0.1508	0.255070421054739
0.001	3.2	0.15	0	0.3	1	0.8	0	1	1	0	178.994	93.735	0	64.82	0	0.694753260182501	577382.734	4.785	0.0261655761976689	0.0516333102908387	0.973834423802331	0.0516333102908387	0.1508	0.255512989027375
0.001	3.2	0.15	0	0.3	1	0.8	0	1	1	0	187.928	86.584	0	61.203	0	0.710950604723877	579057.975	4.402	0.0230516237485465	0.0515078222731695	0.976948376251454	0.0515078222731695	0.1508	0.257942590708582
0.001	3.2	0.15	0	0.3	1	0.8	0	1	1	0	187.519	84.0589999999999	0	58.747	0	0.701739965061201	577645.395	4.337	0.0227807620668956	0.0519240701219762	0.977219237933104	0.0519240701219762	0.1508	0.25656099475918
0.001	3.2	0.15	0	0.3	1	0.8	0	1	1	0	186.264	89.295	0	62.681	0	0.703945770332316	579147.913	4.599	0.0242110232596824	0.0518018596594076	0.975788976740318	0.0518018596594076	0.1508	0.256891865549847
0.001	3.2	0.15	0	0.3	1	0.8	0	1	1	0	185.453	91.156	0	64.377	0	0.708974413492483	577878.773	4.705	0.0248538027479825	0.0519757433028137	0.975146197252017	0.0519757433028137	0.1508	0.257646162023872
0.001	3.2	0.15	0	0.3	1	0.8	0	1	1	0	188.312	87.704	0	62.234	0	0.712882782619656	576914.525	4.518	0.0235782556406334	0.0519878847000128	0.976421744359367	0.0519878847000128	0.1508	0.258232417392948
0.001	3.2	0.15	0	0.3	1	0.8	0	1	1	0	187.463	87.481	0	61.762	0	0.708648105217873	578991.848	4.473	0.0234225480518081	0.0516580424958902	0.976577451948192	0.0516580424958902	0.1508	0.257597215782681
0.001	3.2	0.15	0	0.3	1	0.8	0	1	1	0	187.099	89.444	0	63.297	0	0.709877965275928	578002.135	4.541	0.0238108000925096	0.051182923522237	0.97618919990749	0.051182923522237	0.1508	0.257781694791389
0.001	3.2	0.15	0	0.3	1	-0.8	0	1	1	0	187.666	83.352	0	58.784	0	0.70929397341876	578208.548	4.361	0.0229036646924226	0.0530132487186059	0.977096335307577	0.0530132487186059	0.1508	0.257694096012814
0.001	3.2	0.15	0	0.3	1	-0.8	0	1	1	0	177.081	95.618	0	65.05	0	0.683472207078086	579612.971	4.803	0.0265716667573608	0.0508712375607301	0.973428333242639	0.0508712375607301	0.1508	0.253820831061713
0.001	3.2	0.15	0	0.3	1	-0.8	0	1	1	0	183.104	92.056	0	64.461	0	0.703662695252442	577880.37	4.687	0.0250348227106595	0.0516313337236775	0.97496517728934	0.0516313337236775	0.1508	0.256849404287866
0.001	3.2	0.15	0	0.3	1	-0.8	0	1	1	0	188.714	88.055	0	62.481	0	0.711548205247913	577627.811	4.499	0.0232952387601739	0.0516441571311093	0.976704761239826	0.0516441571311093	0.1508	0.258032230787187
0.001	3.2	0.15	0	0.3	1	-0.8	0	1	1	0	181.001	92.432	0	64.046	0	0.695861595467131	578132.017	4.679	0.0253413208848183	0.0510769967418904	0.974658679115182	0.0510769967418904	0.1508	0.25567923932007
0.001	3.2	0.15	0	0.3	1	-0.8	0	1	1	0	184.334	91.198	0	63.776	0	0.702189534528337	579488.834	4.621	0.0245521283111256	0.0512944739106439	0.975447871688874	0.0512944739106439	0.1508	0.256628430179251
0.001	3.2	0.15	0	0.3	1	-0.8	0	1	1	0	183.093	93.136	0	64.951	0	0.699686095917972	577154.526	4.724	0.025230253290902	0.0511847960965921	0.974769746709098	0.0511847960965921	0.1508	0.256252914387696
0.001	3.2	0.15	0	0.3	1	-0.8	0	1	1	0	188.698	86.748	0	60.559	0	0.701934762304877	579848.409	4.462	0.0232303384429117	0.0518751582873209	0.976769661557088	0.0518751582873209	0.1508	0.256590214345731
0.001	3.2	0.15	0	0.3	1	-0.8	0	1	1	0	185.976	91.3939999999999	0	64.471	0	0.709296928966471	578531.19	4.583	0.0242309546383092	0.0506289039000418	0.975769045361691	0.0506289039000418	0.1508	0.257694539344971
0.001	3.2	0.15	0	0.3	1	-0.8	0	1	1	0	183.489	92.505	0	64.386	0	0.698461176172297	577542.239	4.7	0.025107111669186	0.0512158832960986	0.974892888330814	0.0512158832960986	0.1508	0.256069176425845
0.001	3.2	0.15	0	0.3	1	0.2	0	1	1	0	176.716	99.442	0	67.61	0	0.683146895447549	579641.401	4.963	0.0274427476720509	0.0503976697828442	0.972557252327949	0.0503976697828442	0.1502	0.253772034317132
0.001	3.2	0.15	0	0.3	1	0.2	0	1	1	0	181.93	97.5539999999999	0	67.7169999999999	0	0.696265029611023	578866.56	4.859	0.0260535036831406	0.0502646877993175	0.973946496316859	0.0502646877993175	0.1502	0.255739754441653
0.001	3.2	0.15	0	0.3	1	0.2	0	1	1	0	184.593	92.0099999999999	0	64.2559999999999	0	0.702084280369384	577802.153	4.664	0.0248764846043002	0.0511241070730152	0.9751235153957	0.0511241070730152	0.1502	0.256612642055408
0.001	3.2	0.15	0	0.3	1	0.2	0	1	1	0	183.328	94.031	0	65.8	0	0.702780947097202	576872.26	4.774	0.0255593935875592	0.051155424497201	0.974440606412441	0.051155424497201	0.1502	0.25671714206458
0.001	3.2	0.15	0	0.3	1	0.2	0	1	1	0	186.29	87.321	0	61.301	0	0.70404798282834	579835.169	4.548	0.023907011963237	0.0526570976025897	0.976092988036763	0.0526570976025897	0.1502	0.256907197424251
0.001	3.2	0.15	0	0.3	1	0.2	0	1	1	0	178.88	96.497	0	66.292	0	0.688976838921638	578121.882	4.873	0.0266430592383628	0.0507979149735133	0.973356940761637	0.0507979149735133	0.1502	0.254646525838246
0.001	3.2	0.15	0	0.3	1	0.2	0	1	1	0	177.372	97.998	0	67.376	0	0.691087870651672	576751.603	4.975	0.0275211393892759	0.0513382636786292	0.972478860610724	0.0513382636786292	0.1502	0.254963180597751
0.001	3.2	0.15	0	0.3	1	0.2	0	1	1	0	179.501	95.71	0	66.656	0	0.699666826509704	577410.503	4.808	0.0261190468727297	0.0507645695283443	0.97388095312727	0.0507645695283443	0.1502	0.256250023976456
0.001	3.2	0.15	0	0.3	1	0.2	0	1	1	0	187.668	89.648	0	63.429	0	0.709423408685096	577148.341	4.58	0.0238381423371808	0.0514803365202006	0.976161857662819	0.0514803365202006	0.1502	0.257713511302764
0.001	3.2	0.15	0	0.3	1	0.2	0	1	1	0	183.924	94.435	0	66.313	0	0.705487172112345	577876.966	4.783	0.0255059414377917	0.051049518841827	0.974494058562208	0.051049518841827	0.1502	0.257123075816852
0.001	3.2	0.15	0	0.3	1	-0.2	0	1	1	0	182.05	93.563	0	65.232	0	0.698674250621344	578258.926	4.778	0.0257260442806084	0.0513485078946212	0.974273955719392	0.0513485078946212	0.1502	0.256101137593202
0.001	3.2	0.15	0	0.3	1	-0.2	0	1	1	0	183.72	91.277	0	63.091	0	0.692384855049444	581740.682	4.672	0.0248351463227939	0.0515602498157481	0.975164853677206	0.0515602498157481	0.1502	0.255157728257417
0.001	3.2	0.15	0	0.3	1	-0.2	0	1	1	0	184.788	88.885	0	61.982	0	0.700282257270447	579251.243	4.539	0.0240560870561825	0.0515656020086712	0.975943912943818	0.0515656020086712	0.1502	0.256342338590567
0.001	3.2	0.15	0	0.3	1	-0.2	0	1	1	0	184.906	92.296	0	64.052	0	0.699367034277532	579071.515	4.711	0.0251026128193472	0.0517174928374438	0.974897387180653	0.0517174928374438	0.1502	0.25620505514163
0.001	3.2	0.15	0	0.3	1	-0.2	0	1	1	0	182.89	92.156	0	64.013	0	0.697763311432407	579443.21	4.791	0.0256545980972229	0.0524407459224505	0.974345401902777	0.0524407459224505	0.1502	0.255964496714861
0.001	3.2	0.15	0	0.3	1	-0.2	0	1	1	0	184.117	91.309	0	64.207	0	0.706289263833118	578827.475	4.608	0.0245318473365747	0.0509344606825631	0.975468152663425	0.0509344606825631	0.1502	0.257243389574968
0.001	3.2	0.15	0	0.3	1	-0.2	0	1	1	0	178.571	98.551	0	67.392	0	0.686918871475003	577134.801	4.896	0.0268412470264719	0.0502250388116671	0.973158752973528	0.0502250388116671	0.1502	0.25433783072125
0.001	3.2	0.15	0	0.3	1	-0.2	0	1	1	0	186.225	91.56	0	63.595	0	0.698970409306064	577802.277	4.654	0.0246484889502859	0.0514123246439691	0.975351511049714	0.0514123246439691	0.1502	0.25614556139591
0.001	3.2	0.15	0	0.3	1	-0.2	0	1	1	0	187.398	89.467	0	63.252	0	0.709138276791876	579230.449	4.589	0.0239578741484157	0.0517180323102228	0.976042125851584	0.0517180323102228	0.1502	0.257670741518781
0.001	3.2	0.15	0	0.3	1	-0.2	0	1	1	0	180.99	96.294	0	67.626	0	0.704275885673204	575766.668	4.888	0.0263929829835594	0.0511411047871643	0.973607017016441	0.0511411047871643	0.1502	0.25694138285098
0.001	3.2	0.15	0	0.3	1	0	0	1	1	0	181.419	93.625	0	65.649	0	0.70294255110892	576755.021	4.784	0.0257431154786974	0.0514529452342346	0.974256884521303	0.0514529452342346	0.15	0.256741382666338
0.001	3.2	0.15	0	0.3	1	0	0	1	1	0	185.303	91.065	0	63.877	0	0.704453182403713	576951.641	4.711	0.0249278298856831	0.0521477362529444	0.975072170114317	0.0521477362529444	0.15	0.256967977360557
0.001	3.2	0.15	0	0.3	1	0	0	1	1	0	181.616	93.9779999999999	0	65.278	0	0.69853444049784	577660.696	4.803	0.0259324462156965	0.0516403677954205	0.974067553784304	0.0516403677954205	0.15	0.256080166074676
0.001	3.2	0.15	0	0.3	1	0	0	1	1	0	182.099	92.643	0	64.49	0	0.700154452698448	576929.051	4.706	0.025357732065294	0.0512349686518811	0.974642267934706	0.0512349686518811	0.15	0.256323167904767
0.001	3.2	0.15	0	0.3	1	0	0	1	1	0	180.464	96.3360000000001	0	66.332	0	0.690889983727518	576772.569	4.839	0.0263226331531477	0.0505890292468305	0.973677366846852	0.0505890292468305	0.15	0.254933497559128
0.001	3.2	0.15	0	0.3	1	0	0	1	1	0	188.476	89.802	0	63.731	0	0.712559481076	577888.873	4.631	0.0240525865333897	0.0521072251967288	0.97594741346661	0.0521072251967288	0.15	0.2581839221614
0.001	3.2	0.15	0	0.3	1	0	0	1	1	0	184.128	91.84	0	65.011	0	0.709656094328048	578243.439	4.736	0.0251220961725678	0.0520489187635805	0.974877903827432	0.0520489187635805	0.15	0.257748414149207
0.001	3.2	0.15	0	0.3	1	0	0	1	1	0	185.979	92.658	0	65.736	0	0.712455037858696	576816.275	4.769	0.0251486443807592	0.051982898193987	0.974851355619241	0.051982898193987	0.15	0.258168255678804
0.001	3.2	0.15	0	0.3	1	0	0	1	1	0	182.441	94.399	0	65.52	0	0.696321194691865	576553.195	4.808	0.0257537193736681	0.0513021650996765	0.974246280626332	0.0513021650996765	0.15	0.25574817920378
0.001	3.2	0.15	0	0.3	1	0	0	1	1	0	179.846	95.694	0	66.312	0	0.695528158199236	579083.165	4.904	0.026726879723774	0.0517080573284034	0.973273120276226	0.0517080573284034	0.15	0.255629223729885
0.001	3.2	0.15	0.1	0	1	1	0	1	0.2	0	253.514	0	0	0	0	0	622503.143	0	0	0	1	0	0.1511	0
0.001	3.2	0.15	0.1	0	1	1	0	1	0.2	0	254.268	0	0	0	0	0	629644.407	0	0	0	1	0	0.1511	0
0.001	3.2	0.15	0.1	0	1	1	0	1	0.2	0	254.374	0	0	0	0	0	633770.759	0	0	0	1	0	0.1511	0
0.001	3.2	0.15	0.1	0	1	1	0	1	0.2	0	221.342	48.3379999999999	7.363	0	0.0335388835882856	0	613812.425	1.738	0.00783126512707575	0.0362444083479853	0.992168734872924	0.0362444083479853	0.156130832538243	0.1502
0.001	3.2	0.15	0.1	0	1	1	0	1	0.2	0	253.976	0	0	0	0	0	626602.132	0	0	0	1	0	0.1511	0
0.001	3.2	0.15	0.1	0	1	1	0	1	0.2	0	253.914	0	0	0	0	0	619405.632	0	0	0	1	0	0.1511	0
0.001	3.2	0.15	0.1	0	1	1	0	1	0.2	0	253.372	0	0	0	0	0	634346.707	0	0	0	1	0	0.1511	0
0.001	3.2	0.15	0.1	0	1	1	0	1	0.2	0	230.91	32.9529999999999	5.27699999999997	0	0.0236925744012589	0	614642.981	1.19500000000001	0.00533760209514271	0.036996086806411	0.994662397904857	0.036996086806411	0.154653886160189	0.1502
0.001	3.2	0.15	0.1	0	1	1	0	1	0.2	0	222.26	46.8469999999999	7.62199999999999	0	0.0344517439068975	0	619040.383	1.746	0.00784144562217436	0.0376791920177442	0.992158554377826	0.0376791920177442	0.156267761586035	0.1502
0.001	3.2	0.15	0.1	0	1	1	0	1	0.2	0	255.041	0	0	0	0	0	640918.858	0	0	0	1	0	0.1511	0
0.001	3.2	0.15	0.1	0	1	1	0	1	-0.2	0	253.605	0	0	0	0	0	632591.903	0	0	0	1	0	0.1511	0
0.001	3.2	0.15	0.1	0	1	1	0	1	-0.2	0	226.561	37.8469999999999	6.098	0	0.0271994900370697	0	612052.304	1.399	0.00623309100153819	0.0374322199176629	0.993766908998462	0.0374322199176629	0.15517992350556	0.1502
0.001	3.2	0.15	0.1	0	1	1	0	1	-0.2	0	231.635	34.81	5.766	0	0.0251095055893449	0	618524.65	1.282	0.00555403055113103	0.0381225353302547	0.994445969448869	0.0381225353302547	0.154866425838402	0.1502
0.001	3.2	0.15	0.1	0	1	1	0	1	-0.2	0	253.818	0	0	0	0	0	635842.08	0	0	0	1	0	0.1511	0
0.001	3.2	0.15	0.1	0	1	1	0	1	-0.2	0	253.252	0	0	0	0	0	632048.724	0	0	0	1	0	0.1511	0
0.001	3.2	0.15	0.1	0	1	1	0	1	-0.2	0	253.088	0	0	0	0	0	632063.395	0	0	0	1	0	0.1511	0
0.001	3.2	0.15	0.1	0	1	1	0	1	-0.2	0	253.448	0	0	0	0	0	631865.953	0	0	0	1	0	0.1511	0
0.001	3.2	0.15	0.1	0	1	1	0	1	-0.2	0	253.729	0	0	0	0	0	618770.739	0	0	0	1	0	0.1511	0
0.001	3.2	0.15	0.1	0	1	1	0	1	-0.2	0	253.963	0	0	0	0	0	635018.446	0	0	0	1	0	0.1511	0
0.001	3.2	0.15	0.1	0	1	1	0	1	-0.2	0	219.226	51.187	8.04500000000001	0	0.0373196636231036	0	610388.051	1.805	0.00830279432905328	0.0358054560181183	0.991697205670947	0.0358054560181183	0.156697949543466	0.1502
0.001	3.2	0.15	0.1	0	1	1	0	1	0.8	0	228.332	36.8759999999999	6.01800000000001	0	0.0265843198941931	0	614030.662	1.355	0.0059705621962566	0.0368323939038485	0.994029437803743	0.0368323939038485	0.155087647984129	0.1508
0.001	3.2	0.15	0.1	0	1	1	0	1	0.8	0	251.408	4.36600000000001	0.796000000000006	0	0.00328491997386506	0	621786.864	0.146999999999999	0.000609269817051846	0.0183128492917174	0.999390730182948	0.0183128492917174	0.15159273799608	0.0746459999999994
0.001	3.2	0.15	0.1	0	1	1	0	1	0.8	0	253.881	0	0	0	0	0	643195.935	0	0	0	1	0	0.1511	0
0.001	3.2	0.15	0.1	0	1	1	0	1	0.8	0	222.738	47.377	7.476	0	0.034039773321908	0	617519.398	1.718	0.00775666740805158	0.0363724199378351	0.992243332591948	0.0363724199378351	0.156205965998286	0.1508
0.001	3.2	0.15	0.1	0	1	1	0	1	0.8	0	253.504	0	0	0	0	0	622719.935	0	0	0	1	0	0.1511	0
0.001	3.2	0.15	0.1	0	1	1	0	1	0.8	0	254.681	0	0	0	0	0	642673.268	0	0	0	1	0	0.1511	0
0.001	3.2	0.15	0.1	0	1	1	0	1	0.8	0	227.393	38.207	6.14799999999999	0	0.0274091200841835	0	614425.454	1.349	0.00600488399744218	0.0360520800636103	0.993995116002558	0.0360520800636103	0.155211368012627	0.1508
0.001	3.2	0.15	0.1	0	1	1	0	1	0.8	0	252.764	0	0	0	0	0	639725.043	0	0	0	1	0	0.1511	0
0.001	3.2	0.15	0.1	0	1	1	0	1	0.8	0	235.347	28.016	4.779	0	0.020514249060394	0	610631.273	1.068	0.0045344798637281	0.0390774520664997	0.995465520136272	0.0390774520664997	0.154177137359059	0.1508
0.001	3.2	0.15	0.1	0	1	1	0	1	0.8	0	254.462	0	0	0	0	0	643556.594	0	0	0	1	0	0.1511	0
0.001	3.2	0.15	0.1	0	1	1	0	1	-0.8	0	220.708	46.957	7.404	0	0.0340736719166196	0	615806.484	1.729	0.00792667493283025	0.0371377719631303	0.99207332506717	0.0371377719631303	0.156211050787493	0.1508
0.001	3.2	0.15	0.1	0	1	1	0	1	-0.8	0	232.366	30.8379999999999	5.09499999999998	0	0.022138128295559	0	616271.048	1.171	0.00506589794646733	0.0386509165087297	0.994934102053533	0.0386509165087297	0.154420719244334	0.1508
0.001	3.2	0.15	0.1	0	1	1	0	1	-0.8	0	254.348	0	0	0	0	0	618385.94	0	0	0	1	0	0.1511	0
0.001	3.2	0.15	0.1	0	1	1	0	1	-0.8	0	253.572	0	0	0	0	0	628756.771	0	0	0	1	0	0.1511	0
0.001	3.2	0.15	0.1	0	1	1	0	1	-0.8	0	254.059	0	0	0	0	0	640929.622	0	0	0	1	0	0.1511	0
0.001	3.2	0.15	0.1	0	1	1	0	1	-0.8	0	254.381	0	0	0	0	0	630864.541	0	0	0	1	0	0.1511	0
0.001	3.2	0.15	0.1	0	1	1	0	1	-0.8	0	254.843	0	0	0	0	0	626842.142	0	0	0	1	0	0.1511	0
0.001	3.2	0.15	0.1	0	1	1	0	1	-0.8	0	254.845	0	0	0	0	0	635783.56	0	0	0	1	0	0.1511	0
0.001	3.2	0.15	0.1	0	1	1	0	1	-0.8	0	222.667	46.215	7.283	0	0.0328576879529496	0	619788.69	1.711	0.00764627175969381	0.0375504023349144	0.992353728240306	0.0375504023349144	0.156028653192942	0.1508
0.001	3.2	0.15	0.1	0	1	1	0	1	-0.8	0	247.431	9.23599999999996	1.826	0	0.00739099672348713	0	616927.19	0.342000000000001	0.00138437750349723	0.0392197053333663	0.998615622496503	0.0392197053333663	0.152208649508523	0.1508
0.001	3.2	0.15	0.1	0	1	1	0	1	0	0	222.156	43.833	6.661	0	0.031071701504357	0	611906.125	1.605	0.00744225918536538	0.0371856654993403	0.992557740814635	0.0371856654993403	0.155760755225654	0.15
0.001	3.2	0.15	0.1	0	1	1	0	1	0	0	217.746	54.315	8.248	0	0.0381533855710633	0	613067.668	1.92	0.00880277167424953	0.0357404071181491	0.99119722832575	0.0357404071181491	0.156823007835659	0.15
0.001	3.2	0.15	0.1	0	1	1	0	1	0	0	254.049	0	0	0	0	0	643493.584	0	0	0	1	0	0.1511	0
0.001	3.2	0.15	0.1	0	1	1	0	1	0	0	253.189	0	0	0	0	0	619934.485	0	0	0	1	0	0.1511	0
0.001	3.2	0.15	0.1	0	1	1	0	1	0	0	220.623	48.9439999999999	7.75700000000001	0	0.0355750160364025	0	612654.37	1.749	0.00793177473258625	0.0360679753461865	0.992068225267414	0.0360679753461865	0.15643625240546	0.15
0.001	3.2	0.15	0.1	0	1	1	0	1	0	0	253.084	0	0	0	0	0	628206.071	0	0	0	1	0	0.1511	0
0.001	3.2	0.15	0.1	0	1	1	0	1	0	0	227.006	39.824	6.63	0	0.0294147575932952	0	615145.936	1.464	0.00643498975973998	0.0371200933292189	0.99356501024026	0.0371200933292189	0.155512213638994	0.15
0.001	3.2	0.15	0.1	0	1	1	0	1	0	0	251.793	1.86399999999998	0.323	0	0.00131589877212707	0	615881.509	0.0629999999999999	0.000258164789335675	0.0136826080781964	0.999741835210664	0.0136826080781964	0.151297384815819	0.0609000000000003
0.001	3.2	0.15	0.1	0	1	1	0	1	0	0	253.98	0	0	0	0	0	640251.057	0	0	0	1	0	0.1511	0
0.001	3.2	0.15	0.1	0	1	1	0	1	0	0	214.966	54.1709999999999	8.38299999999998	0	0.0401688350505541	0	615836.841	1.991	0.00943910244788315	0.0368320888282566	0.990560897552117	0.0368320888282566	0.157125325257583	0.15
0.001	3.2	0.15	0.1	0.1	0.04436	1	0.8	0.513026	0.6	-0.4	252.239	0	0	0	0	0	631107.979	0	0	0	1	0	0.1519	0
0.001	3.2	0.15	0.1	0.1	0.04436	1	0.8	0.513026	0.6	-0.4	217.308	51.646	8.191	4.645	0.0377604708022386	0.0907162800944536	612482.98	1.884	0.00862084589899356	0.0368659029370704	0.991379154101006	0.0368659029370704	0.156481508130812	0.152637994741093
0.001	3.2	0.15	0.1	0.1	0.04436	1	0.8	0.513026	0.6	-0.4	253.79	0	0	0	0	0	626017.539	0	0	0	1	0	0.1519	0
0.001	3.2	0.15	0.1	0.1	0.04436	1	0.8	0.513026	0.6	-0.4	253.12	0	0	0	0	0	623204.579	0	0	0	1	0	0.1519	0
0.001	3.2	0.15	0.1	0.1	0.04436	1	0.8	0.513026	0.6	-0.4	253.27	0	0	0	0	0	638447.786	0	0	0	1	0	0.1519	0
0.001	3.2	0.15	0.1	0.1	0.04436	1	0.8	0.513026	0.6	-0.4	251.448	0	0	0	0	0	636265.785	0	0	0	1	0	0.1519	0
0.001	3.2	0.15	0.1	0.1	0.04436	1	0.8	0.513026	0.6	-0.4	237.803	22.839	3.888	2.18699999999999	0.0164873434543056	0.0963286081240548	620712.599	0.833000000000001	0.003514817019318	0.0372147929293978	0.996485182980682	0.0372147929293978	0.153900422571186	0.152733145589274
0.001	3.2	0.15	0.1	0.1	0.04436	1	0.8	0.513026	0.6	-0.4	216.836	54.298	8.363	4.927	0.0388104262556401	0.091568881237975	617225.25	1.995	0.00917776482516963	0.0373352986736401	0.99082223517483	0.0373352986736401	0.156608900065938	0.15265244965562
0.001	3.2	0.15	0.1	0.1	0.04436	1	0.8	0.513026	0.6	-0.4	252.566	0	0	0	0	0	637163.73	0	0	0	1	0	0.1519	0
0.001	3.2	0.15	0.1	0.1	0.04436	1	0.8	0.513026	0.6	-0.4	252.958	0	0	0	0	0	624304.178	0	0	0	1	0	0.1519	0
0.001	3.2	0.15	0.1	0.1	0.549868	1	-1	0.132301	0	-0.6	122.31	136.027	15.316	10.658	0.127390894283188	0.0791887107882506	458358.854	4.956	0.0394891477375125	0.0369869097089167	0.960510852262487	0.0369869097089167	0.154005818734834	0.144515923135397
0.001	3.2	0.15	0.1	0.1	0.549868	1	-1	0.132301	0	-0.6	126.583	142.757	16.001	11.393	0.128201524956543	0.0806377413391985	461276.855	5.146	0.039562591185813	0.0364612585911421	0.960437408814187	0.0364612585911421	0.15401794609396	0.144402764122995
0.001	3.2	0.15	0.1	0.1	0.549868	1	-1	0.132301	0	-0.6	126.57	132.182	14.831	10.266	0.121026003080415	0.0791384839690797	463107.124	4.8	0.0378248155795944	0.0371361852246722	0.962175184420406	0.0371361852246722	0.153910597416484	0.144519845493866
0.001	3.2	0.15	0.1	0.1	0.549868	1	-1	0.132301	0	-0.6	127.561	135.846	15.412	10.875	0.121862485241708	0.0804526462411949	461727.385	5.026	0.0381841653533097	0.0373453947189231	0.96181583464669	0.0373453947189231	0.15392311152421	0.144417218737825
0.001	3.2	0.15	0.1	0.1	0.549868	1	-1	0.132301	0	-0.6	126.858	137.626	15.513	10.823	0.123828539543073	0.0794939496690987	458426.684	5.029	0.0386142584652233	0.0370146629303026	0.961385741534777	0.0370146629303026	0.15395252448298	0.144492086142947
0.001	3.2	0.15	0.1	0.1	0.549868	1	-1	0.132301	0	-0.6	124.128	139.038	15.415	10.728	0.125664454021224	0.0776744821431335	458284.46	5.027	0.0392491662440076	0.0365168702813479	0.960750833755992	0.0365168702813479	0.153979990497939	0.1446341736567
0.001	3.2	0.15	0.1	0.1	0.549868	1	-1	0.132301	0	-0.6	125.267	137.533	15.036	10.607	0.122420822405321	0.0782578028387995	461307.947	5.025	0.0390701186691359	0.0372311435698473	0.960929881330864	0.0372311435698473	0.153931464471513	0.144588620446112
0.001	3.2	0.15	0.1	0.1	0.549868	1	-1	0.132301	0	-0.6	123.622	138.917	15.475	10.768	0.127068133307064	0.0783614502563622	461996.886	5.056	0.0399927052852323	0.0367466299521736	0.960007294714768	0.0367466299521736	0.154000990101527	0.14458052631766
0.001	3.2	0.15	0.1	0.1	0.549868	1	-1	0.132301	0	-0.6	128.222	137.092	15.724	11.004	0.12487697214893	0.0813819317425223	461357.978	4.999	0.0380759345310608	0.0370707086657788	0.961924065468939	0.0370707086657788	0.153968209454137	0.144344648128805
0.001	3.2	0.15	0.1	0.1	0.549868	1	-1	0.132301	0	-0.6	123.206	140.799	15.294	10.832	0.126626789220202	0.0782141497631856	459211.581	4.951	0.0395339593709414	0.0357678190080949	0.960466040629059	0.0357678190080949	0.15399438741745	0.144592029441817
0.001	3.2	0.15	0.1	0.1	0.527685	1	-1	0.166966	0	-0.2	122.038	140.225	12.622	9.699	0.104581699117933	0.0700580939948288	459705.94	5.182	0.0412988240500578	0.0373539277731362	0.958701175949942	0.0373539277731362	0.152968603302024	0.148549176771813
0.001	3.2	0.15	0.1	0.1	0.527685	1	-1	0.166966	0	-0.2	121.663	140.426	12.712	9.949	0.106748490604325	0.0723653803328037	459699.275	5.117	0.0413885499628046	0.0372491611501167	0.958611450037195	0.0372491611501167	0.152986599588714	0.148491515332795
0.001	3.2	0.15	0.1	0.1	0.527685	1	-1	0.166966	0	-0.2	124.34	137.327	12.507	9.621	0.101801840641699	0.0708598987613276	457737.775	5.043	0.0396515221234528	0.0371103809866314	0.960348477876547	0.0371103809866314	0.15294551518745	0.148529138852858
0.001	3.2	0.15	0.1	0.1	0.527685	1	-1	0.166966	0	-0.2	121.349	142.491	12.935	10.003	0.107735036033768	0.0707441979011374	459009.772	5.266	0.041923943260256	0.0374224881782773	0.958076056739744	0.0374224881782773	0.152994793341778	0.148532030335369
0.001	3.2	0.15	0.1	0.1	0.527685	1	-1	0.166966	0	-0.2	121.052	137.122	12.167	9.456	0.101636140644809	0.0695991399866561	457906.686	5.083	0.0407063447178728	0.0374183162735031	0.959293655282127	0.0374183162735031	0.152944138966125	0.148560646500611
0.001	3.2	0.15	0.1	0.1	0.527685	1	-1	0.166966	0	-0.2	124.299	136.183	12.41	9.646	0.101126192787063	0.0719865165345228	458800.015	5.052	0.0395849276818823	0.0376921679984231	0.960415072318118	0.0376921679984231	0.152939903594193	0.148500983525555
0.001	3.2	0.15	0.1	0.1	0.527685	1	-1	0.166966	0	-0.2	119.879	146.704	13.367	10.47	0.112499064270276	0.0720013091067145	461195.806	5.342	0.042976579517676	0.0367500739237579	0.957023420482324	0.0367500739237579	0.153034360978297	0.148500613844088
0.001	3.2	0.15	0.1	0.1	0.527685	1	-1	0.166966	0	-0.2	119.099	138.275	12.593	9.63	0.106669648561744	0.0702323124070558	457902.165	5.059	0.0411219582428883	0.036976718501167	0.958878041757112	0.036976718501167	0.15298594476613	0.148544822875989
0.001	3.2	0.15	0.1	0.1	0.527685	1	-1	0.166966	0	-0.2	118.975	140.036	12.604	9.731	0.107883202120037	0.0703573578627053	455831.54	5.145	0.0421278130426346	0.0372678897173201	0.957872186957365	0.0372678897173201	0.152996023935208	0.148541697862506
0.001	3.2	0.15	0.1	0.1	0.527685	1	-1	0.166966	0	-0.2	118.192	139.616	12.367	9.572	0.105641138325696	0.0697089703278997	457049.846	5.08	0.0417540583314154	0.0370008930119506	0.958245941668585	0.0370008930119506	0.152977402474364	0.148557901728356
0.001	3.2	0.15	0.1	0.1	1	1	0	1	-0.2	0	228.697	37.599	6.447	3.351	0.0282552023744239	0.0898518123751386	609713.771	1.373	0.00596850650377963	0.0370556454385558	0.99403149349622	0.0370556454385558	0.155338280356164	0.147604445628746
0.001	3.2	0.15	0.1	0.1	1	1	0	1	-0.2	0	253.32	0	0	0	0	0	629000.481	0	0	0	1	0	0.1511	0
0.001	3.2	0.15	0.1	0.1	1	1	0	1	-0.2	0	253.468	0	0	0	0	0	642543.552	0	0	0	1	0	0.1511	0
0.001	3.2	0.15	0.1	0.1	1	1	0	1	-0.2	0	232.592	31.8579999999999	5.42	2.82599999999999	0.023732552794571	0.0899735685815413	613905.847	1.137	0.00497146452713911	0.0365859929937796	0.995028535472861	0.0365859929937796	0.154659882919186	0.147600792942554
0.001	3.2	0.15	0.1	0.1	1	1	0	1	-0.2	0	228.755	37.43	6.32900000000001	3.299	0.0280598441023262	0.089102586106647	608858.792	1.349	0.00593090569469837	0.0370353690013737	0.994069094305302	0.0370353690013737	0.155308976615349	0.147626922416801
0.001	3.2	0.15	0.1	0.1	1	1	0	1	-0.2	0	220.761	45.114	7.387	4.068	0.0337835945970711	0.0904898019028702	608995.228	1.677	0.00760348975721538	0.0376295015498581	0.992396510242785	0.0376295015498581	0.156167539189561	0.147585305942914
0.001	3.2	0.15	0.1	0.1	1	1	0	1	-0.2	0	222.774	44.572	7.439	3.984	0.0337515681300067	0.0902519453150377	613962.531	1.605	0.00723698199448013	0.0365296182958836	0.99276301800552	0.0365296182958836	0.156162735219501	0.147592441640549
0.001	3.2	0.15	0.1	0.1	1	1	0	1	-0.2	0	225.808	39.1500000000002	6.56599999999998	3.495	0.0299752989994323	0.0932870813240108	612872.094	1.47	0.00665826638194987	0.0381348624623117	0.99334173361805	0.0381348624623117	0.155596294849915	0.14750138756028
0.001	3.2	0.15	0.1	0.1	1	1	0	1	-0.2	0	254.265	0	0	0	0	0	620378.377	0	0	0	1	0	0.1511	0
0.001	3.2	0.15	0.1	0.1	1	1	0	1	-0.2	0	231.408	31.716	5.43999999999999	2.88300000000001	0.0239195555043739	0.0936852451104316	615206.459	1.19	0.00525778824755954	0.0383099563016323	0.99474221175244	0.0383099563016323	0.154687933325656	0.147489442646687
0.001	3.2	0.15	0.1	0.1	1	1	0	1	0	0	217.033	52.4739999999999	8.07599999999999	0	0.0377033712663651	0	615106.519	1.902	0.00879128008105542	0.0365910381471331	0.991208719918945	0.0365910381471331	0.156755505689955	0.1501
0.001	3.2	0.15	0.1	0.1	1	1	0	1	0	0	224.503	42.034	6.761	0	0.0303417989392599	0	615361.252	1.534	0.00682104251736969	0.0370662137758754	0.99317895748263	0.0370662137758754	0.155651269840889	0.1501
0.001	3.2	0.15	0.1	0.1	1	1	0	1	0	0	253.524	0	0	0	0	0	641994.685	0	0	0	1	0	0.1511	0
0.001	3.2	0.15	0.1	0.1	1	1	0	1	0	0	254.063	0	0	0	0	0	627517.811	0	0	0	1	0	0.1511	0
0.001	3.2	0.15	0.1	0.1	1	1	0	1	0	0	253.731	0	0	0	0	0	627890.691	0	0	0	1	0	0.1511	0
0.001	3.2	0.15	0.1	0.1	1	1	0	1	0	0	213.481	60.9389999999999	9.34300000000001	0	0.0442473290610059	0	614123.111	2.19199999999999	0.0102705907344982	0.0362788664781647	0.989729409265502	0.0362788664781647	0.157737099359151	0.1501
0.001	3.2	0.15	0.1	0.1	1	1	0	1	0	0	215.1	57.338	8.93699999999999	0	0.0418441143609928	0	614419.048	2.097	0.00972352553309952	0.037011612721581	0.9902764744669	0.037011612721581	0.157376617154149	0.1501
0.001	3.2	0.15	0.1	0.1	1	1	0	1	0	0	212.379	58.6929999999999	8.85899999999999	0	0.0424253084373383	0	615535.363	2.154	0.010205745471575	0.0369009362292915	0.989794254528425	0.0369009362292915	0.157463796265601	0.1501
0.001	3.2	0.15	0.1	0.1	1	1	0	1	0	0	220.422	48.116	7.617	0	0.0346534571473741	0	614722.827	1.793	0.0080859999457011	0.037382053767495	0.991914000054299	0.037382053767495	0.156298018572106	0.1501
0.001	3.2	0.15	0.1	0.1	1	1	0	1	0	0	229.256	36.5750000000001	5.997	0	0.0265582990673774	0	615848.307	1.351	0.00596070390531447	0.0373224850449469	0.994039296094686	0.0373224850449469	0.155083744860107	0.1501
0.001	3.2	0.15	0.1	0.2	1	1	0	1	-0.2	0	182.114	99.826	12.245	41.694	0.0681272626978833	0.421917336546231	572559.723	3.49	0.0191081275756328	0.0355285885684349	0.980891872424367	0.0355285885684349	0.161319089404682	0.137742479903613
0.001	3.2	0.15	0.1	0.2	1	1	0	1	-0.2	0	193.481	86.487	10.822	37.223	0.0563591766704322	0.432066016701227	573551.585	3.061	0.015709125097986	0.0355396792313148	0.984290874902014	0.0355396792313148	0.159553876500565	0.137438019498963
0.001	3.2	0.15	0.1	0.2	1	1	0	1	-0.2	0	199.715	78.365	10.263	34.566	0.0524539932746356	0.446910732438508	568188.284	2.747	0.0138243017935022	0.0356544449234232	0.986175698206498	0.0356544449234232	0.158968098991195	0.136992678026845
0.001	3.2	0.15	0.1	0.2	1	1	0	1	-0.2	0	188.47	91.806	11.352	38.977	0.0607788139180087	0.427969090828566	568313.571	3.195	0.0168310177928264	0.0353278632046785	0.983168982207174	0.0353278632046785	0.160216822087701	0.137560927275143
0.001	3.2	0.15	0.1	0.2	1	1	0	1	-0.2	0	182.928	95.417	11.558	39.895	0.063752891531277	0.420873586193923	567095.108	3.297	0.0178599199288857	0.0347452647222017	0.982140080071114	0.0347452647222017	0.160662933729692	0.137773792414182
0.001	3.2	0.15	0.1	0.2	1	1	0	1	-0.2	0	184.491	94.424	11.594	40.001	0.063559369939151	0.427451634477387	571789.3	3.304	0.0177735173297552	0.0351900716985508	0.982226482670245	0.0351900716985508	0.160633905490873	0.137576450965678
0.001	3.2	0.15	0.1	0.2	1	1	0	1	-0.2	0	191.271	88.3700000000001	11.256	38.692	0.0593376961122728	0.44094904117392	570137.761	3.116	0.0161313270426661	0.0356124967167694	0.983868672957334	0.0356124967167694	0.160000654416841	0.137171528764782
0.001	3.2	0.15	0.1	0.2	1	1	0	1	-0.2	0	189.763	91.124	11.518	39.131	0.0617176696397694	0.432631318305008	569938.646	3.216	0.0168965875351436	0.0356052009912756	0.983103412464856	0.0356052009912756	0.160357650445965	0.13742106045085
0.001	3.2	0.15	0.1	0.2	1	1	0	1	-0.2	0	185.529	92.2200000000001	11.47	39.247	0.0624258365288227	0.427165109336929	571480.945	3.259	0.017388306946498	0.0356740403740501	0.982611693053502	0.0356740403740501	0.160463875479323	0.137585046719892
0.001	3.2	0.15	0.1	0.2	1	1	0	1	-0.2	0	184.898	95.166	11.941	40.379	0.0649200731215728	0.426851496164566	570975.581	3.34	0.0178953757160402	0.0354533259514503	0.98210462428396	0.0354533259514503	0.160838010968236	0.137594455115063
0.001	3.2	0.15	0.1	0.2	1	0.8	0	1	-0.2	0	180.966	101.905	12.491	43.081	0.0702253064327632	0.427498484776694	563232.193	3.577	0.0197082602931615	0.0355039147044863	0.980291739706838	0.0355039147044863	0.159327036771932	0.137575045456699
0.001	3.2	0.15	0.1	0.2	1	0.8	0	1	-0.2	0	180.861	104.749	12.561	43.781	0.0707623353490278	0.423752315555805	563838.841	3.665	0.020251667591217	0.035453433843683	0.979748332408783	0.035453433843683	0.159391480241883	0.137687430533326
0.001	3.2	0.15	0.1	0.2	1	0.8	0	1	-0.2	0	188.875	92.988	11.826	40.6	0.0630843626676203	0.438904845630375	561629.727	3.336	0.0175050047727054	0.0361251310726973	0.982494995227295	0.0361251310726973	0.158470123520114	0.137232854631089
0.001	3.2	0.15	0.1	0.2	1	0.8	0	1	-0.2	0	187.171	93.188	11.664	39.761	0.0627096624295465	0.428440085191604	563343.309	3.345	0.0176088662298428	0.036168261502573	0.982391133770157	0.036168261502573	0.158425159491546	0.137546797444252
0.001	3.2	0.15	0.1	0.2	1	0.8	0	1	-0.2	0	186.963	94.483	11.866	40.484	0.0640800129084635	0.430929234836597	561909.733	3.279	0.0173899549869188	0.0351048911412139	0.982610045013081	0.0351048911412139	0.158589601549016	0.137472122954902
0.001	3.2	0.15	0.1	0.2	1	0.8	0	1	-0.2	0	185.517	97.625	12.249	42.547	0.0663712573454915	0.438381548711234	564897.513	3.409	0.0181740412486886	0.0351924608941252	0.981825958751311	0.0351924608941252	0.158864550881459	0.137248553538663
0.001	3.2	0.15	0.1	0.2	1	0.8	0	1	-0.2	0	183.538	100.849	12.671	43.228	0.0698261656126931	0.430756568774799	564369.929	3.562	0.0192542857304302	0.0356647740652757	0.98074571426957	0.0356647740652757	0.159279139873523	0.137477302936756
0.001	3.2	0.15	0.1	0.2	1	0.8	0	1	-0.2	0	180.529	105.551	12.898	44.581	0.0719032790630908	0.423375165119585	559875.814	3.702	0.0202600538590084	0.0351347064566741	0.979739946140992	0.0351347064566741	0.159528393487571	0.137698745046412
0.001	3.2	0.15	0.1	0.2	1	0.8	0	1	-0.2	0	179.192	104.397	12.607	44.294	0.0706544368978658	0.426621606126281	560434.18	3.653	0.020063564014193	0.0352219268463003	0.979936435985807	0.0352219268463003	0.159378532427744	0.137601351816212
0.001	3.2	0.15	0.1	0.2	1	0.8	0	1	-0.2	0	184.557	102.556	12.446	44.128	0.0679809714974399	0.432927680860287	562598.735	3.607	0.0193425079770829	0.0354611183488909	0.980657492022917	0.0354611183488909	0.159057716579693	0.137412169574191
0.001	3.2	0.15	0.1	0.2	0.099862	1	0.8	0.107058	0	-0.2	191.15	92.185	12.003	36.028	0.0632464691722829	0.392138656898902	570481.382	3.198	0.0165830890560841	0.0349056503332519	0.983416910943916	0.0349056503332519	0.159679053867808	0.139895287702941
0.001	3.2	0.15	0.1	0.2	0.099862	1	0.8	0.107058	0	-0.2	208.849	66.982	9.353	27.508	0.0452820508856512	0.413203183290116	569764.775	2.437	0.0116590370450558	0.0367564249010005	0.988340962954944	0.0367564249010005	0.157469504791244	0.139331005693197
0.001	3.2	0.15	0.1	0.2	0.099862	1	0.8	0.107058	0	-0.2	185.93	94.979	11.874	36.53	0.0644463583752152	0.387162887403368	570137.573	3.363	0.017861495963032	0.0356683376641762	0.982138504036968	0.0356683376641762	0.159826635272228	0.140028579909888
0.001	3.2	0.15	0.1	0.2	0.099862	1	0.8	0.107058	0	-0.2	180.669	99.728	12.343	37.844	0.068860439470359	0.38060512591958	569220.707	3.521	0.0192418964229289	0.0355346276703353	0.980758103577071	0.0355346276703353	0.160369548972635	0.140204250929534
0.001	3.2	0.15	0.1	0.2	0.099862	1	0.8	0.107058	0	-0.2	191.956	86.531	11.088	33.935	0.058803625668386	0.396787315833763	570394.696	3.019	0.0157736065616016	0.0353236845578573	0.984226393438398	0.0353236845578573	0.159132602510201	0.139770758218743
0.001	3.2	0.15	0.1	0.2	0.099862	1	0.8	0.107058	0	-0.2	183.501	101.038	12.536	38.606	0.0688617725668941	0.383455512593454	568149.529	3.53	0.0189711771968192	0.0350878164739518	0.981028822803181	0.0350878164739518	0.16036971293799	0.140127894030213
0.001	3.2	0.15	0.1	0.2	0.099862	1	0.8	0.107058	0	-0.2	183.905	97.117	12.265	36.825	0.0671373444960418	0.38057841037523	569001.813	3.413	0.0183214106013761	0.0354239158604443	0.981678589398624	0.0354239158604443	0.160157615424407	0.140204966592482
0.001	3.2	0.15	0.1	0.2	0.099862	1	0.8	0.107058	0	-0.2	186.696	98.32	12.311	37.68	0.0662726682586744	0.384381073116493	562349.325	3.429	0.0180729019633689	0.0350022972284813	0.981927098036631	0.0350022972284813	0.16005126382697	0.140103099874276
0.001	3.2	0.15	0.1	0.2	0.099862	1	0.8	0.107058	0	-0.2	193.017	87.493	11.115	34.159	0.0580738515550102	0.393718741184498	569740.137	3.047	0.0156711508947732	0.0352819188931573	0.984328849105227	0.0352819188931573	0.159042843315521	0.139852959994277
0.001	3.2	0.15	0.1	0.2	0.099862	1	0.8	0.107058	0	-0.2	186.855	93.991	11.977	36.149	0.064646187096143	0.386545266416886	565647.938	3.286	0.0174091604242553	0.0351180773789753	0.982590839575745	0.0351180773789753	0.159851213377611	0.140045124901455
0.001	3.2	0.15	0.1	0.3	1	1	0	1	0	0	254.25	0	0	0	0	0	618088.831	0	0	0	1	0	0.1511	0
0.001	3.2	0.15	0.1	0.3	1	1	0	1	0	0	255.048	0	0	0	0	0	625794.577	0	0	0	1	0	0.1511	0
0.001	3.2	0.15	0.1	0.3	1	1	0	1	0	0	254.168	0	0	0	0	0	637516.684	0	0	0	1	0	0.1511	0
0.001	3.2	0.15	0.1	0.3	1	1	0	1	0	0	223.479	43.043	6.691	0	0.0301417298962399	0	608740.409	1.589	0.00709343956307343	0.0373652644170668	0.992906560436927	0.0373652644170668	0.155621259484436	0.1503
0.001	3.2	0.15	0.1	0.3	1	1	0	1	0	0	226.234	39.299	6.556	0	0.0293214135216433	0	611794.272	1.428	0.0063363021421967	0.0369378629061673	0.993663697857803	0.0369378629061673	0.155498212028246	0.1503
0.001	3.2	0.15	0.1	0.3	1	1	0	1	0	0	254.935	0	0	0	0	0	628061.976	0	0	0	1	0	0.1511	0
0.001	3.2	0.15	0.1	0.3	1	1	0	1	0	0	253.803	0	0	0	0	0	625339.979	0	0	0	1	0	0.1511	0
0.001	3.2	0.15	0.1	0.3	1	1	0	1	0	0	254.543	0	0	0	0	0	642363.496	0	0	0	1	0	0.1511	0
0.001	3.2	0.15	0.1	0.3	1	1	0	1	0	0	221.591	44.6820000000001	6.928	0	0.0317997926449674	0	618567.473	1.69	0.00769739614497835	0.0384543859137769	0.992302603855022	0.0384543859137769	0.155869968896745	0.1503
0.001	3.2	0.15	0.1	0.3	1	1	0	1	0	0	253.303	0	0	0	0	0	631151.424	0	0	0	1	0	0.1511	0
0.001	3.2	0.15	0.1	0.3	0.948242	1	-0.6	0.642409	-0.2	-0.4	169.141	121.628	12.815	87.302	0.0763513513754294	0.72012662238314	547271.905	4.012	0.0233013130948844	0.0332296311485068	0.976698686905116	0.0332296311485068	0.162204272327637	0.121570877357768
0.001	3.2	0.15	0.1	0.3	0.948242	1	-0.6	0.642409	-0.2	-0.4	173.562	113.238	12.242	82.51	0.0713761455148597	0.731126913307432	550957.607	3.761	0.0213940947422963	0.0336342834189109	0.978605905257704	0.0336342834189109	0.161519793057735	0.121122860479082
0.001	3.2	0.15	0.1	0.3	0.948242	1	-0.6	0.642409	-0.2	-0.4	177.57	108.161	11.872	79.455	0.0673905201050856	0.736963424334324	547147.63	3.625	0.0201361946270626	0.0337943337779301	0.979863805372937	0.0337943337779301	0.160971458366259	0.120885152633836
0.001	3.2	0.15	0.1	0.3	0.948242	1	-0.6	0.642409	-0.2	-0.4	175.379	113.63	12.224	83.048	0.069992757297893	0.73181517505948	548605.416	3.726	0.0209331517570898	0.0329393625048765	0.97906684824291	0.0329393625048765	0.16132946916295	0.121094829140275
0.001	3.2	0.15	0.1	0.3	0.948242	1	-0.6	0.642409	-0.2	-0.4	171.484	116.636	12.729	84.478	0.074655965181169	0.726869606170937	547293.112	3.793	0.0217181234945924	0.0327614616655989	0.978281876505408	0.0327614616655989	0.161971024350172	0.121296250934664
0.001	3.2	0.15	0.1	0.3	0.948242	1	-0.6	0.642409	-0.2	-0.4	167.152	120.25	12.541	85.7920000000001	0.0759102921950094	0.717379632905357	548074.256	3.936	0.0232592127650486	0.0331292248591867	0.976740787234951	0.0331292248591867	0.162143592252428	0.121682756003532
0.001	3.2	0.15	0.1	0.3	0.948242	1	-0.6	0.642409	-0.2	-0.4	174.001	110.477	12.114	80.595	0.0700909986646667	0.731944998126102	546562.951	3.64	0.0206298423567328	0.0331660524947432	0.979370157643267	0.0331660524947432	0.161342985021567	0.12108954174147
0.001	3.2	0.15	0.1	0.3	0.948242	1	-0.6	0.642409	-0.2	-0.4	174.846	111.253	12.351	81.733	0.0711894224068704	0.736517404229031	550664.787	3.678	0.020759261664595	0.033225844854573	0.979240738335405	0.033225844854573	0.161494104051046	0.120903318020259
0.001	3.2	0.15	0.1	0.3	0.948242	1	-0.6	0.642409	-0.2	-0.4	171.119	113.682	12.498	82.108	0.07380236546407	0.725251992047995	547432.506	3.744	0.0216675710065897	0.0330822409416154	0.97833242899341	0.0330822409416154	0.161853587740005	0.121362132685907
0.001	3.2	0.15	0.1	0.3	0.948242	1	-0.6	0.642409	-0.2	-0.4	176.236	112.144	12.505	82.277	0.0716145071652251	0.737775684320058	548904.315	3.667	0.0205413691002564	0.0331048137544258	0.979458630899744	0.0331048137544258	0.161552586395938	0.120852071128447
0.001	3.2	0.15	0.1	0.3	0.950092	1	-0.8	0.606727	-0.2	-0.4	174.431	112.289	12.475	81.381	0.0717224166954033	0.725670096553869	547125.363	3.702	0.0208830317932168	0.0330718980914375	0.979116968206783	0.0330718980914375	0.161691891463753	0.120568303426923
0.001	3.2	0.15	0.1	0.3	0.950092	1	-0.8	0.606727	-0.2	-0.4	170.441	119.463	13.006	86.803	0.0768320459649367	0.728557640760116	549839.476	3.933	0.0227478902315677	0.0331574512807398	0.977252109768432	0.0331574512807398	0.162389482782236	0.120447609305557
0.001	3.2	0.15	0.1	0.3	0.950092	1	-0.8	0.606727	-0.2	-0.4	170.092	119.168	12.832	86.05	0.076132546354912	0.724273762131835	545789.098	3.885	0.0225330280192154	0.0327493504339527	0.977466971980785	0.0327493504339527	0.162293983709897	0.120626667678399
0.001	3.2	0.15	0.1	0.3	0.950092	1	-0.8	0.606727	-0.2	-0.4	175.059	112.188	12.488	82.024	0.0715644648892654	0.733008317161295	545412.227	3.711	0.0208536422053483	0.0332324471766174	0.979146357794652	0.0332324471766174	0.161670327118693	0.120261579087712
0.001	3.2	0.15	0.1	0.3	0.950092	1	-0.8	0.606727	-0.2	-0.4	170.587	116.379	12.44	85.22	0.0735313830726542	0.735672890530976	548449.399	3.777	0.0218409662472595	0.0327733651754784	0.97815903375274	0.0327733651754784	0.161938860308973	0.120150204743737
0.001	3.2	0.15	0.1	0.3	0.950092	1	-0.8	0.606727	-0.2	-0.4	173.425	116.315	12.639	84.516	0.0732710385111887	0.728222236120706	547632.26	3.76	0.0213848616464904	0.0324703774679223	0.97861513835351	0.0324703774679223	0.161903316809374	0.120461628612402
0.001	3.2	0.15	0.1	0.3	0.950092	1	-0.8	0.606727	-0.2	-0.4	166.777	120.33	12.609	85.317	0.0761090268464015	0.71039778815449	548571.785	3.952	0.0232763824288934	0.0330634495309392	0.976723617571107	0.0330634495309392	0.162290772712761	0.121206658275139
0.001	3.2	0.15	0.1	0.3	0.950092	1	-0.8	0.606727	-0.2	-0.4	179.739	107.247	11.976	79.048	0.0675375861372826	0.739522706079607	545432.618	3.57	0.0197060850457511	0.0337682756532825	0.980293914954249	0.0337682756532825	0.161120558141379	0.11998928942197
0.001	3.2	0.15	0.1	0.3	0.950092	1	-0.8	0.606727	-0.2	-0.4	172.237	116.199	12.5	83.688	0.07341015897125	0.722307944641955	544973.65	3.788	0.0216065376771237	0.0328812082309987	0.978393462322876	0.0328812082309987	0.161922310207924	0.120708835291346
0.001	3.2	0.15	0.1	0.3	0.950092	1	-0.8	0.606727	-0.2	-0.4	167.776	116.704	12.488	83.01	0.0750544431409058	0.713529714007301	546790.346	3.824	0.0225493972542459	0.0330168255247396	0.977450602745754	0.0330168255247396	0.162146795841101	0.121075749443277
0.001	3.2	0.15	0.1	0.3	0.591437	1	-1	0.291253	1	-0.2	145.319	124.081	13.147	80.736	0.0913665145786257	0.653207521002619	503078.83	4.864	0.0326788556091874	0.0395329185321681	0.967321144390813	0.0395329185321681	0.154606283998058	0.166148531390545
0.001	3.2	0.15	0.1	0.3	0.591437	1	-1	0.291253	1	-0.2	145.59	123.182	13.161	79.806	0.0915564452848366	0.652339854739257	504580.637	4.743	0.0319202387924687	0.0388689243356455	0.968079761207531	0.0388689243356455	0.154611494006253	0.166129073506049
0.001	3.2	0.15	0.1	0.3	0.591437	1	-1	0.291253	1	-0.2	145.317	128.338	13.347	82.866	0.0926932541360525	0.649587964267907	503344.737	4.93	0.0331707037085115	0.0388122365532564	0.966829296291489	0.0388122365532564	0.154642677923531	0.166067360876208
0.001	3.2	0.15	0.1	0.3	0.591437	1	-1	0.291253	1	-0.2	143.647	128.2	13.413	83.593	0.0940656054969747	0.654058710009489	505488.841	5.012	0.0339853183927389	0.0393547144224203	0.966014681607261	0.0393547144224203	0.154680323030948	0.166167619763666
0.001	3.2	0.15	0.1	0.3	0.591437	1	-1	0.291253	1	-0.2	149.5	121.445	13.345	81.431	0.0896707544070657	0.672124044508692	506092.854	4.846	0.0315564799476934	0.040233078419669	0.968443520052307	0.040233078419669	0.154559767431216	0.166572744645091
0.001	3.2	0.15	0.1	0.3	0.591437	1	-1	0.291253	1	-0.2	143.004	127.709	13.176	82.431	0.0927509410290614	0.648936390095684	504988.415	4.958	0.0337627738881402	0.0392474822527926	0.96623722611186	0.0392474822527926	0.154644260338462	0.166052748973546
0.001	3.2	0.15	0.1	0.3	0.591437	1	-1	0.291253	1	-0.2	149.491	123.462	13.066	80.943	0.0881807178040057	0.6592154999721	503434.494	4.789	0.0313477661927745	0.0392481890389585	0.968652233807226	0.0392481890389585	0.154518894088153	0.166283263563244
0.001	3.2	0.15	0.1	0.3	0.591437	1	-1	0.291253	1	-0.2	145.93	124.589	13.193	80.515	0.0914604952429392	0.652418941204705	504456.216	4.85	0.0326642902174808	0.0395629139309228	0.967335709782519	0.0395629139309228	0.154608861991059	0.166130847062744
0.001	3.2	0.15	0.1	0.3	0.591437	1	-1	0.291253	1	-0.2	145.2	129.061	13.725	84.976	0.0948920850337255	0.660945710549249	504433.197	5.017	0.0336008445664935	0.0391181197404341	0.966399155433507	0.0391181197404341	0.154702994273769	0.166322064469751
0.001	3.2	0.15	0.1	0.3	0.591437	1	-1	0.291253	1	-0.2	139.679	128.715	13.503	82.177	0.0973713449712186	0.642310185323178	503620.671	5.032	0.0350358495236003	0.039551545385972	0.9649641504764	0.039551545385972	0.15477100310104	0.165904152753372
0.001	3.2	0.15	0.1	0.3	0.577108	1	-1	0.241007	1	-0.2	142.507	124.059	12.353	78.595	0.0875886084571172	0.637435696275424	493474.405	4.771	0.0329092536117437	0.0389285893666744	0.967090746388256	0.0389285893666744	0.154126134726273	0.160029692785142
0.001	3.2	0.15	0.1	0.3	0.577108	1	-1	0.241007	1	-0.2	139.753	130.289	13.032	83.575	0.0943457397788484	0.644838319320277	494746.461	5	0.0350091914066754	0.0387408807353577	0.964990808593325	0.0387408807353577	0.15428244339086	0.160128749208788
0.001	3.2	0.15	0.1	0.3	0.577108	1	-1	0.241007	1	-0.2	139.739	133.508	13.682	85.498	0.0984279425936447	0.643178709567223	496712.3	5.033	0.0350490280004631	0.0380396564284308	0.964950971999537	0.0380396564284308	0.154376874539253	0.160106541539183
0.001	3.2	0.15	0.1	0.3	0.577108	1	-1	0.241007	1	-0.2	137.65	136.965	13.595	87.281	0.0997739504264812	0.641162340407559	498618.924	5.128	0.0361812746699804	0.0378989067319127	0.96381872533002	0.0378989067319127	0.154408010930846	0.160079559979202
0.001	3.2	0.15	0.1	0.3	0.577108	1	-1	0.241007	1	-0.2	137.545	132.918	13.072	84.447	0.0958932198927739	0.637314107430842	495547.427	4.984	0.0353478517779151	0.0377735509915471	0.964652148222085	0.0377735509915471	0.154318240319848	0.1600280657732
0.001	3.2	0.15	0.1	0.3	0.577108	1	-1	0.241007	1	-0.2	142.476	127.274	12.923	81.26	0.091975635706471	0.643054609542115	493356.236	4.914	0.0338570744192823	0.0389679442949909	0.966142925580718	0.0389679442949909	0.154227617195416	0.160104880924482
0.001	3.2	0.15	0.1	0.3	0.577108	1	-1	0.241007	1	-0.2	143.386	129.893	12.898	83.125	0.0911336250788897	0.644382794324352	497581.917	4.945	0.0336246147132889	0.0385773157270123	0.966375385286711	0.0385773157270123	0.154208139468775	0.160122653710381
0.001	3.2	0.15	0.1	0.3	0.577108	1	-1	0.241007	1	-0.2	140.794	132.826	13.701	85.821	0.0978026329707156	0.647801129488756	494161.686	5.117	0.035209437465389	0.0387108667848984	0.964790562534611	0.0387108667848984	0.154362409626932	0.160168395341983
0.001	3.2	0.15	0.1	0.3	0.577108	1	-1	0.241007	1	-0.2	139.59	131.399	13.194	84.108	0.0953399123113926	0.642887162342323	497074.68	4.996	0.0347423279467308	0.0383022855174045	0.965257672053269	0.0383022855174045	0.154305440987552	0.160102640269965
0.001	3.2	0.15	0.1	0.3	0.577108	1	-1	0.241007	1	-0.2	142.339	129.46	13.547	84.507	0.0959813465769948	0.65552455543694	497404.942	4.967	0.0339144532825607	0.0386734600378879	0.966085546717439	0.0386734600378879	0.154320278901558	0.160271744512686
0.001	3.2	0.15	0.1	0.3	0.081329	1	0.8	0.088697	0	-0.2	182.309	100.522	12.041	69.026	0.0668593963699834	0.688187905158895	566041.669	3.42	0.0186513411646252	0.0342527684396209	0.981348658835375	0.0342527684396209	0.160086255799819	0.13168556892395
0.001	3.2	0.15	0.1	0.3	0.081329	1	0.8	0.088697	0	-0.2	181.526	103.855	12.379	69.971	0.0685453997681233	0.674922996403229	569293.939	3.539	0.0193179172550814	0.0342470749912251	0.980682082744919	0.0342470749912251	0.160292689836707	0.132048219458262
0.001	3.2	0.15	0.1	0.3	0.081329	1	0.8	0.088697	0	-0.2	181.609	104.844	12.429	71.529	0.0689265165083626	0.684714943516462	568112.725	3.51	0.0191174558792584	0.0336999803698017	0.980882544120741	0.0336999803698017	0.160339353720837	0.131780516534859
0.001	3.2	0.15	0.1	0.3	0.081329	1	0.8	0.088697	0	-0.2	184.504	100.83	12.25	68.545	0.0670193654885784	0.683177244060445	571101.153	3.366	0.0180606156502842	0.0336660001341306	0.981939384349716	0.0336660001341306	0.160105842397904	0.13182255583868
0.001	3.2	0.15	0.1	0.3	0.081329	1	0.8	0.088697	0	-0.2	184.729	98.855	12.19	67.501	0.0665006975204017	0.684841228272123	574518.582	3.366	0.0180810014004068	0.0343284055892319	0.981918998599593	0.0343284055892319	0.160042336759307	0.131777064024558
0.001	3.2	0.15	0.1	0.3	0.081329	1	0.8	0.088697	0	-0.2	188.975	92.721	11.697	64.057	0.0623766772395567	0.692778469193027	574660.064	3.18	0.0166832401839949	0.0346296279942486	0.983316759816005	0.0346296279942486	0.159537392252243	0.13156006708067
0.001	3.2	0.15	0.1	0.3	0.081329	1	0.8	0.088697	0	-0.2	186.884	98.833	12.183	67.854	0.0657759534948768	0.688777721749329	570079.875	3.326	0.0175879103181744	0.0338714640235018	0.982412089681826	0.0338714640235018	0.159953599195039	0.1316694438751
0.001	3.2	0.15	0.1	0.3	0.081329	1	0.8	0.088697	0	-0.2	185.261	101.542	12.044	68.647	0.0664064370725187	0.680970025717785	568413.817	3.436	0.0185949752764519	0.0341334364687808	0.981405024723548	0.0341334364687808	0.160030795522322	0.131882899179599
0.001	3.2	0.15	0.1	0.3	0.081329	1	0.8	0.088697	0	-0.2	182.51	103.899	12.553	70.827	0.0693874539535919	0.683765701196417	567184.827	3.533	0.0191293002237891	0.0342343591380785	0.980870699776211	0.0342343591380785	0.160395790841709	0.131806467956078
0.001	3.2	0.15	0.1	0.3	0.081329	1	0.8	0.088697	0	-0.2	187.548	96.725	12.02	66.103	0.0644762172366652	0.685604251406154	569865.93	3.26	0.0172285497346826	0.0338927412439998	0.982771450265317	0.0338927412439998	0.159794459656549	0.131756203666425
0.001	3.2	0.15	0.2	0	1	1	0	1	0	0	254.419	0	0	0	0	0	643024.071	0	0	0	1	0	0.1512	0
0.001	3.2	0.15	0.2	0	1	1	0	1	0	0	254.026	0	0	0	0	0	643194.928	0	0	0	1	0	0.1512	0
0.001	3.2	0.15	0.2	0	1	1	0	1	0	0	253.788	0	0	0	0	0	642683.041	0	0	0	1	0	0.1512	0
0.001	3.2	0.15	0.2	0	1	1	0	1	0	0	253.77	0	0	0	0	0	643652.781	0	0	0	1	0	0.1512	0
0.001	3.2	0.15	0.2	0	1	1	0	1	0	0	254.003	0	0	0	0	0	643882.009	0	0	0	1	0	0.1512	0
0.001	3.2	0.15	0.2	0	1	1	0	1	0	0	253.793	0	0	0	0	0	644223.071	0	0	0	1	0	0.1512	0
0.001	3.2	0.15	0.2	0	1	1	0	1	0	0	254.759	0	0	0	0	0	643941.643	0	0	0	1	0	0.1512	0
0.001	3.2	0.15	0.2	0	1	1	0	1	0	0	253.24	0	0	0	0	0	642552.786	0	0	0	1	0	0.1512	0
0.001	3.2	0.15	0.2	0	1	1	0	1	0	0	253.89	0	0	0	0	0	644291.944	0	0	0	1	0	0.1512	0
0.001	3.2	0.15	0.2	0	1	1	0	1	0	0	254.321	0	0	0	0	0	643275.539	0	0	0	1	0	0.1512	0
0.001	3.2	0.15	0.2	0	1	0.8	0	1	0	0	254.125	0	0	0	0	0	622681.124	0	0	0	1	0	0.151	0
0.001	3.2	0.15	0.2	0	1	0.8	0	1	0	0	254.039	0	0	0	0	0	604561.228	0	0	0	1	0	0.151	0
0.001	3.2	0.15	0.2	0	1	0.8	0	1	0	0	219.581	30.197	15.25	0	0.0720435784323431	0	598135.481	1.106	0.00520807648679343	0.038034014891978	0.994791923513207	0.038034014891978	0.159645229411881	0.15
0.001	3.2	0.15	0.2	0	1	0.8	0	1	0	0	253.766	0	0	0	0	0	635889.044	0	0	0	1	0	0.151	0
0.001	3.2	0.15	0.2	0	1	0.8	0	1	0	0	253.382	0	0	0	0	0	642182.83	0	0	0	1	0	0.151	0
0.001	3.2	0.15	0.2	0	1	0.8	0	1	0	0	255.601	0	0	0	0	0	643837.31	0	0	0	1	0	0.151	0
0.001	3.2	0.15	0.2	0	1	0.8	0	1	0	0	254.132	0	0	0	0	0	638994.952	0	0	0	1	0	0.151	0
0.001	3.2	0.15	0.2	0	1	0.8	0	1	0	0	222.187	27.925	14.785	0	0.067028503410776	0	604112.748	1.029	0.00464437933950931	0.0373904045311803	0.995355620660491	0.0373904045311803	0.159043420409293	0.15
0.001	3.2	0.15	0.2	0	1	0.8	0	1	0	0	254.292	0	0	0	0	0	627380.148	0	0	0	1	0	0.151	0
0.001	3.2	0.15	0.2	0	1	0.8	0	1	0	0	212.437	35.3940000000001	17.446	0	0.0839163354880681	0	590274.205	1.323	0.00633648566339601	0.037709438981981	0.993663514336604	0.037709438981981	0.161069960258568	0.15
0.001	3.2	0.15	0.2	0.1	1	1	0	1	0	0	253.936	0	0	0	0	0	643562.14	0	0	0	1	0	0.1512	0
0.001	3.2	0.15	0.2	0.1	1	1	0	1	0	0	254.315	0	0	0	0	0	643235.485	0	0	0	1	0	0.1512	0
0.001	3.2	0.15	0.2	0.1	1	1	0	1	0	0	254.133	0	0	0	0	0	643309.375	0	0	0	1	0	0.1512	0
0.001	3.2	0.15	0.2	0.1	1	1	0	1	0	0	254.535	0	0	0	0	0	643715.246	0	0	0	1	0	0.1512	0
0.001	3.2	0.15	0.2	0.1	1	1	0	1	0	0	253.718	0	0	0	0	0	642508.599	0	0	0	1	0	0.1512	0
0.001	3.2	0.15	0.2	0.1	1	1	0	1	0	0	253.473	0	0	0	0	0	643576.67	0	0	0	1	0	0.1512	0
0.001	3.2	0.15	0.2	0.1	1	1	0	1	0	0	253.807	0	0	0	0	0	643687.447	0	0	0	1	0	0.1512	0
0.001	3.2	0.15	0.2	0.1	1	1	0	1	0	0	253.455	0	0	0	0	0	643483.061	0	0	0	1	0	0.1512	0
0.001	3.2	0.15	0.2	0.1	1	1	0	1	0	0	255.289	0	0	0	0	0	644237.966	0	0	0	1	0	0.1512	0
0.001	3.2	0.15	0.2	0.1	1	1	0	1	0	0	253.926	0	0	0	0	0	643702.801	0	0	0	1	0	0.1512	0
0.001	3.2	0.15	0.2	0.2	0.600106	1	-1	0.355176	1	-1	208	42.969	28.832	20.993	0.14276119158398	0.496925144194623	557618.197	1.453	0.00719547873537061	0.03435181365121	0.992804521264629	0.03435181365121	0.156487375553412	0.130609993875147
0.001	3.2	0.15	0.2	0.2	0.600106	1	-1	0.355176	1	-1	209.168	42.44	29.248	20.673	0.142050188928402	0.49163379294568	550005.161	1.433	0.00690149885435213	0.0341753324324201	0.993098501145648	0.0341753324324201	0.15646602286386	0.13083988827113
0.001	3.2	0.15	0.2	0.2	0.600106	1	-1	0.355176	1	-1	191.164	56.9359999999999	34.435	25.751	0.182260815076422	0.456510699396825	559677.11	1.93	0.0101338567371814	0.0342871077611795	0.989866143262819	0.0342871077611795	0.157673620346212	0.132365888341166
0.001	3.2	0.15	0.2	0.2	0.600106	1	-1	0.355176	1	-1	194.981	54.103	33.896	25.419	0.176931003550731	0.474205149941271	559927.377	1.803	0.00928238430737286	0.0339502321987308	0.990717615692627	0.0339502321987308	0.157513556512435	0.131597114009472
0.001	3.2	0.15	0.2	0.2	0.600106	1	-1	0.355176	1	-1	208.829	42.366	28.555	20.525	0.139699444848324	0.488169713840285	564023.295	1.436	0.00698501856810553	0.0343051903524793	0.993014981431894	0.0343051903524793	0.156395425787796	0.130990392808838
0.001	3.2	0.15	0.2	0.2	0.600106	1	-1	0.355176	1	-1	210.09	41.475	27.8990000000001	19.901	0.135719033860933	0.483053347574017	558647.459	1.427	0.00688218724280869	0.0353956003028354	0.993117812757191	0.0353956003028354	0.156275886881105	0.131212684597282
0.001	3.2	0.15	0.2	0.2	0.600106	1	-1	0.355176	1	-1	212.764	38.301	26.47	18.727	0.125855778621898	0.493121797365946	559772.874	1.353	0.00638037374065833	0.0358365330242966	0.993619626259342	0.0358365330242966	0.155979675572417	0.130775238645482
0.001	3.2	0.15	0.2	0.2	0.600106	1	-1	0.355176	1	-1	216.148	36.4469999999999	25.92	18.059	0.120544030908168	0.498989823176744	556127.438	1.274	0.00588408818097479	0.0356824882089282	0.994115911819025	0.0356824882089282	0.155820154227428	0.130520289354475
0.001	3.2	0.15	0.2	0.2	0.600106	1	-1	0.355176	1	-1	199.749	51.218	33.131	24.335	0.167025889968559	0.478058990308515	553453.706	1.694	0.00848913371324803	0.0332842603204558	0.991510866286752	0.0332842603204558	0.157216088122358	0.131429675436268
0.001	3.2	0.15	0.2	0.2	0.600106	1	-1	0.355176	1	-1	202.824	46.616	30.976	22.444	0.154056334466453	0.4846452560984	551960.53	1.599	0.00785233252448893	0.0347870521168186	0.992147667475511	0.0347870521168186	0.15682658902543	0.131143520629242
0.001	3.2	0.15	0.2	0.2	1	1	0	1	-0.6	0	191.672	48.195	22.189	16.79	0.116588550059734	0.349600993644222	567220.177	1.505	0.00783881604020831	0.0315172582736909	0.992161183959792	0.0315172582736909	0.16868828250896	0.11933591057202
0.001	3.2	0.15	0.2	0.2	1	1	0	1	-0.6	0	196.095	45.132	20.751	15.54	0.108705557737206	0.351073298007549	561398.127	1.456	0.007559008710066	0.0334034610768113	0.992440991289934	0.0334034610768113	0.167505833660581	0.119203403179321
0.001	3.2	0.15	0.2	0.2	1	1	0	1	-0.6	0	217.405	29.662	15.271	10.692	0.071776788099009	0.364850004525584	562916.567	0.96	0.00446457199232256	0.0332660575009487	0.995535428007677	0.0332660575009487	0.161966518214851	0.117963499592697
0.001	3.2	0.15	0.2	0.2	1	1	0	1	-0.6	0	206.319	37.4750000000001	18.317	13.247	0.090853191966677	0.358073994013801	565432.066	1.241	0.00613843543767647	0.033580336760576	0.993861564562324	0.033580336760576	0.164827978795002	0.118573340538758
0.001	3.2	0.15	0.2	0.2	1	1	0	1	-0.6	0	194.465	46.723	21.455	16.268	0.111716224226103	0.350170147149216	563956.994	1.522	0.00782153402360449	0.0329555496624223	0.992178465976395	0.0329555496624223	0.167957433633915	0.119284686756571
0.001	3.2	0.15	0.2	0.2	1	1	0	1	-0.6	0	197.717	44.507	20.802	15.255	0.107238853925998	0.348093501981962	560750.078	1.423	0.00730410667677038	0.0326250319561039	0.99269589332323	0.0326250319561039	0.1672858280889	0.119471584821623
0.001	3.2	0.15	0.2	0.2	1	1	0	1	-0.6	0	191.821	48.232	22.124	16.776	0.118688019813897	0.354251616797151	565229.673	1.562	0.00840398888415477	0.0331043517879985	0.991596011115845	0.0331043517879985	0.169003202972085	0.118917354488256
0.001	3.2	0.15	0.2	0.2	1	1	0	1	-0.6	0	221.431	26.0109999999998	13.3199999999999	9.471	0.0632085524824988	0.378231181887819	562358.012	0.847999999999994	0.00400818691666638	0.0340985409017465	0.995991813083334	0.0340985409017465	0.160681282872375	0.116759193630096
0.001	3.2	0.15	0.2	0.2	1	1	0	1	-0.6	0	194.964	45.51	21.428	15.792	0.111105853533631	0.347530953636681	560343.679	1.479	0.0076091651720346	0.0329501228510194	0.992390834827965	0.0329501228510194	0.167865878030045	0.119522214172699
0.001	3.2	0.15	0.2	0.2	1	1	0	1	-0.6	0	195.901	44.465	21.087	15.548	0.108763598833046	0.351628861645098	575430.92	1.436	0.00732820638384506	0.0325442876802097	0.992671793616155	0.0325442876802097	0.167514539824957	0.119153402451941
0.001	3.2	0.15	0.2	0.3	1	1	0	1	-0.4	0	190.685	56.415	22.515	38.872	0.119462570681241	0.692336289720951	581923.56	1.705	0.00900267041607087	0.0307188684493537	0.990997329583929	0.0307188684493537	0.169119385602186	0.109159822616743
0.001	3.2	0.15	0.2	0.3	1	1	0	1	-0.4	0	210.753	35.925	15.886	25.62	0.0773364137252348	0.722000615030287	573203.901	1.128	0.0054913445237831	0.0319047391453206	0.994508655476217	0.0319047391453206	0.162800462058785	0.107379963098183
0.001	3.2	0.15	0.2	0.3	1	1	0	1	-0.4	0	228.726	20.8430000000001	10.279	15.507	0.0463567102318826	0.754109892409045	582470.49	0.665	0.00300352674935955	0.0334047336731983	0.99699647325064	0.0334047336731983	0.158153506534782	0.105453406455457
0.001	3.2	0.15	0.2	0.3	1	1	0	1	-0.4	0	211.958	35.014	15.619	25.314	0.075946592071189	0.730254629205795	567123.497	1.063	0.00514502636047762	0.0311061518421446	0.994854973639522	0.0311061518421446	0.162591988810678	0.106884722247652
0.001	3.2	0.15	0.2	0.3	1	1	0	1	-0.4	0	253.809	0	0	0	0	0	606872.687	0	0	0	1	0	0.1512	0
0.001	3.2	0.15	0.2	0.3	1	1	0	1	-0.4	0	253.19	0.768999999999995	0.455000000000002	0.607999999999998	0.00182336327829189	0.119176860639361	579623.321	0.0189999999999999	7.55709422412308e-05	0.00353412698412702	0.999924429057759	0.00353412698412702	0.151473504491744	0.0142487883616386
0.001	3.2	0.15	0.2	0.3	1	1	0	1	-0.4	0	196.36	47.727	20.007	33.581	0.10280039373906	0.705312157688366	573572.423	1.475	0.00748937075476067	0.0312974273998128	0.992510629245239	0.0312974273998128	0.166620059060859	0.108381270538698
0.001	3.2	0.15	0.2	0.3	1	1	0	1	-0.4	0	194.605	50.401	21.341	35.572	0.110785358110002	0.709004647972624	564730.581	1.542	0.00796385143912798	0.0308330677011523	0.992036148560872	0.0308330677011523	0.1678178037165	0.108159721121643
0.001	3.2	0.15	0.2	0.3	1	1	0	1	-0.4	0	191.32	51.968	21.471	36.305	0.113408460311277	0.701645887123107	568420.219	1.574	0.00824393342035871	0.0306197120756811	0.991756066579641	0.0306197120756811	0.168211269046692	0.108601246772614
0.001	3.2	0.15	0.2	0.3	1	1	0	1	-0.4	0	253.4	0	0	0	0	0	641787.118	0	0	0	1	0	0.1512	0
0.001	3.2	0.15	0.2	0.3	1	1	0	1	-0.6	0	175.855	65.712	23.732	43.612	0.137016249966899	0.667246579288184	520923.487	1.908	0.0109619609744321	0.029286853948152	0.989038039025568	0.029286853948152	0.171752437495035	0.0908478078640634
0.001	3.2	0.15	0.2	0.3	1	1	0	1	-0.6	0	174.847	68.032	24.159	45.649	0.139346862314317	0.673780195823045	517857.914	1.946	0.0111080595632969	0.0288932141021227	0.988891940436703	0.0288932141021227	0.172102029347147	0.090259782375926
0.001	3.2	0.15	0.2	0.3	1	1	0	1	-0.6	0	170.747	72.581	25.106	47.588	0.14908299476312	0.661464072065823	524130.99	2.076	0.0122100320567424	0.0288145174046115	0.987789967943258	0.0288145174046115	0.173562449214468	0.091368233514076
0.001	3.2	0.15	0.2	0.3	1	1	0	1	-0.6	0	183.45	62.569	23.213	42.709	0.127977998869066	0.686019747022401	521735.297	1.816	0.00995680978235833	0.0293685011072618	0.990043190217642	0.0293685011072618	0.17039669983036	0.0891582227679839
0.001	3.2	0.15	0.2	0.3	1	1	0	1	-0.6	0	166.178	73.892	24.907	48.105	0.152824447865534	0.655851973638483	522681.784	2.087	0.0126179421900601	0.0287024659947136	0.98738205780994	0.0287024659947136	0.17412366717983	0.0918733223725366
0.001	3.2	0.15	0.2	0.3	1	1	0	1	-0.6	0	167.526	72.879	24.557	47.54	0.149544774503756	0.658637848011787	520274.848	2.079	0.012478720269766	0.0288689415993128	0.987521279730234	0.0288689415993128	0.173631716175563	0.0916225936789392
0.001	3.2	0.15	0.2	0.3	1	1	0	1	-0.6	0	164.98	74.4280000000001	25.495	48.648	0.156315059432219	0.656733448237396	517868.543	2.116	0.0128105153098717	0.0286442802828791	0.987189484690128	0.0286442802828791	0.174647258914833	0.0917939896586343
0.001	3.2	0.15	0.2	0.3	1	1	0	1	-0.6	0	171.551	71.028	25.016	47.237	0.147406117770726	0.668555283959239	527810.164	2.069	0.0120863033964709	0.0293400154522182	0.987913696603529	0.0293400154522182	0.173310917665609	0.0907300244436685
0.001	3.2	0.15	0.2	0.3	1	1	0	1	-0.6	0	159.995	79.491	25.396	50.336	0.163531211444012	0.642189127317884	522317.049	2.175	0.01388569247012	0.0277276341603445	0.98611430752988	0.0277276341603445	0.175729681716602	0.0931029785413904
0.001	3.2	0.15	0.2	0.3	1	1	0	1	-0.6	0	172.409	69.2019999999999	24.026	45.578	0.142294105524778	0.664350852673248	520735.883	1.952	0.011467701643326	0.028578712740096	0.988532298356674	0.028578712740096	0.172544115828717	0.0911084232594077
0.001	3.2	0.15	0.3	0	1	0.8	0	1	0.4	0	223.179	15.04	16.229	0	0.0760935460532422	0	540430.014	0.571	0.00267441407054087	0.0405815282259154	0.997325585929459	0.0405815282259154	0.160231225526389	0.1504
0.001	3.2	0.15	0.3	0	1	0.8	0	1	0.4	0	189.43	30.185	28.14	0	0.152948571940642	0	545904.948	1.106	0.00595927293006309	0.0380673396023636	0.994040727069937	0.0380673396023636	0.169453828632877	0.1504
0.001	3.2	0.15	0.3	0	1	0.8	0	1	0.4	0	194.589	28.615	27.668	0	0.143772889608169	0	532361.01	1.087	0.00559909585214735	0.0390873103940581	0.994400904147853	0.0390873103940581	0.16835274675298	0.1504
0.001	3.2	0.15	0.3	0	1	0.8	0	1	0.4	0	178.858	36.464	31.353	0	0.178551777045498	0	537090.102	1.311	0.00742645795234852	0.0365680620905539	0.992573542047651	0.0365680620905539	0.17252621324546	0.1504
0.001	3.2	0.15	0.3	0	1	0.8	0	1	0.4	0	198.213	26.4869999999999	25.145	0	0.133950173067946	0	537395.776	0.955000000000001	0.00511156457272074	0.0372954884349321	0.994888435427279	0.0372954884349321	0.167174020768154	0.1504
0.001	3.2	0.15	0.3	0	1	0.8	0	1	0.4	0	254.601	0	0	0	0	0	626859.647	0	0	0	1	0	0.1511	0
0.001	3.2	0.15	0.3	0	1	0.8	0	1	0.4	0	192.79	28.465	27.484	0	0.145059082298633	0	549397.314	1.083	0.0056814965779446	0.0389387814538127	0.994318503422055	0.0389387814538127	0.168507089875836	0.1504
0.001	3.2	0.15	0.3	0	1	0.8	0	1	0.4	0	181.851	33.692	30.083	0	0.169464329299737	0	531087.121	1.196	0.00671036721167464	0.0362533138256685	0.993289632788325	0.0362533138256685	0.171435719515968	0.1504
0.001	3.2	0.15	0.3	0	1	0.8	0	1	0.4	0	196.248	28.12	27.005	0	0.1410146511742	0	542066.845	1.092	0.00566785191916882	0.0401071980115506	0.994332148080831	0.0401071980115506	0.168021758140904	0.1504
0.001	3.2	0.15	0.3	0	1	0.8	0	1	0.4	0	254.071	0	0	0	0	0	642217.573	0	0	0	1	0	0.1511	0
0.001	3.2	0.15	0.3	0	1	0.8	0	1	-0.4	0	181.751	33.161	30.316	0	0.169933443976393	0	537787.99	1.201	0.00669947517480743	0.0371837488687517	0.993300524825193	0.0371837488687517	0.171492013277167	0.1504
0.001	3.2	0.15	0.3	0	1	0.8	0	1	-0.4	0	183.376	33.484	30.335	0	0.169913911176704	0	527511.99	1.24	0.00693087811332913	0.0384064659189009	0.993069121886671	0.0384064659189009	0.171489669341204	0.1504
0.001	3.2	0.15	0.3	0	1	0.8	0	1	-0.4	0	197.675	27.129	26.91	0	0.137626917357617	0	537236.611	1.008	0.00513536550647486	0.0376071570403867	0.994864634493525	0.0376071570403867	0.167615230082914	0.1504
0.001	3.2	0.15	0.3	0	1	0.8	0	1	-0.4	0	252.968	0	0	0	0	0	642159.057	0	0	0	1	0	0.1511	0
0.001	3.2	0.15	0.3	0	1	0.8	0	1	-0.4	0	199.966	24.8669999999999	24.112	0	0.126514544471954	0	542362.293	0.922000000000001	0.00481497600113276	0.0380977640633179	0.995185023998867	0.0380977640633179	0.166281745336634	0.1504
0.001	3.2	0.15	0.3	0	1	0.8	0	1	-0.4	0	181.19	33.465	29.713	0	0.168637161315388	0	540827.084	1.201	0.00677763516875631	0.0367170793483618	0.993222364831244	0.0367170793483618	0.171336459357846	0.1504
0.001	3.2	0.15	0.3	0	1	0.8	0	1	-0.4	0	180.755	34.114	29.672	0	0.168163888372073	0	538423.656	1.249	0.00699043887854127	0.0377316960028557	0.993009561121459	0.0377316960028557	0.171279666604649	0.1504
0.001	3.2	0.15	0.3	0	1	0.8	0	1	-0.4	0	254.101	0	0	0	0	0	642734.356	0	0	0	1	0	0.1511	0
0.001	3.2	0.15	0.3	0	1	0.8	0	1	-0.4	0	254.913	0	0	0	0	0	578888.39	0	0	0	1	0	0.1511	0
0.001	3.2	0.15	0.3	0	1	0.8	0	1	-0.4	0	204.495	23.928	23.623	0	0.120764774967123	0	536159.928	0.922999999999998	0.00470153800252476	0.0396220728139175	0.995298461997475	0.0396220728139175	0.165591772996055	0.1504
0.001	3.2	0.15	0.3	0	1	0.6	0	1	0.6	0	184.799	33.668	32.471	0	0.179901093085933	0	524261.726	1.255	0.00686590822446153	0.0385392828646465	0.993134091775538	0.0385392828646465	0.167091098377734	0.1506
0.001	3.2	0.15	0.3	0	1	0.6	0	1	0.6	0	197.696	28.104	29.421	0	0.151697158023266	0	524826.896	1.045	0.00537613160795896	0.0375952088996788	0.994623868392041	0.0375952088996788	0.164552744222094	0.1506
0.001	3.2	0.15	0.3	0	1	0.6	0	1	0.6	0	254.769	0	0	0	0	0	643032.493	0	0	0	1	0	0.1509	0
0.001	3.2	0.15	0.3	0	1	0.6	0	1	0.6	0	211.003	21.856	23.918	0	0.119834070455924	0	526163.223	0.838000000000003	0.00421005450728263	0.0400689773171964	0.995789945492717	0.0400689773171964	0.161685066341033	0.1506
0.001	3.2	0.15	0.3	0	1	0.6	0	1	0.6	0	232.794	10.9479999999999	10.7609999999998	0	0.059851932400045	0	529282.447	0.358999999999997	0.00200570252902059	0.0115119467270435	0.99799429747098	0.0115119467270435	0.156286673916004	0.054969
0.001	3.2	0.15	0.3	0	1	0.6	0	1	0.6	0	254.705	0	0	0	0	0	641410.805	0	0	0	1	0	0.1509	0
0.001	3.2	0.15	0.3	0	1	0.6	0	1	0.6	0	181.341	35.738	33.506	0	0.188781589115563	0	534679.685	1.295	0.00724274101215245	0.0372023346534066	0.992757258987848	0.0372023346534066	0.167890343020401	0.1506
0.001	3.2	0.15	0.3	0	1	0.6	0	1	0.6	0	189.008	30.733	31.371	0	0.168559744693988	0	529573.692	1.188	0.00634227705193148	0.0395916270018701	0.993657722948069	0.0395916270018701	0.166070377022459	0.1506
0.001	3.2	0.15	0.3	0	1	0.6	0	1	0.6	0	190.945	31.083	31.782	0	0.169546987542272	0	535249.068	1.156	0.00610516361635688	0.0377629631997044	0.993894836383643	0.0377629631997044	0.166159228878804	0.1506
0.001	3.2	0.15	0.3	0	1	0.6	0	1	0.6	0	191.399	31.084	30.991	0	0.165537894613693	0	535453.505	1.128	0.00600869099354359	0.0372951710849513	0.993991309006456	0.0372951710849513	0.165798410515232	0.1506
0.001	3.2	0.15	0.3	0	1	0.6	0	1	-0.6	0	199.233	27.489	29.404	0	0.150002352747327	0	530781.873	1.03	0.00521540776334681	0.0381517101423206	0.994784592236653	0.0381517101423206	0.164400211747259	0.1506
0.001	3.2	0.15	0.3	0	1	0.6	0	1	-0.6	0	205.269	25.018	28.27	0	0.139874277160404	0	531144.702	0.961999999999998	0.00470806052664944	0.0387460895930798	0.995291939473351	0.0387460895930798	0.163488684944436	0.1506
0.001	3.2	0.15	0.3	0	1	0.6	0	1	-0.6	0	179.558	36.227	34.177	0	0.194388346269734	0	532421.049	1.274	0.00722240135326571	0.0360266884706449	0.992777598646734	0.0360266884706449	0.168394951164276	0.1506
0.001	3.2	0.15	0.3	0	1	0.6	0	1	-0.6	0	186.186	33.9460000000001	32.737	0	0.1807149932857	0	532557.152	1.256	0.00689447199570075	0.0375276131967294	0.993105528004299	0.0375276131967294	0.167164349395713	0.1506
0.001	3.2	0.15	0.3	0	1	0.6	0	1	-0.6	0	189.294	32.136	31.482	0	0.171121710128372	0	530906.9	1.199	0.00646876768039003	0.0383757554816971	0.99353123231961	0.0383757554816971	0.166300953911553	0.1506
0.001	3.2	0.15	0.3	0	1	0.6	0	1	-0.6	0	172.84	39.232	35.363	0	0.210547072810596	0	533870.041	1.406	0.00832539939807893	0.0368310989578094	0.991674600601921	0.0368310989578094	0.169849236552954	0.1506
0.001	3.2	0.15	0.3	0	1	0.6	0	1	-0.6	0	215.337	19.614	22.617	0	0.107557422976897	0	534270.796	0.747	0.0035378093341171	0.0402525221069464	0.996462190665883	0.0402525221069464	0.160580168067921	0.1506
0.001	3.2	0.15	0.3	0	1	0.6	0	1	-0.6	0	253.753	0	0	0	0	0	643334.529	0	0	0	1	0	0.1509	0
0.001	3.2	0.15	0.3	0	1	0.6	0	1	-0.6	0	189.425	30.787	30.288	0	0.168653054459156	0	521368.751	1.147	0.00640096872174707	0.037894883493342	0.993599031278253	0.037894883493342	0.166078774901324	0.1506
0.001	3.2	0.15	0.3	0	1	0.6	0	1	-0.6	0	181.818	35.737	34.209	0	0.191448103450444	0	533406.847	1.259	0.00696653582712281	0.0358992221276285	0.993033464172877	0.0358992221276285	0.16813032931054	0.1506
0.001	3.2	0.15	0.3	0	1	1	0	1	1	0	253.793	0	0	0	0	0	642968.405	0	0	0	1	0	0.1513	0
0.001	3.2	0.15	0.3	0	1	1	0	1	1	0	174.796	35.938	29.204	0	0.171920911019693	0	530769.58	1.319	0.00771128267458106	0.037588220092561	0.992288717325419	0.037588220092561	0.177088136652954	0.151
0.001	3.2	0.15	0.3	0	1	1	0	1	1	0	254.505	0	0	0	0	0	642094.112	0	0	0	1	0	0.1513	0
0.001	3.2	0.15	0.3	0	1	1	0	1	1	0	182.223	32.758	27.966	0	0.157035525650897	0	530214.697	1.162	0.00646205339671873	0.0360394100648536	0.993537946603281	0.0360394100648536	0.174855328847635	0.151
0.001	3.2	0.15	0.3	0	1	1	0	1	1	0	181.069	32.569	25.863	0	0.150736018979846	0	527499.042	1.19	0.0069390313471097	0.037347535664934	0.99306096865289	0.037347535664934	0.173910402846977	0.151
0.001	3.2	0.15	0.3	0	1	1	0	1	1	0	253.73	0	0	0	0	0	642410.602	0	0	0	1	0	0.1513	0
0.001	3.2	0.15	0.3	0	1	1	0	1	1	0	184.806	30.318	26.302	0	0.144085068901665	0	535625.329	1.081	0.00589580955977768	0.036133341034869	0.994104190440222	0.036133341034869	0.17291276033525	0.151
0.001	3.2	0.15	0.3	0	1	1	0	1	1	0	185.569	31.464	26.583	0	0.148022575106208	0	538929.68	1.148	0.00637943425409297	0.0372188198119944	0.993620565745907	0.0372188198119944	0.173503386265931	0.151
0.001	3.2	0.15	0.3	0	1	1	0	1	1	0	181.403	33.175	26.636	0	0.15416269823894	0	532401.297	1.199	0.00695975742533903	0.0373978795230341	0.993040242574661	0.0373978795230341	0.174424404735841	0.151
0.001	3.2	0.15	0.3	0	1	1	0	1	1	0	167.923	38.753	29.873	0	0.182397792936354	0	525167.681	1.388	0.00848004954461141	0.0363956146711283	0.991519950455389	0.0363956146711283	0.178659668940453	0.151
0.001	3.2	0.15	0.3	0	1	1	0	1	-1	0	252.723	0	0	0	0	0	583946.297	0	0	0	1	0	0.1513	0
0.001	3.2	0.15	0.3	0	1	1	0	1	-1	0	192.673	27.727	24.961	0	0.135286779656188	0	534225.207	1.037	0.00562333898701753	0.0385244033607607	0.994376661012982	0.0385244033607607	0.171593016948428	0.151
0.001	3.2	0.15	0.3	0	1	1	0	1	-1	0	170.854	37.895	29.1670000000001	0	0.17815822128665	0	534349.49	1.372	0.0083077362521704	0.0377180916148046	0.99169226374783	0.0377180916148046	0.178023733192998	0.151
0.001	3.2	0.15	0.3	0	1	1	0	1	-1	0	185.606	31.437	26.696	0	0.147113505170148	0	533368.536	1.166	0.00640280411687062	0.0374117960263157	0.993597195883129	0.0374117960263157	0.173367025775522	0.151
0.001	3.2	0.15	0.3	0	1	1	0	1	-1	0	181.629	31.9069999999999	26.55	0	0.154146830055608	0	534774.588	1.176	0.0068158954948705	0.0380737783079298	0.99318410450513	0.0380737783079298	0.174422024508341	0.151
0.001	3.2	0.15	0.3	0	1	1	0	1	-1	0	176.503	34.182	27.945	0	0.1618223938118	0	529507.106	1.299	0.0074718217875256	0.0392252755613713	0.992528178212474	0.0392252755613713	0.17557335907177	0.151
0.001	3.2	0.15	0.3	0	1	1	0	1	-1	0	183.534	31.182	26.733	0	0.149128238617681	0	542029.151	1.149	0.00638948219117061	0.0380384104179242	0.993610517808829	0.0380384104179242	0.173669235792652	0.151
0.001	3.2	0.15	0.3	0	1	1	0	1	-1	0	179.06	33.148	27.673	0	0.157630153491841	0	536497.421	1.2	0.0067918011576683	0.0366328840669416	0.993208198842332	0.0366328840669416	0.174944523023776	0.151
0.001	3.2	0.15	0.3	0	1	1	0	1	-1	0	193.403	26.697	24.491	0	0.130785294053219	0	532388.787	0.987000000000001	0.00527685022581964	0.0381490541838505	0.99472314977418	0.0381490541838505	0.170917794107983	0.151
0.001	3.2	0.15	0.3	0	1	1	0	1	-1	0	177.356	33.844	27.91	0	0.16009457854335	0	525989.487	1.254	0.00721832025088877	0.0372989250059146	0.992781679749111	0.0372989250059146	0.175314186781503	0.151
0.001	3.2	0.15	0.3	0	1	1	0	1	0.6	0	190.497	28.825	24.764	0	0.137331495172513	0	534148.301	1.059	0.00583461085745158	0.0375182800134072	0.994165389142548	0.0375182800134072	0.171899724275877	0.1506
0.001	3.2	0.15	0.3	0	1	1	0	1	0.6	0	171.772	36.345	28.338	0	0.168254730644216	0	534530.749	1.322	0.00783826945858955	0.0371121814148905	0.99216173054141	0.0371121814148905	0.176538209596632	0.1506
0.001	3.2	0.15	0.3	0	1	1	0	1	0.6	0	178.733	35.163	27.772	0	0.158738990711871	0	532638.75	1.246	0.00710855627453243	0.0363878034827834	0.992891443725468	0.0363878034827834	0.175110848606781	0.1506
0.001	3.2	0.15	0.3	0	1	1	0	1	0.6	0	177.587	34.736	28.055	0	0.162617874679585	0	532933.238	1.252	0.00720709849902329	0.0369167362054641	0.992792901500977	0.0369167362054641	0.175692681201938	0.1506
0.001	3.2	0.15	0.3	0	1	1	0	1	0.6	0	191.166	29.604	25.21	0	0.136695778114289	0	533655.82	1.098	0.00592421202506158	0.0384778062480944	0.994075787974938	0.0384778062480944	0.171804366717143	0.1506
0.001	3.2	0.15	0.3	0	1	1	0	1	0.6	0	166.314	38.923	30.098	0	0.182887253096512	0	539947.243	1.388	0.00837295928041098	0.0362725936920216	0.991627040719589	0.0362725936920216	0.178733087964477	0.1506
0.001	3.2	0.15	0.3	0	1	1	0	1	0.6	0	184.206	31.039	26.417	0	0.146798701049319	0	535285.077	1.176	0.00651873009830144	0.0388532692537871	0.993481269901699	0.0388532692537871	0.173319805157398	0.1506
0.001	3.2	0.15	0.3	0	1	1	0	1	0.6	0	188.597	29.008	25.163	0	0.136799016218761	0	534047.95	1.074	0.00580937357820041	0.0377478966574451	0.9941906264218	0.0377478966574451	0.171819852432814	0.1506
0.001	3.2	0.15	0.3	0	1	1	0	1	0.6	0	170.838	37.544	30.421	0	0.179796708639719	0	535727.528	1.395	0.00812429601856121	0.0378592693056441	0.991875703981439	0.0378592693056441	0.178269506295958	0.1506
0.001	3.2	0.15	0.3	0	1	1	0	1	0.6	0	183.068	32.481	26.608	0	0.154790969353573	0	531575.831	1.161	0.00673356436457536	0.0382998278177268	0.993266435635425	0.0382998278177268	0.174518645403036	0.1506
0.001	3.2	0.15	0.3	0	1	1	0	1	-0.6	0	186.955	31.213	25.775	0	0.143082315740678	0	534510.491	1.145	0.00628454263850398	0.0380138568400155	0.993715457361496	0.0380138568400155	0.172762347361102	0.1506
0.001	3.2	0.15	0.3	0	1	1	0	1	-0.6	0	187.153	30.492	26.835	0	0.147710345865736	0	524131.075	1.155	0.00624926565148198	0.039115264290594	0.993750734348518	0.039115264290594	0.17345655187986	0.1506
0.001	3.2	0.15	0.3	0	1	1	0	1	-0.6	0	197.603	25.629	23.508	0	0.122778409555474	0	534685.575	0.946999999999999	0.00493040925932714	0.0385281543415536	0.995069590740673	0.0385281543415536	0.169716761433321	0.1506
0.001	3.2	0.15	0.3	0	1	1	0	1	-0.6	0	181.252	33.581	27.233	0	0.156928824817479	0	534695.949	1.238	0.0070712536785073	0.0376264602895731	0.992928746321493	0.0376264602895731	0.174839323722622	0.1506
0.001	3.2	0.15	0.3	0	1	1	0	1	-0.6	0	173.749	36.047	29.203	0	0.171510125636892	0	534201.662	1.321	0.00770885948972949	0.0374443967372308	0.99229114051027	0.0374443967372308	0.177026518845534	0.1506
0.001	3.2	0.15	0.3	0	1	1	0	1	-0.6	0	253.737	0	0	0	0	0	642978.447	0	0	0	1	0	0.1513	0
0.001	3.2	0.15	0.3	0	1	1	0	1	-0.6	0	169.922	36.661	29.102	0	0.176885195458851	0	548624.601	1.324	0.0079790583518154	0.0369851610101989	0.992020941648185	0.0369851610101989	0.177832779318828	0.1506
0.001	3.2	0.15	0.3	0	1	1	0	1	-0.6	0	174.574	35.645	28.73	0	0.16966151144026	0	543294.33	1.301	0.0076327988687789	0.0377022360504263	0.992367201131221	0.0377022360504263	0.176749226716039	0.1506
0.001	3.2	0.15	0.3	0	1	1	0	1	-0.6	0	174.585	35.652	28.771	0	0.169555576079041	0	544040.858	1.302	0.00761019349114769	0.037556465743369	0.992389806508852	0.037556465743369	0.176733336411856	0.1506
0.001	3.2	0.15	0.3	0	1	1	0	1	-0.6	0	187.911	29.9590000000001	24.986	0	0.143098888270697	0	532357.404	1.11	0.00630453220250751	0.0384293791975155	0.993695467797493	0.0384293791975155	0.172764833240605	0.1506
0.001	3.2	0.15	0.3	0	1	0.8	0	1	0.8	0	254.026	0	0	0	0	0	642039.735	0	0	0	1	0	0.1511	0
0.001	3.2	0.15	0.3	0	1	0.8	0	1	0.8	0	253.972	0	0	0	0	0	643593.989	0	0	0	1	0	0.1511	0
0.001	3.2	0.15	0.3	0	1	0.8	0	1	0.8	0	254.272	0	0	0	0	0	642744.332	0	0	0	1	0	0.1511	0
0.001	3.2	0.15	0.3	0	1	0.8	0	1	0.8	0	254.485	0	0	0	0	0	565389.794	0	0	0	1	0	0.1511	0
0.001	3.2	0.15	0.3	0	1	0.8	0	1	0.8	0	253.661	0	0	0	0	0	642531.824	0	0	0	1	0	0.1511	0
0.001	3.2	0.15	0.3	0	1	0.8	0	1	0.8	0	206.652	22.739	23.748	0	0.117976610358419	0	540227.999	0.817	0.00402797981066534	0.0373296590504825	0.995972020189335	0.0373296590504825	0.16525719324301	0.1508
0.001	3.2	0.15	0.3	0	1	0.8	0	1	0.8	0	182.539	33.755	30.435	0	0.169249294768519	0	540858.242	1.223	0.00672157726150374	0.037368856921132	0.993278422738496	0.037368856921132	0.171409915372222	0.1508
0.001	3.2	0.15	0.3	0	1	0.8	0	1	0.8	0	194.234	28.492	27.687	0	0.14414451481055	0	542816.189	1.026	0.00531675646211691	0.0366224247015899	0.994683243537883	0.0366224247015899	0.168397341777266	0.1508
0.001	3.2	0.15	0.3	0	1	0.8	0	1	0.8	0	181.607	34.274	31.205	0	0.174165571439027	0	534861.381	1.254	0.00696530681413746	0.0370701846878817	0.993034693185863	0.0370701846878817	0.171999868572683	0.1508
0.001	3.2	0.15	0.3	0	1	0.8	0	1	0.8	0	178.303	36.542	32.597	0	0.185600014331401	0	544192.603	1.353	0.00763769136581359	0.0380265653287726	0.992362308634186	0.0380265653287726	0.173372001719768	0.1508
0.001	3.2	0.15	0.3	0	1	0.8	0	1	-0.8	0	181.606	33.807	29.721	0	0.169728625104433	0	527605.798	1.219	0.00689056347305148	0.0372321361000871	0.993109436526948	0.0372321361000871	0.171467435012532	0.1508
0.001	3.2	0.15	0.3	0	1	0.8	0	1	-0.8	0	187.503	31.435	28.948	0	0.159387022637212	0	535183.23	1.179	0.00650425137684801	0.0382761104928516	0.993495748623152	0.0382761104928516	0.170226442716465	0.1508
0.001	3.2	0.15	0.3	0	1	0.8	0	1	-0.8	0	207.013	21.7380000000001	21.86	0	0.110376274992977	0	540001.667	0.829000000000003	0.00419818508307927	0.0389170360999865	0.995801814916921	0.0389170360999865	0.164345152999157	0.1508
0.001	3.2	0.15	0.3	0	1	0.8	0	1	-0.8	0	179.18	35.264	31.325	0	0.177469081231502	0	539293.089	1.293	0.00726712442242386	0.0369039221464102	0.992732875577576	0.0369039221464102	0.17239628974778	0.1508
0.001	3.2	0.15	0.3	0	1	0.8	0	1	-0.8	0	253.858	0	0	0	0	0	642484.348	0	0	0	1	0	0.1511	0
0.001	3.2	0.15	0.3	0	1	0.8	0	1	-0.8	0	181.216	35.04	30.995	0	0.174188512774097	0	530301.146	1.305	0.00726795652075695	0.0383563099151323	0.992732043479243	0.0383563099151323	0.172002621532892	0.1508
0.001	3.2	0.15	0.3	0	1	0.8	0	1	-0.8	0	187.94	31.231	28.497	0	0.15374397309071	0	535140.963	1.126	0.00602540201091417	0.0364539976479422	0.993974597989086	0.0364539976479422	0.169549276770885	0.1508
0.001	3.2	0.15	0.3	0	1	0.8	0	1	-0.8	0	200.637	26.047	25.617	0	0.13151696820916	0	531144.879	0.947	0.00486505292314674	0.0375962533436882	0.995134947076853	0.0375962533436882	0.166882036185099	0.1508
0.001	3.2	0.15	0.3	0	1	0.8	0	1	-0.8	0	204.06	23.807	23.878	0	0.122931978433771	0	544442.448	0.905999999999999	0.00461236955445619	0.0407860807173512	0.995387630445544	0.0407860807173512	0.165851837412052	0.1508
0.001	3.2	0.15	0.3	0	1	0.8	0	1	-0.8	0	182.461	33.405	29.828	0	0.169673430117445	0	537713.332	1.211	0.00687700091243209	0.0372931492291558	0.993122999087568	0.0372931492291558	0.171460811614093	0.1508
0.001	3.2	0.15	0.3	0	1	0.4	0	1	0	0	173.326	42.613	39.826	0	0.233188617092485	0	508441.966	1.534	0.00889832485687931	0.0366622607618817	0.991101675143121	0.0366622607618817	0.164691317025549	0.15
0.001	3.2	0.15	0.3	0	1	0.4	0	1	0	0	165.619	44.653	40.873	0	0.252795779575323	0	502437.277	1.651	0.0100898676971089	0.0380382462950563	0.989910132302891	0.0380382462950563	0.165867746774519	0.15
0.001	3.2	0.15	0.3	0	1	0.4	0	1	0	0	173.678	41.4869999999999	39.78	0	0.235273082617209	0	507332.32	1.493	0.00879572520311164	0.0369999401941535	0.991204274796888	0.0369999401941535	0.164816384957033	0.15
0.001	3.2	0.15	0.3	0	1	0.4	0	1	0	0	185.204	36.046	37.823	0	0.206266374613614	0	507405.644	1.308	0.00709777637627917	0.0369459575681398	0.992902223623721	0.0369459575681398	0.163075982476817	0.15
0.001	3.2	0.15	0.3	0	1	0.4	0	1	0	0	171.336	41.845	40.816	0	0.241339847718078	0	511976.991	1.527	0.00901226041805827	0.0368684885351255	0.990987739581942	0.0368684885351255	0.165180390863085	0.15
0.001	3.2	0.15	0.3	0	1	0.4	0	1	0	0	175.06	40.449	40.153	0	0.231988145236268	0	506327.165	1.494	0.00860953519864669	0.0372730046439751	0.991390464801353	0.0372730046439751	0.164619288714176	0.15
0.001	3.2	0.15	0.3	0	1	0.4	0	1	0	0	173.115	41.979	40.552	0	0.23973365713228	0	501733.657	1.522	0.00895373899532895	0.037059956271789	0.991046261004671	0.037059956271789	0.165084019427937	0.15
0.001	3.2	0.15	0.3	0	1	0.4	0	1	0	0	179.078	38.119	39.112	0	0.221927347205469	0	516958.707	1.418	0.00800410382531895	0.0378897291623548	0.991995896174681	0.0378897291623548	0.164015640832328	0.15
0.001	3.2	0.15	0.3	0	1	0.4	0	1	0	0	180.321	38.55	37.249	0	0.20954788609004	0	502579.74	1.454	0.00813536375523397	0.0381304610629449	0.991864636244766	0.0381304610629449	0.163272873165402	0.15
0.001	3.2	0.15	0.3	0	1	0.4	0	1	0	0	182.773	37.205	38.785	0	0.214640417031648	0	507990.262	1.387	0.0076564811273239	0.0375122986167391	0.992343518872676	0.0375122986167391	0.163578425021899	0.15
0.001	3.2	0.15	0.3	0	1	0.8	0	1	0.2	0	254.728	0	0	0	0	0	642402.512	0	0	0	1	0	0.1511	0
0.001	3.2	0.15	0.3	0	1	0.8	0	1	0.2	0	196.074	26.877	26.535	0	0.139187973637868	0	536800.314	1.021	0.00531913741112313	0.0391076080851579	0.994680862588877	0.0391076080851579	0.167802556836544	0.1502
0.001	3.2	0.15	0.3	0	1	0.8	0	1	0.2	0	185.388	32.544	29.99	0	0.164887068437278	0	526991.812	1.17	0.00640653179443339	0.0369204800647421	0.993593468205567	0.0369204800647421	0.170886448212473	0.1502
0.001	3.2	0.15	0.3	0	1	0.8	0	1	0.2	0	195.84	27.125	26.552	0	0.136432052830769	0	536398.821	1.001	0.00513593886902934	0.0375021693843458	0.994864061130971	0.0375021693843458	0.167471846339692	0.1502
0.001	3.2	0.15	0.3	0	1	0.8	0	1	0.2	0	253.091	0	0	0	0	0	583019.777	0	0	0	1	0	0.1511	0
0.001	3.2	0.15	0.3	0	1	0.8	0	1	0.2	0	191.995	29.385	28.042	0	0.147700765211457	0	536933.425	1.082	0.00562497802189516	0.0372788837010735	0.994375021978105	0.0372788837010735	0.168824091825375	0.1502
0.001	3.2	0.15	0.3	0	1	0.8	0	1	0.2	0	185.296	31.729	28.539	0	0.159690591350284	0	534110.465	1.138	0.00631112084507524	0.0371279389657769	0.993688879154925	0.0371279389657769	0.170262870962034	0.1502
0.001	3.2	0.15	0.3	0	1	0.8	0	1	0.2	0	182.963	33.493	31.151	0	0.17365980222142	0	539897.438	1.225	0.00680338956270096	0.0370820733980407	0.993196610437299	0.0370820733980407	0.17193917626657	0.1502
0.001	3.2	0.15	0.3	0	1	0.8	0	1	0.2	0	253.462	0	0	0	0	0	610742.256	0	0	0	1	0	0.1511	0
0.001	3.2	0.15	0.3	0	1	0.8	0	1	0.2	0	179.467	35.9289999999999	31.48	0	0.180235710226717	0	538345.687	1.281	0.00730450371962614	0.0365851086901262	0.992695496280374	0.0365851086901262	0.172728285227206	0.1502
0.001	3.2	0.15	0.3	0	1	0.8	0	1	-0.2	0	185.184	32.338	29.456	0	0.16383910757949	0	535675.84	1.22	0.00673358657591248	0.038406760745692	0.993266413424088	0.038406760745692	0.170760692909539	0.1502
0.001	3.2	0.15	0.3	0	1	0.8	0	1	-0.2	0	192.135	28.822	26.181	0	0.140142532781349	0	532109.551	1.067	0.00569001192444593	0.0375458740412329	0.994309988075554	0.0375458740412329	0.167917103933762	0.1502
0.001	3.2	0.15	0.3	0	1	0.8	0	1	-0.2	0	255.365	0	0	0	0	0	643102.977	0	0	0	1	0	0.1511	0
0.001	3.2	0.15	0.3	0	1	0.8	0	1	-0.2	0	253.571	0	0	0	0	0	640295.774	0	0	0	1	0	0.1511	0
0.001	3.2	0.15	0.3	0	1	0.8	0	1	-0.2	0	253.744	0	0	0	0	0	616431.712	0	0	0	1	0	0.1511	0
0.001	3.2	0.15	0.3	0	1	0.8	0	1	-0.2	0	189.759	30.275	27.336	0	0.14940268478318	0	539536.82	1.109	0.00602081497421664	0.0380313450308419	0.993979185025783	0.0380313450308419	0.169028322173982	0.1502
0.001	3.2	0.15	0.3	0	1	0.8	0	1	-0.2	0	184.745	32.501	30.003	0	0.16623420380378	0	530106.445	1.202	0.00659300916010071	0.0379811354844055	0.993406990839899	0.0379811354844055	0.171048104456454	0.1502
0.001	3.2	0.15	0.3	0	1	0.8	0	1	-0.2	0	197.37	26.738	25.736	0	0.133124179360523	0	535523.692	1.012	0.00521714593949943	0.0393209453846117	0.994782854060501	0.0393209453846117	0.167074901523263	0.1502
0.001	3.2	0.15	0.3	0	1	0.8	0	1	-0.2	0	177.409	36.232	31.491	0	0.182389014545173	0	523729.099	1.317	0.007567735305899	0.0369560545179491	0.992432264694101	0.0369560545179491	0.172986681745421	0.1502
0.001	3.2	0.15	0.3	0	1	0.8	0	1	-0.2	0	184.636	32.188	29.182	0	0.162626339408521	0	531221.89	1.179	0.00651204810875631	0.037552517592813	0.993487951891244	0.037552517592813	0.170615160729022	0.1502
0.001	3.2	0.15	0.3	0	1	0.6	0	1	0.4	0	195.699	28.3559999999999	28.5910000000001	0	0.151767582139961	0	538382.312	1.052	0.00560459069334955	0.0381461381586922	0.99439540930665	0.0381461381586922	0.164559082392597	0.1504
0.001	3.2	0.15	0.3	0	1	0.6	0	1	0.4	0	214.386	20.349	23.243	0	0.110593760017305	0	534876.624	0.769	0.00366122230735617	0.0386603839192504	0.996338777692644	0.0386603839192504	0.160853438401557	0.1504
0.001	3.2	0.15	0.3	0	1	0.6	0	1	0.4	0	189.641	30.691	32.293	0	0.171394912216951	0	544668.662	1.147	0.00606022938189288	0.0376482336157087	0.993939770618107	0.0376482336157087	0.166325542099526	0.1504
0.001	3.2	0.15	0.3	0	1	0.6	0	1	0.4	0	183.88	35.123	32.961	0	0.185203719840441	0	527877.735	1.267	0.00711804930236499	0.0369370383874822	0.992881950697635	0.0369370383874822	0.16756833478564	0.1504
0.001	3.2	0.15	0.3	0	1	0.6	0	1	0.4	0	175.287	39.29	35.985	0	0.208873515510198	0	527887.557	1.466	0.00841625116324047	0.0384153309868193	0.99158374883676	0.0384153309868193	0.169698616395918	0.1504
0.001	3.2	0.15	0.3	0	1	0.6	0	1	0.4	0	253.784	0	0	0	0	0	642540.788	0	0	0	1	0	0.1509	0
0.001	3.2	0.15	0.3	0	1	0.6	0	1	0.4	0	191.619	31.306	31.659	0	0.169582104567224	0	542591.479	1.176	0.00628353471661485	0.0390213380393633	0.993716465283385	0.0390213380393633	0.16616238941105	0.1504
0.001	3.2	0.15	0.3	0	1	0.6	0	1	0.4	0	195.727	28.6240000000001	27.578	0	0.152045434870293	0	530711.701	1.079	0.0059041901306754	0.0382961269952977	0.994095809869325	0.0382961269952977	0.164584089138326	0.1504
0.001	3.2	0.15	0.3	0	1	0.6	0	1	0.4	0	190.711	30.361	31.12	0	0.165364814711368	0	538629.575	1.147	0.00601378118890166	0.0391261901163217	0.993986218811098	0.0391261901163217	0.165782833324023	0.1504
0.001	3.2	0.15	0.3	0	1	0.6	0	1	0.4	0	186.256	33.688	33.215	0	0.180687446969694	0	534443.147	1.205	0.00651148306882583	0.0362640088265613	0.993488516931174	0.0362640088265613	0.167161870227272	0.1504
0.001	3.2	0.15	0.3	0	1	0.6	0	1	-0.4	0	190.356	31.283	31.27	0	0.166661170173694	0	527485.832	1.146	0.00603410629885108	0.0371648831659247	0.993965893701149	0.0371648831659247	0.165899505315632	0.1504
0.001	3.2	0.15	0.3	0	1	0.6	0	1	-0.4	0	194.488	29.601	30.536	0	0.159375460665479	0	526651.72	1.126	0.00584264261698761	0.0387707441876787	0.994157357383012	0.0387707441876787	0.165243791459893	0.1504
0.001	3.2	0.15	0.3	0	1	0.6	0	1	-0.4	0	194.348	29.067	30.366	0	0.159862449052315	0	530476.508	1.069	0.00561253734608642	0.037928162290381	0.994387462653914	0.037928162290381	0.165287620414708	0.1504
0.001	3.2	0.15	0.3	0	1	0.6	0	1	-0.4	0	183.825	32.932	32.745	0	0.183969388862931	0	537125.116	1.185	0.0066499779193305	0.0368740569362524	0.99335002208067	0.0368740569362524	0.167457244997664	0.1504
0.001	3.2	0.15	0.3	0	1	0.6	0	1	-0.4	0	254.899	0.506999999999996	0.494999999999996	0	0.00205713305607721	0	532189.407	0.0130000000000001	5.37118781809586e-05	0.00175440115440118	0.999946288121819	0.00175440115440118	0.151085141975047	0.0153407999999998
0.001	3.2	0.15	0.3	0	1	0.6	0	1	-0.4	0	255.066	0	0	0	0	0	619961.613	0	0	0	1	0	0.1509	0
0.001	3.2	0.15	0.3	0	1	0.6	0	1	-0.4	0	181.386	35.557	32.665	0	0.186814128732743	0	537539.705	1.274	0.0072284619239034	0.0368176520497458	0.992771538076097	0.0368176520497458	0.167713271585947	0.1504
0.001	3.2	0.15	0.3	0	1	0.6	0	1	-0.4	0	181.535	34.748	33.37	0	0.189123114225001	0	522885.461	1.255	0.00703890266237626	0.0370907892340927	0.992961097337624	0.0370907892340927	0.16792108028025	0.1504
0.001	3.2	0.15	0.3	0	1	0.6	0	1	-0.4	0	171.856	39.11	34.944	0	0.20764989127853	0	520398.114	1.375	0.00813821950952167	0.0358856227617887	0.991861780490478	0.0358856227617887	0.169588490215068	0.1504
0.001	3.2	0.15	0.3	0	1	0.6	0	1	-0.4	0	255.395	0	0	0	0	0	634348.626	0	0	0	1	0	0.1509	0
0.001	3.2	0.15	0.3	0.1	1	0.4	0	1	0.6	0	253.832	0	0	0	0	0	641497.385	0	0	0	1	0	0.1507	0
0.001	3.2	0.15	0.3	0.1	1	0.4	0	1	0.6	0	186.444	35.2729999999999	36.749	2.98499999999999	0.202647707752229	0.0874206344419072	520696.828	1.314	0.00720422787923169	0.0385758247952302	0.992795772120768	0.0385758247952302	0.162858862465134	0.158567857099772
0.001	3.2	0.15	0.3	0.1	1	0.4	0	1	0.6	0	186.131	35.337	37.893	3.153	0.206991891762546	0.0902950659835738	521347.046	1.305	0.00705620342726289	0.0375623384631473	0.992943796572737	0.0375623384631473	0.163119513505753	0.158826555938522
0.001	3.2	0.15	0.3	0.1	1	0.4	0	1	0.6	0	207.05	23.8759999999999	27.5809999999999	2.23600000000001	0.143291961295377	0.100836860267072	524700.595	0.923999999999995	0.00490191714791072	0.0410396838548478	0.995098082852089	0.0410396838548478	0.159297517677723	0.159775317424037
0.001	3.2	0.15	0.3	0.1	1	0.4	0	1	0.6	0	255.331	0	0	0	0	0	642747.364	0	0	0	1	0	0.1507	0
0.001	3.2	0.15	0.3	0.1	1	0.4	0	1	0.6	0	191.794	32.415	35.145	2.903	0.186598931706345	0.0914294042009166	531690.304	1.269	0.0066242151735171	0.0404595088125478	0.993375784826483	0.0404595088125478	0.161895935902381	0.158928646378082
0.001	3.2	0.15	0.3	0.1	1	0.4	0	1	0.6	0	179.491	38.785	39.192	3.325	0.222121305888659	0.0872462730067839	521730.855	1.442	0.00815951787508725	0.037981168769837	0.991840482124913	0.037981168769837	0.16402727835332	0.158552164570611
0.001	3.2	0.15	0.3	0.1	1	0.4	0	1	0.6	0	182.879	37.758	37.364	3.136	0.209030055464585	0.0852757218820881	529020.006	1.405	0.0078090253386056	0.0384184345854888	0.992190974661394	0.0384184345854888	0.163241803327875	0.158374814969388
0.001	3.2	0.15	0.3	0.1	1	0.4	0	1	0.6	0	185.737	35.825	38.162	3.081	0.207864628844974	0.0872250265946354	527731.61	1.333	0.00712946335465126	0.0382212338346081	0.992870536645349	0.0382212338346081	0.163171877730698	0.158550252393517
0.001	3.2	0.15	0.3	0.1	1	0.4	0	1	0.6	0	173.363	41.119	39.495	3.466	0.232992481388092	0.0867157135794392	517612.222	1.523	0.00894749226019549	0.0378701783795639	0.991052507739804	0.0378701783795639	0.164679548883286	0.15850441422215
0.001	3.2	0.15	0.3	0.1	0.994314	0.8	0.4	0.225147	0.8	0.2	192.704	28.515	27.814	2.383	0.147747065671465	0.0850637954464703	541759.677	1.1	0.00581277083183667	0.0395861757434953	0.994187229168163	0.0395861757434953	0.169179242491651	0.155375581115199
0.001	3.2	0.15	0.3	0.1	0.994314	0.8	0.4	0.225147	0.8	0.2	191.348	29.4770000000001	26.8039999999999	2.407	0.15329048682946	0.0876756206951585	535148.466	1.089	0.00620337417402896	0.0395193779788674	0.993796625825971	0.0395193779788674	0.169842561837048	0.155506859888393
0.001	3.2	0.15	0.3	0.1	0.994314	0.8	0.4	0.225147	0.8	0.2	251.789	0	0	0	0	0	562751.862	0	0	0	1	0	0.1515	0
0.001	3.2	0.15	0.3	0.1	0.994314	0.8	0.4	0.225147	0.8	0.2	183.569	32.509	30.389	2.79	0.170880935320765	0.0877795982086291	536102.353	1.199	0.006696837898619	0.0377002583078497	0.993303162101381	0.0377002583078497	0.171947414498598	0.155512086134068
0.001	3.2	0.15	0.3	0.1	0.994314	0.8	0.4	0.225147	0.8	0.2	191.128	29.513	28.519	2.539	0.152747076503824	0.0876454040463399	539832.071	1.122	0.00600473162104801	0.0385478726946262	0.993995268378952	0.0385478726946262	0.169777537987839	0.155505341102024
0.001	3.2	0.15	0.3	0.1	0.994314	0.8	0.4	0.225147	0.8	0.2	190.29	30.143	27.79	2.585	0.151863614883769	0.0877432747539568	540451.825	1.134	0.00617786654097349	0.0389543632940879	0.993822133459026	0.0389543632940879	0.169671823995199	0.155510260399911
0.001	3.2	0.15	0.3	0.1	0.994314	0.8	0.4	0.225147	0.8	0.2	201.52	24.958	24.805	2.209	0.125670577898067	0.0897878191415766	538787.471	0.943	0.00477196458211816	0.038374986461968	0.995228035417882	0.038374986461968	0.166537595573412	0.155613025804711
0.001	3.2	0.15	0.3	0.1	0.994314	0.8	0.4	0.225147	0.8	0.2	193.323	28.43	27.001	2.382	0.145291842502787	0.0861293859907978	535506.296	1.063	0.00572432719030792	0.0387319324873136	0.994275672809692	0.0387319324873136	0.168885453335346	0.155429141137814
0.001	3.2	0.15	0.3	0.1	0.994314	0.8	0.4	0.225147	0.8	0.2	201.267	25.607	24.97	2.187	0.126358655462344	0.086386218836264	537984.622	0.970000000000001	0.00489539120546524	0.0386835653688723	0.995104608794535	0.0386835653688723	0.166619930136584	0.155442050386197
0.001	3.2	0.15	0.3	0.1	0.994314	0.8	0.4	0.225147	0.8	0.2	253.663	0	0	0	0	0	569473.849	0	0	0	1	0	0.1515	0
0.001	3.2	0.15	0.3	0.1	1	0.6	0	1	0.4	0	195.396	28.701	30.306	2.60500000000001	0.159232314625576	0.0924714510666333	548653.543	1.075	0.00563427587420779	0.0388970162486019	0.994365724125792	0.0388970162486019	0.165230908316302	0.156048287063998
0.001	3.2	0.15	0.3	0.1	1	0.6	0	1	0.4	0	187.294	33.601	32.116	2.751	0.174444282408103	0.0835122396332121	516997.179	1.237	0.00671832456858855	0.0374925409570809	0.993281675431411	0.0374925409570809	0.166599985416729	0.155510734377993
0.001	3.2	0.15	0.3	0.1	1	0.6	0	1	0.4	0	253.618	0	0	0	0	0	642799.843	0	0	0	1	0	0.1509	0
0.001	3.2	0.15	0.3	0.1	1	0.6	0	1	0.4	0	210.34	21.872	24.686	2.006	0.120882024574232	0.0935439621410294	536370.312	0.858999999999999	0.00419902836966186	0.0402323457536321	0.995800971630338	0.0402323457536321	0.161779382211681	0.156112637728462
0.001	3.2	0.15	0.3	0.1	1	0.6	0	1	0.4	0	204.587	25.101	25.935	2.158	0.132603070037543	0.0894631293545224	541572.493	0.930999999999999	0.00472833404334088	0.0389360508437195	0.995271665956659	0.0389360508437195	0.162834276303379	0.155867787761271
0.001	3.2	0.15	0.3	0.1	1	0.6	0	1	0.4	0	181.646	36.008	34.194	3.073	0.191115940387481	0.086509941529823	526242.917	1.313	0.00729754154203659	0.0369667279013596	0.992702458457963	0.0369667279013596	0.168100434634873	0.155690596491789
0.001	3.2	0.15	0.3	0.1	1	0.6	0	1	0.4	0	199.199	26.671	27.871	2.402	0.146806179896185	0.0937153579537185	529356.621	1.034	0.00552519510177445	0.0392313154926256	0.994474804898226	0.0392313154926256	0.164112556190657	0.156122921477223
0.001	3.2	0.15	0.3	0.1	1	0.6	0	1	0.4	0	183.381	34.345	33.087	2.827	0.184948944518613	0.0839048221813117	529996.636	1.295	0.00721174022133713	0.0386545904402901	0.992788259778663	0.0386545904402901	0.167545405006675	0.155534289330879
0.001	3.2	0.15	0.3	0.1	1	0.6	0	1	0.4	0	180.999	36.198	34.204	2.987	0.192267708336258	0.0844882739021223	518632.183	1.344	0.00756156261038462	0.03763342648527	0.992438437389615	0.03763342648527	0.168204093750263	0.155569296434127
0.001	3.2	0.15	0.3	0.1	1	0.6	0	1	0.4	0	185.778	33.71	33.209	2.889	0.181949759895174	0.0868021124948523	536780.008	1.242	0.0067641458733901	0.0378952042679379	0.99323585412661	0.0378952042679379	0.167275478390566	0.155708126749691
0.001	3.2	0.15	0.3	0.1	0.977358	1	0.8	0.185205	0.2	-0.2	184.211	31.183	27.17	2.718	0.150361285379817	0.0881806728150593	532897.086	1.117	0.00616274191244534	0.0361453488862308	0.993837258087555	0.0361453488862308	0.174552058400265	0.148834469906071
0.001	3.2	0.15	0.3	0.1	0.977358	1	0.8	0.185205	0.2	-0.2	202.708	22.3010000000001	21.155	2.06900000000001	0.107185756171828	0.0940738954672396	534309.807	0.863999999999999	0.0043352470230651	0.0399783379717815	0.995664752976935	0.0399783379717815	0.168105056429037	0.148723160484583
0.001	3.2	0.15	0.3	0.1	0.977358	1	0.8	0.185205	0.2	-0.2	174.884	35.263	29.097	2.907	0.16845554964694	0.0831874087099591	535110.868	1.301	0.00747295941231896	0.0373763416434795	0.992527040587681	0.0373763416434795	0.177253907330388	0.148928781180509
0.001	3.2	0.15	0.3	0.1	0.977358	1	0.8	0.185205	0.2	-0.2	177.8	34.4089999999999	27.362	2.755	0.158485854209754	0.0821456901783279	535472.911	1.228	0.00704097240016732	0.0366439577884749	0.992959027599833	0.0366439577884749	0.175765225030133	0.148948456847619
0.001	3.2	0.15	0.3	0.1	0.977358	1	0.8	0.185205	0.2	-0.2	252.957	0	0	0	0	0	602436.949	0	0	0	1	0	0.1521	0
0.001	3.2	0.15	0.3	0.1	0.977358	1	0.8	0.185205	0.2	-0.2	252.57	0	0	0	0	0	635836.204	0	0	0	1	0	0.1521	0
0.001	3.2	0.15	0.3	0.1	0.977358	1	0.8	0.185205	0.2	-0.2	252.55	0	0	0	0	0	642461.658	0	0	0	1	0	0.1521	0
0.001	3.2	0.15	0.3	0.1	0.977358	1	0.8	0.185205	0.2	-0.2	181.575	32.374	27.062	2.761	0.152623152119086	0.0876881190161175	540477.792	1.222	0.00685070156403503	0.0392369134912481	0.993149298435965	0.0392369134912481	0.174889802015554	0.148843773114459
0.001	3.2	0.15	0.3	0.1	0.977358	1	0.8	0.185205	0.2	-0.2	183.558	31.718	26.804	2.631	0.148956476235059	0.0835840988019797	532522.557	1.157	0.00640326250681438	0.0374173287060998	0.993596737493186	0.0374173287060998	0.174342291259211	0.148921288617058
0.001	3.2	0.15	0.3	0.1	0.977358	1	0.8	0.185205	0.2	-0.2	196.879	25.6960000000001	22.6589999999999	2.233	0.1203380079362	0.0917919341984128	541386.051	0.946000000000001	0.00503692784763084	0.0378527722575028	0.994963072152369	0.0378527722575028	0.170068960395159	0.148766261484441
0.001	3.2	0.15	0.3	0.1	1	0.6	0.8	0.185205	1	-0.2	205.082	25.124	26.504	2.158	0.133694179620448	0.087656700716572	531495.725	0.895999999999999	0.00450664604674488	0.0366471126133138	0.995493353953255	0.0366471126133138	0.16373247616584	0.151592501644621
0.001	3.2	0.15	0.3	0.1	1	0.6	0.8	0.185205	1	-0.2	185.694	33.051	32.143	2.641	0.177971045400453	0.0816260778088208	525541.219	1.264	0.0069719938520125	0.0392827742894063	0.993028006147987	0.0392827742894063	0.167717394086041	0.15157237805904
0.001	3.2	0.15	0.3	0.1	1	0.6	0.8	0.185205	1	-0.2	184.992	32.933	31.739	2.733	0.176249219741955	0.0845510808011376	542332.401	1.235	0.00686969654099938	0.0380400531229669	0.993130303459001	0.0380400531229669	0.167562429776776	0.151582138501525
0.001	3.2	0.15	0.3	0.1	1	0.6	0.8	0.185205	1	-0.2	253.18	0	0	0	0	0	617713.584	0	0	0	1	0	0.1517	0
0.001	3.2	0.15	0.3	0.1	1	0.6	0.8	0.185205	1	-0.2	194.288	29.608	30.471	2.566	0.16072054318224	0.0871502311186726	535300.256	1.079	0.00568573377216371	0.0365481141274388	0.994314266227836	0.0365481141274388	0.166164848886402	0.15159081160622
0.001	3.2	0.15	0.3	0.1	1	0.6	0.8	0.185205	1	-0.2	188.373	32.375	32.373	2.741	0.173616979370573	0.085286298181505	538706.902	1.201	0.0064261963368448	0.0378147181595714	0.993573803663155	0.0378147181595714	0.167325528143352	0.151584591848402
0.001	3.2	0.15	0.3	0.1	1	0.6	0.8	0.185205	1	-0.2	186.511	31.624	32.18	2.697	0.176084465284479	0.0863623984215859	524860.97	1.167	0.00635353137816108	0.0373802302705572	0.993646468621839	0.0373802302705572	0.167547601875603	0.151588182687293
0.001	3.2	0.15	0.3	0.1	1	0.6	0.8	0.185205	1	-0.2	253.39	0	0	0	0	0	642643.198	0	0	0	1	0	0.1517	0
0.001	3.2	0.15	0.3	0.1	1	0.6	0.8	0.185205	1	-0.2	190.856	30.915	31.346	2.515	0.166939375994593	0.0822497808689671	534384.533	1.148	0.00608292667107007	0.0377077054350798	0.99391707332893	0.0377077054350798	0.166724543839513	0.151574459293782
0.001	3.2	0.15	0.3	0.1	1	0.6	0.8	0.185205	1	-0.2	196.52	27.876	28.981	2.426	0.152774200526206	0.0904969032058716	543430.123	1.04	0.00549143801070854	0.0390787926550027	0.994508561989291	0.0390787926550027	0.165449678047359	0.151601979116308
0.001	3.2	0.15	0.3	0.2	0.009448	1	0.6	0.376613	0.2	0	252.161	0	0	0	0	0	641549.197	0	0	0	1	0	0.1519	0
0.001	3.2	0.15	0.3	0.2	0.009448	1	0.6	0.376613	0.2	0	202.5	25.168	27.122	3.211	0.137098556358252	0.129720652373617	544682.298	0.916000000000001	0.00461166463324931	0.037746295845216	0.995388335366751	0.037746295845216	0.164316588501871	0.151865634521572
0.001	3.2	0.15	0.3	0.2	0.009448	1	0.6	0.376613	0.2	0	184.865	32.989	32.767	4.156	0.180076185382968	0.127234955395602	550859.711	1.241	0.00679885879365322	0.03849744992955	0.993201141206347	0.03849744992955	0.168208938272437	0.151837550147692
0.001	3.2	0.15	0.3	0.2	0.009448	1	0.6	0.376613	0.2	0	253.438	0	0	0	0	0	642472.685	0	0	0	1	0	0.1519	0
0.001	3.2	0.15	0.3	0.2	0.009448	1	0.6	0.376613	0.2	0	198.935	27.319	28.56	3.637	0.147763085154007	0.135282073330159	535434.572	1.011	0.00522584475623595	0.0382589610194656	0.994774155243764	0.0382589610194656	0.165282441601573	0.151928469624493
0.001	3.2	0.15	0.3	0.2	0.009448	1	0.6	0.376613	0.2	0	200.72	24.8509999999999	26.505	3.196	0.135106654543842	0.129433485286457	544047.579	0.925000000000001	0.00469616706606273	0.0383087407223118	0.995303832933937	0.0383087407223118	0.164136188169274	0.151862389995826
0.001	3.2	0.15	0.3	0.2	0.009448	1	0.6	0.376613	0.2	0	252.448	0	0	0	0	0	566118.092	0	0	0	1	0	0.1519	0
0.001	3.2	0.15	0.3	0.2	0.009448	1	0.6	0.376613	0.2	0	252.871	0	0	0	0	0	642469.352	0	0	0	1	0	0.1519	0
0.001	3.2	0.15	0.3	0.2	0.009448	1	0.6	0.376613	0.2	0	190.83	31.032	31.756	3.909	0.169154098899979	0.127419768639448	539259.245	1.134	0.00599690161075315	0.0376840790929618	0.994003098389247	0.0376840790929618	0.167219758976583	0.151839638239798
[truncated: 6,671 more rows]
