# Supplementary material for: Nash equilibrium of attack and defense behaviors between predators and prey
Source: PLoS Comput Biol. 2025 Nov 21;21(11):e1013730. doi: 10.1371/journal.pcbi.1013730 (PMC12671891; doi:10.1371/journal.pcbi.1013730)
Supplement: S7 Data — (XLSX) [file pcbi.1013730.s034.xlsx]

## Sheet: c20_w_00_3.2_8_1
V1	V2	V3	V4	V5	V6	V7	V8	V9	V10	V11
0.0398706	0.0390033	0.0396786	0.0397171	0.0397838	0.0401336	0.0397838	0.0397171	0.0396786	0.0390033	0.0398706
0.0391802	0.0397301	0.0397177	0.038526	0.0397563	0.0389835	0.0397563	0.038526	0.0397177	0.0397301	0.0391802
0.0379299	0.0392058	0.0393093	0.03803	0.0386315	0.0390053	0.0386315	0.03803	0.0393093	0.0392058	0.0379299
0.0378831	0.0380807	0.0382764	0.0381391	0.0384092	0.0382766	0.0384092	0.0381391	0.0382764	0.0380807	0.0378831
0.0376395	0.0368726	0.03747	0.037359	0.0375583	0.0374947	0.0375583	0.037359	0.03747	0.0368726	0.0376395
0.0375123	0.0369296	0.0367069	0.0374596	0.0370362	0.0374816	0.0370362	0.0374596	0.0367069	0.0369296	0.0375123
0.0376395	0.0368726	0.03747	0.037359	0.0375583	0.0374947	0.0375583	0.037359	0.03747	0.0368726	0.0376395
0.0378831	0.0380807	0.0382764	0.0381391	0.0384092	0.0382766	0.0384092	0.0381391	0.0382764	0.0380807	0.0378831
0.0379299	0.0392058	0.0393093	0.03803	0.0386315	0.0390053	0.0386315	0.03803	0.0393093	0.0392058	0.0379299
0.0391802	0.0397301	0.0397177	0.038526	0.0397563	0.0389835	0.0397563	0.038526	0.0397177	0.0397301	0.0391802
0.0398706	0.0390033	0.0396786	0.0397171	0.0397838	0.0401336	0.0397838	0.0397171	0.0396786	0.0390033	0.0398706

## Sheet: c20_s_00_3.2_8_1
V1	V2	V3	V4	V5	V6	V7	V8	V9	V10	V11
0.967421	0.965288	0.963255	0.964743	0.964168	0.961103	0.964168	0.964743	0.963255	0.965288	0.967421
0.966228	0.96778	0.965332	0.962451	0.962633	0.958566	0.962633	0.962451	0.965332	0.96778	0.966228
0.96645	0.966712	0.965559	0.960362	0.961241	0.961414	0.961241	0.960362	0.965559	0.966712	0.96645
0.964508	0.965836	0.964176	0.960635	0.960651	0.9594	0.960651	0.960635	0.964176	0.965836	0.964508
0.963988	0.962635	0.960504	0.960798	0.959035	0.957603	0.959035	0.960798	0.960504	0.962635	0.963988
0.963935	0.96307	0.960586	0.96087	0.958196	0.958891	0.958196	0.96087	0.960586	0.96307	0.963935
0.963988	0.962635	0.960504	0.960798	0.959035	0.957603	0.959035	0.960798	0.960504	0.962635	0.963988
0.964508	0.965836	0.964176	0.960635	0.960651	0.9594	0.960651	0.960635	0.964176	0.965836	0.964508
0.96645	0.966712	0.965559	0.960362	0.961241	0.961414	0.961241	0.960362	0.965559	0.966712	0.96645
0.966228	0.96778	0.965332	0.962451	0.962633	0.958566	0.962633	0.962451	0.965332	0.96778	0.966228
0.967421	0.965288	0.963255	0.964743	0.964168	0.961103	0.964168	0.964743	0.963255	0.965288	0.967421

## Sheet: c20_w_00_3.6_8_1
V1	V2	V3	V4	V5	V6	V7	V8	V9	V10	V11
0.0385675	0.0386552	0.0377177	0.0388126	0.0380886	0.0380367	0.0380886	0.0388126	0.0377177	0.0386552	0.0385675
0.0378144	0.0380835	0.0378842	0.0384581	0.0378741	0.0374355	0.0378741	0.0384581	0.0378842	0.0380835	0.0378144
0.037388	0.0373349	0.0377369	0.0369838	0.0372786	0.0373047	0.0372786	0.0369838	0.0377369	0.0373349	0.037388
0.0369735	0.0370161	0.0368853	0.0371526	0.0364357	0.0371432	0.0364357	0.0371526	0.0368853	0.0370161	0.0369735
0.0360464	0.0365821	0.0362823	0.0365257	0.036314	0.0357051	0.036314	0.0365257	0.0362823	0.0365821	0.0360464
0.0356209	0.035477	0.0353433	0.0361002	0.0357368	0.0362649	0.0357368	0.0361002	0.0353433	0.035477	0.0356209
0.0360464	0.0365821	0.0362823	0.0365257	0.036314	0.0357051	0.036314	0.0365257	0.0362823	0.0365821	0.0360464
0.0369735	0.0370161	0.0368853	0.0371526	0.0364357	0.0371432	0.0364357	0.0371526	0.0368853	0.0370161	0.0369735
0.037388	0.0373349	0.0377369	0.0369838	0.0372786	0.0373047	0.0372786	0.0369838	0.0377369	0.0373349	0.037388
0.0378144	0.0380835	0.0378842	0.0384581	0.0378741	0.0374355	0.0378741	0.0384581	0.0378842	0.0380835	0.0378144
0.0385675	0.0386552	0.0377177	0.0388126	0.0380886	0.0380367	0.0380886	0.0388126	0.0377177	0.0386552	0.0385675

## Sheet: c20_s_00_3.6_8_1
V1	V2	V3	V4	V5	V6	V7	V8	V9	V10	V11
0.965119	0.964995	0.963058	0.962565	0.960748	0.957706	0.960748	0.962565	0.963058	0.964995	0.965119
0.965301	0.96281	0.963233	0.96202	0.960001	0.957709	0.960001	0.96202	0.963233	0.96281	0.965301
0.965611	0.963188	0.96222	0.960501	0.959476	0.959061	0.959476	0.960501	0.96222	0.963188	0.965611
0.964533	0.963806	0.961333	0.962558	0.95812	0.959175	0.95812	0.962558	0.961333	0.963806	0.964533
0.962895	0.962181	0.958788	0.95886	0.956561	0.956398	0.956561	0.95886	0.958788	0.962181	0.962895
0.962854	0.958985	0.957583	0.957778	0.958051	0.956121	0.958051	0.957778	0.957583	0.958985	0.962854
0.962895	0.962181	0.958788	0.95886	0.956561	0.956398	0.956561	0.95886	0.958788	0.962181	0.962895
0.964533	0.963806	0.961333	0.962558	0.95812	0.959175	0.95812	0.962558	0.961333	0.963806	0.964533
0.965611	0.963188	0.96222	0.960501	0.959476	0.959061	0.959476	0.960501	0.96222	0.963188	0.965611
0.965301	0.96281	0.963233	0.96202	0.960001	0.957709	0.960001	0.96202	0.963233	0.96281	0.965301
0.965119	0.964995	0.963058	0.962565	0.960748	0.957706	0.960748	0.962565	0.963058	0.964995	0.965119

## Sheet: c20_w_00_4_8_1
V1	V2	V3	V4	V5	V6	V7	V8	V9	V10	V11
0.0367371	0.0371701	0.0371136	0.0371647	0.0372395	0.0370656	0.0372395	0.0371647	0.0371136	0.0371701	0.0367371
0.036803	0.0372811	0.0368806	0.0368271	0.0363714	0.0374147	0.0363714	0.0368271	0.0368806	0.0372811	0.036803
0.0364799	0.0359479	0.0365107	0.0358075	0.0366546	0.0361704	0.0366546	0.0358075	0.0365107	0.0359479	0.0364799
0.0355748	0.0355584	0.0358748	0.0359233	0.0358585	0.0357695	0.0358585	0.0359233	0.0358748	0.0355584	0.0355748
0.0351907	0.034986	0.0354445	0.0357532	0.0352685	0.0354141	0.0352685	0.0357532	0.0354445	0.034986	0.0351907
0.0346224	0.034783	0.0349937	0.0345167	0.0349423	0.0352819	0.0349423	0.0345167	0.0349937	0.034783	0.0346224
0.0351907	0.034986	0.0354445	0.0357532	0.0352685	0.0354141	0.0352685	0.0357532	0.0354445	0.034986	0.0351907
0.0355748	0.0355584	0.0358748	0.0359233	0.0358585	0.0357695	0.0358585	0.0359233	0.0358748	0.0355584	0.0355748
0.0364799	0.0359479	0.0365107	0.0358075	0.0366546	0.0361704	0.0366546	0.0358075	0.0365107	0.0359479	0.0364799
0.036803	0.0372811	0.0368806	0.0368271	0.0363714	0.0374147	0.0363714	0.0368271	0.0368806	0.0372811	0.036803
0.0367371	0.0371701	0.0371136	0.0371647	0.0372395	0.0370656	0.0372395	0.0371647	0.0371136	0.0371701	0.0367371

## Sheet: c20_s_00_4_8_1
V1	V2	V3	V4	V5	V6	V7	V8	V9	V10	V11
0.963765	0.964278	0.961428	0.962269	0.960723	0.958356	0.960723	0.962269	0.961428	0.964278	0.963765
0.965187	0.962262	0.961665	0.961173	0.958675	0.957794	0.958675	0.961173	0.961665	0.962262	0.965187
0.962181	0.961758	0.960286	0.960318	0.959574	0.95714	0.959574	0.960318	0.960286	0.961758	0.962181
0.962142	0.960193	0.959917	0.958902	0.957311	0.957916	0.957311	0.958902	0.959917	0.960193	0.962142
0.961504	0.960595	0.959809	0.960546	0.958081	0.95645	0.958081	0.960546	0.959809	0.960595	0.961504
0.960142	0.959642	0.958794	0.957573	0.955527	0.954275	0.955527	0.957573	0.958794	0.959642	0.960142
0.961504	0.960595	0.959809	0.960546	0.958081	0.95645	0.958081	0.960546	0.959809	0.960595	0.961504
0.962142	0.960193	0.959917	0.958902	0.957311	0.957916	0.957311	0.958902	0.959917	0.960193	0.962142
0.962181	0.961758	0.960286	0.960318	0.959574	0.95714	0.959574	0.960318	0.960286	0.961758	0.962181
0.965187	0.962262	0.961665	0.961173	0.958675	0.957794	0.958675	0.961173	0.961665	0.962262	0.965187
0.963765	0.964278	0.961428	0.962269	0.960723	0.958356	0.960723	0.962269	0.961428	0.964278	0.963765

## Sheet: c20_w_00_3.2_8_2
V1	V2	V3	V4	V5	V6	V7	V8	V9	V10	V11
0.0402105	0.0393739	0.0389604	0.0395955	0.0397327	0.039163	0.0397327	0.0395955	0.0389604	0.0393739	0.0402105
0.0392987	0.0389394	0.0395393	0.0398423	0.0391655	0.0394178	0.0391655	0.0398423	0.0395393	0.0389394	0.0392987
0.0386541	0.038249	0.0386835	0.0390304	0.0386951	0.0388154	0.0386951	0.0390304	0.0386835	0.038249	0.0386541
0.0390545	0.0380994	0.0379023	0.0382002	0.0390435	0.0386285	0.0390435	0.0382002	0.0379023	0.0380994	0.0390545
0.0377388	0.0380251	0.0371115	0.0384229	0.0376644	0.0377278	0.0376644	0.0384229	0.0371115	0.0380251	0.0377388
0.0368696	0.0377136	0.0376742	0.0370788	0.036165	0.0377113	0.036165	0.0370788	0.0376742	0.0377136	0.0368696
0.0377388	0.0380251	0.0371115	0.0384229	0.0376644	0.0377278	0.0376644	0.0384229	0.0371115	0.0380251	0.0377388
0.0390545	0.0380994	0.0379023	0.0382002	0.0390435	0.0386285	0.0390435	0.0382002	0.0379023	0.0380994	0.0390545
0.0386541	0.038249	0.0386835	0.0390304	0.0386951	0.0388154	0.0386951	0.0390304	0.0386835	0.038249	0.0386541
0.0392987	0.0389394	0.0395393	0.0398423	0.0391655	0.0394178	0.0391655	0.0398423	0.0395393	0.0389394	0.0392987
0.0402105	0.0393739	0.0389604	0.0395955	0.0397327	0.039163	0.0397327	0.0395955	0.0389604	0.0393739	0.0402105

## Sheet: c20_s_00_3.2_8_2
V1	V2	V3	V4	V5	V6	V7	V8	V9	V10	V11
0.9665	0.967354	0.964645	0.964807	0.963007	0.960441	0.963007	0.964807	0.964645	0.967354	0.9665
0.966664	0.965268	0.964238	0.964224	0.962261	0.961225	0.962261	0.964224	0.964238	0.965268	0.966664
0.967962	0.965323	0.963496	0.962975	0.962058	0.960319	0.962058	0.962975	0.963496	0.965323	0.967962
0.966491	0.963793	0.961455	0.962	0.961633	0.959473	0.961633	0.962	0.961455	0.963793	0.966491
0.965399	0.963573	0.96071	0.962648	0.959874	0.957609	0.959874	0.962648	0.96071	0.963573	0.965399
0.962008	0.963533	0.961389	0.959603	0.959218	0.958978	0.959218	0.959603	0.961389	0.963533	0.962008
0.965399	0.963573	0.96071	0.962648	0.959874	0.957609	0.959874	0.962648	0.96071	0.963573	0.965399
0.966491	0.963793	0.961455	0.962	0.961633	0.959473	0.961633	0.962	0.961455	0.963793	0.966491
0.967962	0.965323	0.963496	0.962975	0.962058	0.960319	0.962058	0.962975	0.963496	0.965323	0.967962
0.966664	0.965268	0.964238	0.964224	0.962261	0.961225	0.962261	0.964224	0.964238	0.965268	0.966664
0.9665	0.967354	0.964645	0.964807	0.963007	0.960441	0.963007	0.964807	0.964645	0.967354	0.9665

## Sheet: c20_w_00_3.6_8_2
V1	V2	V3	V4	V5	V6	V7	V8	V9	V10	V11
0.038617	0.038969	0.0384685	0.0388829	0.0388011	0.0380179	0.0388011	0.0388829	0.0384685	0.038969	0.038617
0.03754	0.0373365	0.038013	0.0381606	0.0378997	0.0376686	0.0378997	0.0381606	0.038013	0.0373365	0.03754
0.0369183	0.036885	0.037876	0.0376104	0.037432	0.0373025	0.037432	0.0376104	0.037876	0.036885	0.0369183
0.0373817	0.0362708	0.0368244	0.0366018	0.036785	0.0367607	0.036785	0.0366018	0.0368244	0.0362708	0.0373817
0.036592	0.0368101	0.036334	0.0361364	0.0364243	0.0362762	0.0364243	0.0361364	0.036334	0.0368101	0.036592
0.0358522	0.03636	0.0356888	0.0349998	0.0358258	0.035846	0.0358258	0.0349998	0.0356888	0.03636	0.0358522
0.036592	0.0368101	0.036334	0.0361364	0.0364243	0.0362762	0.0364243	0.0361364	0.036334	0.0368101	0.036592
0.0373817	0.0362708	0.0368244	0.0366018	0.036785	0.0367607	0.036785	0.0366018	0.0368244	0.0362708	0.0373817
0.0369183	0.036885	0.037876	0.0376104	0.037432	0.0373025	0.037432	0.0376104	0.037876	0.036885	0.0369183
0.03754	0.0373365	0.038013	0.0381606	0.0378997	0.0376686	0.0378997	0.0381606	0.038013	0.0373365	0.03754
0.038617	0.038969	0.0384685	0.0388829	0.0388011	0.0380179	0.0388011	0.0388829	0.0384685	0.038969	0.038617

## Sheet: c20_s_00_3.6_8_2
V1	V2	V3	V4	V5	V6	V7	V8	V9	V10	V11
0.966265	0.9638	0.962776	0.963035	0.961068	0.957294	0.961068	0.963035	0.962776	0.9638	0.966265
0.963361	0.961852	0.963184	0.96269	0.959663	0.959058	0.959663	0.96269	0.963184	0.961852	0.963361
0.963236	0.961946	0.962234	0.962097	0.958977	0.958243	0.958977	0.962097	0.962234	0.961946	0.963236
0.963938	0.961352	0.961228	0.959208	0.960036	0.9586	0.960036	0.959208	0.961228	0.961352	0.963938
0.961382	0.963141	0.959015	0.958766	0.958632	0.957509	0.958632	0.958766	0.959015	0.963141	0.961382
0.963942	0.961419	0.959859	0.95816	0.956109	0.956944	0.956109	0.95816	0.959859	0.961419	0.963942
0.961382	0.963141	0.959015	0.958766	0.958632	0.957509	0.958632	0.958766	0.959015	0.963141	0.961382
0.963938	0.961352	0.961228	0.959208	0.960036	0.9586	0.960036	0.959208	0.961228	0.961352	0.963938
0.963236	0.961946	0.962234	0.962097	0.958977	0.958243	0.958977	0.962097	0.962234	0.961946	0.963236
0.963361	0.961852	0.963184	0.96269	0.959663	0.959058	0.959663	0.96269	0.963184	0.961852	0.963361
0.966265	0.9638	0.962776	0.963035	0.961068	0.957294	0.961068	0.963035	0.962776	0.9638	0.966265

[truncated: 5,174 more sheets: c20_w_00_4_8_2, c20_s_00_4_8_2, c20_w_00_3.2_8_3, c20_s_00_3.2_8_3, c20_w_00_3.6_8_3, c20_s_00_3.6_8_3, c20_w_00_4_8_3, c20_s_00_4_8_3, c20_w_01_3.2_8_1, c20_s_01_3.2_8_1, c20_w_01_3.6_8_1, c20_s_01_3.6_8_1, c20_w_01_4_8_1, c20_s_01_4_8_1, c20_w_01_3.2_8_2, c20_s_01_3.2_8_2, c20_w_01_3.6_8_2, c20_s_01_3.6_8_2, c20_w_01_4_8_2, c20_s_01_4_8_2 …]
