# Supplementary material for: Nash equilibrium of attack and defense behaviors between predators and prey
Source: PLoS Comput Biol. 2025 Nov 21;21(11):e1013730. doi: 10.1371/journal.pcbi.1013730 (PMC12671891; doi:10.1371/journal.pcbi.1013730)
Supplement: S8 Data — (XLSX) [file pcbi.1013730.s035.xlsx]

## Sheet: c0_00_3.2_8_1
K	run	r	component	wolf	-1	-0.8	-0.6	-0.4	-0.2	0	0.2	0.4	0.6	0.8	1	wolf_expected_payoff	sheep	-1.1	-0.8.1	-0.6.1	-0.4.1	-0.2.1	0.1	0.2.1	0.4.1	0.6.1	0.8.1	1.1	sheep_expected_payoff
	1		1	w	1	0	0	0	0	0	0	0	0	0	0	0.0358408	s	1	0	0	0	0	0	0	0	0	0	0	0.957264
	1		2	w	1	0	0	0	0	0	0	0	0	0	0	0.0358408	s	0	1	0	0	0	0	0	0	0	0	0	0.957264
	1		3	w	1	0	0	0	0	0	0	0	0	0	0	0.0358408	s	0	0	1	0	0	0	0	0	0	0	0	0.957264
	1		4	w	1	0	0	0	0	0	0	0	0	0	0	0.0358408	s	0	0	0	1	0	0	0	0	0	0	0	0.957264
	1		5	w	1	0	0	0	0	0	0	0	0	0	0	0.0358408	s	0	0	0	0	1	0	0	0	0	0	0	0.957264
	1		6	w	1	0	0	0	0	0	0	0	0	0	0	0.0358408	s	0	0	0	0	0	1	0	0	0	0	0	0.957264
	1		7	w	1	0	0	0	0	0	0	0	0	0	0	0.0358408	s	0	0	0	0	0	0	1	0	0	0	0	0.957264
	1		8	w	1	0	0	0	0	0	0	0	0	0	0	0.0358408	s	0	0	0	0	0	0	0	1	0	0	0	0.957264
	1		9	w	1	0	0	0	0	0	0	0	0	0	0	0.0358408	s	0	0	0	0	0	0	0	0	1	0	0	0.957264
	1		10	w	1	0	0	0	0	0	0	0	0	0	0	0.0358408	s	0	0	0	0	0	0	0	0	0	1	0	0.957264
	1		11	w	1	0	0	0	0	0	0	0	0	0	0	0.0358408	s	0	0	0	0	0	0	0	0	0	0	1	0.957264
	1		12	w	0	1	0	0	0	0	0	0	0	0	0	0.0358408	s	1	0	0	0	0	0	0	0	0	0	0	0.957264
	1		13	w	0	1	0	0	0	0	0	0	0	0	0	0.0358408	s	0	1	0	0	0	0	0	0	0	0	0	0.957264
	1		14	w	0	1	0	0	0	0	0	0	0	0	0	0.0358408	s	0	0	1	0	0	0	0	0	0	0	0	0.957264
	1		15	w	0	1	0	0	0	0	0	0	0	0	0	0.0358408	s	0	0	0	1	0	0	0	0	0	0	0	0.957264
	1		16	w	0	1	0	0	0	0	0	0	0	0	0	0.0358408	s	0	0	0	0	1	0	0	0	0	0	0	0.957264
	1		17	w	0	1	0	0	0	0	0	0	0	0	0	0.0358408	s	0	0	0	0	0	1	0	0	0	0	0	0.957264
	1		18	w	0	1	0	0	0	0	0	0	0	0	0	0.0358408	s	0	0	0	0	0	0	1	0	0	0	0	0.957264
	1		19	w	0	1	0	0	0	0	0	0	0	0	0	0.0358408	s	0	0	0	0	0	0	0	1	0	0	0	0.957264
	1		20	w	0	1	0	0	0	0	0	0	0	0	0	0.0358408	s	0	0	0	0	0	0	0	0	1	0	0	0.957264
	1		21	w	0	1	0	0	0	0	0	0	0	0	0	0.0358408	s	0	0	0	0	0	0	0	0	0	1	0	0.957264
	1		22	w	0	1	0	0	0	0	0	0	0	0	0	0.0358408	s	0	0	0	0	0	0	0	0	0	0	1	0.957264
	1		23	w	0	0	1	0	0	0	0	0	0	0	0	0.0358408	s	1	0	0	0	0	0	0	0	0	0	0	0.957264
	1		24	w	0	0	1	0	0	0	0	0	0	0	0	0.0358408	s	0	1	0	0	0	0	0	0	0	0	0	0.957264
	1		25	w	0	0	1	0	0	0	0	0	0	0	0	0.0358408	s	0	0	1	0	0	0	0	0	0	0	0	0.957264
	1		26	w	0	0	1	0	0	0	0	0	0	0	0	0.0358408	s	0	0	0	1	0	0	0	0	0	0	0	0.957264
	1		27	w	0	0	1	0	0	0	0	0	0	0	0	0.0358408	s	0	0	0	0	1	0	0	0	0	0	0	0.957264
	1		28	w	0	0	1	0	0	0	0	0	0	0	0	0.0358408	s	0	0	0	0	0	1	0	0	0	0	0	0.957264
	1		29	w	0	0	1	0	0	0	0	0	0	0	0	0.0358408	s	0	0	0	0	0	0	1	0	0	0	0	0.957264
	1		30	w	0	0	1	0	0	0	0	0	0	0	0	0.0358408	s	0	0	0	0	0	0	0	1	0	0	0	0.957264
	1		31	w	0	0	1	0	0	0	0	0	0	0	0	0.0358408	s	0	0	0	0	0	0	0	0	1	0	0	0.957264
	1		32	w	0	0	1	0	0	0	0	0	0	0	0	0.0358408	s	0	0	0	0	0	0	0	0	0	1	0	0.957264
	1		33	w	0	0	1	0	0	0	0	0	0	0	0	0.0358408	s	0	0	0	0	0	0	0	0	0	0	1	0.957264
	1		34	w	0	0	0	1	0	0	0	0	0	0	0	0.0358408	s	1	0	0	0	0	0	0	0	0	0	0	0.957264
	1		35	w	0	0	0	1	0	0	0	0	0	0	0	0.0358408	s	0	1	0	0	0	0	0	0	0	0	0	0.957264
	1		36	w	0	0	0	1	0	0	0	0	0	0	0	0.0358408	s	0	0	1	0	0	0	0	0	0	0	0	0.957264
	1		37	w	0	0	0	1	0	0	0	0	0	0	0	0.0358408	s	0	0	0	1	0	0	0	0	0	0	0	0.957264
	1		38	w	0	0	0	1	0	0	0	0	0	0	0	0.0358408	s	0	0	0	0	1	0	0	0	0	0	0	0.957264
	1		39	w	0	0	0	1	0	0	0	0	0	0	0	0.0358408	s	0	0	0	0	0	1	0	0	0	0	0	0.957264
	1		40	w	0	0	0	1	0	0	0	0	0	0	0	0.0358408	s	0	0	0	0	0	0	1	0	0	0	0	0.957264
	1		41	w	0	0	0	1	0	0	0	0	0	0	0	0.0358408	s	0	0	0	0	0	0	0	1	0	0	0	0.957264
	1		42	w	0	0	0	1	0	0	0	0	0	0	0	0.0358408	s	0	0	0	0	0	0	0	0	1	0	0	0.957264
	1		43	w	0	0	0	1	0	0	0	0	0	0	0	0.0358408	s	0	0	0	0	0	0	0	0	0	1	0	0.957264
	1		44	w	0	0	0	1	0	0	0	0	0	0	0	0.0358408	s	0	0	0	0	0	0	0	0	0	0	1	0.957264
	1		45	w	0	0	0	0	1	0	0	0	0	0	0	0.0358408	s	1	0	0	0	0	0	0	0	0	0	0	0.957264
	1		46	w	0	0	0	0	1	0	0	0	0	0	0	0.0358408	s	0	1	0	0	0	0	0	0	0	0	0	0.957264
	1		47	w	0	0	0	0	1	0	0	0	0	0	0	0.0358408	s	0	0	1	0	0	0	0	0	0	0	0	0.957264
	1		48	w	0	0	0	0	1	0	0	0	0	0	0	0.0358408	s	0	0	0	1	0	0	0	0	0	0	0	0.957264
	1		49	w	0	0	0	0	1	0	0	0	0	0	0	0.0358408	s	0	0	0	0	1	0	0	0	0	0	0	0.957264
	1		50	w	0	0	0	0	1	0	0	0	0	0	0	0.0358408	s	0	0	0	0	0	1	0	0	0	0	0	0.957264
	1		51	w	0	0	0	0	1	0	0	0	0	0	0	0.0358408	s	0	0	0	0	0	0	1	0	0	0	0	0.957264
	1		52	w	0	0	0	0	1	0	0	0	0	0	0	0.0358408	s	0	0	0	0	0	0	0	1	0	0	0	0.957264
	1		53	w	0	0	0	0	1	0	0	0	0	0	0	0.0358408	s	0	0	0	0	0	0	0	0	1	0	0	0.957264
	1		54	w	0	0	0	0	1	0	0	0	0	0	0	0.0358408	s	0	0	0	0	0	0	0	0	0	1	0	0.957264
	1		55	w	0	0	0	0	1	0	0	0	0	0	0	0.0358408	s	0	0	0	0	0	0	0	0	0	0	1	0.957264
	1		56	w	0	0	0	0	0	1	0	0	0	0	0	0.0358408	s	1	0	0	0	0	0	0	0	0	0	0	0.957264
	1		57	w	0	0	0	0	0	1	0	0	0	0	0	0.0358408	s	0	1	0	0	0	0	0	0	0	0	0	0.957264
	1		58	w	0	0	0	0	0	1	0	0	0	0	0	0.0358408	s	0	0	1	0	0	0	0	0	0	0	0	0.957264
	1		59	w	0	0	0	0	0	1	0	0	0	0	0	0.0358408	s	0	0	0	1	0	0	0	0	0	0	0	0.957264
	1		60	w	0	0	0	0	0	1	0	0	0	0	0	0.0358408	s	0	0	0	0	1	0	0	0	0	0	0	0.957264
	1		61	w	0	0	0	0	0	1	0	0	0	0	0	0.0358408	s	0	0	0	0	0	1	0	0	0	0	0	0.957264
	1		62	w	0	0	0	0	0	1	0	0	0	0	0	0.0358408	s	0	0	0	0	0	0	1	0	0	0	0	0.957264
	1		63	w	0	0	0	0	0	1	0	0	0	0	0	0.0358408	s	0	0	0	0	0	0	0	1	0	0	0	0.957264
	1		64	w	0	0	0	0	0	1	0	0	0	0	0	0.0358408	s	0	0	0	0	0	0	0	0	1	0	0	0.957264
	1		65	w	0	0	0	0	0	1	0	0	0	0	0	0.0358408	s	0	0	0	0	0	0	0	0	0	1	0	0.957264
	1		66	w	0	0	0	0	0	1	0	0	0	0	0	0.0358408	s	0	0	0	0	0	0	0	0	0	0	1	0.957264
	1		67	w	0	0	0	0	0	0	1	0	0	0	0	0.0358408	s	1	0	0	0	0	0	0	0	0	0	0	0.957264
	1		68	w	0	0	0	0	0	0	1	0	0	0	0	0.0358408	s	0	1	0	0	0	0	0	0	0	0	0	0.957264
	1		69	w	0	0	0	0	0	0	1	0	0	0	0	0.0358408	s	0	0	1	0	0	0	0	0	0	0	0	0.957264
	1		70	w	0	0	0	0	0	0	1	0	0	0	0	0.0358408	s	0	0	0	1	0	0	0	0	0	0	0	0.957264
	1		71	w	0	0	0	0	0	0	1	0	0	0	0	0.0358408	s	0	0	0	0	1	0	0	0	0	0	0	0.957264
	1		72	w	0	0	0	0	0	0	1	0	0	0	0	0.0358408	s	0	0	0	0	0	1	0	0	0	0	0	0.957264
	1		73	w	0	0	0	0	0	0	1	0	0	0	0	0.0358408	s	0	0	0	0	0	0	1	0	0	0	0	0.957264
	1		74	w	0	0	0	0	0	0	1	0	0	0	0	0.0358408	s	0	0	0	0	0	0	0	1	0	0	0	0.957264
	1		75	w	0	0	0	0	0	0	1	0	0	0	0	0.0358408	s	0	0	0	0	0	0	0	0	1	0	0	0.957264
	1		76	w	0	0	0	0	0	0	1	0	0	0	0	0.0358408	s	0	0	0	0	0	0	0	0	0	1	0	0.957264
	1		77	w	0	0	0	0	0	0	1	0	0	0	0	0.0358408	s	0	0	0	0	0	0	0	0	0	0	1	0.957264
	1		78	w	0	0	0	0	0	0	0	1	0	0	0	0.0358408	s	1	0	0	0	0	0	0	0	0	0	0	0.957264
	1		79	w	0	0	0	0	0	0	0	1	0	0	0	0.0358408	s	0	1	0	0	0	0	0	0	0	0	0	0.957264
	1		80	w	0	0	0	0	0	0	0	1	0	0	0	0.0358408	s	0	0	1	0	0	0	0	0	0	0	0	0.957264
	1		81	w	0	0	0	0	0	0	0	1	0	0	0	0.0358408	s	0	0	0	1	0	0	0	0	0	0	0	0.957264
	1		82	w	0	0	0	0	0	0	0	1	0	0	0	0.0358408	s	0	0	0	0	1	0	0	0	0	0	0	0.957264
	1		83	w	0	0	0	0	0	0	0	1	0	0	0	0.0358408	s	0	0	0	0	0	1	0	0	0	0	0	0.957264
	1		84	w	0	0	0	0	0	0	0	1	0	0	0	0.0358408	s	0	0	0	0	0	0	1	0	0	0	0	0.957264
	1		85	w	0	0	0	0	0	0	0	1	0	0	0	0.0358408	s	0	0	0	0	0	0	0	1	0	0	0	0.957264
	1		86	w	0	0	0	0	0	0	0	1	0	0	0	0.0358408	s	0	0	0	0	0	0	0	0	1	0	0	0.957264
	1		87	w	0	0	0	0	0	0	0	1	0	0	0	0.0358408	s	0	0	0	0	0	0	0	0	0	1	0	0.957264
	1		88	w	0	0	0	0	0	0	0	1	0	0	0	0.0358408	s	0	0	0	0	0	0	0	0	0	0	1	0.957264
	1		89	w	0	0	0	0	0	0	0	0	1	0	0	0.0358408	s	1	0	0	0	0	0	0	0	0	0	0	0.957264
	1		90	w	0	0	0	0	0	0	0	0	1	0	0	0.0358408	s	0	1	0	0	0	0	0	0	0	0	0	0.957264
	1		91	w	0	0	0	0	0	0	0	0	1	0	0	0.0358408	s	0	0	1	0	0	0	0	0	0	0	0	0.957264
	1		92	w	0	0	0	0	0	0	0	0	1	0	0	0.0358408	s	0	0	0	1	0	0	0	0	0	0	0	0.957264
	1		93	w	0	0	0	0	0	0	0	0	1	0	0	0.0358408	s	0	0	0	0	1	0	0	0	0	0	0	0.957264
	1		94	w	0	0	0	0	0	0	0	0	1	0	0	0.0358408	s	0	0	0	0	0	1	0	0	0	0	0	0.957264
	1		95	w	0	0	0	0	0	0	0	0	1	0	0	0.0358408	s	0	0	0	0	0	0	1	0	0	0	0	0.957264
	1		96	w	0	0	0	0	0	0	0	0	1	0	0	0.0358408	s	0	0	0	0	0	0	0	1	0	0	0	0.957264
	1		97	w	0	0	0	0	0	0	0	0	1	0	0	0.0358408	s	0	0	0	0	0	0	0	0	1	0	0	0.957264
	1		98	w	0	0	0	0	0	0	0	0	1	0	0	0.0358408	s	0	0	0	0	0	0	0	0	0	1	0	0.957264
	1		99	w	0	0	0	0	0	0	0	0	1	0	0	0.0358408	s	0	0	0	0	0	0	0	0	0	0	1	0.957264
	1		100	w	0	0	0	0	0	0	0	0	0	1	0	0.0358408	s	1	0	0	0	0	0	0	0	0	0	0	0.957264
	1		101	w	0	0	0	0	0	0	0	0	0	1	0	0.0358408	s	0	1	0	0	0	0	0	0	0	0	0	0.957264
	1		102	w	0	0	0	0	0	0	0	0	0	1	0	0.0358408	s	0	0	1	0	0	0	0	0	0	0	0	0.957264
	1		103	w	0	0	0	0	0	0	0	0	0	1	0	0.0358408	s	0	0	0	1	0	0	0	0	0	0	0	0.957264
	1		104	w	0	0	0	0	0	0	0	0	0	1	0	0.0358408	s	0	0	0	0	1	0	0	0	0	0	0	0.957264
	1		105	w	0	0	0	0	0	0	0	0	0	1	0	0.0358408	s	0	0	0	0	0	1	0	0	0	0	0	0.957264
	1		106	w	0	0	0	0	0	0	0	0	0	1	0	0.0358408	s	0	0	0	0	0	0	1	0	0	0	0	0.957264
	1		107	w	0	0	0	0	0	0	0	0	0	1	0	0.0358408	s	0	0	0	0	0	0	0	1	0	0	0	0.957264
	1		108	w	0	0	0	0	0	0	0	0	0	1	0	0.0358408	s	0	0	0	0	0	0	0	0	1	0	0	0.957264
	1		109	w	0	0	0	0	0	0	0	0	0	1	0	0.0358408	s	0	0	0	0	0	0	0	0	0	1	0	0.957264
	1		110	w	0	0	0	0	0	0	0	0	0	1	0	0.0358408	s	0	0	0	0	0	0	0	0	0	0	1	0.957264
	1		111	w	0	0	0	0	0	0	0	0	0	0	1	0.0358408	s	1	0	0	0	0	0	0	0	0	0	0	0.957264
	1		112	w	0	0	0	0	0	0	0	0	0	0	1	0.0358408	s	0	1	0	0	0	0	0	0	0	0	0	0.957264
	1		113	w	0	0	0	0	0	0	0	0	0	0	1	0.0358408	s	0	0	1	0	0	0	0	0	0	0	0	0.957264
	1		114	w	0	0	0	0	0	0	0	0	0	0	1	0.0358408	s	0	0	0	1	0	0	0	0	0	0	0	0.957264
	1		115	w	0	0	0	0	0	0	0	0	0	0	1	0.0358408	s	0	0	0	0	1	0	0	0	0	0	0	0.957264
	1		116	w	0	0	0	0	0	0	0	0	0	0	1	0.0358408	s	0	0	0	0	0	1	0	0	0	0	0	0.957264
	1		117	w	0	0	0	0	0	0	0	0	0	0	1	0.0358408	s	0	0	0	0	0	0	1	0	0	0	0	0.957264
	1		118	w	0	0	0	0	0	0	0	0	0	0	1	0.0358408	s	0	0	0	0	0	0	0	1	0	0	0	0.957264
	1		119	w	0	0	0	0	0	0	0	0	0	0	1	0.0358408	s	0	0	0	0	0	0	0	0	1	0	0	0.957264
	1		120	w	0	0	0	0	0	0	0	0	0	0	1	0.0358408	s	0	0	0	0	0	0	0	0	0	1	0	0.957264
	1		121	w	0	0	0	0	0	0	0	0	0	0	1	0.0358408	s	0	0	0	0	0	0	0	0	0	0	1	0.957264

## Sheet: c0_00_3.2_8_2
K	run	r	component	wolf	-1	-0.8	-0.6	-0.4	-0.2	0	0.2	0.4	0.6	0.8	1	wolf_expected_payoff	sheep	-1.1	-0.8.1	-0.6.1	-0.4.1	-0.2.1	0.1	0.2.1	0.4.1	0.6.1	0.8.1	1.1	sheep_expected_payoff
	2		1	w	1	0	0	0	0	0	0	0	0	0	0	0.0376021	s	1	0	0	0	0	0	0	0	0	0	0	0.957835
	2		2	w	1	0	0	0	0	0	0	0	0	0	0	0.0376021	s	0	1	0	0	0	0	0	0	0	0	0	0.957835
	2		3	w	1	0	0	0	0	0	0	0	0	0	0	0.0376021	s	0	0	1	0	0	0	0	0	0	0	0	0.957835
	2		4	w	1	0	0	0	0	0	0	0	0	0	0	0.0376021	s	0	0	0	1	0	0	0	0	0	0	0	0.957835
	2		5	w	1	0	0	0	0	0	0	0	0	0	0	0.0376021	s	0	0	0	0	1	0	0	0	0	0	0	0.957835
	2		6	w	1	0	0	0	0	0	0	0	0	0	0	0.0376021	s	0	0	0	0	0	1	0	0	0	0	0	0.957835
	2		7	w	1	0	0	0	0	0	0	0	0	0	0	0.0376021	s	0	0	0	0	0	0	1	0	0	0	0	0.957835
	2		8	w	1	0	0	0	0	0	0	0	0	0	0	0.0376021	s	0	0	0	0	0	0	0	1	0	0	0	0.957835
	2		9	w	1	0	0	0	0	0	0	0	0	0	0	0.0376021	s	0	0	0	0	0	0	0	0	1	0	0	0.957835
	2		10	w	1	0	0	0	0	0	0	0	0	0	0	0.0376021	s	0	0	0	0	0	0	0	0	0	1	0	0.957835
	2		11	w	1	0	0	0	0	0	0	0	0	0	0	0.0376021	s	0	0	0	0	0	0	0	0	0	0	1	0.957835
	2		12	w	0	1	0	0	0	0	0	0	0	0	0	0.0376021	s	1	0	0	0	0	0	0	0	0	0	0	0.957835
	2		13	w	0	1	0	0	0	0	0	0	0	0	0	0.0376021	s	0	1	0	0	0	0	0	0	0	0	0	0.957835
	2		14	w	0	1	0	0	0	0	0	0	0	0	0	0.0376021	s	0	0	1	0	0	0	0	0	0	0	0	0.957835
	2		15	w	0	1	0	0	0	0	0	0	0	0	0	0.0376021	s	0	0	0	1	0	0	0	0	0	0	0	0.957835
	2		16	w	0	1	0	0	0	0	0	0	0	0	0	0.0376021	s	0	0	0	0	1	0	0	0	0	0	0	0.957835
	2		17	w	0	1	0	0	0	0	0	0	0	0	0	0.0376021	s	0	0	0	0	0	1	0	0	0	0	0	0.957835
	2		18	w	0	1	0	0	0	0	0	0	0	0	0	0.0376021	s	0	0	0	0	0	0	1	0	0	0	0	0.957835
	2		19	w	0	1	0	0	0	0	0	0	0	0	0	0.0376021	s	0	0	0	0	0	0	0	1	0	0	0	0.957835
	2		20	w	0	1	0	0	0	0	0	0	0	0	0	0.0376021	s	0	0	0	0	0	0	0	0	1	0	0	0.957835
	2		21	w	0	1	0	0	0	0	0	0	0	0	0	0.0376021	s	0	0	0	0	0	0	0	0	0	1	0	0.957835
	2		22	w	0	1	0	0	0	0	0	0	0	0	0	0.0376021	s	0	0	0	0	0	0	0	0	0	0	1	0.957835
	2		23	w	0	0	1	0	0	0	0	0	0	0	0	0.0376021	s	1	0	0	0	0	0	0	0	0	0	0	0.957835
	2		24	w	0	0	1	0	0	0	0	0	0	0	0	0.0376021	s	0	1	0	0	0	0	0	0	0	0	0	0.957835
	2		25	w	0	0	1	0	0	0	0	0	0	0	0	0.0376021	s	0	0	1	0	0	0	0	0	0	0	0	0.957835
	2		26	w	0	0	1	0	0	0	0	0	0	0	0	0.0376021	s	0	0	0	1	0	0	0	0	0	0	0	0.957835
	2		27	w	0	0	1	0	0	0	0	0	0	0	0	0.0376021	s	0	0	0	0	1	0	0	0	0	0	0	0.957835
	2		28	w	0	0	1	0	0	0	0	0	0	0	0	0.0376021	s	0	0	0	0	0	1	0	0	0	0	0	0.957835
	2		29	w	0	0	1	0	0	0	0	0	0	0	0	0.0376021	s	0	0	0	0	0	0	1	0	0	0	0	0.957835
	2		30	w	0	0	1	0	0	0	0	0	0	0	0	0.0376021	s	0	0	0	0	0	0	0	1	0	0	0	0.957835
	2		31	w	0	0	1	0	0	0	0	0	0	0	0	0.0376021	s	0	0	0	0	0	0	0	0	1	0	0	0.957835
	2		32	w	0	0	1	0	0	0	0	0	0	0	0	0.0376021	s	0	0	0	0	0	0	0	0	0	1	0	0.957835
	2		33	w	0	0	1	0	0	0	0	0	0	0	0	0.0376021	s	0	0	0	0	0	0	0	0	0	0	1	0.957835
	2		34	w	0	0	0	1	0	0	0	0	0	0	0	0.0376021	s	1	0	0	0	0	0	0	0	0	0	0	0.957835
	2		35	w	0	0	0	1	0	0	0	0	0	0	0	0.0376021	s	0	1	0	0	0	0	0	0	0	0	0	0.957835
	2		36	w	0	0	0	1	0	0	0	0	0	0	0	0.0376021	s	0	0	1	0	0	0	0	0	0	0	0	0.957835
	2		37	w	0	0	0	1	0	0	0	0	0	0	0	0.0376021	s	0	0	0	1	0	0	0	0	0	0	0	0.957835
	2		38	w	0	0	0	1	0	0	0	0	0	0	0	0.0376021	s	0	0	0	0	1	0	0	0	0	0	0	0.957835
	2		39	w	0	0	0	1	0	0	0	0	0	0	0	0.0376021	s	0	0	0	0	0	1	0	0	0	0	0	0.957835
	2		40	w	0	0	0	1	0	0	0	0	0	0	0	0.0376021	s	0	0	0	0	0	0	1	0	0	0	0	0.957835
	2		41	w	0	0	0	1	0	0	0	0	0	0	0	0.0376021	s	0	0	0	0	0	0	0	1	0	0	0	0.957835
	2		42	w	0	0	0	1	0	0	0	0	0	0	0	0.0376021	s	0	0	0	0	0	0	0	0	1	0	0	0.957835
	2		43	w	0	0	0	1	0	0	0	0	0	0	0	0.0376021	s	0	0	0	0	0	0	0	0	0	1	0	0.957835
	2		44	w	0	0	0	1	0	0	0	0	0	0	0	0.0376021	s	0	0	0	0	0	0	0	0	0	0	1	0.957835
	2		45	w	0	0	0	0	1	0	0	0	0	0	0	0.0376021	s	1	0	0	0	0	0	0	0	0	0	0	0.957835
	2		46	w	0	0	0	0	1	0	0	0	0	0	0	0.0376021	s	0	1	0	0	0	0	0	0	0	0	0	0.957835
	2		47	w	0	0	0	0	1	0	0	0	0	0	0	0.0376021	s	0	0	1	0	0	0	0	0	0	0	0	0.957835
	2		48	w	0	0	0	0	1	0	0	0	0	0	0	0.0376021	s	0	0	0	1	0	0	0	0	0	0	0	0.957835
	2		49	w	0	0	0	0	1	0	0	0	0	0	0	0.0376021	s	0	0	0	0	1	0	0	0	0	0	0	0.957835
	2		50	w	0	0	0	0	1	0	0	0	0	0	0	0.0376021	s	0	0	0	0	0	1	0	0	0	0	0	0.957835
	2		51	w	0	0	0	0	1	0	0	0	0	0	0	0.0376021	s	0	0	0	0	0	0	1	0	0	0	0	0.957835
	2		52	w	0	0	0	0	1	0	0	0	0	0	0	0.0376021	s	0	0	0	0	0	0	0	1	0	0	0	0.957835
	2		53	w	0	0	0	0	1	0	0	0	0	0	0	0.0376021	s	0	0	0	0	0	0	0	0	1	0	0	0.957835
	2		54	w	0	0	0	0	1	0	0	0	0	0	0	0.0376021	s	0	0	0	0	0	0	0	0	0	1	0	0.957835
	2		55	w	0	0	0	0	1	0	0	0	0	0	0	0.0376021	s	0	0	0	0	0	0	0	0	0	0	1	0.957835
	2		56	w	0	0	0	0	0	1	0	0	0	0	0	0.0376021	s	1	0	0	0	0	0	0	0	0	0	0	0.957835
	2		57	w	0	0	0	0	0	1	0	0	0	0	0	0.0376021	s	0	1	0	0	0	0	0	0	0	0	0	0.957835
	2		58	w	0	0	0	0	0	1	0	0	0	0	0	0.0376021	s	0	0	1	0	0	0	0	0	0	0	0	0.957835
	2		59	w	0	0	0	0	0	1	0	0	0	0	0	0.0376021	s	0	0	0	1	0	0	0	0	0	0	0	0.957835
	2		60	w	0	0	0	0	0	1	0	0	0	0	0	0.0376021	s	0	0	0	0	1	0	0	0	0	0	0	0.957835
	2		61	w	0	0	0	0	0	1	0	0	0	0	0	0.0376021	s	0	0	0	0	0	1	0	0	0	0	0	0.957835
	2		62	w	0	0	0	0	0	1	0	0	0	0	0	0.0376021	s	0	0	0	0	0	0	1	0	0	0	0	0.957835
	2		63	w	0	0	0	0	0	1	0	0	0	0	0	0.0376021	s	0	0	0	0	0	0	0	1	0	0	0	0.957835
	2		64	w	0	0	0	0	0	1	0	0	0	0	0	0.0376021	s	0	0	0	0	0	0	0	0	1	0	0	0.957835
	2		65	w	0	0	0	0	0	1	0	0	0	0	0	0.0376021	s	0	0	0	0	0	0	0	0	0	1	0	0.957835
	2		66	w	0	0	0	0	0	1	0	0	0	0	0	0.0376021	s	0	0	0	0	0	0	0	0	0	0	1	0.957835
	2		67	w	0	0	0	0	0	0	1	0	0	0	0	0.0376021	s	1	0	0	0	0	0	0	0	0	0	0	0.957835
	2		68	w	0	0	0	0	0	0	1	0	0	0	0	0.0376021	s	0	1	0	0	0	0	0	0	0	0	0	0.957835
	2		69	w	0	0	0	0	0	0	1	0	0	0	0	0.0376021	s	0	0	1	0	0	0	0	0	0	0	0	0.957835
	2		70	w	0	0	0	0	0	0	1	0	0	0	0	0.0376021	s	0	0	0	1	0	0	0	0	0	0	0	0.957835
	2		71	w	0	0	0	0	0	0	1	0	0	0	0	0.0376021	s	0	0	0	0	1	0	0	0	0	0	0	0.957835
	2		72	w	0	0	0	0	0	0	1	0	0	0	0	0.0376021	s	0	0	0	0	0	1	0	0	0	0	0	0.957835
	2		73	w	0	0	0	0	0	0	1	0	0	0	0	0.0376021	s	0	0	0	0	0	0	1	0	0	0	0	0.957835
	2		74	w	0	0	0	0	0	0	1	0	0	0	0	0.0376021	s	0	0	0	0	0	0	0	1	0	0	0	0.957835
	2		75	w	0	0	0	0	0	0	1	0	0	0	0	0.0376021	s	0	0	0	0	0	0	0	0	1	0	0	0.957835
	2		76	w	0	0	0	0	0	0	1	0	0	0	0	0.0376021	s	0	0	0	0	0	0	0	0	0	1	0	0.957835
	2		77	w	0	0	0	0	0	0	1	0	0	0	0	0.0376021	s	0	0	0	0	0	0	0	0	0	0	1	0.957835
	2		78	w	0	0	0	0	0	0	0	1	0	0	0	0.0376021	s	1	0	0	0	0	0	0	0	0	0	0	0.957835
	2		79	w	0	0	0	0	0	0	0	1	0	0	0	0.0376021	s	0	1	0	0	0	0	0	0	0	0	0	0.957835
	2		80	w	0	0	0	0	0	0	0	1	0	0	0	0.0376021	s	0	0	1	0	0	0	0	0	0	0	0	0.957835
	2		81	w	0	0	0	0	0	0	0	1	0	0	0	0.0376021	s	0	0	0	1	0	0	0	0	0	0	0	0.957835
	2		82	w	0	0	0	0	0	0	0	1	0	0	0	0.0376021	s	0	0	0	0	1	0	0	0	0	0	0	0.957835
	2		83	w	0	0	0	0	0	0	0	1	0	0	0	0.0376021	s	0	0	0	0	0	1	0	0	0	0	0	0.957835
	2		84	w	0	0	0	0	0	0	0	1	0	0	0	0.0376021	s	0	0	0	0	0	0	1	0	0	0	0	0.957835
	2		85	w	0	0	0	0	0	0	0	1	0	0	0	0.0376021	s	0	0	0	0	0	0	0	1	0	0	0	0.957835
	2		86	w	0	0	0	0	0	0	0	1	0	0	0	0.0376021	s	0	0	0	0	0	0	0	0	1	0	0	0.957835
	2		87	w	0	0	0	0	0	0	0	1	0	0	0	0.0376021	s	0	0	0	0	0	0	0	0	0	1	0	0.957835
	2		88	w	0	0	0	0	0	0	0	1	0	0	0	0.0376021	s	0	0	0	0	0	0	0	0	0	0	1	0.957835
	2		89	w	0	0	0	0	0	0	0	0	1	0	0	0.0376021	s	1	0	0	0	0	0	0	0	0	0	0	0.957835
	2		90	w	0	0	0	0	0	0	0	0	1	0	0	0.0376021	s	0	1	0	0	0	0	0	0	0	0	0	0.957835
	2		91	w	0	0	0	0	0	0	0	0	1	0	0	0.0376021	s	0	0	1	0	0	0	0	0	0	0	0	0.957835
	2		92	w	0	0	0	0	0	0	0	0	1	0	0	0.0376021	s	0	0	0	1	0	0	0	0	0	0	0	0.957835
	2		93	w	0	0	0	0	0	0	0	0	1	0	0	0.0376021	s	0	0	0	0	1	0	0	0	0	0	0	0.957835
	2		94	w	0	0	0	0	0	0	0	0	1	0	0	0.0376021	s	0	0	0	0	0	1	0	0	0	0	0	0.957835
	2		95	w	0	0	0	0	0	0	0	0	1	0	0	0.0376021	s	0	0	0	0	0	0	1	0	0	0	0	0.957835
	2		96	w	0	0	0	0	0	0	0	0	1	0	0	0.0376021	s	0	0	0	0	0	0	0	1	0	0	0	0.957835
	2		97	w	0	0	0	0	0	0	0	0	1	0	0	0.0376021	s	0	0	0	0	0	0	0	0	1	0	0	0.957835
	2		98	w	0	0	0	0	0	0	0	0	1	0	0	0.0376021	s	0	0	0	0	0	0	0	0	0	1	0	0.957835
	2		99	w	0	0	0	0	0	0	0	0	1	0	0	0.0376021	s	0	0	0	0	0	0	0	0	0	0	1	0.957835
	2		100	w	0	0	0	0	0	0	0	0	0	1	0	0.0376021	s	1	0	0	0	0	0	0	0	0	0	0	0.957835
	2		101	w	0	0	0	0	0	0	0	0	0	1	0	0.0376021	s	0	1	0	0	0	0	0	0	0	0	0	0.957835
	2		102	w	0	0	0	0	0	0	0	0	0	1	0	0.0376021	s	0	0	1	0	0	0	0	0	0	0	0	0.957835
	2		103	w	0	0	0	0	0	0	0	0	0	1	0	0.0376021	s	0	0	0	1	0	0	0	0	0	0	0	0.957835
	2		104	w	0	0	0	0	0	0	0	0	0	1	0	0.0376021	s	0	0	0	0	1	0	0	0	0	0	0	0.957835
	2		105	w	0	0	0	0	0	0	0	0	0	1	0	0.0376021	s	0	0	0	0	0	1	0	0	0	0	0	0.957835
	2		106	w	0	0	0	0	0	0	0	0	0	1	0	0.0376021	s	0	0	0	0	0	0	1	0	0	0	0	0.957835
	2		107	w	0	0	0	0	0	0	0	0	0	1	0	0.0376021	s	0	0	0	0	0	0	0	1	0	0	0	0.957835
	2		108	w	0	0	0	0	0	0	0	0	0	1	0	0.0376021	s	0	0	0	0	0	0	0	0	1	0	0	0.957835
	2		109	w	0	0	0	0	0	0	0	0	0	1	0	0.0376021	s	0	0	0	0	0	0	0	0	0	1	0	0.957835
	2		110	w	0	0	0	0	0	0	0	0	0	1	0	0.0376021	s	0	0	0	0	0	0	0	0	0	0	1	0.957835
	2		111	w	0	0	0	0	0	0	0	0	0	0	1	0.0376021	s	1	0	0	0	0	0	0	0	0	0	0	0.957835
	2		112	w	0	0	0	0	0	0	0	0	0	0	1	0.0376021	s	0	1	0	0	0	0	0	0	0	0	0	0.957835
	2		113	w	0	0	0	0	0	0	0	0	0	0	1	0.0376021	s	0	0	1	0	0	0	0	0	0	0	0	0.957835
	2		114	w	0	0	0	0	0	0	0	0	0	0	1	0.0376021	s	0	0	0	1	0	0	0	0	0	0	0	0.957835
	2		115	w	0	0	0	0	0	0	0	0	0	0	1	0.0376021	s	0	0	0	0	1	0	0	0	0	0	0	0.957835
	2		116	w	0	0	0	0	0	0	0	0	0	0	1	0.0376021	s	0	0	0	0	0	1	0	0	0	0	0	0.957835
	2		117	w	0	0	0	0	0	0	0	0	0	0	1	0.0376021	s	0	0	0	0	0	0	1	0	0	0	0	0.957835
	2		118	w	0	0	0	0	0	0	0	0	0	0	1	0.0376021	s	0	0	0	0	0	0	0	1	0	0	0	0.957835
	2		119	w	0	0	0	0	0	0	0	0	0	0	1	0.0376021	s	0	0	0	0	0	0	0	0	1	0	0	0.957835
	2		120	w	0	0	0	0	0	0	0	0	0	0	1	0.0376021	s	0	0	0	0	0	0	0	0	0	1	0	0.957835
	2		121	w	0	0	0	0	0	0	0	0	0	0	1	0.0376021	s	0	0	0	0	0	0	0	0	0	0	1	0.957835

## Sheet: c0_00_3.2_8_3
K	run	r	component	wolf	-1	-0.8	-0.6	-0.4	-0.2	0	0.2	0.4	0.6	0.8	1	wolf_expected_payoff	sheep	-1.1	-0.8.1	-0.6.1	-0.4.1	-0.2.1	0.1	0.2.1	0.4.1	0.6.1	0.8.1	1.1	sheep_expected_payoff
	3		1	w	1	0	0	0	0	0	0	0	0	0	0	0.0369115	s	1	0	0	0	0	0	0	0	0	0	0	0.957253
	3		2	w	1	0	0	0	0	0	0	0	0	0	0	0.0369115	s	0	1	0	0	0	0	0	0	0	0	0	0.957253
	3		3	w	1	0	0	0	0	0	0	0	0	0	0	0.0369115	s	0	0	1	0	0	0	0	0	0	0	0	0.957253
	3		4	w	1	0	0	0	0	0	0	0	0	0	0	0.0369115	s	0	0	0	1	0	0	0	0	0	0	0	0.957253
	3		5	w	1	0	0	0	0	0	0	0	0	0	0	0.0369115	s	0	0	0	0	1	0	0	0	0	0	0	0.957253
	3		6	w	1	0	0	0	0	0	0	0	0	0	0	0.0369115	s	0	0	0	0	0	1	0	0	0	0	0	0.957253
	3		7	w	1	0	0	0	0	0	0	0	0	0	0	0.0369115	s	0	0	0	0	0	0	1	0	0	0	0	0.957253
	3		8	w	1	0	0	0	0	0	0	0	0	0	0	0.0369115	s	0	0	0	0	0	0	0	1	0	0	0	0.957253
	3		9	w	1	0	0	0	0	0	0	0	0	0	0	0.0369115	s	0	0	0	0	0	0	0	0	1	0	0	0.957253
	3		10	w	1	0	0	0	0	0	0	0	0	0	0	0.0369115	s	0	0	0	0	0	0	0	0	0	1	0	0.957253
	3		11	w	1	0	0	0	0	0	0	0	0	0	0	0.0369115	s	0	0	0	0	0	0	0	0	0	0	1	0.957253
	3		12	w	0	1	0	0	0	0	0	0	0	0	0	0.0369115	s	1	0	0	0	0	0	0	0	0	0	0	0.957253
	3		13	w	0	1	0	0	0	0	0	0	0	0	0	0.0369115	s	0	1	0	0	0	0	0	0	0	0	0	0.957253
	3		14	w	0	1	0	0	0	0	0	0	0	0	0	0.0369115	s	0	0	1	0	0	0	0	0	0	0	0	0.957253
	3		15	w	0	1	0	0	0	0	0	0	0	0	0	0.0369115	s	0	0	0	1	0	0	0	0	0	0	0	0.957253
	3		16	w	0	1	0	0	0	0	0	0	0	0	0	0.0369115	s	0	0	0	0	1	0	0	0	0	0	0	0.957253
	3		17	w	0	1	0	0	0	0	0	0	0	0	0	0.0369115	s	0	0	0	0	0	1	0	0	0	0	0	0.957253
	3		18	w	0	1	0	0	0	0	0	0	0	0	0	0.0369115	s	0	0	0	0	0	0	1	0	0	0	0	0.957253
	3		19	w	0	1	0	0	0	0	0	0	0	0	0	0.0369115	s	0	0	0	0	0	0	0	1	0	0	0	0.957253
	3		20	w	0	1	0	0	0	0	0	0	0	0	0	0.0369115	s	0	0	0	0	0	0	0	0	1	0	0	0.957253
	3		21	w	0	1	0	0	0	0	0	0	0	0	0	0.0369115	s	0	0	0	0	0	0	0	0	0	1	0	0.957253
	3		22	w	0	1	0	0	0	0	0	0	0	0	0	0.0369115	s	0	0	0	0	0	0	0	0	0	0	1	0.957253
	3		23	w	0	0	1	0	0	0	0	0	0	0	0	0.0369115	s	1	0	0	0	0	0	0	0	0	0	0	0.957253
	3		24	w	0	0	1	0	0	0	0	0	0	0	0	0.0369115	s	0	1	0	0	0	0	0	0	0	0	0	0.957253
	3		25	w	0	0	1	0	0	0	0	0	0	0	0	0.0369115	s	0	0	1	0	0	0	0	0	0	0	0	0.957253
	3		26	w	0	0	1	0	0	0	0	0	0	0	0	0.0369115	s	0	0	0	1	0	0	0	0	0	0	0	0.957253
	3		27	w	0	0	1	0	0	0	0	0	0	0	0	0.0369115	s	0	0	0	0	1	0	0	0	0	0	0	0.957253
	3		28	w	0	0	1	0	0	0	0	0	0	0	0	0.0369115	s	0	0	0	0	0	1	0	0	0	0	0	0.957253
	3		29	w	0	0	1	0	0	0	0	0	0	0	0	0.0369115	s	0	0	0	0	0	0	1	0	0	0	0	0.957253
	3		30	w	0	0	1	0	0	0	0	0	0	0	0	0.0369115	s	0	0	0	0	0	0	0	1	0	0	0	0.957253
	3		31	w	0	0	1	0	0	0	0	0	0	0	0	0.0369115	s	0	0	0	0	0	0	0	0	1	0	0	0.957253
	3		32	w	0	0	1	0	0	0	0	0	0	0	0	0.0369115	s	0	0	0	0	0	0	0	0	0	1	0	0.957253
	3		33	w	0	0	1	0	0	0	0	0	0	0	0	0.0369115	s	0	0	0	0	0	0	0	0	0	0	1	0.957253
	3		34	w	0	0	0	1	0	0	0	0	0	0	0	0.0369115	s	1	0	0	0	0	0	0	0	0	0	0	0.957253
	3		35	w	0	0	0	1	0	0	0	0	0	0	0	0.0369115	s	0	1	0	0	0	0	0	0	0	0	0	0.957253
	3		36	w	0	0	0	1	0	0	0	0	0	0	0	0.0369115	s	0	0	1	0	0	0	0	0	0	0	0	0.957253
	3		37	w	0	0	0	1	0	0	0	0	0	0	0	0.0369115	s	0	0	0	1	0	0	0	0	0	0	0	0.957253
	3		38	w	0	0	0	1	0	0	0	0	0	0	0	0.0369115	s	0	0	0	0	1	0	0	0	0	0	0	0.957253
	3		39	w	0	0	0	1	0	0	0	0	0	0	0	0.0369115	s	0	0	0	0	0	1	0	0	0	0	0	0.957253
	3		40	w	0	0	0	1	0	0	0	0	0	0	0	0.0369115	s	0	0	0	0	0	0	1	0	0	0	0	0.957253
	3		41	w	0	0	0	1	0	0	0	0	0	0	0	0.0369115	s	0	0	0	0	0	0	0	1	0	0	0	0.957253
	3		42	w	0	0	0	1	0	0	0	0	0	0	0	0.0369115	s	0	0	0	0	0	0	0	0	1	0	0	0.957253
	3		43	w	0	0	0	1	0	0	0	0	0	0	0	0.0369115	s	0	0	0	0	0	0	0	0	0	1	0	0.957253
	3		44	w	0	0	0	1	0	0	0	0	0	0	0	0.0369115	s	0	0	0	0	0	0	0	0	0	0	1	0.957253
	3		45	w	0	0	0	0	1	0	0	0	0	0	0	0.0369115	s	1	0	0	0	0	0	0	0	0	0	0	0.957253
	3		46	w	0	0	0	0	1	0	0	0	0	0	0	0.0369115	s	0	1	0	0	0	0	0	0	0	0	0	0.957253
	3		47	w	0	0	0	0	1	0	0	0	0	0	0	0.0369115	s	0	0	1	0	0	0	0	0	0	0	0	0.957253
	3		48	w	0	0	0	0	1	0	0	0	0	0	0	0.0369115	s	0	0	0	1	0	0	0	0	0	0	0	0.957253
	3		49	w	0	0	0	0	1	0	0	0	0	0	0	0.0369115	s	0	0	0	0	1	0	0	0	0	0	0	0.957253
	3		50	w	0	0	0	0	1	0	0	0	0	0	0	0.0369115	s	0	0	0	0	0	1	0	0	0	0	0	0.957253
	3		51	w	0	0	0	0	1	0	0	0	0	0	0	0.0369115	s	0	0	0	0	0	0	1	0	0	0	0	0.957253
	3		52	w	0	0	0	0	1	0	0	0	0	0	0	0.0369115	s	0	0	0	0	0	0	0	1	0	0	0	0.957253
	3		53	w	0	0	0	0	1	0	0	0	0	0	0	0.0369115	s	0	0	0	0	0	0	0	0	1	0	0	0.957253
	3		54	w	0	0	0	0	1	0	0	0	0	0	0	0.0369115	s	0	0	0	0	0	0	0	0	0	1	0	0.957253
	3		55	w	0	0	0	0	1	0	0	0	0	0	0	0.0369115	s	0	0	0	0	0	0	0	0	0	0	1	0.957253
	3		56	w	0	0	0	0	0	1	0	0	0	0	0	0.0369115	s	1	0	0	0	0	0	0	0	0	0	0	0.957253
	3		57	w	0	0	0	0	0	1	0	0	0	0	0	0.0369115	s	0	1	0	0	0	0	0	0	0	0	0	0.957253
	3		58	w	0	0	0	0	0	1	0	0	0	0	0	0.0369115	s	0	0	1	0	0	0	0	0	0	0	0	0.957253
	3		59	w	0	0	0	0	0	1	0	0	0	0	0	0.0369115	s	0	0	0	1	0	0	0	0	0	0	0	0.957253
	3		60	w	0	0	0	0	0	1	0	0	0	0	0	0.0369115	s	0	0	0	0	1	0	0	0	0	0	0	0.957253
	3		61	w	0	0	0	0	0	1	0	0	0	0	0	0.0369115	s	0	0	0	0	0	1	0	0	0	0	0	0.957253
	3		62	w	0	0	0	0	0	1	0	0	0	0	0	0.0369115	s	0	0	0	0	0	0	1	0	0	0	0	0.957253
	3		63	w	0	0	0	0	0	1	0	0	0	0	0	0.0369115	s	0	0	0	0	0	0	0	1	0	0	0	0.957253
	3		64	w	0	0	0	0	0	1	0	0	0	0	0	0.0369115	s	0	0	0	0	0	0	0	0	1	0	0	0.957253
	3		65	w	0	0	0	0	0	1	0	0	0	0	0	0.0369115	s	0	0	0	0	0	0	0	0	0	1	0	0.957253
	3		66	w	0	0	0	0	0	1	0	0	0	0	0	0.0369115	s	0	0	0	0	0	0	0	0	0	0	1	0.957253
	3		67	w	0	0	0	0	0	0	1	0	0	0	0	0.0369115	s	1	0	0	0	0	0	0	0	0	0	0	0.957253
	3		68	w	0	0	0	0	0	0	1	0	0	0	0	0.0369115	s	0	1	0	0	0	0	0	0	0	0	0	0.957253
	3		69	w	0	0	0	0	0	0	1	0	0	0	0	0.0369115	s	0	0	1	0	0	0	0	0	0	0	0	0.957253
	3		70	w	0	0	0	0	0	0	1	0	0	0	0	0.0369115	s	0	0	0	1	0	0	0	0	0	0	0	0.957253
	3		71	w	0	0	0	0	0	0	1	0	0	0	0	0.0369115	s	0	0	0	0	1	0	0	0	0	0	0	0.957253
	3		72	w	0	0	0	0	0	0	1	0	0	0	0	0.0369115	s	0	0	0	0	0	1	0	0	0	0	0	0.957253
	3		73	w	0	0	0	0	0	0	1	0	0	0	0	0.0369115	s	0	0	0	0	0	0	1	0	0	0	0	0.957253
	3		74	w	0	0	0	0	0	0	1	0	0	0	0	0.0369115	s	0	0	0	0	0	0	0	1	0	0	0	0.957253
	3		75	w	0	0	0	0	0	0	1	0	0	0	0	0.0369115	s	0	0	0	0	0	0	0	0	1	0	0	0.957253
	3		76	w	0	0	0	0	0	0	1	0	0	0	0	0.0369115	s	0	0	0	0	0	0	0	0	0	1	0	0.957253
	3		77	w	0	0	0	0	0	0	1	0	0	0	0	0.0369115	s	0	0	0	0	0	0	0	0	0	0	1	0.957253
	3		78	w	0	0	0	0	0	0	0	1	0	0	0	0.0369115	s	1	0	0	0	0	0	0	0	0	0	0	0.957253
	3		79	w	0	0	0	0	0	0	0	1	0	0	0	0.0369115	s	0	1	0	0	0	0	0	0	0	0	0	0.957253
	3		80	w	0	0	0	0	0	0	0	1	0	0	0	0.0369115	s	0	0	1	0	0	0	0	0	0	0	0	0.957253
	3		81	w	0	0	0	0	0	0	0	1	0	0	0	0.0369115	s	0	0	0	1	0	0	0	0	0	0	0	0.957253
	3		82	w	0	0	0	0	0	0	0	1	0	0	0	0.0369115	s	0	0	0	0	1	0	0	0	0	0	0	0.957253
	3		83	w	0	0	0	0	0	0	0	1	0	0	0	0.0369115	s	0	0	0	0	0	1	0	0	0	0	0	0.957253
	3		84	w	0	0	0	0	0	0	0	1	0	0	0	0.0369115	s	0	0	0	0	0	0	1	0	0	0	0	0.957253
	3		85	w	0	0	0	0	0	0	0	1	0	0	0	0.0369115	s	0	0	0	0	0	0	0	1	0	0	0	0.957253
	3		86	w	0	0	0	0	0	0	0	1	0	0	0	0.0369115	s	0	0	0	0	0	0	0	0	1	0	0	0.957253
	3		87	w	0	0	0	0	0	0	0	1	0	0	0	0.0369115	s	0	0	0	0	0	0	0	0	0	1	0	0.957253
	3		88	w	0	0	0	0	0	0	0	1	0	0	0	0.0369115	s	0	0	0	0	0	0	0	0	0	0	1	0.957253
	3		89	w	0	0	0	0	0	0	0	0	1	0	0	0.0369115	s	1	0	0	0	0	0	0	0	0	0	0	0.957253
	3		90	w	0	0	0	0	0	0	0	0	1	0	0	0.0369115	s	0	1	0	0	0	0	0	0	0	0	0	0.957253
	3		91	w	0	0	0	0	0	0	0	0	1	0	0	0.0369115	s	0	0	1	0	0	0	0	0	0	0	0	0.957253
	3		92	w	0	0	0	0	0	0	0	0	1	0	0	0.0369115	s	0	0	0	1	0	0	0	0	0	0	0	0.957253
	3		93	w	0	0	0	0	0	0	0	0	1	0	0	0.0369115	s	0	0	0	0	1	0	0	0	0	0	0	0.957253
	3		94	w	0	0	0	0	0	0	0	0	1	0	0	0.0369115	s	0	0	0	0	0	1	0	0	0	0	0	0.957253
	3		95	w	0	0	0	0	0	0	0	0	1	0	0	0.0369115	s	0	0	0	0	0	0	1	0	0	0	0	0.957253
	3		96	w	0	0	0	0	0	0	0	0	1	0	0	0.0369115	s	0	0	0	0	0	0	0	1	0	0	0	0.957253
	3		97	w	0	0	0	0	0	0	0	0	1	0	0	0.0369115	s	0	0	0	0	0	0	0	0	1	0	0	0.957253
	3		98	w	0	0	0	0	0	0	0	0	1	0	0	0.0369115	s	0	0	0	0	0	0	0	0	0	1	0	0.957253
	3		99	w	0	0	0	0	0	0	0	0	1	0	0	0.0369115	s	0	0	0	0	0	0	0	0	0	0	1	0.957253
	3		100	w	0	0	0	0	0	0	0	0	0	1	0	0.0369115	s	1	0	0	0	0	0	0	0	0	0	0	0.957253
	3		101	w	0	0	0	0	0	0	0	0	0	1	0	0.0369115	s	0	1	0	0	0	0	0	0	0	0	0	0.957253
	3		102	w	0	0	0	0	0	0	0	0	0	1	0	0.0369115	s	0	0	1	0	0	0	0	0	0	0	0	0.957253
	3		103	w	0	0	0	0	0	0	0	0	0	1	0	0.0369115	s	0	0	0	1	0	0	0	0	0	0	0	0.957253
	3		104	w	0	0	0	0	0	0	0	0	0	1	0	0.0369115	s	0	0	0	0	1	0	0	0	0	0	0	0.957253
	3		105	w	0	0	0	0	0	0	0	0	0	1	0	0.0369115	s	0	0	0	0	0	1	0	0	0	0	0	0.957253
	3		106	w	0	0	0	0	0	0	0	0	0	1	0	0.0369115	s	0	0	0	0	0	0	1	0	0	0	0	0.957253
	3		107	w	0	0	0	0	0	0	0	0	0	1	0	0.0369115	s	0	0	0	0	0	0	0	1	0	0	0	0.957253
	3		108	w	0	0	0	0	0	0	0	0	0	1	0	0.0369115	s	0	0	0	0	0	0	0	0	1	0	0	0.957253
	3		109	w	0	0	0	0	0	0	0	0	0	1	0	0.0369115	s	0	0	0	0	0	0	0	0	0	1	0	0.957253
	3		110	w	0	0	0	0	0	0	0	0	0	1	0	0.0369115	s	0	0	0	0	0	0	0	0	0	0	1	0.957253
	3		111	w	0	0	0	0	0	0	0	0	0	0	1	0.0369115	s	1	0	0	0	0	0	0	0	0	0	0	0.957253
	3		112	w	0	0	0	0	0	0	0	0	0	0	1	0.0369115	s	0	1	0	0	0	0	0	0	0	0	0	0.957253
	3		113	w	0	0	0	0	0	0	0	0	0	0	1	0.0369115	s	0	0	1	0	0	0	0	0	0	0	0	0.957253
	3		114	w	0	0	0	0	0	0	0	0	0	0	1	0.0369115	s	0	0	0	1	0	0	0	0	0	0	0	0.957253
	3		115	w	0	0	0	0	0	0	0	0	0	0	1	0.0369115	s	0	0	0	0	1	0	0	0	0	0	0	0.957253
	3		116	w	0	0	0	0	0	0	0	0	0	0	1	0.0369115	s	0	0	0	0	0	1	0	0	0	0	0	0.957253
	3		117	w	0	0	0	0	0	0	0	0	0	0	1	0.0369115	s	0	0	0	0	0	0	1	0	0	0	0	0.957253
	3		118	w	0	0	0	0	0	0	0	0	0	0	1	0.0369115	s	0	0	0	0	0	0	0	1	0	0	0	0.957253
	3		119	w	0	0	0	0	0	0	0	0	0	0	1	0.0369115	s	0	0	0	0	0	0	0	0	1	0	0	0.957253
	3		120	w	0	0	0	0	0	0	0	0	0	0	1	0.0369115	s	0	0	0	0	0	0	0	0	0	1	0	0.957253
	3		121	w	0	0	0	0	0	0	0	0	0	0	1	0.0369115	s	0	0	0	0	0	0	0	0	0	0	1	0.957253

## Sheet: c0_00_3.2_8_4
K	run	r	component	wolf	-1	-0.8	-0.6	-0.4	-0.2	0	0.2	0.4	0.6	0.8	1	wolf_expected_payoff	sheep	-1.1	-0.8.1	-0.6.1	-0.4.1	-0.2.1	0.1	0.2.1	0.4.1	0.6.1	0.8.1	1.1	sheep_expected_payoff
	4		1	w	1	0	0	0	0	0	0	0	0	0	0	0.0369263	s	1	0	0	0	0	0	0	0	0	0	0	0.959771
	4		2	w	1	0	0	0	0	0	0	0	0	0	0	0.0369263	s	0	1	0	0	0	0	0	0	0	0	0	0.959771
	4		3	w	1	0	0	0	0	0	0	0	0	0	0	0.0369263	s	0	0	1	0	0	0	0	0	0	0	0	0.959771
	4		4	w	1	0	0	0	0	0	0	0	0	0	0	0.0369263	s	0	0	0	1	0	0	0	0	0	0	0	0.959771
	4		5	w	1	0	0	0	0	0	0	0	0	0	0	0.0369263	s	0	0	0	0	1	0	0	0	0	0	0	0.959771
	4		6	w	1	0	0	0	0	0	0	0	0	0	0	0.0369263	s	0	0	0	0	0	1	0	0	0	0	0	0.959771
	4		7	w	1	0	0	0	0	0	0	0	0	0	0	0.0369263	s	0	0	0	0	0	0	1	0	0	0	0	0.959771
	4		8	w	1	0	0	0	0	0	0	0	0	0	0	0.0369263	s	0	0	0	0	0	0	0	1	0	0	0	0.959771
	4		9	w	1	0	0	0	0	0	0	0	0	0	0	0.0369263	s	0	0	0	0	0	0	0	0	1	0	0	0.959771
	4		10	w	1	0	0	0	0	0	0	0	0	0	0	0.0369263	s	0	0	0	0	0	0	0	0	0	1	0	0.959771
	4		11	w	1	0	0	0	0	0	0	0	0	0	0	0.0369263	s	0	0	0	0	0	0	0	0	0	0	1	0.959771
	4		12	w	0	1	0	0	0	0	0	0	0	0	0	0.0369263	s	1	0	0	0	0	0	0	0	0	0	0	0.959771
	4		13	w	0	1	0	0	0	0	0	0	0	0	0	0.0369263	s	0	1	0	0	0	0	0	0	0	0	0	0.959771
	4		14	w	0	1	0	0	0	0	0	0	0	0	0	0.0369263	s	0	0	1	0	0	0	0	0	0	0	0	0.959771
	4		15	w	0	1	0	0	0	0	0	0	0	0	0	0.0369263	s	0	0	0	1	0	0	0	0	0	0	0	0.959771
	4		16	w	0	1	0	0	0	0	0	0	0	0	0	0.0369263	s	0	0	0	0	1	0	0	0	0	0	0	0.959771
	4		17	w	0	1	0	0	0	0	0	0	0	0	0	0.0369263	s	0	0	0	0	0	1	0	0	0	0	0	0.959771
	4		18	w	0	1	0	0	0	0	0	0	0	0	0	0.0369263	s	0	0	0	0	0	0	1	0	0	0	0	0.959771
	4		19	w	0	1	0	0	0	0	0	0	0	0	0	0.0369263	s	0	0	0	0	0	0	0	1	0	0	0	0.959771
	4		20	w	0	1	0	0	0	0	0	0	0	0	0	0.0369263	s	0	0	0	0	0	0	0	0	1	0	0	0.959771
	4		21	w	0	1	0	0	0	0	0	0	0	0	0	0.0369263	s	0	0	0	0	0	0	0	0	0	1	0	0.959771
	4		22	w	0	1	0	0	0	0	0	0	0	0	0	0.0369263	s	0	0	0	0	0	0	0	0	0	0	1	0.959771
	4		23	w	0	0	1	0	0	0	0	0	0	0	0	0.0369263	s	1	0	0	0	0	0	0	0	0	0	0	0.959771
	4		24	w	0	0	1	0	0	0	0	0	0	0	0	0.0369263	s	0	1	0	0	0	0	0	0	0	0	0	0.959771
	4		25	w	0	0	1	0	0	0	0	0	0	0	0	0.0369263	s	0	0	1	0	0	0	0	0	0	0	0	0.959771
	4		26	w	0	0	1	0	0	0	0	0	0	0	0	0.0369263	s	0	0	0	1	0	0	0	0	0	0	0	0.959771
	4		27	w	0	0	1	0	0	0	0	0	0	0	0	0.0369263	s	0	0	0	0	1	0	0	0	0	0	0	0.959771
	4		28	w	0	0	1	0	0	0	0	0	0	0	0	0.0369263	s	0	0	0	0	0	1	0	0	0	0	0	0.959771
	4		29	w	0	0	1	0	0	0	0	0	0	0	0	0.0369263	s	0	0	0	0	0	0	1	0	0	0	0	0.959771
	4		30	w	0	0	1	0	0	0	0	0	0	0	0	0.0369263	s	0	0	0	0	0	0	0	1	0	0	0	0.959771
	4		31	w	0	0	1	0	0	0	0	0	0	0	0	0.0369263	s	0	0	0	0	0	0	0	0	1	0	0	0.959771
	4		32	w	0	0	1	0	0	0	0	0	0	0	0	0.0369263	s	0	0	0	0	0	0	0	0	0	1	0	0.959771
	4		33	w	0	0	1	0	0	0	0	0	0	0	0	0.0369263	s	0	0	0	0	0	0	0	0	0	0	1	0.959771
	4		34	w	0	0	0	1	0	0	0	0	0	0	0	0.0369263	s	1	0	0	0	0	0	0	0	0	0	0	0.959771
	4		35	w	0	0	0	1	0	0	0	0	0	0	0	0.0369263	s	0	1	0	0	0	0	0	0	0	0	0	0.959771
	4		36	w	0	0	0	1	0	0	0	0	0	0	0	0.0369263	s	0	0	1	0	0	0	0	0	0	0	0	0.959771
	4		37	w	0	0	0	1	0	0	0	0	0	0	0	0.0369263	s	0	0	0	1	0	0	0	0	0	0	0	0.959771
	4		38	w	0	0	0	1	0	0	0	0	0	0	0	0.0369263	s	0	0	0	0	1	0	0	0	0	0	0	0.959771
	4		39	w	0	0	0	1	0	0	0	0	0	0	0	0.0369263	s	0	0	0	0	0	1	0	0	0	0	0	0.959771
	4		40	w	0	0	0	1	0	0	0	0	0	0	0	0.0369263	s	0	0	0	0	0	0	1	0	0	0	0	0.959771
	4		41	w	0	0	0	1	0	0	0	0	0	0	0	0.0369263	s	0	0	0	0	0	0	0	1	0	0	0	0.959771
	4		42	w	0	0	0	1	0	0	0	0	0	0	0	0.0369263	s	0	0	0	0	0	0	0	0	1	0	0	0.959771
	4		43	w	0	0	0	1	0	0	0	0	0	0	0	0.0369263	s	0	0	0	0	0	0	0	0	0	1	0	0.959771
	4		44	w	0	0	0	1	0	0	0	0	0	0	0	0.0369263	s	0	0	0	0	0	0	0	0	0	0	1	0.959771
	4		45	w	0	0	0	0	1	0	0	0	0	0	0	0.0369263	s	1	0	0	0	0	0	0	0	0	0	0	0.959771
	4		46	w	0	0	0	0	1	0	0	0	0	0	0	0.0369263	s	0	1	0	0	0	0	0	0	0	0	0	0.959771
	4		47	w	0	0	0	0	1	0	0	0	0	0	0	0.0369263	s	0	0	1	0	0	0	0	0	0	0	0	0.959771
	4		48	w	0	0	0	0	1	0	0	0	0	0	0	0.0369263	s	0	0	0	1	0	0	0	0	0	0	0	0.959771
	4		49	w	0	0	0	0	1	0	0	0	0	0	0	0.0369263	s	0	0	0	0	1	0	0	0	0	0	0	0.959771
	4		50	w	0	0	0	0	1	0	0	0	0	0	0	0.0369263	s	0	0	0	0	0	1	0	0	0	0	0	0.959771
	4		51	w	0	0	0	0	1	0	0	0	0	0	0	0.0369263	s	0	0	0	0	0	0	1	0	0	0	0	0.959771
	4		52	w	0	0	0	0	1	0	0	0	0	0	0	0.0369263	s	0	0	0	0	0	0	0	1	0	0	0	0.959771
	4		53	w	0	0	0	0	1	0	0	0	0	0	0	0.0369263	s	0	0	0	0	0	0	0	0	1	0	0	0.959771
	4		54	w	0	0	0	0	1	0	0	0	0	0	0	0.0369263	s	0	0	0	0	0	0	0	0	0	1	0	0.959771
	4		55	w	0	0	0	0	1	0	0	0	0	0	0	0.0369263	s	0	0	0	0	0	0	0	0	0	0	1	0.959771
	4		56	w	0	0	0	0	0	1	0	0	0	0	0	0.0369263	s	1	0	0	0	0	0	0	0	0	0	0	0.959771
	4		57	w	0	0	0	0	0	1	0	0	0	0	0	0.0369263	s	0	1	0	0	0	0	0	0	0	0	0	0.959771
	4		58	w	0	0	0	0	0	1	0	0	0	0	0	0.0369263	s	0	0	1	0	0	0	0	0	0	0	0	0.959771
	4		59	w	0	0	0	0	0	1	0	0	0	0	0	0.0369263	s	0	0	0	1	0	0	0	0	0	0	0	0.959771
	4		60	w	0	0	0	0	0	1	0	0	0	0	0	0.0369263	s	0	0	0	0	1	0	0	0	0	0	0	0.959771
	4		61	w	0	0	0	0	0	1	0	0	0	0	0	0.0369263	s	0	0	0	0	0	1	0	0	0	0	0	0.959771
	4		62	w	0	0	0	0	0	1	0	0	0	0	0	0.0369263	s	0	0	0	0	0	0	1	0	0	0	0	0.959771
	4		63	w	0	0	0	0	0	1	0	0	0	0	0	0.0369263	s	0	0	0	0	0	0	0	1	0	0	0	0.959771
	4		64	w	0	0	0	0	0	1	0	0	0	0	0	0.0369263	s	0	0	0	0	0	0	0	0	1	0	0	0.959771
	4		65	w	0	0	0	0	0	1	0	0	0	0	0	0.0369263	s	0	0	0	0	0	0	0	0	0	1	0	0.959771
	4		66	w	0	0	0	0	0	1	0	0	0	0	0	0.0369263	s	0	0	0	0	0	0	0	0	0	0	1	0.959771
	4		67	w	0	0	0	0	0	0	1	0	0	0	0	0.0369263	s	1	0	0	0	0	0	0	0	0	0	0	0.959771
	4		68	w	0	0	0	0	0	0	1	0	0	0	0	0.0369263	s	0	1	0	0	0	0	0	0	0	0	0	0.959771
	4		69	w	0	0	0	0	0	0	1	0	0	0	0	0.0369263	s	0	0	1	0	0	0	0	0	0	0	0	0.959771
	4		70	w	0	0	0	0	0	0	1	0	0	0	0	0.0369263	s	0	0	0	1	0	0	0	0	0	0	0	0.959771
	4		71	w	0	0	0	0	0	0	1	0	0	0	0	0.0369263	s	0	0	0	0	1	0	0	0	0	0	0	0.959771
	4		72	w	0	0	0	0	0	0	1	0	0	0	0	0.0369263	s	0	0	0	0	0	1	0	0	0	0	0	0.959771
	4		73	w	0	0	0	0	0	0	1	0	0	0	0	0.0369263	s	0	0	0	0	0	0	1	0	0	0	0	0.959771
	4		74	w	0	0	0	0	0	0	1	0	0	0	0	0.0369263	s	0	0	0	0	0	0	0	1	0	0	0	0.959771
	4		75	w	0	0	0	0	0	0	1	0	0	0	0	0.0369263	s	0	0	0	0	0	0	0	0	1	0	0	0.959771
	4		76	w	0	0	0	0	0	0	1	0	0	0	0	0.0369263	s	0	0	0	0	0	0	0	0	0	1	0	0.959771
	4		77	w	0	0	0	0	0	0	1	0	0	0	0	0.0369263	s	0	0	0	0	0	0	0	0	0	0	1	0.959771
	4		78	w	0	0	0	0	0	0	0	1	0	0	0	0.0369263	s	1	0	0	0	0	0	0	0	0	0	0	0.959771
	4		79	w	0	0	0	0	0	0	0	1	0	0	0	0.0369263	s	0	1	0	0	0	0	0	0	0	0	0	0.959771
	4		80	w	0	0	0	0	0	0	0	1	0	0	0	0.0369263	s	0	0	1	0	0	0	0	0	0	0	0	0.959771
	4		81	w	0	0	0	0	0	0	0	1	0	0	0	0.0369263	s	0	0	0	1	0	0	0	0	0	0	0	0.959771
	4		82	w	0	0	0	0	0	0	0	1	0	0	0	0.0369263	s	0	0	0	0	1	0	0	0	0	0	0	0.959771
	4		83	w	0	0	0	0	0	0	0	1	0	0	0	0.0369263	s	0	0	0	0	0	1	0	0	0	0	0	0.959771
	4		84	w	0	0	0	0	0	0	0	1	0	0	0	0.0369263	s	0	0	0	0	0	0	1	0	0	0	0	0.959771
	4		85	w	0	0	0	0	0	0	0	1	0	0	0	0.0369263	s	0	0	0	0	0	0	0	1	0	0	0	0.959771
	4		86	w	0	0	0	0	0	0	0	1	0	0	0	0.0369263	s	0	0	0	0	0	0	0	0	1	0	0	0.959771
	4		87	w	0	0	0	0	0	0	0	1	0	0	0	0.0369263	s	0	0	0	0	0	0	0	0	0	1	0	0.959771
	4		88	w	0	0	0	0	0	0	0	1	0	0	0	0.0369263	s	0	0	0	0	0	0	0	0	0	0	1	0.959771
	4		89	w	0	0	0	0	0	0	0	0	1	0	0	0.0369263	s	1	0	0	0	0	0	0	0	0	0	0	0.959771
	4		90	w	0	0	0	0	0	0	0	0	1	0	0	0.0369263	s	0	1	0	0	0	0	0	0	0	0	0	0.959771
	4		91	w	0	0	0	0	0	0	0	0	1	0	0	0.0369263	s	0	0	1	0	0	0	0	0	0	0	0	0.959771
	4		92	w	0	0	0	0	0	0	0	0	1	0	0	0.0369263	s	0	0	0	1	0	0	0	0	0	0	0	0.959771
	4		93	w	0	0	0	0	0	0	0	0	1	0	0	0.0369263	s	0	0	0	0	1	0	0	0	0	0	0	0.959771
	4		94	w	0	0	0	0	0	0	0	0	1	0	0	0.0369263	s	0	0	0	0	0	1	0	0	0	0	0	0.959771
	4		95	w	0	0	0	0	0	0	0	0	1	0	0	0.0369263	s	0	0	0	0	0	0	1	0	0	0	0	0.959771
	4		96	w	0	0	0	0	0	0	0	0	1	0	0	0.0369263	s	0	0	0	0	0	0	0	1	0	0	0	0.959771
	4		97	w	0	0	0	0	0	0	0	0	1	0	0	0.0369263	s	0	0	0	0	0	0	0	0	1	0	0	0.959771
	4		98	w	0	0	0	0	0	0	0	0	1	0	0	0.0369263	s	0	0	0	0	0	0	0	0	0	1	0	0.959771
	4		99	w	0	0	0	0	0	0	0	0	1	0	0	0.0369263	s	0	0	0	0	0	0	0	0	0	0	1	0.959771
	4		100	w	0	0	0	0	0	0	0	0	0	1	0	0.0369263	s	1	0	0	0	0	0	0	0	0	0	0	0.959771
	4		101	w	0	0	0	0	0	0	0	0	0	1	0	0.0369263	s	0	1	0	0	0	0	0	0	0	0	0	0.959771
	4		102	w	0	0	0	0	0	0	0	0	0	1	0	0.0369263	s	0	0	1	0	0	0	0	0	0	0	0	0.959771
	4		103	w	0	0	0	0	0	0	0	0	0	1	0	0.0369263	s	0	0	0	1	0	0	0	0	0	0	0	0.959771
	4		104	w	0	0	0	0	0	0	0	0	0	1	0	0.0369263	s	0	0	0	0	1	0	0	0	0	0	0	0.959771
	4		105	w	0	0	0	0	0	0	0	0	0	1	0	0.0369263	s	0	0	0	0	0	1	0	0	0	0	0	0.959771
	4		106	w	0	0	0	0	0	0	0	0	0	1	0	0.0369263	s	0	0	0	0	0	0	1	0	0	0	0	0.959771
	4		107	w	0	0	0	0	0	0	0	0	0	1	0	0.0369263	s	0	0	0	0	0	0	0	1	0	0	0	0.959771
	4		108	w	0	0	0	0	0	0	0	0	0	1	0	0.0369263	s	0	0	0	0	0	0	0	0	1	0	0	0.959771
	4		109	w	0	0	0	0	0	0	0	0	0	1	0	0.0369263	s	0	0	0	0	0	0	0	0	0	1	0	0.959771
	4		110	w	0	0	0	0	0	0	0	0	0	1	0	0.0369263	s	0	0	0	0	0	0	0	0	0	0	1	0.959771
	4		111	w	0	0	0	0	0	0	0	0	0	0	1	0.0369263	s	1	0	0	0	0	0	0	0	0	0	0	0.959771
	4		112	w	0	0	0	0	0	0	0	0	0	0	1	0.0369263	s	0	1	0	0	0	0	0	0	0	0	0	0.959771
	4		113	w	0	0	0	0	0	0	0	0	0	0	1	0.0369263	s	0	0	1	0	0	0	0	0	0	0	0	0.959771
	4		114	w	0	0	0	0	0	0	0	0	0	0	1	0.0369263	s	0	0	0	1	0	0	0	0	0	0	0	0.959771
	4		115	w	0	0	0	0	0	0	0	0	0	0	1	0.0369263	s	0	0	0	0	1	0	0	0	0	0	0	0.959771
	4		116	w	0	0	0	0	0	0	0	0	0	0	1	0.0369263	s	0	0	0	0	0	1	0	0	0	0	0	0.959771
	4		117	w	0	0	0	0	0	0	0	0	0	0	1	0.0369263	s	0	0	0	0	0	0	1	0	0	0	0	0.959771
	4		118	w	0	0	0	0	0	0	0	0	0	0	1	0.0369263	s	0	0	0	0	0	0	0	1	0	0	0	0.959771
	4		119	w	0	0	0	0	0	0	0	0	0	0	1	0.0369263	s	0	0	0	0	0	0	0	0	1	0	0	0.959771
	4		120	w	0	0	0	0	0	0	0	0	0	0	1	0.0369263	s	0	0	0	0	0	0	0	0	0	1	0	0.959771
	4		121	w	0	0	0	0	0	0	0	0	0	0	1	0.0369263	s	0	0	0	0	0	0	0	0	0	0	1	0.959771

## Sheet: c0_00_3.2_8_5
K	run	r	component	wolf	-1	-0.8	-0.6	-0.4	-0.2	0	0.2	0.4	0.6	0.8	1	wolf_expected_payoff	sheep	-1.1	-0.8.1	-0.6.1	-0.4.1	-0.2.1	0.1	0.2.1	0.4.1	0.6.1	0.8.1	1.1	sheep_expected_payoff
	5		1	w	1	0	0	0	0	0	0	0	0	0	0	0.0381521	s	1	0	0	0	0	0	0	0	0	0	0	0.959222
	5		2	w	1	0	0	0	0	0	0	0	0	0	0	0.0381521	s	0	1	0	0	0	0	0	0	0	0	0	0.959222
	5		3	w	1	0	0	0	0	0	0	0	0	0	0	0.0381521	s	0	0	1	0	0	0	0	0	0	0	0	0.959222
	5		4	w	1	0	0	0	0	0	0	0	0	0	0	0.0381521	s	0	0	0	1	0	0	0	0	0	0	0	0.959222
	5		5	w	1	0	0	0	0	0	0	0	0	0	0	0.0381521	s	0	0	0	0	1	0	0	0	0	0	0	0.959222
	5		6	w	1	0	0	0	0	0	0	0	0	0	0	0.0381521	s	0	0	0	0	0	1	0	0	0	0	0	0.959222
	5		7	w	1	0	0	0	0	0	0	0	0	0	0	0.0381521	s	0	0	0	0	0	0	1	0	0	0	0	0.959222
	5		8	w	1	0	0	0	0	0	0	0	0	0	0	0.0381521	s	0	0	0	0	0	0	0	1	0	0	0	0.959222
	5		9	w	1	0	0	0	0	0	0	0	0	0	0	0.0381521	s	0	0	0	0	0	0	0	0	1	0	0	0.959222
	5		10	w	1	0	0	0	0	0	0	0	0	0	0	0.0381521	s	0	0	0	0	0	0	0	0	0	1	0	0.959222
	5		11	w	1	0	0	0	0	0	0	0	0	0	0	0.0381521	s	0	0	0	0	0	0	0	0	0	0	1	0.959222
	5		12	w	0	1	0	0	0	0	0	0	0	0	0	0.0381521	s	1	0	0	0	0	0	0	0	0	0	0	0.959222
	5		13	w	0	1	0	0	0	0	0	0	0	0	0	0.0381521	s	0	1	0	0	0	0	0	0	0	0	0	0.959222
	5		14	w	0	1	0	0	0	0	0	0	0	0	0	0.0381521	s	0	0	1	0	0	0	0	0	0	0	0	0.959222
	5		15	w	0	1	0	0	0	0	0	0	0	0	0	0.0381521	s	0	0	0	1	0	0	0	0	0	0	0	0.959222
	5		16	w	0	1	0	0	0	0	0	0	0	0	0	0.0381521	s	0	0	0	0	1	0	0	0	0	0	0	0.959222
	5		17	w	0	1	0	0	0	0	0	0	0	0	0	0.0381521	s	0	0	0	0	0	1	0	0	0	0	0	0.959222
	5		18	w	0	1	0	0	0	0	0	0	0	0	0	0.0381521	s	0	0	0	0	0	0	1	0	0	0	0	0.959222
	5		19	w	0	1	0	0	0	0	0	0	0	0	0	0.0381521	s	0	0	0	0	0	0	0	1	0	0	0	0.959222
	5		20	w	0	1	0	0	0	0	0	0	0	0	0	0.0381521	s	0	0	0	0	0	0	0	0	1	0	0	0.959222
	5		21	w	0	1	0	0	0	0	0	0	0	0	0	0.0381521	s	0	0	0	0	0	0	0	0	0	1	0	0.959222
	5		22	w	0	1	0	0	0	0	0	0	0	0	0	0.0381521	s	0	0	0	0	0	0	0	0	0	0	1	0.959222
	5		23	w	0	0	1	0	0	0	0	0	0	0	0	0.0381521	s	1	0	0	0	0	0	0	0	0	0	0	0.959222
	5		24	w	0	0	1	0	0	0	0	0	0	0	0	0.0381521	s	0	1	0	0	0	0	0	0	0	0	0	0.959222
	5		25	w	0	0	1	0	0	0	0	0	0	0	0	0.0381521	s	0	0	1	0	0	0	0	0	0	0	0	0.959222
	5		26	w	0	0	1	0	0	0	0	0	0	0	0	0.0381521	s	0	0	0	1	0	0	0	0	0	0	0	0.959222
	5		27	w	0	0	1	0	0	0	0	0	0	0	0	0.0381521	s	0	0	0	0	1	0	0	0	0	0	0	0.959222
	5		28	w	0	0	1	0	0	0	0	0	0	0	0	0.0381521	s	0	0	0	0	0	1	0	0	0	0	0	0.959222
	5		29	w	0	0	1	0	0	0	0	0	0	0	0	0.0381521	s	0	0	0	0	0	0	1	0	0	0	0	0.959222
	5		30	w	0	0	1	0	0	0	0	0	0	0	0	0.0381521	s	0	0	0	0	0	0	0	1	0	0	0	0.959222
	5		31	w	0	0	1	0	0	0	0	0	0	0	0	0.0381521	s	0	0	0	0	0	0	0	0	1	0	0	0.959222
	5		32	w	0	0	1	0	0	0	0	0	0	0	0	0.0381521	s	0	0	0	0	0	0	0	0	0	1	0	0.959222
	5		33	w	0	0	1	0	0	0	0	0	0	0	0	0.0381521	s	0	0	0	0	0	0	0	0	0	0	1	0.959222
	5		34	w	0	0	0	1	0	0	0	0	0	0	0	0.0381521	s	1	0	0	0	0	0	0	0	0	0	0	0.959222
	5		35	w	0	0	0	1	0	0	0	0	0	0	0	0.0381521	s	0	1	0	0	0	0	0	0	0	0	0	0.959222
	5		36	w	0	0	0	1	0	0	0	0	0	0	0	0.0381521	s	0	0	1	0	0	0	0	0	0	0	0	0.959222
	5		37	w	0	0	0	1	0	0	0	0	0	0	0	0.0381521	s	0	0	0	1	0	0	0	0	0	0	0	0.959222
	5		38	w	0	0	0	1	0	0	0	0	0	0	0	0.0381521	s	0	0	0	0	1	0	0	0	0	0	0	0.959222
	5		39	w	0	0	0	1	0	0	0	0	0	0	0	0.0381521	s	0	0	0	0	0	1	0	0	0	0	0	0.959222
	5		40	w	0	0	0	1	0	0	0	0	0	0	0	0.0381521	s	0	0	0	0	0	0	1	0	0	0	0	0.959222
	5		41	w	0	0	0	1	0	0	0	0	0	0	0	0.0381521	s	0	0	0	0	0	0	0	1	0	0	0	0.959222
	5		42	w	0	0	0	1	0	0	0	0	0	0	0	0.0381521	s	0	0	0	0	0	0	0	0	1	0	0	0.959222
	5		43	w	0	0	0	1	0	0	0	0	0	0	0	0.0381521	s	0	0	0	0	0	0	0	0	0	1	0	0.959222
	5		44	w	0	0	0	1	0	0	0	0	0	0	0	0.0381521	s	0	0	0	0	0	0	0	0	0	0	1	0.959222
	5		45	w	0	0	0	0	1	0	0	0	0	0	0	0.0381521	s	1	0	0	0	0	0	0	0	0	0	0	0.959222
	5		46	w	0	0	0	0	1	0	0	0	0	0	0	0.0381521	s	0	1	0	0	0	0	0	0	0	0	0	0.959222
	5		47	w	0	0	0	0	1	0	0	0	0	0	0	0.0381521	s	0	0	1	0	0	0	0	0	0	0	0	0.959222
	5		48	w	0	0	0	0	1	0	0	0	0	0	0	0.0381521	s	0	0	0	1	0	0	0	0	0	0	0	0.959222
	5		49	w	0	0	0	0	1	0	0	0	0	0	0	0.0381521	s	0	0	0	0	1	0	0	0	0	0	0	0.959222
	5		50	w	0	0	0	0	1	0	0	0	0	0	0	0.0381521	s	0	0	0	0	0	1	0	0	0	0	0	0.959222
	5		51	w	0	0	0	0	1	0	0	0	0	0	0	0.0381521	s	0	0	0	0	0	0	1	0	0	0	0	0.959222
	5		52	w	0	0	0	0	1	0	0	0	0	0	0	0.0381521	s	0	0	0	0	0	0	0	1	0	0	0	0.959222
	5		53	w	0	0	0	0	1	0	0	0	0	0	0	0.0381521	s	0	0	0	0	0	0	0	0	1	0	0	0.959222
	5		54	w	0	0	0	0	1	0	0	0	0	0	0	0.0381521	s	0	0	0	0	0	0	0	0	0	1	0	0.959222
	5		55	w	0	0	0	0	1	0	0	0	0	0	0	0.0381521	s	0	0	0	0	0	0	0	0	0	0	1	0.959222
	5		56	w	0	0	0	0	0	1	0	0	0	0	0	0.0381521	s	1	0	0	0	0	0	0	0	0	0	0	0.959222
	5		57	w	0	0	0	0	0	1	0	0	0	0	0	0.0381521	s	0	1	0	0	0	0	0	0	0	0	0	0.959222
	5		58	w	0	0	0	0	0	1	0	0	0	0	0	0.0381521	s	0	0	1	0	0	0	0	0	0	0	0	0.959222
	5		59	w	0	0	0	0	0	1	0	0	0	0	0	0.0381521	s	0	0	0	1	0	0	0	0	0	0	0	0.959222
	5		60	w	0	0	0	0	0	1	0	0	0	0	0	0.0381521	s	0	0	0	0	1	0	0	0	0	0	0	0.959222
	5		61	w	0	0	0	0	0	1	0	0	0	0	0	0.0381521	s	0	0	0	0	0	1	0	0	0	0	0	0.959222
	5		62	w	0	0	0	0	0	1	0	0	0	0	0	0.0381521	s	0	0	0	0	0	0	1	0	0	0	0	0.959222
	5		63	w	0	0	0	0	0	1	0	0	0	0	0	0.0381521	s	0	0	0	0	0	0	0	1	0	0	0	0.959222
	5		64	w	0	0	0	0	0	1	0	0	0	0	0	0.0381521	s	0	0	0	0	0	0	0	0	1	0	0	0.959222
	5		65	w	0	0	0	0	0	1	0	0	0	0	0	0.0381521	s	0	0	0	0	0	0	0	0	0	1	0	0.959222
	5		66	w	0	0	0	0	0	1	0	0	0	0	0	0.0381521	s	0	0	0	0	0	0	0	0	0	0	1	0.959222
	5		67	w	0	0	0	0	0	0	1	0	0	0	0	0.0381521	s	1	0	0	0	0	0	0	0	0	0	0	0.959222
	5		68	w	0	0	0	0	0	0	1	0	0	0	0	0.0381521	s	0	1	0	0	0	0	0	0	0	0	0	0.959222
	5		69	w	0	0	0	0	0	0	1	0	0	0	0	0.0381521	s	0	0	1	0	0	0	0	0	0	0	0	0.959222
	5		70	w	0	0	0	0	0	0	1	0	0	0	0	0.0381521	s	0	0	0	1	0	0	0	0	0	0	0	0.959222
	5		71	w	0	0	0	0	0	0	1	0	0	0	0	0.0381521	s	0	0	0	0	1	0	0	0	0	0	0	0.959222
	5		72	w	0	0	0	0	0	0	1	0	0	0	0	0.0381521	s	0	0	0	0	0	1	0	0	0	0	0	0.959222
	5		73	w	0	0	0	0	0	0	1	0	0	0	0	0.0381521	s	0	0	0	0	0	0	1	0	0	0	0	0.959222
	5		74	w	0	0	0	0	0	0	1	0	0	0	0	0.0381521	s	0	0	0	0	0	0	0	1	0	0	0	0.959222
	5		75	w	0	0	0	0	0	0	1	0	0	0	0	0.0381521	s	0	0	0	0	0	0	0	0	1	0	0	0.959222
	5		76	w	0	0	0	0	0	0	1	0	0	0	0	0.0381521	s	0	0	0	0	0	0	0	0	0	1	0	0.959222
	5		77	w	0	0	0	0	0	0	1	0	0	0	0	0.0381521	s	0	0	0	0	0	0	0	0	0	0	1	0.959222
	5		78	w	0	0	0	0	0	0	0	1	0	0	0	0.0381521	s	1	0	0	0	0	0	0	0	0	0	0	0.959222
	5		79	w	0	0	0	0	0	0	0	1	0	0	0	0.0381521	s	0	1	0	0	0	0	0	0	0	0	0	0.959222
	5		80	w	0	0	0	0	0	0	0	1	0	0	0	0.0381521	s	0	0	1	0	0	0	0	0	0	0	0	0.959222
	5		81	w	0	0	0	0	0	0	0	1	0	0	0	0.0381521	s	0	0	0	1	0	0	0	0	0	0	0	0.959222
	5		82	w	0	0	0	0	0	0	0	1	0	0	0	0.0381521	s	0	0	0	0	1	0	0	0	0	0	0	0.959222
	5		83	w	0	0	0	0	0	0	0	1	0	0	0	0.0381521	s	0	0	0	0	0	1	0	0	0	0	0	0.959222
	5		84	w	0	0	0	0	0	0	0	1	0	0	0	0.0381521	s	0	0	0	0	0	0	1	0	0	0	0	0.959222
	5		85	w	0	0	0	0	0	0	0	1	0	0	0	0.0381521	s	0	0	0	0	0	0	0	1	0	0	0	0.959222
	5		86	w	0	0	0	0	0	0	0	1	0	0	0	0.0381521	s	0	0	0	0	0	0	0	0	1	0	0	0.959222
	5		87	w	0	0	0	0	0	0	0	1	0	0	0	0.0381521	s	0	0	0	0	0	0	0	0	0	1	0	0.959222
	5		88	w	0	0	0	0	0	0	0	1	0	0	0	0.0381521	s	0	0	0	0	0	0	0	0	0	0	1	0.959222
	5		89	w	0	0	0	0	0	0	0	0	1	0	0	0.0381521	s	1	0	0	0	0	0	0	0	0	0	0	0.959222
	5		90	w	0	0	0	0	0	0	0	0	1	0	0	0.0381521	s	0	1	0	0	0	0	0	0	0	0	0	0.959222
	5		91	w	0	0	0	0	0	0	0	0	1	0	0	0.0381521	s	0	0	1	0	0	0	0	0	0	0	0	0.959222
	5		92	w	0	0	0	0	0	0	0	0	1	0	0	0.0381521	s	0	0	0	1	0	0	0	0	0	0	0	0.959222
	5		93	w	0	0	0	0	0	0	0	0	1	0	0	0.0381521	s	0	0	0	0	1	0	0	0	0	0	0	0.959222
	5		94	w	0	0	0	0	0	0	0	0	1	0	0	0.0381521	s	0	0	0	0	0	1	0	0	0	0	0	0.959222
	5		95	w	0	0	0	0	0	0	0	0	1	0	0	0.0381521	s	0	0	0	0	0	0	1	0	0	0	0	0.959222
	5		96	w	0	0	0	0	0	0	0	0	1	0	0	0.0381521	s	0	0	0	0	0	0	0	1	0	0	0	0.959222
	5		97	w	0	0	0	0	0	0	0	0	1	0	0	0.0381521	s	0	0	0	0	0	0	0	0	1	0	0	0.959222
	5		98	w	0	0	0	0	0	0	0	0	1	0	0	0.0381521	s	0	0	0	0	0	0	0	0	0	1	0	0.959222
	5		99	w	0	0	0	0	0	0	0	0	1	0	0	0.0381521	s	0	0	0	0	0	0	0	0	0	0	1	0.959222
	5		100	w	0	0	0	0	0	0	0	0	0	1	0	0.0381521	s	1	0	0	0	0	0	0	0	0	0	0	0.959222
	5		101	w	0	0	0	0	0	0	0	0	0	1	0	0.0381521	s	0	1	0	0	0	0	0	0	0	0	0	0.959222
	5		102	w	0	0	0	0	0	0	0	0	0	1	0	0.0381521	s	0	0	1	0	0	0	0	0	0	0	0	0.959222
	5		103	w	0	0	0	0	0	0	0	0	0	1	0	0.0381521	s	0	0	0	1	0	0	0	0	0	0	0	0.959222
	5		104	w	0	0	0	0	0	0	0	0	0	1	0	0.0381521	s	0	0	0	0	1	0	0	0	0	0	0	0.959222
	5		105	w	0	0	0	0	0	0	0	0	0	1	0	0.0381521	s	0	0	0	0	0	1	0	0	0	0	0	0.959222
	5		106	w	0	0	0	0	0	0	0	0	0	1	0	0.0381521	s	0	0	0	0	0	0	1	0	0	0	0	0.959222
	5		107	w	0	0	0	0	0	0	0	0	0	1	0	0.0381521	s	0	0	0	0	0	0	0	1	0	0	0	0.959222
	5		108	w	0	0	0	0	0	0	0	0	0	1	0	0.0381521	s	0	0	0	0	0	0	0	0	1	0	0	0.959222
	5		109	w	0	0	0	0	0	0	0	0	0	1	0	0.0381521	s	0	0	0	0	0	0	0	0	0	1	0	0.959222
	5		110	w	0	0	0	0	0	0	0	0	0	1	0	0.0381521	s	0	0	0	0	0	0	0	0	0	0	1	0.959222
	5		111	w	0	0	0	0	0	0	0	0	0	0	1	0.0381521	s	1	0	0	0	0	0	0	0	0	0	0	0.959222
	5		112	w	0	0	0	0	0	0	0	0	0	0	1	0.0381521	s	0	1	0	0	0	0	0	0	0	0	0	0.959222
	5		113	w	0	0	0	0	0	0	0	0	0	0	1	0.0381521	s	0	0	1	0	0	0	0	0	0	0	0	0.959222
	5		114	w	0	0	0	0	0	0	0	0	0	0	1	0.0381521	s	0	0	0	1	0	0	0	0	0	0	0	0.959222
	5		115	w	0	0	0	0	0	0	0	0	0	0	1	0.0381521	s	0	0	0	0	1	0	0	0	0	0	0	0.959222
	5		116	w	0	0	0	0	0	0	0	0	0	0	1	0.0381521	s	0	0	0	0	0	1	0	0	0	0	0	0.959222
	5		117	w	0	0	0	0	0	0	0	0	0	0	1	0.0381521	s	0	0	0	0	0	0	1	0	0	0	0	0.959222
	5		118	w	0	0	0	0	0	0	0	0	0	0	1	0.0381521	s	0	0	0	0	0	0	0	1	0	0	0	0.959222
	5		119	w	0	0	0	0	0	0	0	0	0	0	1	0.0381521	s	0	0	0	0	0	0	0	0	1	0	0	0.959222
	5		120	w	0	0	0	0	0	0	0	0	0	0	1	0.0381521	s	0	0	0	0	0	0	0	0	0	1	0	0.959222
	5		121	w	0	0	0	0	0	0	0	0	0	0	1	0.0381521	s	0	0	0	0	0	0	0	0	0	0	1	0.959222

## Sheet: c0_00_3.2_8_6
K	run	r	component	wolf	-1	-0.8	-0.6	-0.4	-0.2	0	0.2	0.4	0.6	0.8	1	wolf_expected_payoff	sheep	-1.1	-0.8.1	-0.6.1	-0.4.1	-0.2.1	0.1	0.2.1	0.4.1	0.6.1	0.8.1	1.1	sheep_expected_payoff
	6		1	w	1	0	0	0	0	0	0	0	0	0	0	0.0368745	s	1	0	0	0	0	0	0	0	0	0	0	0.957309
	6		2	w	1	0	0	0	0	0	0	0	0	0	0	0.0368745	s	0	1	0	0	0	0	0	0	0	0	0	0.957309
	6		3	w	1	0	0	0	0	0	0	0	0	0	0	0.0368745	s	0	0	1	0	0	0	0	0	0	0	0	0.957309
	6		4	w	1	0	0	0	0	0	0	0	0	0	0	0.0368745	s	0	0	0	1	0	0	0	0	0	0	0	0.957309
	6		5	w	1	0	0	0	0	0	0	0	0	0	0	0.0368745	s	0	0	0	0	1	0	0	0	0	0	0	0.957309
	6		6	w	1	0	0	0	0	0	0	0	0	0	0	0.0368745	s	0	0	0	0	0	1	0	0	0	0	0	0.957309
	6		7	w	1	0	0	0	0	0	0	0	0	0	0	0.0368745	s	0	0	0	0	0	0	1	0	0	0	0	0.957309
	6		8	w	1	0	0	0	0	0	0	0	0	0	0	0.0368745	s	0	0	0	0	0	0	0	1	0	0	0	0.957309
	6		9	w	1	0	0	0	0	0	0	0	0	0	0	0.0368745	s	0	0	0	0	0	0	0	0	1	0	0	0.957309
	6		10	w	1	0	0	0	0	0	0	0	0	0	0	0.0368745	s	0	0	0	0	0	0	0	0	0	1	0	0.957309
	6		11	w	1	0	0	0	0	0	0	0	0	0	0	0.0368745	s	0	0	0	0	0	0	0	0	0	0	1	0.957309
	6		12	w	0	1	0	0	0	0	0	0	0	0	0	0.0368745	s	1	0	0	0	0	0	0	0	0	0	0	0.957309
	6		13	w	0	1	0	0	0	0	0	0	0	0	0	0.0368745	s	0	1	0	0	0	0	0	0	0	0	0	0.957309
	6		14	w	0	1	0	0	0	0	0	0	0	0	0	0.0368745	s	0	0	1	0	0	0	0	0	0	0	0	0.957309
	6		15	w	0	1	0	0	0	0	0	0	0	0	0	0.0368745	s	0	0	0	1	0	0	0	0	0	0	0	0.957309
	6		16	w	0	1	0	0	0	0	0	0	0	0	0	0.0368745	s	0	0	0	0	1	0	0	0	0	0	0	0.957309
	6		17	w	0	1	0	0	0	0	0	0	0	0	0	0.0368745	s	0	0	0	0	0	1	0	0	0	0	0	0.957309
	6		18	w	0	1	0	0	0	0	0	0	0	0	0	0.0368745	s	0	0	0	0	0	0	1	0	0	0	0	0.957309
	6		19	w	0	1	0	0	0	0	0	0	0	0	0	0.0368745	s	0	0	0	0	0	0	0	1	0	0	0	0.957309
	6		20	w	0	1	0	0	0	0	0	0	0	0	0	0.0368745	s	0	0	0	0	0	0	0	0	1	0	0	0.957309
	6		21	w	0	1	0	0	0	0	0	0	0	0	0	0.0368745	s	0	0	0	0	0	0	0	0	0	1	0	0.957309
	6		22	w	0	1	0	0	0	0	0	0	0	0	0	0.0368745	s	0	0	0	0	0	0	0	0	0	0	1	0.957309
	6		23	w	0	0	1	0	0	0	0	0	0	0	0	0.0368745	s	1	0	0	0	0	0	0	0	0	0	0	0.957309
	6		24	w	0	0	1	0	0	0	0	0	0	0	0	0.0368745	s	0	1	0	0	0	0	0	0	0	0	0	0.957309
	6		25	w	0	0	1	0	0	0	0	0	0	0	0	0.0368745	s	0	0	1	0	0	0	0	0	0	0	0	0.957309
	6		26	w	0	0	1	0	0	0	0	0	0	0	0	0.0368745	s	0	0	0	1	0	0	0	0	0	0	0	0.957309
	6		27	w	0	0	1	0	0	0	0	0	0	0	0	0.0368745	s	0	0	0	0	1	0	0	0	0	0	0	0.957309
	6		28	w	0	0	1	0	0	0	0	0	0	0	0	0.0368745	s	0	0	0	0	0	1	0	0	0	0	0	0.957309
	6		29	w	0	0	1	0	0	0	0	0	0	0	0	0.0368745	s	0	0	0	0	0	0	1	0	0	0	0	0.957309
	6		30	w	0	0	1	0	0	0	0	0	0	0	0	0.0368745	s	0	0	0	0	0	0	0	1	0	0	0	0.957309
	6		31	w	0	0	1	0	0	0	0	0	0	0	0	0.0368745	s	0	0	0	0	0	0	0	0	1	0	0	0.957309
	6		32	w	0	0	1	0	0	0	0	0	0	0	0	0.0368745	s	0	0	0	0	0	0	0	0	0	1	0	0.957309
	6		33	w	0	0	1	0	0	0	0	0	0	0	0	0.0368745	s	0	0	0	0	0	0	0	0	0	0	1	0.957309
	6		34	w	0	0	0	1	0	0	0	0	0	0	0	0.0368745	s	1	0	0	0	0	0	0	0	0	0	0	0.957309
	6		35	w	0	0	0	1	0	0	0	0	0	0	0	0.0368745	s	0	1	0	0	0	0	0	0	0	0	0	0.957309
	6		36	w	0	0	0	1	0	0	0	0	0	0	0	0.0368745	s	0	0	1	0	0	0	0	0	0	0	0	0.957309
	6		37	w	0	0	0	1	0	0	0	0	0	0	0	0.0368745	s	0	0	0	1	0	0	0	0	0	0	0	0.957309
	6		38	w	0	0	0	1	0	0	0	0	0	0	0	0.0368745	s	0	0	0	0	1	0	0	0	0	0	0	0.957309
	6		39	w	0	0	0	1	0	0	0	0	0	0	0	0.0368745	s	0	0	0	0	0	1	0	0	0	0	0	0.957309
	6		40	w	0	0	0	1	0	0	0	0	0	0	0	0.0368745	s	0	0	0	0	0	0	1	0	0	0	0	0.957309
	6		41	w	0	0	0	1	0	0	0	0	0	0	0	0.0368745	s	0	0	0	0	0	0	0	1	0	0	0	0.957309
	6		42	w	0	0	0	1	0	0	0	0	0	0	0	0.0368745	s	0	0	0	0	0	0	0	0	1	0	0	0.957309
	6		43	w	0	0	0	1	0	0	0	0	0	0	0	0.0368745	s	0	0	0	0	0	0	0	0	0	1	0	0.957309
	6		44	w	0	0	0	1	0	0	0	0	0	0	0	0.0368745	s	0	0	0	0	0	0	0	0	0	0	1	0.957309
	6		45	w	0	0	0	0	1	0	0	0	0	0	0	0.0368745	s	1	0	0	0	0	0	0	0	0	0	0	0.957309
	6		46	w	0	0	0	0	1	0	0	0	0	0	0	0.0368745	s	0	1	0	0	0	0	0	0	0	0	0	0.957309
	6		47	w	0	0	0	0	1	0	0	0	0	0	0	0.0368745	s	0	0	1	0	0	0	0	0	0	0	0	0.957309
	6		48	w	0	0	0	0	1	0	0	0	0	0	0	0.0368745	s	0	0	0	1	0	0	0	0	0	0	0	0.957309
	6		49	w	0	0	0	0	1	0	0	0	0	0	0	0.0368745	s	0	0	0	0	1	0	0	0	0	0	0	0.957309
	6		50	w	0	0	0	0	1	0	0	0	0	0	0	0.0368745	s	0	0	0	0	0	1	0	0	0	0	0	0.957309
	6		51	w	0	0	0	0	1	0	0	0	0	0	0	0.0368745	s	0	0	0	0	0	0	1	0	0	0	0	0.957309
	6		52	w	0	0	0	0	1	0	0	0	0	0	0	0.0368745	s	0	0	0	0	0	0	0	1	0	0	0	0.957309
	6		53	w	0	0	0	0	1	0	0	0	0	0	0	0.0368745	s	0	0	0	0	0	0	0	0	1	0	0	0.957309
	6		54	w	0	0	0	0	1	0	0	0	0	0	0	0.0368745	s	0	0	0	0	0	0	0	0	0	1	0	0.957309
	6		55	w	0	0	0	0	1	0	0	0	0	0	0	0.0368745	s	0	0	0	0	0	0	0	0	0	0	1	0.957309
	6		56	w	0	0	0	0	0	1	0	0	0	0	0	0.0368745	s	1	0	0	0	0	0	0	0	0	0	0	0.957309
	6		57	w	0	0	0	0	0	1	0	0	0	0	0	0.0368745	s	0	1	0	0	0	0	0	0	0	0	0	0.957309
	6		58	w	0	0	0	0	0	1	0	0	0	0	0	0.0368745	s	0	0	1	0	0	0	0	0	0	0	0	0.957309
	6		59	w	0	0	0	0	0	1	0	0	0	0	0	0.0368745	s	0	0	0	1	0	0	0	0	0	0	0	0.957309
	6		60	w	0	0	0	0	0	1	0	0	0	0	0	0.0368745	s	0	0	0	0	1	0	0	0	0	0	0	0.957309
	6		61	w	0	0	0	0	0	1	0	0	0	0	0	0.0368745	s	0	0	0	0	0	1	0	0	0	0	0	0.957309
	6		62	w	0	0	0	0	0	1	0	0	0	0	0	0.0368745	s	0	0	0	0	0	0	1	0	0	0	0	0.957309
	6		63	w	0	0	0	0	0	1	0	0	0	0	0	0.0368745	s	0	0	0	0	0	0	0	1	0	0	0	0.957309
	6		64	w	0	0	0	0	0	1	0	0	0	0	0	0.0368745	s	0	0	0	0	0	0	0	0	1	0	0	0.957309
	6		65	w	0	0	0	0	0	1	0	0	0	0	0	0.0368745	s	0	0	0	0	0	0	0	0	0	1	0	0.957309
	6		66	w	0	0	0	0	0	1	0	0	0	0	0	0.0368745	s	0	0	0	0	0	0	0	0	0	0	1	0.957309
	6		67	w	0	0	0	0	0	0	1	0	0	0	0	0.0368745	s	1	0	0	0	0	0	0	0	0	0	0	0.957309
	6		68	w	0	0	0	0	0	0	1	0	0	0	0	0.0368745	s	0	1	0	0	0	0	0	0	0	0	0	0.957309
	6		69	w	0	0	0	0	0	0	1	0	0	0	0	0.0368745	s	0	0	1	0	0	0	0	0	0	0	0	0.957309
	6		70	w	0	0	0	0	0	0	1	0	0	0	0	0.0368745	s	0	0	0	1	0	0	0	0	0	0	0	0.957309
	6		71	w	0	0	0	0	0	0	1	0	0	0	0	0.0368745	s	0	0	0	0	1	0	0	0	0	0	0	0.957309
	6		72	w	0	0	0	0	0	0	1	0	0	0	0	0.0368745	s	0	0	0	0	0	1	0	0	0	0	0	0.957309
	6		73	w	0	0	0	0	0	0	1	0	0	0	0	0.0368745	s	0	0	0	0	0	0	1	0	0	0	0	0.957309
	6		74	w	0	0	0	0	0	0	1	0	0	0	0	0.0368745	s	0	0	0	0	0	0	0	1	0	0	0	0.957309
	6		75	w	0	0	0	0	0	0	1	0	0	0	0	0.0368745	s	0	0	0	0	0	0	0	0	1	0	0	0.957309
	6		76	w	0	0	0	0	0	0	1	0	0	0	0	0.0368745	s	0	0	0	0	0	0	0	0	0	1	0	0.957309
	6		77	w	0	0	0	0	0	0	1	0	0	0	0	0.0368745	s	0	0	0	0	0	0	0	0	0	0	1	0.957309
	6		78	w	0	0	0	0	0	0	0	1	0	0	0	0.0368745	s	1	0	0	0	0	0	0	0	0	0	0	0.957309
	6		79	w	0	0	0	0	0	0	0	1	0	0	0	0.0368745	s	0	1	0	0	0	0	0	0	0	0	0	0.957309
	6		80	w	0	0	0	0	0	0	0	1	0	0	0	0.0368745	s	0	0	1	0	0	0	0	0	0	0	0	0.957309
	6		81	w	0	0	0	0	0	0	0	1	0	0	0	0.0368745	s	0	0	0	1	0	0	0	0	0	0	0	0.957309
	6		82	w	0	0	0	0	0	0	0	1	0	0	0	0.0368745	s	0	0	0	0	1	0	0	0	0	0	0	0.957309
	6		83	w	0	0	0	0	0	0	0	1	0	0	0	0.0368745	s	0	0	0	0	0	1	0	0	0	0	0	0.957309
	6		84	w	0	0	0	0	0	0	0	1	0	0	0	0.0368745	s	0	0	0	0	0	0	1	0	0	0	0	0.957309
	6		85	w	0	0	0	0	0	0	0	1	0	0	0	0.0368745	s	0	0	0	0	0	0	0	1	0	0	0	0.957309
	6		86	w	0	0	0	0	0	0	0	1	0	0	0	0.0368745	s	0	0	0	0	0	0	0	0	1	0	0	0.957309
	6		87	w	0	0	0	0	0	0	0	1	0	0	0	0.0368745	s	0	0	0	0	0	0	0	0	0	1	0	0.957309
	6		88	w	0	0	0	0	0	0	0	1	0	0	0	0.0368745	s	0	0	0	0	0	0	0	0	0	0	1	0.957309
	6		89	w	0	0	0	0	0	0	0	0	1	0	0	0.0368745	s	1	0	0	0	0	0	0	0	0	0	0	0.957309
	6		90	w	0	0	0	0	0	0	0	0	1	0	0	0.0368745	s	0	1	0	0	0	0	0	0	0	0	0	0.957309
	6		91	w	0	0	0	0	0	0	0	0	1	0	0	0.0368745	s	0	0	1	0	0	0	0	0	0	0	0	0.957309
	6		92	w	0	0	0	0	0	0	0	0	1	0	0	0.0368745	s	0	0	0	1	0	0	0	0	0	0	0	0.957309
	6		93	w	0	0	0	0	0	0	0	0	1	0	0	0.0368745	s	0	0	0	0	1	0	0	0	0	0	0	0.957309
	6		94	w	0	0	0	0	0	0	0	0	1	0	0	0.0368745	s	0	0	0	0	0	1	0	0	0	0	0	0.957309
	6		95	w	0	0	0	0	0	0	0	0	1	0	0	0.0368745	s	0	0	0	0	0	0	1	0	0	0	0	0.957309
	6		96	w	0	0	0	0	0	0	0	0	1	0	0	0.0368745	s	0	0	0	0	0	0	0	1	0	0	0	0.957309
	6		97	w	0	0	0	0	0	0	0	0	1	0	0	0.0368745	s	0	0	0	0	0	0	0	0	1	0	0	0.957309
	6		98	w	0	0	0	0	0	0	0	0	1	0	0	0.0368745	s	0	0	0	0	0	0	0	0	0	1	0	0.957309
	6		99	w	0	0	0	0	0	0	0	0	1	0	0	0.0368745	s	0	0	0	0	0	0	0	0	0	0	1	0.957309
	6		100	w	0	0	0	0	0	0	0	0	0	1	0	0.0368745	s	1	0	0	0	0	0	0	0	0	0	0	0.957309
	6		101	w	0	0	0	0	0	0	0	0	0	1	0	0.0368745	s	0	1	0	0	0	0	0	0	0	0	0	0.957309
	6		102	w	0	0	0	0	0	0	0	0	0	1	0	0.0368745	s	0	0	1	0	0	0	0	0	0	0	0	0.957309
	6		103	w	0	0	0	0	0	0	0	0	0	1	0	0.0368745	s	0	0	0	1	0	0	0	0	0	0	0	0.957309
	6		104	w	0	0	0	0	0	0	0	0	0	1	0	0.0368745	s	0	0	0	0	1	0	0	0	0	0	0	0.957309
	6		105	w	0	0	0	0	0	0	0	0	0	1	0	0.0368745	s	0	0	0	0	0	1	0	0	0	0	0	0.957309
	6		106	w	0	0	0	0	0	0	0	0	0	1	0	0.0368745	s	0	0	0	0	0	0	1	0	0	0	0	0.957309
	6		107	w	0	0	0	0	0	0	0	0	0	1	0	0.0368745	s	0	0	0	0	0	0	0	1	0	0	0	0.957309
	6		108	w	0	0	0	0	0	0	0	0	0	1	0	0.0368745	s	0	0	0	0	0	0	0	0	1	0	0	0.957309
	6		109	w	0	0	0	0	0	0	0	0	0	1	0	0.0368745	s	0	0	0	0	0	0	0	0	0	1	0	0.957309
	6		110	w	0	0	0	0	0	0	0	0	0	1	0	0.0368745	s	0	0	0	0	0	0	0	0	0	0	1	0.957309
	6		111	w	0	0	0	0	0	0	0	0	0	0	1	0.0368745	s	1	0	0	0	0	0	0	0	0	0	0	0.957309
	6		112	w	0	0	0	0	0	0	0	0	0	0	1	0.0368745	s	0	1	0	0	0	0	0	0	0	0	0	0.957309
	6		113	w	0	0	0	0	0	0	0	0	0	0	1	0.0368745	s	0	0	1	0	0	0	0	0	0	0	0	0.957309
	6		114	w	0	0	0	0	0	0	0	0	0	0	1	0.0368745	s	0	0	0	1	0	0	0	0	0	0	0	0.957309
	6		115	w	0	0	0	0	0	0	0	0	0	0	1	0.0368745	s	0	0	0	0	1	0	0	0	0	0	0	0.957309
	6		116	w	0	0	0	0	0	0	0	0	0	0	1	0.0368745	s	0	0	0	0	0	1	0	0	0	0	0	0.957309
	6		117	w	0	0	0	0	0	0	0	0	0	0	1	0.0368745	s	0	0	0	0	0	0	1	0	0	0	0	0.957309
	6		118	w	0	0	0	0	0	0	0	0	0	0	1	0.0368745	s	0	0	0	0	0	0	0	1	0	0	0	0.957309
	6		119	w	0	0	0	0	0	0	0	0	0	0	1	0.0368745	s	0	0	0	0	0	0	0	0	1	0	0	0.957309
	6		120	w	0	0	0	0	0	0	0	0	0	0	1	0.0368745	s	0	0	0	0	0	0	0	0	0	1	0	0.957309
	6		121	w	0	0	0	0	0	0	0	0	0	0	1	0.0368745	s	0	0	0	0	0	0	0	0	0	0	1	0.957309

## Sheet: c0_00_3.6_8_1
K	run	r	component	wolf	-1	-0.8	-0.6	-0.4	-0.2	0	0.2	0.4	0.6	0.8	1	wolf_expected_payoff	sheep	-1.1	-0.8.1	-0.6.1	-0.4.1	-0.2.1	0.1	0.2.1	0.4.1	0.6.1	0.8.1	1.1	sheep_expected_payoff
	1		1	w	1	0	0	0	0	0	0	0	0	0	0	0.0354949	s	1	0	0	0	0	0	0	0	0	0	0	0.956084
	1		2	w	1	0	0	0	0	0	0	0	0	0	0	0.0354949	s	0	1	0	0	0	0	0	0	0	0	0	0.956084
	1		3	w	1	0	0	0	0	0	0	0	0	0	0	0.0354949	s	0	0	1	0	0	0	0	0	0	0	0	0.956084
	1		4	w	1	0	0	0	0	0	0	0	0	0	0	0.0354949	s	0	0	0	1	0	0	0	0	0	0	0	0.956084
	1		5	w	1	0	0	0	0	0	0	0	0	0	0	0.0354949	s	0	0	0	0	1	0	0	0	0	0	0	0.956084
	1		6	w	1	0	0	0	0	0	0	0	0	0	0	0.0354949	s	0	0	0	0	0	1	0	0	0	0	0	0.956084
	1		7	w	1	0	0	0	0	0	0	0	0	0	0	0.0354949	s	0	0	0	0	0	0	1	0	0	0	0	0.956084
	1		8	w	1	0	0	0	0	0	0	0	0	0	0	0.0354949	s	0	0	0	0	0	0	0	1	0	0	0	0.956084
	1		9	w	1	0	0	0	0	0	0	0	0	0	0	0.0354949	s	0	0	0	0	0	0	0	0	1	0	0	0.956084
	1		10	w	1	0	0	0	0	0	0	0	0	0	0	0.0354949	s	0	0	0	0	0	0	0	0	0	1	0	0.956084
	1		11	w	1	0	0	0	0	0	0	0	0	0	0	0.0354949	s	0	0	0	0	0	0	0	0	0	0	1	0.956084
	1		12	w	0	1	0	0	0	0	0	0	0	0	0	0.0354949	s	1	0	0	0	0	0	0	0	0	0	0	0.956084
	1		13	w	0	1	0	0	0	0	0	0	0	0	0	0.0354949	s	0	1	0	0	0	0	0	0	0	0	0	0.956084
	1		14	w	0	1	0	0	0	0	0	0	0	0	0	0.0354949	s	0	0	1	0	0	0	0	0	0	0	0	0.956084
	1		15	w	0	1	0	0	0	0	0	0	0	0	0	0.0354949	s	0	0	0	1	0	0	0	0	0	0	0	0.956084
	1		16	w	0	1	0	0	0	0	0	0	0	0	0	0.0354949	s	0	0	0	0	1	0	0	0	0	0	0	0.956084
	1		17	w	0	1	0	0	0	0	0	0	0	0	0	0.0354949	s	0	0	0	0	0	1	0	0	0	0	0	0.956084
	1		18	w	0	1	0	0	0	0	0	0	0	0	0	0.0354949	s	0	0	0	0	0	0	1	0	0	0	0	0.956084
	1		19	w	0	1	0	0	0	0	0	0	0	0	0	0.0354949	s	0	0	0	0	0	0	0	1	0	0	0	0.956084
	1		20	w	0	1	0	0	0	0	0	0	0	0	0	0.0354949	s	0	0	0	0	0	0	0	0	1	0	0	0.956084
	1		21	w	0	1	0	0	0	0	0	0	0	0	0	0.0354949	s	0	0	0	0	0	0	0	0	0	1	0	0.956084
	1		22	w	0	1	0	0	0	0	0	0	0	0	0	0.0354949	s	0	0	0	0	0	0	0	0	0	0	1	0.956084
	1		23	w	0	0	1	0	0	0	0	0	0	0	0	0.0354949	s	1	0	0	0	0	0	0	0	0	0	0	0.956084
	1		24	w	0	0	1	0	0	0	0	0	0	0	0	0.0354949	s	0	1	0	0	0	0	0	0	0	0	0	0.956084
	1		25	w	0	0	1	0	0	0	0	0	0	0	0	0.0354949	s	0	0	1	0	0	0	0	0	0	0	0	0.956084
	1		26	w	0	0	1	0	0	0	0	0	0	0	0	0.0354949	s	0	0	0	1	0	0	0	0	0	0	0	0.956084
	1		27	w	0	0	1	0	0	0	0	0	0	0	0	0.0354949	s	0	0	0	0	1	0	0	0	0	0	0	0.956084
	1		28	w	0	0	1	0	0	0	0	0	0	0	0	0.0354949	s	0	0	0	0	0	1	0	0	0	0	0	0.956084
	1		29	w	0	0	1	0	0	0	0	0	0	0	0	0.0354949	s	0	0	0	0	0	0	1	0	0	0	0	0.956084
	1		30	w	0	0	1	0	0	0	0	0	0	0	0	0.0354949	s	0	0	0	0	0	0	0	1	0	0	0	0.956084
	1		31	w	0	0	1	0	0	0	0	0	0	0	0	0.0354949	s	0	0	0	0	0	0	0	0	1	0	0	0.956084
	1		32	w	0	0	1	0	0	0	0	0	0	0	0	0.0354949	s	0	0	0	0	0	0	0	0	0	1	0	0.956084
	1		33	w	0	0	1	0	0	0	0	0	0	0	0	0.0354949	s	0	0	0	0	0	0	0	0	0	0	1	0.956084
	1		34	w	0	0	0	1	0	0	0	0	0	0	0	0.0354949	s	1	0	0	0	0	0	0	0	0	0	0	0.956084
	1		35	w	0	0	0	1	0	0	0	0	0	0	0	0.0354949	s	0	1	0	0	0	0	0	0	0	0	0	0.956084
	1		36	w	0	0	0	1	0	0	0	0	0	0	0	0.0354949	s	0	0	1	0	0	0	0	0	0	0	0	0.956084
	1		37	w	0	0	0	1	0	0	0	0	0	0	0	0.0354949	s	0	0	0	1	0	0	0	0	0	0	0	0.956084
	1		38	w	0	0	0	1	0	0	0	0	0	0	0	0.0354949	s	0	0	0	0	1	0	0	0	0	0	0	0.956084
	1		39	w	0	0	0	1	0	0	0	0	0	0	0	0.0354949	s	0	0	0	0	0	1	0	0	0	0	0	0.956084
	1		40	w	0	0	0	1	0	0	0	0	0	0	0	0.0354949	s	0	0	0	0	0	0	1	0	0	0	0	0.956084
	1		41	w	0	0	0	1	0	0	0	0	0	0	0	0.0354949	s	0	0	0	0	0	0	0	1	0	0	0	0.956084
	1		42	w	0	0	0	1	0	0	0	0	0	0	0	0.0354949	s	0	0	0	0	0	0	0	0	1	0	0	0.956084
	1		43	w	0	0	0	1	0	0	0	0	0	0	0	0.0354949	s	0	0	0	0	0	0	0	0	0	1	0	0.956084
	1		44	w	0	0	0	1	0	0	0	0	0	0	0	0.0354949	s	0	0	0	0	0	0	0	0	0	0	1	0.956084
	1		45	w	0	0	0	0	1	0	0	0	0	0	0	0.0354949	s	1	0	0	0	0	0	0	0	0	0	0	0.956084
	1		46	w	0	0	0	0	1	0	0	0	0	0	0	0.0354949	s	0	1	0	0	0	0	0	0	0	0	0	0.956084
	1		47	w	0	0	0	0	1	0	0	0	0	0	0	0.0354949	s	0	0	1	0	0	0	0	0	0	0	0	0.956084
	1		48	w	0	0	0	0	1	0	0	0	0	0	0	0.0354949	s	0	0	0	1	0	0	0	0	0	0	0	0.956084
	1		49	w	0	0	0	0	1	0	0	0	0	0	0	0.0354949	s	0	0	0	0	1	0	0	0	0	0	0	0.956084
	1		50	w	0	0	0	0	1	0	0	0	0	0	0	0.0354949	s	0	0	0	0	0	1	0	0	0	0	0	0.956084
	1		51	w	0	0	0	0	1	0	0	0	0	0	0	0.0354949	s	0	0	0	0	0	0	1	0	0	0	0	0.956084
	1		52	w	0	0	0	0	1	0	0	0	0	0	0	0.0354949	s	0	0	0	0	0	0	0	1	0	0	0	0.956084
	1		53	w	0	0	0	0	1	0	0	0	0	0	0	0.0354949	s	0	0	0	0	0	0	0	0	1	0	0	0.956084
	1		54	w	0	0	0	0	1	0	0	0	0	0	0	0.0354949	s	0	0	0	0	0	0	0	0	0	1	0	0.956084
	1		55	w	0	0	0	0	1	0	0	0	0	0	0	0.0354949	s	0	0	0	0	0	0	0	0	0	0	1	0.956084
	1		56	w	0	0	0	0	0	1	0	0	0	0	0	0.0354949	s	1	0	0	0	0	0	0	0	0	0	0	0.956084
	1		57	w	0	0	0	0	0	1	0	0	0	0	0	0.0354949	s	0	1	0	0	0	0	0	0	0	0	0	0.956084
	1		58	w	0	0	0	0	0	1	0	0	0	0	0	0.0354949	s	0	0	1	0	0	0	0	0	0	0	0	0.956084
	1		59	w	0	0	0	0	0	1	0	0	0	0	0	0.0354949	s	0	0	0	1	0	0	0	0	0	0	0	0.956084
	1		60	w	0	0	0	0	0	1	0	0	0	0	0	0.0354949	s	0	0	0	0	1	0	0	0	0	0	0	0.956084
	1		61	w	0	0	0	0	0	1	0	0	0	0	0	0.0354949	s	0	0	0	0	0	1	0	0	0	0	0	0.956084
	1		62	w	0	0	0	0	0	1	0	0	0	0	0	0.0354949	s	0	0	0	0	0	0	1	0	0	0	0	0.956084
	1		63	w	0	0	0	0	0	1	0	0	0	0	0	0.0354949	s	0	0	0	0	0	0	0	1	0	0	0	0.956084
	1		64	w	0	0	0	0	0	1	0	0	0	0	0	0.0354949	s	0	0	0	0	0	0	0	0	1	0	0	0.956084
	1		65	w	0	0	0	0	0	1	0	0	0	0	0	0.0354949	s	0	0	0	0	0	0	0	0	0	1	0	0.956084
	1		66	w	0	0	0	0	0	1	0	0	0	0	0	0.0354949	s	0	0	0	0	0	0	0	0	0	0	1	0.956084
	1		67	w	0	0	0	0	0	0	1	0	0	0	0	0.0354949	s	1	0	0	0	0	0	0	0	0	0	0	0.956084
	1		68	w	0	0	0	0	0	0	1	0	0	0	0	0.0354949	s	0	1	0	0	0	0	0	0	0	0	0	0.956084
	1		69	w	0	0	0	0	0	0	1	0	0	0	0	0.0354949	s	0	0	1	0	0	0	0	0	0	0	0	0.956084
	1		70	w	0	0	0	0	0	0	1	0	0	0	0	0.0354949	s	0	0	0	1	0	0	0	0	0	0	0	0.956084
	1		71	w	0	0	0	0	0	0	1	0	0	0	0	0.0354949	s	0	0	0	0	1	0	0	0	0	0	0	0.956084
	1		72	w	0	0	0	0	0	0	1	0	0	0	0	0.0354949	s	0	0	0	0	0	1	0	0	0	0	0	0.956084
	1		73	w	0	0	0	0	0	0	1	0	0	0	0	0.0354949	s	0	0	0	0	0	0	1	0	0	0	0	0.956084
	1		74	w	0	0	0	0	0	0	1	0	0	0	0	0.0354949	s	0	0	0	0	0	0	0	1	0	0	0	0.956084
	1		75	w	0	0	0	0	0	0	1	0	0	0	0	0.0354949	s	0	0	0	0	0	0	0	0	1	0	0	0.956084
	1		76	w	0	0	0	0	0	0	1	0	0	0	0	0.0354949	s	0	0	0	0	0	0	0	0	0	1	0	0.956084
	1		77	w	0	0	0	0	0	0	1	0	0	0	0	0.0354949	s	0	0	0	0	0	0	0	0	0	0	1	0.956084
	1		78	w	0	0	0	0	0	0	0	1	0	0	0	0.0354949	s	1	0	0	0	0	0	0	0	0	0	0	0.956084
	1		79	w	0	0	0	0	0	0	0	1	0	0	0	0.0354949	s	0	1	0	0	0	0	0	0	0	0	0	0.956084
	1		80	w	0	0	0	0	0	0	0	1	0	0	0	0.0354949	s	0	0	1	0	0	0	0	0	0	0	0	0.956084
	1		81	w	0	0	0	0	0	0	0	1	0	0	0	0.0354949	s	0	0	0	1	0	0	0	0	0	0	0	0.956084
	1		82	w	0	0	0	0	0	0	0	1	0	0	0	0.0354949	s	0	0	0	0	1	0	0	0	0	0	0	0.956084
	1		83	w	0	0	0	0	0	0	0	1	0	0	0	0.0354949	s	0	0	0	0	0	1	0	0	0	0	0	0.956084
	1		84	w	0	0	0	0	0	0	0	1	0	0	0	0.0354949	s	0	0	0	0	0	0	1	0	0	0	0	0.956084
	1		85	w	0	0	0	0	0	0	0	1	0	0	0	0.0354949	s	0	0	0	0	0	0	0	1	0	0	0	0.956084
	1		86	w	0	0	0	0	0	0	0	1	0	0	0	0.0354949	s	0	0	0	0	0	0	0	0	1	0	0	0.956084
	1		87	w	0	0	0	0	0	0	0	1	0	0	0	0.0354949	s	0	0	0	0	0	0	0	0	0	1	0	0.956084
	1		88	w	0	0	0	0	0	0	0	1	0	0	0	0.0354949	s	0	0	0	0	0	0	0	0	0	0	1	0.956084
	1		89	w	0	0	0	0	0	0	0	0	1	0	0	0.0354949	s	1	0	0	0	0	0	0	0	0	0	0	0.956084
	1		90	w	0	0	0	0	0	0	0	0	1	0	0	0.0354949	s	0	1	0	0	0	0	0	0	0	0	0	0.956084
	1		91	w	0	0	0	0	0	0	0	0	1	0	0	0.0354949	s	0	0	1	0	0	0	0	0	0	0	0	0.956084
	1		92	w	0	0	0	0	0	0	0	0	1	0	0	0.0354949	s	0	0	0	1	0	0	0	0	0	0	0	0.956084
	1		93	w	0	0	0	0	0	0	0	0	1	0	0	0.0354949	s	0	0	0	0	1	0	0	0	0	0	0	0.956084
	1		94	w	0	0	0	0	0	0	0	0	1	0	0	0.0354949	s	0	0	0	0	0	1	0	0	0	0	0	0.956084
	1		95	w	0	0	0	0	0	0	0	0	1	0	0	0.0354949	s	0	0	0	0	0	0	1	0	0	0	0	0.956084
	1		96	w	0	0	0	0	0	0	0	0	1	0	0	0.0354949	s	0	0	0	0	0	0	0	1	0	0	0	0.956084
	1		97	w	0	0	0	0	0	0	0	0	1	0	0	0.0354949	s	0	0	0	0	0	0	0	0	1	0	0	0.956084
	1		98	w	0	0	0	0	0	0	0	0	1	0	0	0.0354949	s	0	0	0	0	0	0	0	0	0	1	0	0.956084
	1		99	w	0	0	0	0	0	0	0	0	1	0	0	0.0354949	s	0	0	0	0	0	0	0	0	0	0	1	0.956084
	1		100	w	0	0	0	0	0	0	0	0	0	1	0	0.0354949	s	1	0	0	0	0	0	0	0	0	0	0	0.956084
	1		101	w	0	0	0	0	0	0	0	0	0	1	0	0.0354949	s	0	1	0	0	0	0	0	0	0	0	0	0.956084
	1		102	w	0	0	0	0	0	0	0	0	0	1	0	0.0354949	s	0	0	1	0	0	0	0	0	0	0	0	0.956084
	1		103	w	0	0	0	0	0	0	0	0	0	1	0	0.0354949	s	0	0	0	1	0	0	0	0	0	0	0	0.956084
	1		104	w	0	0	0	0	0	0	0	0	0	1	0	0.0354949	s	0	0	0	0	1	0	0	0	0	0	0	0.956084
	1		105	w	0	0	0	0	0	0	0	0	0	1	0	0.0354949	s	0	0	0	0	0	1	0	0	0	0	0	0.956084
	1		106	w	0	0	0	0	0	0	0	0	0	1	0	0.0354949	s	0	0	0	0	0	0	1	0	0	0	0	0.956084
	1		107	w	0	0	0	0	0	0	0	0	0	1	0	0.0354949	s	0	0	0	0	0	0	0	1	0	0	0	0.956084
	1		108	w	0	0	0	0	0	0	0	0	0	1	0	0.0354949	s	0	0	0	0	0	0	0	0	1	0	0	0.956084
	1		109	w	0	0	0	0	0	0	0	0	0	1	0	0.0354949	s	0	0	0	0	0	0	0	0	0	1	0	0.956084
	1		110	w	0	0	0	0	0	0	0	0	0	1	0	0.0354949	s	0	0	0	0	0	0	0	0	0	0	1	0.956084
	1		111	w	0	0	0	0	0	0	0	0	0	0	1	0.0354949	s	1	0	0	0	0	0	0	0	0	0	0	0.956084
	1		112	w	0	0	0	0	0	0	0	0	0	0	1	0.0354949	s	0	1	0	0	0	0	0	0	0	0	0	0.956084
	1		113	w	0	0	0	0	0	0	0	0	0	0	1	0.0354949	s	0	0	1	0	0	0	0	0	0	0	0	0.956084
	1		114	w	0	0	0	0	0	0	0	0	0	0	1	0.0354949	s	0	0	0	1	0	0	0	0	0	0	0	0.956084
	1		115	w	0	0	0	0	0	0	0	0	0	0	1	0.0354949	s	0	0	0	0	1	0	0	0	0	0	0	0.956084
	1		116	w	0	0	0	0	0	0	0	0	0	0	1	0.0354949	s	0	0	0	0	0	1	0	0	0	0	0	0.956084
	1		117	w	0	0	0	0	0	0	0	0	0	0	1	0.0354949	s	0	0	0	0	0	0	1	0	0	0	0	0.956084
	1		118	w	0	0	0	0	0	0	0	0	0	0	1	0.0354949	s	0	0	0	0	0	0	0	1	0	0	0	0.956084
	1		119	w	0	0	0	0	0	0	0	0	0	0	1	0.0354949	s	0	0	0	0	0	0	0	0	1	0	0	0.956084
	1		120	w	0	0	0	0	0	0	0	0	0	0	1	0.0354949	s	0	0	0	0	0	0	0	0	0	1	0	0.956084
	1		121	w	0	0	0	0	0	0	0	0	0	0	1	0.0354949	s	0	0	0	0	0	0	0	0	0	0	1	0.956084

## Sheet: c0_00_3.6_8_2
K	run	r	component	wolf	-1	-0.8	-0.6	-0.4	-0.2	0	0.2	0.4	0.6	0.8	1	wolf_expected_payoff	sheep	-1.1	-0.8.1	-0.6.1	-0.4.1	-0.2.1	0.1	0.2.1	0.4.1	0.6.1	0.8.1	1.1	sheep_expected_payoff
	2		1	w	1	0	0	0	0	0	0	0	0	0	0	0.0359345	s	1	0	0	0	0	0	0	0	0	0	0	0.955396
	2		2	w	1	0	0	0	0	0	0	0	0	0	0	0.0359345	s	0	1	0	0	0	0	0	0	0	0	0	0.955396
	2		3	w	1	0	0	0	0	0	0	0	0	0	0	0.0359345	s	0	0	1	0	0	0	0	0	0	0	0	0.955396
	2		4	w	1	0	0	0	0	0	0	0	0	0	0	0.0359345	s	0	0	0	1	0	0	0	0	0	0	0	0.955396
	2		5	w	1	0	0	0	0	0	0	0	0	0	0	0.0359345	s	0	0	0	0	1	0	0	0	0	0	0	0.955396
	2		6	w	1	0	0	0	0	0	0	0	0	0	0	0.0359345	s	0	0	0	0	0	1	0	0	0	0	0	0.955396
	2		7	w	1	0	0	0	0	0	0	0	0	0	0	0.0359345	s	0	0	0	0	0	0	1	0	0	0	0	0.955396
	2		8	w	1	0	0	0	0	0	0	0	0	0	0	0.0359345	s	0	0	0	0	0	0	0	1	0	0	0	0.955396
	2		9	w	1	0	0	0	0	0	0	0	0	0	0	0.0359345	s	0	0	0	0	0	0	0	0	1	0	0	0.955396
	2		10	w	1	0	0	0	0	0	0	0	0	0	0	0.0359345	s	0	0	0	0	0	0	0	0	0	1	0	0.955396
	2		11	w	1	0	0	0	0	0	0	0	0	0	0	0.0359345	s	0	0	0	0	0	0	0	0	0	0	1	0.955396
	2		12	w	0	1	0	0	0	0	0	0	0	0	0	0.0359345	s	1	0	0	0	0	0	0	0	0	0	0	0.955396
	2		13	w	0	1	0	0	0	0	0	0	0	0	0	0.0359345	s	0	1	0	0	0	0	0	0	0	0	0	0.955396
	2		14	w	0	1	0	0	0	0	0	0	0	0	0	0.0359345	s	0	0	1	0	0	0	0	0	0	0	0	0.955396
	2		15	w	0	1	0	0	0	0	0	0	0	0	0	0.0359345	s	0	0	0	1	0	0	0	0	0	0	0	0.955396
	2		16	w	0	1	0	0	0	0	0	0	0	0	0	0.0359345	s	0	0	0	0	1	0	0	0	0	0	0	0.955396
	2		17	w	0	1	0	0	0	0	0	0	0	0	0	0.0359345	s	0	0	0	0	0	1	0	0	0	0	0	0.955396
	2		18	w	0	1	0	0	0	0	0	0	0	0	0	0.0359345	s	0	0	0	0	0	0	1	0	0	0	0	0.955396
	2		19	w	0	1	0	0	0	0	0	0	0	0	0	0.0359345	s	0	0	0	0	0	0	0	1	0	0	0	0.955396
	2		20	w	0	1	0	0	0	0	0	0	0	0	0	0.0359345	s	0	0	0	0	0	0	0	0	1	0	0	0.955396
	2		21	w	0	1	0	0	0	0	0	0	0	0	0	0.0359345	s	0	0	0	0	0	0	0	0	0	1	0	0.955396
	2		22	w	0	1	0	0	0	0	0	0	0	0	0	0.0359345	s	0	0	0	0	0	0	0	0	0	0	1	0.955396
	2		23	w	0	0	1	0	0	0	0	0	0	0	0	0.0359345	s	1	0	0	0	0	0	0	0	0	0	0	0.955396
	2		24	w	0	0	1	0	0	0	0	0	0	0	0	0.0359345	s	0	1	0	0	0	0	0	0	0	0	0	0.955396
	2		25	w	0	0	1	0	0	0	0	0	0	0	0	0.0359345	s	0	0	1	0	0	0	0	0	0	0	0	0.955396
	2		26	w	0	0	1	0	0	0	0	0	0	0	0	0.0359345	s	0	0	0	1	0	0	0	0	0	0	0	0.955396
	2		27	w	0	0	1	0	0	0	0	0	0	0	0	0.0359345	s	0	0	0	0	1	0	0	0	0	0	0	0.955396
	2		28	w	0	0	1	0	0	0	0	0	0	0	0	0.0359345	s	0	0	0	0	0	1	0	0	0	0	0	0.955396
	2		29	w	0	0	1	0	0	0	0	0	0	0	0	0.0359345	s	0	0	0	0	0	0	1	0	0	0	0	0.955396
	2		30	w	0	0	1	0	0	0	0	0	0	0	0	0.0359345	s	0	0	0	0	0	0	0	1	0	0	0	0.955396
	2		31	w	0	0	1	0	0	0	0	0	0	0	0	0.0359345	s	0	0	0	0	0	0	0	0	1	0	0	0.955396
	2		32	w	0	0	1	0	0	0	0	0	0	0	0	0.0359345	s	0	0	0	0	0	0	0	0	0	1	0	0.955396
	2		33	w	0	0	1	0	0	0	0	0	0	0	0	0.0359345	s	0	0	0	0	0	0	0	0	0	0	1	0.955396
	2		34	w	0	0	0	1	0	0	0	0	0	0	0	0.0359345	s	1	0	0	0	0	0	0	0	0	0	0	0.955396
	2		35	w	0	0	0	1	0	0	0	0	0	0	0	0.0359345	s	0	1	0	0	0	0	0	0	0	0	0	0.955396
	2		36	w	0	0	0	1	0	0	0	0	0	0	0	0.0359345	s	0	0	1	0	0	0	0	0	0	0	0	0.955396
	2		37	w	0	0	0	1	0	0	0	0	0	0	0	0.0359345	s	0	0	0	1	0	0	0	0	0	0	0	0.955396
	2		38	w	0	0	0	1	0	0	0	0	0	0	0	0.0359345	s	0	0	0	0	1	0	0	0	0	0	0	0.955396
	2		39	w	0	0	0	1	0	0	0	0	0	0	0	0.0359345	s	0	0	0	0	0	1	0	0	0	0	0	0.955396
	2		40	w	0	0	0	1	0	0	0	0	0	0	0	0.0359345	s	0	0	0	0	0	0	1	0	0	0	0	0.955396
	2		41	w	0	0	0	1	0	0	0	0	0	0	0	0.0359345	s	0	0	0	0	0	0	0	1	0	0	0	0.955396
	2		42	w	0	0	0	1	0	0	0	0	0	0	0	0.0359345	s	0	0	0	0	0	0	0	0	1	0	0	0.955396
	2		43	w	0	0	0	1	0	0	0	0	0	0	0	0.0359345	s	0	0	0	0	0	0	0	0	0	1	0	0.955396
	2		44	w	0	0	0	1	0	0	0	0	0	0	0	0.0359345	s	0	0	0	0	0	0	0	0	0	0	1	0.955396
	2		45	w	0	0	0	0	1	0	0	0	0	0	0	0.0359345	s	1	0	0	0	0	0	0	0	0	0	0	0.955396
	2		46	w	0	0	0	0	1	0	0	0	0	0	0	0.0359345	s	0	1	0	0	0	0	0	0	0	0	0	0.955396
	2		47	w	0	0	0	0	1	0	0	0	0	0	0	0.0359345	s	0	0	1	0	0	0	0	0	0	0	0	0.955396
	2		48	w	0	0	0	0	1	0	0	0	0	0	0	0.0359345	s	0	0	0	1	0	0	0	0	0	0	0	0.955396
	2		49	w	0	0	0	0	1	0	0	0	0	0	0	0.0359345	s	0	0	0	0	1	0	0	0	0	0	0	0.955396
	2		50	w	0	0	0	0	1	0	0	0	0	0	0	0.0359345	s	0	0	0	0	0	1	0	0	0	0	0	0.955396
	2		51	w	0	0	0	0	1	0	0	0	0	0	0	0.0359345	s	0	0	0	0	0	0	1	0	0	0	0	0.955396
	2		52	w	0	0	0	0	1	0	0	0	0	0	0	0.0359345	s	0	0	0	0	0	0	0	1	0	0	0	0.955396
	2		53	w	0	0	0	0	1	0	0	0	0	0	0	0.0359345	s	0	0	0	0	0	0	0	0	1	0	0	0.955396
	2		54	w	0	0	0	0	1	0	0	0	0	0	0	0.0359345	s	0	0	0	0	0	0	0	0	0	1	0	0.955396
	2		55	w	0	0	0	0	1	0	0	0	0	0	0	0.0359345	s	0	0	0	0	0	0	0	0	0	0	1	0.955396
	2		56	w	0	0	0	0	0	1	0	0	0	0	0	0.0359345	s	1	0	0	0	0	0	0	0	0	0	0	0.955396
	2		57	w	0	0	0	0	0	1	0	0	0	0	0	0.0359345	s	0	1	0	0	0	0	0	0	0	0	0	0.955396
	2		58	w	0	0	0	0	0	1	0	0	0	0	0	0.0359345	s	0	0	1	0	0	0	0	0	0	0	0	0.955396
	2		59	w	0	0	0	0	0	1	0	0	0	0	0	0.0359345	s	0	0	0	1	0	0	0	0	0	0	0	0.955396
	2		60	w	0	0	0	0	0	1	0	0	0	0	0	0.0359345	s	0	0	0	0	1	0	0	0	0	0	0	0.955396
	2		61	w	0	0	0	0	0	1	0	0	0	0	0	0.0359345	s	0	0	0	0	0	1	0	0	0	0	0	0.955396
	2		62	w	0	0	0	0	0	1	0	0	0	0	0	0.0359345	s	0	0	0	0	0	0	1	0	0	0	0	0.955396
	2		63	w	0	0	0	0	0	1	0	0	0	0	0	0.0359345	s	0	0	0	0	0	0	0	1	0	0	0	0.955396
	2		64	w	0	0	0	0	0	1	0	0	0	0	0	0.0359345	s	0	0	0	0	0	0	0	0	1	0	0	0.955396
	2		65	w	0	0	0	0	0	1	0	0	0	0	0	0.0359345	s	0	0	0	0	0	0	0	0	0	1	0	0.955396
	2		66	w	0	0	0	0	0	1	0	0	0	0	0	0.0359345	s	0	0	0	0	0	0	0	0	0	0	1	0.955396
	2		67	w	0	0	0	0	0	0	1	0	0	0	0	0.0359345	s	1	0	0	0	0	0	0	0	0	0	0	0.955396
	2		68	w	0	0	0	0	0	0	1	0	0	0	0	0.0359345	s	0	1	0	0	0	0	0	0	0	0	0	0.955396
	2		69	w	0	0	0	0	0	0	1	0	0	0	0	0.0359345	s	0	0	1	0	0	0	0	0	0	0	0	0.955396
	2		70	w	0	0	0	0	0	0	1	0	0	0	0	0.0359345	s	0	0	0	1	0	0	0	0	0	0	0	0.955396
	2		71	w	0	0	0	0	0	0	1	0	0	0	0	0.0359345	s	0	0	0	0	1	0	0	0	0	0	0	0.955396
	2		72	w	0	0	0	0	0	0	1	0	0	0	0	0.0359345	s	0	0	0	0	0	1	0	0	0	0	0	0.955396
	2		73	w	0	0	0	0	0	0	1	0	0	0	0	0.0359345	s	0	0	0	0	0	0	1	0	0	0	0	0.955396
	2		74	w	0	0	0	0	0	0	1	0	0	0	0	0.0359345	s	0	0	0	0	0	0	0	1	0	0	0	0.955396
	2		75	w	0	0	0	0	0	0	1	0	0	0	0	0.0359345	s	0	0	0	0	0	0	0	0	1	0	0	0.955396
	2		76	w	0	0	0	0	0	0	1	0	0	0	0	0.0359345	s	0	0	0	0	0	0	0	0	0	1	0	0.955396
	2		77	w	0	0	0	0	0	0	1	0	0	0	0	0.0359345	s	0	0	0	0	0	0	0	0	0	0	1	0.955396
	2		78	w	0	0	0	0	0	0	0	1	0	0	0	0.0359345	s	1	0	0	0	0	0	0	0	0	0	0	0.955396
	2		79	w	0	0	0	0	0	0	0	1	0	0	0	0.0359345	s	0	1	0	0	0	0	0	0	0	0	0	0.955396
	2		80	w	0	0	0	0	0	0	0	1	0	0	0	0.0359345	s	0	0	1	0	0	0	0	0	0	0	0	0.955396
	2		81	w	0	0	0	0	0	0	0	1	0	0	0	0.0359345	s	0	0	0	1	0	0	0	0	0	0	0	0.955396
	2		82	w	0	0	0	0	0	0	0	1	0	0	0	0.0359345	s	0	0	0	0	1	0	0	0	0	0	0	0.955396
	2		83	w	0	0	0	0	0	0	0	1	0	0	0	0.0359345	s	0	0	0	0	0	1	0	0	0	0	0	0.955396
	2		84	w	0	0	0	0	0	0	0	1	0	0	0	0.0359345	s	0	0	0	0	0	0	1	0	0	0	0	0.955396
	2		85	w	0	0	0	0	0	0	0	1	0	0	0	0.0359345	s	0	0	0	0	0	0	0	1	0	0	0	0.955396
	2		86	w	0	0	0	0	0	0	0	1	0	0	0	0.0359345	s	0	0	0	0	0	0	0	0	1	0	0	0.955396
	2		87	w	0	0	0	0	0	0	0	1	0	0	0	0.0359345	s	0	0	0	0	0	0	0	0	0	1	0	0.955396
	2		88	w	0	0	0	0	0	0	0	1	0	0	0	0.0359345	s	0	0	0	0	0	0	0	0	0	0	1	0.955396
	2		89	w	0	0	0	0	0	0	0	0	1	0	0	0.0359345	s	1	0	0	0	0	0	0	0	0	0	0	0.955396
	2		90	w	0	0	0	0	0	0	0	0	1	0	0	0.0359345	s	0	1	0	0	0	0	0	0	0	0	0	0.955396
	2		91	w	0	0	0	0	0	0	0	0	1	0	0	0.0359345	s	0	0	1	0	0	0	0	0	0	0	0	0.955396
	2		92	w	0	0	0	0	0	0	0	0	1	0	0	0.0359345	s	0	0	0	1	0	0	0	0	0	0	0	0.955396
	2		93	w	0	0	0	0	0	0	0	0	1	0	0	0.0359345	s	0	0	0	0	1	0	0	0	0	0	0	0.955396
	2		94	w	0	0	0	0	0	0	0	0	1	0	0	0.0359345	s	0	0	0	0	0	1	0	0	0	0	0	0.955396
	2		95	w	0	0	0	0	0	0	0	0	1	0	0	0.0359345	s	0	0	0	0	0	0	1	0	0	0	0	0.955396
	2		96	w	0	0	0	0	0	0	0	0	1	0	0	0.0359345	s	0	0	0	0	0	0	0	1	0	0	0	0.955396
	2		97	w	0	0	0	0	0	0	0	0	1	0	0	0.0359345	s	0	0	0	0	0	0	0	0	1	0	0	0.955396
	2		98	w	0	0	0	0	0	0	0	0	1	0	0	0.0359345	s	0	0	0	0	0	0	0	0	0	1	0	0.955396
	2		99	w	0	0	0	0	0	0	0	0	1	0	0	0.0359345	s	0	0	0	0	0	0	0	0	0	0	1	0.955396
	2		100	w	0	0	0	0	0	0	0	0	0	1	0	0.0359345	s	1	0	0	0	0	0	0	0	0	0	0	0.955396
	2		101	w	0	0	0	0	0	0	0	0	0	1	0	0.0359345	s	0	1	0	0	0	0	0	0	0	0	0	0.955396
	2		102	w	0	0	0	0	0	0	0	0	0	1	0	0.0359345	s	0	0	1	0	0	0	0	0	0	0	0	0.955396
	2		103	w	0	0	0	0	0	0	0	0	0	1	0	0.0359345	s	0	0	0	1	0	0	0	0	0	0	0	0.955396
	2		104	w	0	0	0	0	0	0	0	0	0	1	0	0.0359345	s	0	0	0	0	1	0	0	0	0	0	0	0.955396
	2		105	w	0	0	0	0	0	0	0	0	0	1	0	0.0359345	s	0	0	0	0	0	1	0	0	0	0	0	0.955396
	2		106	w	0	0	0	0	0	0	0	0	0	1	0	0.0359345	s	0	0	0	0	0	0	1	0	0	0	0	0.955396
	2		107	w	0	0	0	0	0	0	0	0	0	1	0	0.0359345	s	0	0	0	0	0	0	0	1	0	0	0	0.955396
	2		108	w	0	0	0	0	0	0	0	0	0	1	0	0.0359345	s	0	0	0	0	0	0	0	0	1	0	0	0.955396
	2		109	w	0	0	0	0	0	0	0	0	0	1	0	0.0359345	s	0	0	0	0	0	0	0	0	0	1	0	0.955396
	2		110	w	0	0	0	0	0	0	0	0	0	1	0	0.0359345	s	0	0	0	0	0	0	0	0	0	0	1	0.955396
	2		111	w	0	0	0	0	0	0	0	0	0	0	1	0.0359345	s	1	0	0	0	0	0	0	0	0	0	0	0.955396
	2		112	w	0	0	0	0	0	0	0	0	0	0	1	0.0359345	s	0	1	0	0	0	0	0	0	0	0	0	0.955396
	2		113	w	0	0	0	0	0	0	0	0	0	0	1	0.0359345	s	0	0	1	0	0	0	0	0	0	0	0	0.955396
	2		114	w	0	0	0	0	0	0	0	0	0	0	1	0.0359345	s	0	0	0	1	0	0	0	0	0	0	0	0.955396
	2		115	w	0	0	0	0	0	0	0	0	0	0	1	0.0359345	s	0	0	0	0	1	0	0	0	0	0	0	0.955396
	2		116	w	0	0	0	0	0	0	0	0	0	0	1	0.0359345	s	0	0	0	0	0	1	0	0	0	0	0	0.955396
	2		117	w	0	0	0	0	0	0	0	0	0	0	1	0.0359345	s	0	0	0	0	0	0	1	0	0	0	0	0.955396
	2		118	w	0	0	0	0	0	0	0	0	0	0	1	0.0359345	s	0	0	0	0	0	0	0	1	0	0	0	0.955396
	2		119	w	0	0	0	0	0	0	0	0	0	0	1	0.0359345	s	0	0	0	0	0	0	0	0	1	0	0	0.955396
	2		120	w	0	0	0	0	0	0	0	0	0	0	1	0.0359345	s	0	0	0	0	0	0	0	0	0	1	0	0.955396
	2		121	w	0	0	0	0	0	0	0	0	0	0	1	0.0359345	s	0	0	0	0	0	0	0	0	0	0	1	0.955396

## Sheet: c0_00_3.6_8_3
K	run	r	component	wolf	-1	-0.8	-0.6	-0.4	-0.2	0	0.2	0.4	0.6	0.8	1	wolf_expected_payoff	sheep	-1.1	-0.8.1	-0.6.1	-0.4.1	-0.2.1	0.1	0.2.1	0.4.1	0.6.1	0.8.1	1.1	sheep_expected_payoff
	3		1	w	1	0	0	0	0	0	0	0	0	0	0	0.0361001	s	1	0	0	0	0	0	0	0	0	0	0	0.957345
	3		2	w	1	0	0	0	0	0	0	0	0	0	0	0.0361001	s	0	1	0	0	0	0	0	0	0	0	0	0.957345
	3		3	w	1	0	0	0	0	0	0	0	0	0	0	0.0361001	s	0	0	1	0	0	0	0	0	0	0	0	0.957345
	3		4	w	1	0	0	0	0	0	0	0	0	0	0	0.0361001	s	0	0	0	1	0	0	0	0	0	0	0	0.957345
	3		5	w	1	0	0	0	0	0	0	0	0	0	0	0.0361001	s	0	0	0	0	1	0	0	0	0	0	0	0.957345
	3		6	w	1	0	0	0	0	0	0	0	0	0	0	0.0361001	s	0	0	0	0	0	1	0	0	0	0	0	0.957345
	3		7	w	1	0	0	0	0	0	0	0	0	0	0	0.0361001	s	0	0	0	0	0	0	1	0	0	0	0	0.957345
	3		8	w	1	0	0	0	0	0	0	0	0	0	0	0.0361001	s	0	0	0	0	0	0	0	1	0	0	0	0.957345
	3		9	w	1	0	0	0	0	0	0	0	0	0	0	0.0361001	s	0	0	0	0	0	0	0	0	1	0	0	0.957345
	3		10	w	1	0	0	0	0	0	0	0	0	0	0	0.0361001	s	0	0	0	0	0	0	0	0	0	1	0	0.957345
	3		11	w	1	0	0	0	0	0	0	0	0	0	0	0.0361001	s	0	0	0	0	0	0	0	0	0	0	1	0.957345
	3		12	w	0	1	0	0	0	0	0	0	0	0	0	0.0361001	s	1	0	0	0	0	0	0	0	0	0	0	0.957345
	3		13	w	0	1	0	0	0	0	0	0	0	0	0	0.0361001	s	0	1	0	0	0	0	0	0	0	0	0	0.957345
	3		14	w	0	1	0	0	0	0	0	0	0	0	0	0.0361001	s	0	0	1	0	0	0	0	0	0	0	0	0.957345
	3		15	w	0	1	0	0	0	0	0	0	0	0	0	0.0361001	s	0	0	0	1	0	0	0	0	0	0	0	0.957345
	3		16	w	0	1	0	0	0	0	0	0	0	0	0	0.0361001	s	0	0	0	0	1	0	0	0	0	0	0	0.957345
	3		17	w	0	1	0	0	0	0	0	0	0	0	0	0.0361001	s	0	0	0	0	0	1	0	0	0	0	0	0.957345
	3		18	w	0	1	0	0	0	0	0	0	0	0	0	0.0361001	s	0	0	0	0	0	0	1	0	0	0	0	0.957345
	3		19	w	0	1	0	0	0	0	0	0	0	0	0	0.0361001	s	0	0	0	0	0	0	0	1	0	0	0	0.957345
	3		20	w	0	1	0	0	0	0	0	0	0	0	0	0.0361001	s	0	0	0	0	0	0	0	0	1	0	0	0.957345
	3		21	w	0	1	0	0	0	0	0	0	0	0	0	0.0361001	s	0	0	0	0	0	0	0	0	0	1	0	0.957345
	3		22	w	0	1	0	0	0	0	0	0	0	0	0	0.0361001	s	0	0	0	0	0	0	0	0	0	0	1	0.957345
	3		23	w	0	0	1	0	0	0	0	0	0	0	0	0.0361001	s	1	0	0	0	0	0	0	0	0	0	0	0.957345
	3		24	w	0	0	1	0	0	0	0	0	0	0	0	0.0361001	s	0	1	0	0	0	0	0	0	0	0	0	0.957345
	3		25	w	0	0	1	0	0	0	0	0	0	0	0	0.0361001	s	0	0	1	0	0	0	0	0	0	0	0	0.957345
	3		26	w	0	0	1	0	0	0	0	0	0	0	0	0.0361001	s	0	0	0	1	0	0	0	0	0	0	0	0.957345
	3		27	w	0	0	1	0	0	0	0	0	0	0	0	0.0361001	s	0	0	0	0	1	0	0	0	0	0	0	0.957345
	3		28	w	0	0	1	0	0	0	0	0	0	0	0	0.0361001	s	0	0	0	0	0	1	0	0	0	0	0	0.957345
	3		29	w	0	0	1	0	0	0	0	0	0	0	0	0.0361001	s	0	0	0	0	0	0	1	0	0	0	0	0.957345
	3		30	w	0	0	1	0	0	0	0	0	0	0	0	0.0361001	s	0	0	0	0	0	0	0	1	0	0	0	0.957345
	3		31	w	0	0	1	0	0	0	0	0	0	0	0	0.0361001	s	0	0	0	0	0	0	0	0	1	0	0	0.957345
	3		32	w	0	0	1	0	0	0	0	0	0	0	0	0.0361001	s	0	0	0	0	0	0	0	0	0	1	0	0.957345
	3		33	w	0	0	1	0	0	0	0	0	0	0	0	0.0361001	s	0	0	0	0	0	0	0	0	0	0	1	0.957345
	3		34	w	0	0	0	1	0	0	0	0	0	0	0	0.0361001	s	1	0	0	0	0	0	0	0	0	0	0	0.957345
	3		35	w	0	0	0	1	0	0	0	0	0	0	0	0.0361001	s	0	1	0	0	0	0	0	0	0	0	0	0.957345
	3		36	w	0	0	0	1	0	0	0	0	0	0	0	0.0361001	s	0	0	1	0	0	0	0	0	0	0	0	0.957345
	3		37	w	0	0	0	1	0	0	0	0	0	0	0	0.0361001	s	0	0	0	1	0	0	0	0	0	0	0	0.957345
	3		38	w	0	0	0	1	0	0	0	0	0	0	0	0.0361001	s	0	0	0	0	1	0	0	0	0	0	0	0.957345
	3		39	w	0	0	0	1	0	0	0	0	0	0	0	0.0361001	s	0	0	0	0	0	1	0	0	0	0	0	0.957345
	3		40	w	0	0	0	1	0	0	0	0	0	0	0	0.0361001	s	0	0	0	0	0	0	1	0	0	0	0	0.957345
	3		41	w	0	0	0	1	0	0	0	0	0	0	0	0.0361001	s	0	0	0	0	0	0	0	1	0	0	0	0.957345
	3		42	w	0	0	0	1	0	0	0	0	0	0	0	0.0361001	s	0	0	0	0	0	0	0	0	1	0	0	0.957345
	3		43	w	0	0	0	1	0	0	0	0	0	0	0	0.0361001	s	0	0	0	0	0	0	0	0	0	1	0	0.957345
	3		44	w	0	0	0	1	0	0	0	0	0	0	0	0.0361001	s	0	0	0	0	0	0	0	0	0	0	1	0.957345
	3		45	w	0	0	0	0	1	0	0	0	0	0	0	0.0361001	s	1	0	0	0	0	0	0	0	0	0	0	0.957345
	3		46	w	0	0	0	0	1	0	0	0	0	0	0	0.0361001	s	0	1	0	0	0	0	0	0	0	0	0	0.957345
	3		47	w	0	0	0	0	1	0	0	0	0	0	0	0.0361001	s	0	0	1	0	0	0	0	0	0	0	0	0.957345
	3		48	w	0	0	0	0	1	0	0	0	0	0	0	0.0361001	s	0	0	0	1	0	0	0	0	0	0	0	0.957345
	3		49	w	0	0	0	0	1	0	0	0	0	0	0	0.0361001	s	0	0	0	0	1	0	0	0	0	0	0	0.957345
	3		50	w	0	0	0	0	1	0	0	0	0	0	0	0.0361001	s	0	0	0	0	0	1	0	0	0	0	0	0.957345
	3		51	w	0	0	0	0	1	0	0	0	0	0	0	0.0361001	s	0	0	0	0	0	0	1	0	0	0	0	0.957345
	3		52	w	0	0	0	0	1	0	0	0	0	0	0	0.0361001	s	0	0	0	0	0	0	0	1	0	0	0	0.957345
	3		53	w	0	0	0	0	1	0	0	0	0	0	0	0.0361001	s	0	0	0	0	0	0	0	0	1	0	0	0.957345
	3		54	w	0	0	0	0	1	0	0	0	0	0	0	0.0361001	s	0	0	0	0	0	0	0	0	0	1	0	0.957345
	3		55	w	0	0	0	0	1	0	0	0	0	0	0	0.0361001	s	0	0	0	0	0	0	0	0	0	0	1	0.957345
	3		56	w	0	0	0	0	0	1	0	0	0	0	0	0.0361001	s	1	0	0	0	0	0	0	0	0	0	0	0.957345
	3		57	w	0	0	0	0	0	1	0	0	0	0	0	0.0361001	s	0	1	0	0	0	0	0	0	0	0	0	0.957345
	3		58	w	0	0	0	0	0	1	0	0	0	0	0	0.0361001	s	0	0	1	0	0	0	0	0	0	0	0	0.957345
	3		59	w	0	0	0	0	0	1	0	0	0	0	0	0.0361001	s	0	0	0	1	0	0	0	0	0	0	0	0.957345
	3		60	w	0	0	0	0	0	1	0	0	0	0	0	0.0361001	s	0	0	0	0	1	0	0	0	0	0	0	0.957345
	3		61	w	0	0	0	0	0	1	0	0	0	0	0	0.0361001	s	0	0	0	0	0	1	0	0	0	0	0	0.957345
	3		62	w	0	0	0	0	0	1	0	0	0	0	0	0.0361001	s	0	0	0	0	0	0	1	0	0	0	0	0.957345
	3		63	w	0	0	0	0	0	1	0	0	0	0	0	0.0361001	s	0	0	0	0	0	0	0	1	0	0	0	0.957345
	3		64	w	0	0	0	0	0	1	0	0	0	0	0	0.0361001	s	0	0	0	0	0	0	0	0	1	0	0	0.957345
	3		65	w	0	0	0	0	0	1	0	0	0	0	0	0.0361001	s	0	0	0	0	0	0	0	0	0	1	0	0.957345
	3		66	w	0	0	0	0	0	1	0	0	0	0	0	0.0361001	s	0	0	0	0	0	0	0	0	0	0	1	0.957345
	3		67	w	0	0	0	0	0	0	1	0	0	0	0	0.0361001	s	1	0	0	0	0	0	0	0	0	0	0	0.957345
	3		68	w	0	0	0	0	0	0	1	0	0	0	0	0.0361001	s	0	1	0	0	0	0	0	0	0	0	0	0.957345
	3		69	w	0	0	0	0	0	0	1	0	0	0	0	0.0361001	s	0	0	1	0	0	0	0	0	0	0	0	0.957345
	3		70	w	0	0	0	0	0	0	1	0	0	0	0	0.0361001	s	0	0	0	1	0	0	0	0	0	0	0	0.957345
	3		71	w	0	0	0	0	0	0	1	0	0	0	0	0.0361001	s	0	0	0	0	1	0	0	0	0	0	0	0.957345
	3		72	w	0	0	0	0	0	0	1	0	0	0	0	0.0361001	s	0	0	0	0	0	1	0	0	0	0	0	0.957345
	3		73	w	0	0	0	0	0	0	1	0	0	0	0	0.0361001	s	0	0	0	0	0	0	1	0	0	0	0	0.957345
	3		74	w	0	0	0	0	0	0	1	0	0	0	0	0.0361001	s	0	0	0	0	0	0	0	1	0	0	0	0.957345
	3		75	w	0	0	0	0	0	0	1	0	0	0	0	0.0361001	s	0	0	0	0	0	0	0	0	1	0	0	0.957345
	3		76	w	0	0	0	0	0	0	1	0	0	0	0	0.0361001	s	0	0	0	0	0	0	0	0	0	1	0	0.957345
	3		77	w	0	0	0	0	0	0	1	0	0	0	0	0.0361001	s	0	0	0	0	0	0	0	0	0	0	1	0.957345
	3		78	w	0	0	0	0	0	0	0	1	0	0	0	0.0361001	s	1	0	0	0	0	0	0	0	0	0	0	0.957345
	3		79	w	0	0	0	0	0	0	0	1	0	0	0	0.0361001	s	0	1	0	0	0	0	0	0	0	0	0	0.957345
	3		80	w	0	0	0	0	0	0	0	1	0	0	0	0.0361001	s	0	0	1	0	0	0	0	0	0	0	0	0.957345
	3		81	w	0	0	0	0	0	0	0	1	0	0	0	0.0361001	s	0	0	0	1	0	0	0	0	0	0	0	0.957345
	3		82	w	0	0	0	0	0	0	0	1	0	0	0	0.0361001	s	0	0	0	0	1	0	0	0	0	0	0	0.957345
	3		83	w	0	0	0	0	0	0	0	1	0	0	0	0.0361001	s	0	0	0	0	0	1	0	0	0	0	0	0.957345
	3		84	w	0	0	0	0	0	0	0	1	0	0	0	0.0361001	s	0	0	0	0	0	0	1	0	0	0	0	0.957345
	3		85	w	0	0	0	0	0	0	0	1	0	0	0	0.0361001	s	0	0	0	0	0	0	0	1	0	0	0	0.957345
	3		86	w	0	0	0	0	0	0	0	1	0	0	0	0.0361001	s	0	0	0	0	0	0	0	0	1	0	0	0.957345
	3		87	w	0	0	0	0	0	0	0	1	0	0	0	0.0361001	s	0	0	0	0	0	0	0	0	0	1	0	0.957345
	3		88	w	0	0	0	0	0	0	0	1	0	0	0	0.0361001	s	0	0	0	0	0	0	0	0	0	0	1	0.957345
	3		89	w	0	0	0	0	0	0	0	0	1	0	0	0.0361001	s	1	0	0	0	0	0	0	0	0	0	0	0.957345
	3		90	w	0	0	0	0	0	0	0	0	1	0	0	0.0361001	s	0	1	0	0	0	0	0	0	0	0	0	0.957345
	3		91	w	0	0	0	0	0	0	0	0	1	0	0	0.0361001	s	0	0	1	0	0	0	0	0	0	0	0	0.957345
	3		92	w	0	0	0	0	0	0	0	0	1	0	0	0.0361001	s	0	0	0	1	0	0	0	0	0	0	0	0.957345
	3		93	w	0	0	0	0	0	0	0	0	1	0	0	0.0361001	s	0	0	0	0	1	0	0	0	0	0	0	0.957345
	3		94	w	0	0	0	0	0	0	0	0	1	0	0	0.0361001	s	0	0	0	0	0	1	0	0	0	0	0	0.957345
	3		95	w	0	0	0	0	0	0	0	0	1	0	0	0.0361001	s	0	0	0	0	0	0	1	0	0	0	0	0.957345
	3		96	w	0	0	0	0	0	0	0	0	1	0	0	0.0361001	s	0	0	0	0	0	0	0	1	0	0	0	0.957345
	3		97	w	0	0	0	0	0	0	0	0	1	0	0	0.0361001	s	0	0	0	0	0	0	0	0	1	0	0	0.957345
	3		98	w	0	0	0	0	0	0	0	0	1	0	0	0.0361001	s	0	0	0	0	0	0	0	0	0	1	0	0.957345
	3		99	w	0	0	0	0	0	0	0	0	1	0	0	0.0361001	s	0	0	0	0	0	0	0	0	0	0	1	0.957345
	3		100	w	0	0	0	0	0	0	0	0	0	1	0	0.0361001	s	1	0	0	0	0	0	0	0	0	0	0	0.957345
	3		101	w	0	0	0	0	0	0	0	0	0	1	0	0.0361001	s	0	1	0	0	0	0	0	0	0	0	0	0.957345
	3		102	w	0	0	0	0	0	0	0	0	0	1	0	0.0361001	s	0	0	1	0	0	0	0	0	0	0	0	0.957345
	3		103	w	0	0	0	0	0	0	0	0	0	1	0	0.0361001	s	0	0	0	1	0	0	0	0	0	0	0	0.957345
	3		104	w	0	0	0	0	0	0	0	0	0	1	0	0.0361001	s	0	0	0	0	1	0	0	0	0	0	0	0.957345
	3		105	w	0	0	0	0	0	0	0	0	0	1	0	0.0361001	s	0	0	0	0	0	1	0	0	0	0	0	0.957345
	3		106	w	0	0	0	0	0	0	0	0	0	1	0	0.0361001	s	0	0	0	0	0	0	1	0	0	0	0	0.957345
	3		107	w	0	0	0	0	0	0	0	0	0	1	0	0.0361001	s	0	0	0	0	0	0	0	1	0	0	0	0.957345
	3		108	w	0	0	0	0	0	0	0	0	0	1	0	0.0361001	s	0	0	0	0	0	0	0	0	1	0	0	0.957345
	3		109	w	0	0	0	0	0	0	0	0	0	1	0	0.0361001	s	0	0	0	0	0	0	0	0	0	1	0	0.957345
	3		110	w	0	0	0	0	0	0	0	0	0	1	0	0.0361001	s	0	0	0	0	0	0	0	0	0	0	1	0.957345
	3		111	w	0	0	0	0	0	0	0	0	0	0	1	0.0361001	s	1	0	0	0	0	0	0	0	0	0	0	0.957345
	3		112	w	0	0	0	0	0	0	0	0	0	0	1	0.0361001	s	0	1	0	0	0	0	0	0	0	0	0	0.957345
	3		113	w	0	0	0	0	0	0	0	0	0	0	1	0.0361001	s	0	0	1	0	0	0	0	0	0	0	0	0.957345
	3		114	w	0	0	0	0	0	0	0	0	0	0	1	0.0361001	s	0	0	0	1	0	0	0	0	0	0	0	0.957345
	3		115	w	0	0	0	0	0	0	0	0	0	0	1	0.0361001	s	0	0	0	0	1	0	0	0	0	0	0	0.957345
	3		116	w	0	0	0	0	0	0	0	0	0	0	1	0.0361001	s	0	0	0	0	0	1	0	0	0	0	0	0.957345
	3		117	w	0	0	0	0	0	0	0	0	0	0	1	0.0361001	s	0	0	0	0	0	0	1	0	0	0	0	0.957345
	3		118	w	0	0	0	0	0	0	0	0	0	0	1	0.0361001	s	0	0	0	0	0	0	0	1	0	0	0	0.957345
	3		119	w	0	0	0	0	0	0	0	0	0	0	1	0.0361001	s	0	0	0	0	0	0	0	0	1	0	0	0.957345
	3		120	w	0	0	0	0	0	0	0	0	0	0	1	0.0361001	s	0	0	0	0	0	0	0	0	0	1	0	0.957345
	3		121	w	0	0	0	0	0	0	0	0	0	0	1	0.0361001	s	0	0	0	0	0	0	0	0	0	0	1	0.957345

## Sheet: c0_00_3.6_8_4
K	run	r	component	wolf	-1	-0.8	-0.6	-0.4	-0.2	0	0.2	0.4	0.6	0.8	1	wolf_expected_payoff	sheep	-1.1	-0.8.1	-0.6.1	-0.4.1	-0.2.1	0.1	0.2.1	0.4.1	0.6.1	0.8.1	1.1	sheep_expected_payoff
	4		1	w	1	0	0	0	0	0	0	0	0	0	0	0.0357837	s	1	0	0	0	0	0	0	0	0	0	0	0.957669
	4		2	w	1	0	0	0	0	0	0	0	0	0	0	0.0357837	s	0	1	0	0	0	0	0	0	0	0	0	0.957669
	4		3	w	1	0	0	0	0	0	0	0	0	0	0	0.0357837	s	0	0	1	0	0	0	0	0	0	0	0	0.957669
	4		4	w	1	0	0	0	0	0	0	0	0	0	0	0.0357837	s	0	0	0	1	0	0	0	0	0	0	0	0.957669
	4		5	w	1	0	0	0	0	0	0	0	0	0	0	0.0357837	s	0	0	0	0	1	0	0	0	0	0	0	0.957669
	4		6	w	1	0	0	0	0	0	0	0	0	0	0	0.0357837	s	0	0	0	0	0	1	0	0	0	0	0	0.957669
	4		7	w	1	0	0	0	0	0	0	0	0	0	0	0.0357837	s	0	0	0	0	0	0	1	0	0	0	0	0.957669
	4		8	w	1	0	0	0	0	0	0	0	0	0	0	0.0357837	s	0	0	0	0	0	0	0	1	0	0	0	0.957669
	4		9	w	1	0	0	0	0	0	0	0	0	0	0	0.0357837	s	0	0	0	0	0	0	0	0	1	0	0	0.957669
	4		10	w	1	0	0	0	0	0	0	0	0	0	0	0.0357837	s	0	0	0	0	0	0	0	0	0	1	0	0.957669
	4		11	w	1	0	0	0	0	0	0	0	0	0	0	0.0357837	s	0	0	0	0	0	0	0	0	0	0	1	0.957669
	4		12	w	0	1	0	0	0	0	0	0	0	0	0	0.0357837	s	1	0	0	0	0	0	0	0	0	0	0	0.957669
	4		13	w	0	1	0	0	0	0	0	0	0	0	0	0.0357837	s	0	1	0	0	0	0	0	0	0	0	0	0.957669
	4		14	w	0	1	0	0	0	0	0	0	0	0	0	0.0357837	s	0	0	1	0	0	0	0	0	0	0	0	0.957669
	4		15	w	0	1	0	0	0	0	0	0	0	0	0	0.0357837	s	0	0	0	1	0	0	0	0	0	0	0	0.957669
	4		16	w	0	1	0	0	0	0	0	0	0	0	0	0.0357837	s	0	0	0	0	1	0	0	0	0	0	0	0.957669
	4		17	w	0	1	0	0	0	0	0	0	0	0	0	0.0357837	s	0	0	0	0	0	1	0	0	0	0	0	0.957669
	4		18	w	0	1	0	0	0	0	0	0	0	0	0	0.0357837	s	0	0	0	0	0	0	1	0	0	0	0	0.957669
	4		19	w	0	1	0	0	0	0	0	0	0	0	0	0.0357837	s	0	0	0	0	0	0	0	1	0	0	0	0.957669
	4		20	w	0	1	0	0	0	0	0	0	0	0	0	0.0357837	s	0	0	0	0	0	0	0	0	1	0	0	0.957669
	4		21	w	0	1	0	0	0	0	0	0	0	0	0	0.0357837	s	0	0	0	0	0	0	0	0	0	1	0	0.957669
	4		22	w	0	1	0	0	0	0	0	0	0	0	0	0.0357837	s	0	0	0	0	0	0	0	0	0	0	1	0.957669
	4		23	w	0	0	1	0	0	0	0	0	0	0	0	0.0357837	s	1	0	0	0	0	0	0	0	0	0	0	0.957669
	4		24	w	0	0	1	0	0	0	0	0	0	0	0	0.0357837	s	0	1	0	0	0	0	0	0	0	0	0	0.957669
	4		25	w	0	0	1	0	0	0	0	0	0	0	0	0.0357837	s	0	0	1	0	0	0	0	0	0	0	0	0.957669
	4		26	w	0	0	1	0	0	0	0	0	0	0	0	0.0357837	s	0	0	0	1	0	0	0	0	0	0	0	0.957669
	4		27	w	0	0	1	0	0	0	0	0	0	0	0	0.0357837	s	0	0	0	0	1	0	0	0	0	0	0	0.957669
	4		28	w	0	0	1	0	0	0	0	0	0	0	0	0.0357837	s	0	0	0	0	0	1	0	0	0	0	0	0.957669
	4		29	w	0	0	1	0	0	0	0	0	0	0	0	0.0357837	s	0	0	0	0	0	0	1	0	0	0	0	0.957669
	4		30	w	0	0	1	0	0	0	0	0	0	0	0	0.0357837	s	0	0	0	0	0	0	0	1	0	0	0	0.957669
	4		31	w	0	0	1	0	0	0	0	0	0	0	0	0.0357837	s	0	0	0	0	0	0	0	0	1	0	0	0.957669
	4		32	w	0	0	1	0	0	0	0	0	0	0	0	0.0357837	s	0	0	0	0	0	0	0	0	0	1	0	0.957669
	4		33	w	0	0	1	0	0	0	0	0	0	0	0	0.0357837	s	0	0	0	0	0	0	0	0	0	0	1	0.957669
	4		34	w	0	0	0	1	0	0	0	0	0	0	0	0.0357837	s	1	0	0	0	0	0	0	0	0	0	0	0.957669
	4		35	w	0	0	0	1	0	0	0	0	0	0	0	0.0357837	s	0	1	0	0	0	0	0	0	0	0	0	0.957669
	4		36	w	0	0	0	1	0	0	0	0	0	0	0	0.0357837	s	0	0	1	0	0	0	0	0	0	0	0	0.957669
	4		37	w	0	0	0	1	0	0	0	0	0	0	0	0.0357837	s	0	0	0	1	0	0	0	0	0	0	0	0.957669
	4		38	w	0	0	0	1	0	0	0	0	0	0	0	0.0357837	s	0	0	0	0	1	0	0	0	0	0	0	0.957669
	4		39	w	0	0	0	1	0	0	0	0	0	0	0	0.0357837	s	0	0	0	0	0	1	0	0	0	0	0	0.957669
	4		40	w	0	0	0	1	0	0	0	0	0	0	0	0.0357837	s	0	0	0	0	0	0	1	0	0	0	0	0.957669
	4		41	w	0	0	0	1	0	0	0	0	0	0	0	0.0357837	s	0	0	0	0	0	0	0	1	0	0	0	0.957669
	4		42	w	0	0	0	1	0	0	0	0	0	0	0	0.0357837	s	0	0	0	0	0	0	0	0	1	0	0	0.957669
	4		43	w	0	0	0	1	0	0	0	0	0	0	0	0.0357837	s	0	0	0	0	0	0	0	0	0	1	0	0.957669
	4		44	w	0	0	0	1	0	0	0	0	0	0	0	0.0357837	s	0	0	0	0	0	0	0	0	0	0	1	0.957669
	4		45	w	0	0	0	0	1	0	0	0	0	0	0	0.0357837	s	1	0	0	0	0	0	0	0	0	0	0	0.957669
	4		46	w	0	0	0	0	1	0	0	0	0	0	0	0.0357837	s	0	1	0	0	0	0	0	0	0	0	0	0.957669
	4		47	w	0	0	0	0	1	0	0	0	0	0	0	0.0357837	s	0	0	1	0	0	0	0	0	0	0	0	0.957669
	4		48	w	0	0	0	0	1	0	0	0	0	0	0	0.0357837	s	0	0	0	1	0	0	0	0	0	0	0	0.957669
	4		49	w	0	0	0	0	1	0	0	0	0	0	0	0.0357837	s	0	0	0	0	1	0	0	0	0	0	0	0.957669
	4		50	w	0	0	0	0	1	0	0	0	0	0	0	0.0357837	s	0	0	0	0	0	1	0	0	0	0	0	0.957669
	4		51	w	0	0	0	0	1	0	0	0	0	0	0	0.0357837	s	0	0	0	0	0	0	1	0	0	0	0	0.957669
	4		52	w	0	0	0	0	1	0	0	0	0	0	0	0.0357837	s	0	0	0	0	0	0	0	1	0	0	0	0.957669
	4		53	w	0	0	0	0	1	0	0	0	0	0	0	0.0357837	s	0	0	0	0	0	0	0	0	1	0	0	0.957669
	4		54	w	0	0	0	0	1	0	0	0	0	0	0	0.0357837	s	0	0	0	0	0	0	0	0	0	1	0	0.957669
	4		55	w	0	0	0	0	1	0	0	0	0	0	0	0.0357837	s	0	0	0	0	0	0	0	0	0	0	1	0.957669
	4		56	w	0	0	0	0	0	1	0	0	0	0	0	0.0357837	s	1	0	0	0	0	0	0	0	0	0	0	0.957669
	4		57	w	0	0	0	0	0	1	0	0	0	0	0	0.0357837	s	0	1	0	0	0	0	0	0	0	0	0	0.957669
	4		58	w	0	0	0	0	0	1	0	0	0	0	0	0.0357837	s	0	0	1	0	0	0	0	0	0	0	0	0.957669
	4		59	w	0	0	0	0	0	1	0	0	0	0	0	0.0357837	s	0	0	0	1	0	0	0	0	0	0	0	0.957669
	4		60	w	0	0	0	0	0	1	0	0	0	0	0	0.0357837	s	0	0	0	0	1	0	0	0	0	0	0	0.957669
	4		61	w	0	0	0	0	0	1	0	0	0	0	0	0.0357837	s	0	0	0	0	0	1	0	0	0	0	0	0.957669
	4		62	w	0	0	0	0	0	1	0	0	0	0	0	0.0357837	s	0	0	0	0	0	0	1	0	0	0	0	0.957669
	4		63	w	0	0	0	0	0	1	0	0	0	0	0	0.0357837	s	0	0	0	0	0	0	0	1	0	0	0	0.957669
	4		64	w	0	0	0	0	0	1	0	0	0	0	0	0.0357837	s	0	0	0	0	0	0	0	0	1	0	0	0.957669
	4		65	w	0	0	0	0	0	1	0	0	0	0	0	0.0357837	s	0	0	0	0	0	0	0	0	0	1	0	0.957669
	4		66	w	0	0	0	0	0	1	0	0	0	0	0	0.0357837	s	0	0	0	0	0	0	0	0	0	0	1	0.957669
	4		67	w	0	0	0	0	0	0	1	0	0	0	0	0.0357837	s	1	0	0	0	0	0	0	0	0	0	0	0.957669
	4		68	w	0	0	0	0	0	0	1	0	0	0	0	0.0357837	s	0	1	0	0	0	0	0	0	0	0	0	0.957669
	4		69	w	0	0	0	0	0	0	1	0	0	0	0	0.0357837	s	0	0	1	0	0	0	0	0	0	0	0	0.957669
	4		70	w	0	0	0	0	0	0	1	0	0	0	0	0.0357837	s	0	0	0	1	0	0	0	0	0	0	0	0.957669
	4		71	w	0	0	0	0	0	0	1	0	0	0	0	0.0357837	s	0	0	0	0	1	0	0	0	0	0	0	0.957669
	4		72	w	0	0	0	0	0	0	1	0	0	0	0	0.0357837	s	0	0	0	0	0	1	0	0	0	0	0	0.957669
	4		73	w	0	0	0	0	0	0	1	0	0	0	0	0.0357837	s	0	0	0	0	0	0	1	0	0	0	0	0.957669
	4		74	w	0	0	0	0	0	0	1	0	0	0	0	0.0357837	s	0	0	0	0	0	0	0	1	0	0	0	0.957669
	4		75	w	0	0	0	0	0	0	1	0	0	0	0	0.0357837	s	0	0	0	0	0	0	0	0	1	0	0	0.957669
	4		76	w	0	0	0	0	0	0	1	0	0	0	0	0.0357837	s	0	0	0	0	0	0	0	0	0	1	0	0.957669
	4		77	w	0	0	0	0	0	0	1	0	0	0	0	0.0357837	s	0	0	0	0	0	0	0	0	0	0	1	0.957669
	4		78	w	0	0	0	0	0	0	0	1	0	0	0	0.0357837	s	1	0	0	0	0	0	0	0	0	0	0	0.957669
	4		79	w	0	0	0	0	0	0	0	1	0	0	0	0.0357837	s	0	1	0	0	0	0	0	0	0	0	0	0.957669
	4		80	w	0	0	0	0	0	0	0	1	0	0	0	0.0357837	s	0	0	1	0	0	0	0	0	0	0	0	0.957669
	4		81	w	0	0	0	0	0	0	0	1	0	0	0	0.0357837	s	0	0	0	1	0	0	0	0	0	0	0	0.957669
	4		82	w	0	0	0	0	0	0	0	1	0	0	0	0.0357837	s	0	0	0	0	1	0	0	0	0	0	0	0.957669
	4		83	w	0	0	0	0	0	0	0	1	0	0	0	0.0357837	s	0	0	0	0	0	1	0	0	0	0	0	0.957669
	4		84	w	0	0	0	0	0	0	0	1	0	0	0	0.0357837	s	0	0	0	0	0	0	1	0	0	0	0	0.957669
	4		85	w	0	0	0	0	0	0	0	1	0	0	0	0.0357837	s	0	0	0	0	0	0	0	1	0	0	0	0.957669
	4		86	w	0	0	0	0	0	0	0	1	0	0	0	0.0357837	s	0	0	0	0	0	0	0	0	1	0	0	0.957669
	4		87	w	0	0	0	0	0	0	0	1	0	0	0	0.0357837	s	0	0	0	0	0	0	0	0	0	1	0	0.957669
	4		88	w	0	0	0	0	0	0	0	1	0	0	0	0.0357837	s	0	0	0	0	0	0	0	0	0	0	1	0.957669
	4		89	w	0	0	0	0	0	0	0	0	1	0	0	0.0357837	s	1	0	0	0	0	0	0	0	0	0	0	0.957669
	4		90	w	0	0	0	0	0	0	0	0	1	0	0	0.0357837	s	0	1	0	0	0	0	0	0	0	0	0	0.957669
	4		91	w	0	0	0	0	0	0	0	0	1	0	0	0.0357837	s	0	0	1	0	0	0	0	0	0	0	0	0.957669
	4		92	w	0	0	0	0	0	0	0	0	1	0	0	0.0357837	s	0	0	0	1	0	0	0	0	0	0	0	0.957669
	4		93	w	0	0	0	0	0	0	0	0	1	0	0	0.0357837	s	0	0	0	0	1	0	0	0	0	0	0	0.957669
	4		94	w	0	0	0	0	0	0	0	0	1	0	0	0.0357837	s	0	0	0	0	0	1	0	0	0	0	0	0.957669
	4		95	w	0	0	0	0	0	0	0	0	1	0	0	0.0357837	s	0	0	0	0	0	0	1	0	0	0	0	0.957669
	4		96	w	0	0	0	0	0	0	0	0	1	0	0	0.0357837	s	0	0	0	0	0	0	0	1	0	0	0	0.957669
	4		97	w	0	0	0	0	0	0	0	0	1	0	0	0.0357837	s	0	0	0	0	0	0	0	0	1	0	0	0.957669
	4		98	w	0	0	0	0	0	0	0	0	1	0	0	0.0357837	s	0	0	0	0	0	0	0	0	0	1	0	0.957669
	4		99	w	0	0	0	0	0	0	0	0	1	0	0	0.0357837	s	0	0	0	0	0	0	0	0	0	0	1	0.957669
	4		100	w	0	0	0	0	0	0	0	0	0	1	0	0.0357837	s	1	0	0	0	0	0	0	0	0	0	0	0.957669
	4		101	w	0	0	0	0	0	0	0	0	0	1	0	0.0357837	s	0	1	0	0	0	0	0	0	0	0	0	0.957669
	4		102	w	0	0	0	0	0	0	0	0	0	1	0	0.0357837	s	0	0	1	0	0	0	0	0	0	0	0	0.957669
	4		103	w	0	0	0	0	0	0	0	0	0	1	0	0.0357837	s	0	0	0	1	0	0	0	0	0	0	0	0.957669
	4		104	w	0	0	0	0	0	0	0	0	0	1	0	0.0357837	s	0	0	0	0	1	0	0	0	0	0	0	0.957669
	4		105	w	0	0	0	0	0	0	0	0	0	1	0	0.0357837	s	0	0	0	0	0	1	0	0	0	0	0	0.957669
	4		106	w	0	0	0	0	0	0	0	0	0	1	0	0.0357837	s	0	0	0	0	0	0	1	0	0	0	0	0.957669
	4		107	w	0	0	0	0	0	0	0	0	0	1	0	0.0357837	s	0	0	0	0	0	0	0	1	0	0	0	0.957669
	4		108	w	0	0	0	0	0	0	0	0	0	1	0	0.0357837	s	0	0	0	0	0	0	0	0	1	0	0	0.957669
	4		109	w	0	0	0	0	0	0	0	0	0	1	0	0.0357837	s	0	0	0	0	0	0	0	0	0	1	0	0.957669
	4		110	w	0	0	0	0	0	0	0	0	0	1	0	0.0357837	s	0	0	0	0	0	0	0	0	0	0	1	0.957669
	4		111	w	0	0	0	0	0	0	0	0	0	0	1	0.0357837	s	1	0	0	0	0	0	0	0	0	0	0	0.957669
	4		112	w	0	0	0	0	0	0	0	0	0	0	1	0.0357837	s	0	1	0	0	0	0	0	0	0	0	0	0.957669
	4		113	w	0	0	0	0	0	0	0	0	0	0	1	0.0357837	s	0	0	1	0	0	0	0	0	0	0	0	0.957669
	4		114	w	0	0	0	0	0	0	0	0	0	0	1	0.0357837	s	0	0	0	1	0	0	0	0	0	0	0	0.957669
	4		115	w	0	0	0	0	0	0	0	0	0	0	1	0.0357837	s	0	0	0	0	1	0	0	0	0	0	0	0.957669
	4		116	w	0	0	0	0	0	0	0	0	0	0	1	0.0357837	s	0	0	0	0	0	1	0	0	0	0	0	0.957669
	4		117	w	0	0	0	0	0	0	0	0	0	0	1	0.0357837	s	0	0	0	0	0	0	1	0	0	0	0	0.957669
	4		118	w	0	0	0	0	0	0	0	0	0	0	1	0.0357837	s	0	0	0	0	0	0	0	1	0	0	0	0.957669
	4		119	w	0	0	0	0	0	0	0	0	0	0	1	0.0357837	s	0	0	0	0	0	0	0	0	1	0	0	0.957669
	4		120	w	0	0	0	0	0	0	0	0	0	0	1	0.0357837	s	0	0	0	0	0	0	0	0	0	1	0	0.957669
	4		121	w	0	0	0	0	0	0	0	0	0	0	1	0.0357837	s	0	0	0	0	0	0	0	0	0	0	1	0.957669

[truncated: 2,582 more sheets: c0_00_3.6_8_5, c0_00_3.6_8_6, c0_00_4.0_8_1, c0_00_4.0_8_2, c0_00_4.0_8_3, c0_00_4.0_8_4, c0_00_4.0_8_5, c0_00_4.0_8_6, c0_01_3.2_8_1, c0_01_3.2_8_2, c0_01_3.2_8_3, c0_01_3.2_8_4, c0_01_3.2_8_5, c0_01_3.2_8_6, c0_01_3.6_8_1, c0_01_3.6_8_2, c0_01_3.6_8_3, c0_01_3.6_8_4, c0_01_3.6_8_5, c0_01_3.6_8_6 …]
