# Supplementary material for: Nash equilibrium of attack and defense behaviors between predators and prey
Source: PLoS Comput Biol. 2025 Nov 21;21(11):e1013730. doi: 10.1371/journal.pcbi.1013730 (PMC12671891; doi:10.1371/journal.pcbi.1013730)
Supplement: S9 Data — (XLSX) [file pcbi.1013730.s036.xlsx]

## Sheet: A_0
cb	r	ks	kw	os1	Ss1	Ss2	ow1	Sw1	Sw2
0	3.2	0	0	1	0	0	1	0	0
0	3.2	0	0	1	0	0	1	0	0
0	3.2	0	0	1	0	0	1	0	0
0	3.2	0	0	1	0	0	1	0	0
0	3.2	0	0	1	0	0	1	0	0
0	3.2	0	0	1	0	0	1	0	0
0	3.2	0	0.1	1	0	0	1	1	0
0	3.2	0	0.1	1	0	0	1	1	0
0	3.2	0	0.1	1	0	0	1	0.6	0
0	3.2	0	0.1	1	0	0	1	1	0
0	3.2	0	0.1	1	0	0	1	0.8	0
0	3.2	0	0.1	1	0	0	1	1	0
0	3.2	0	0.2	1	0	0	1	1	0
0	3.2	0	0.2	1	0	0	1	1	0
0	3.2	0	0.2	1	0	0	1	1	0
0	3.2	0	0.2	1	0	0	1	1	0
0	3.2	0	0.2	1	0	0	1	1	0
0	3.2	0	0.2	1	0	0	1	0.8	0
0	3.2	0	0.3	1	0	0	1	0.8	0
0	3.2	0	0.3	1	0	0	1	1	0
0	3.2	0	0.3	1	0	0	1	0.8	0
0	3.2	0	0.3	1	0	0	1	1	0
0	3.2	0	0.3	1	0	0	1	1	0
0	3.2	0	0.3	1	0	0	1	1	0
0	3.2	0.1	0	1	0.8	0	1	0	0
0	3.2	0.1	0	1	0.8	0	1	0	0
0	3.2	0.1	0	1	0.6	0	1	0	0
0	3.2	0.1	0	1	1	0	1	0	0
0	3.2	0.1	0	1	1	0	1	0	0
0	3.2	0.1	0	1	0.6	0	1	0	0
0	3.2	0.1	0.1	1	1	0	1	0.8	0
0	3.2	0.1	0.1	1	0.8	0	1	1	0
0	3.2	0.1	0.1	1	1	0	1	1	0
0	3.2	0.1	0.1	1	1	0	1	1	0
0	3.2	0.1	0.1	1	0.8	0	1	0.8	0
0	3.2	0.1	0.1	1	1	0	1	0.6	0
0	3.2	0.1	0.1	1	0.6	0	1	1	0
0	3.2	0.1	0.1	1	1	0	1	0.8	0
0	3.2	0.1	0.1	1	1	0	1	1	0
0	3.2	0.1	0.1	1	0.8	0	1	0.8	0
0	3.2	0.1	0.2	1	0.4	0	1	1	0
0	3.2	0.1	0.2	1	1	0	1	0.8	0
0	3.2	0.1	0.2	1	1	0	1	1	0
0	3.2	0.1	0.2	1	1	0	1	1	0
0	3.2	0.1	0.2	1	1	0	1	1	0
0	3.2	0.1	0.2	1	1	0	1	1	0
0	3.2	0.1	0.3	1	1	0	1	1	0
0	3.2	0.1	0.3	1	1	0	1	1	0
0	3.2	0.1	0.3	1	1	0	1	1	0
0	3.2	0.1	0.3	1	1	0	1	1	0
0	3.2	0.1	0.3	1	1	0	1	1	0
0	3.2	0.1	0.3	1	1	0	1	1	0
0	3.2	0.2	0	1	1	0	1	0	0
0	3.2	0.2	0	1	1	0	1	0	0
0	3.2	0.2	0	1	0.8	0	1	0	0
0	3.2	0.2	0	1	0.8	0	1	0	0
0	3.2	0.2	0	1	1	0	1	0	0
0	3.2	0.2	0	1	0.4	0	1	0	0
0	3.2	0.2	0.1	1	1	0	1	0.8	0
0	3.2	0.2	0.1	1	1	0	1	1	0
0	3.2	0.2	0.1	1	1	0	1	1	0
0	3.2	0.2	0.1	1	1	0	1	1	0
0	3.2	0.2	0.1	1	1	0	1	1	0
0	3.2	0.2	0.1	1	1	0	1	1	0
0	3.2	0.2	0.2	1	1	0	1	0.8	0
0	3.2	0.2	0.2	1	1	0	1	1	0
0	3.2	0.2	0.2	1	1	0	1	1	0
0	3.2	0.2	0.2	1	1	0	1	1	0
0	3.2	0.2	0.2	1	1	0	1	1	0
0	3.2	0.2	0.2	1	1	0	1	1	0
0	3.2	0.2	0.2	1	0.8	0	1	0.8	0
0	3.2	0.2	0.3	1	1	0	1	1	0
0	3.2	0.2	0.3	1	1	0	1	1	0
0	3.2	0.2	0.3	1	1	0	1	0.8	0
0	3.2	0.2	0.3	1	1	0	1	1	0
0	3.2	0.2	0.3	1	1	0	1	1	0
0	3.2	0.2	0.3	1	1	0	1	1	0
0	3.2	0.3	0	1	1	0	1	0	0
0	3.2	0.3	0	1	1	0	1	0	0
0	3.2	0.3	0	1	1	0	1	0	0
0	3.2	0.3	0	1	1	0	1	0	0
0	3.2	0.3	0	1	1	0	1	0	0
0	3.2	0.3	0	1	1	0	1	0	0
0	3.2	0.3	0.1	1	1	0	1	1	0
0	3.2	0.3	0.1	1	1	0	1	1	0
0	3.2	0.3	0.1	1	1	0	1	0.4	0
0	3.2	0.3	0.1	1	1	0	1	0.6	0
0	3.2	0.3	0.1	1	1	0	1	0.6	0
0	3.2	0.3	0.1	1	1	0	1	1	0
0	3.2	0.3	0.2	1	1	0	1	0.8	0
0	3.2	0.3	0.2	1	1	0	1	1	0
0	3.2	0.3	0.2	1	1	0	1	1	0
0	3.2	0.3	0.2	1	1	0	1	1	0
0	3.2	0.3	0.2	1	1	0	1	0.8	0
0	3.2	0.3	0.3	1	1	0	1	0.8	0
0	3.2	0.3	0.3	1	1	0	1	0.4	0
0	3.2	0.3	0.3	1	1	0	1	0.6	0
0	3.2	0.3	0.3	1	1	0	1	0.6	0
0	3.2	0.3	0.3	1	1	0	1	0.6	0
0	3.2	0.3	0.3	1	1	0	1	0.6	0
0	3.6	0	0	1	0	0	1	0	0
0	3.6	0	0	1	0	0	1	0	0
0	3.6	0	0	1	0	0	1	0	0
0	3.6	0	0	1	0	0	1	0	0
0	3.6	0	0	1	0	0	1	0	0
0	3.6	0	0	1	0	0	1	0	0
0	3.6	0	0.1	1	0	0	1	1	0
0	3.6	0	0.1	1	0	0	1	1	0
0	3.6	0	0.1	1	0	0	1	0.8	0
0	3.6	0	0.1	1	0	0	1	0.8	0
0	3.6	0	0.1	1	0	0	1	1	0
0	3.6	0	0.1	1	0	0	1	1	0
0	3.6	0	0.2	1	0	0	1	1	0
0	3.6	0	0.2	1	0	0	1	1	0
0	3.6	0	0.2	1	0	0	1	1	0
0	3.6	0	0.2	1	0	0	1	1	0
0	3.6	0	0.2	1	0	0	1	1	0
0	3.6	0	0.2	1	0	0	1	1	0
0	3.6	0	0.3	1	0	0	1	1	0
0	3.6	0	0.3	1	0	0	1	1	0
0	3.6	0	0.3	1	0	0	1	1	0
0	3.6	0	0.3	1	0	0	1	1	0
0	3.6	0	0.3	1	0	0	1	1	0
0	3.6	0	0.3	1	0	0	1	1	0
0	3.6	0.1	0	1	1	0	1	0	0
0	3.6	0.1	0	1	0.8	0	1	0	0
0	3.6	0.1	0	1	1	0	1	0	0
0	3.6	0.1	0	1	0.8	0	1	0	0
0	3.6	0.1	0	1	0.6	0	1	0	0
0	3.6	0.1	0	1	0.6	0	1	0	0
0	3.6	0.1	0.1	1	1	0	1	1	0
0	3.6	0.1	0.1	1	1	0	1	1	0
0	3.6	0.1	0.1	1	0.8	0	1	0.8	0
0	3.6	0.1	0.1	1	1	0	1	1	0
0	3.6	0.1	0.1	1	1	0	1	1	0
0	3.6	0.1	0.1	1	1	0	1	1	0
0	3.6	0.1	0.1	1	1	0	1	1	0
0	3.6	0.1	0.2	1	0.8	0	1	1	0
0	3.6	0.1	0.2	1	0.6	0	1	1	0
0	3.6	0.1	0.2	1	1	0	1	1	0
0	3.6	0.1	0.2	1	1	0	1	1	0
0	3.6	0.1	0.2	1	1	0	1	1	0
0	3.6	0.1	0.2	1	1	0	1	1	0
0	3.6	0.1	0.3	1	0.8	0	1	1	0
0	3.6	0.1	0.3	1	0.6	0	1	1	0
0	3.6	0.1	0.3	1	0.6	0	1	1	0
0	3.6	0.1	0.3	1	0.8	0	1	1	0
0	3.6	0.1	0.3	1	1	0	1	1	0
0	3.6	0.1	0.3	1	1	0	1	1	0
0	3.6	0.2	0	1	1	0	1	0	0
0	3.6	0.2	0	1	0.6	0	1	0	0
0	3.6	0.2	0	1	1	0	1	0	0
0	3.6	0.2	0	1	0.8	0	1	0	0
0	3.6	0.2	0	1	0.8	0	1	0	0
0	3.6	0.2	0	1	1	0	1	0	0
0	3.6	0.2	0.1	1	1	0	1	0.6	0
0	3.6	0.2	0.1	1	1	0	1	1	0
0	3.6	0.2	0.1	1	1	0	1	0.6	0
0	3.6	0.2	0.1	1	1	0	1	1	0
0	3.6	0.2	0.1	1	1	0	1	1	0
0	3.6	0.2	0.1	1	1	0	1	1	0
0	3.6	0.2	0.2	1	1	0	1	1	0
0	3.6	0.2	0.2	1	1	0	1	1	0
0	3.6	0.2	0.2	1	1	0	1	1	0
0	3.6	0.2	0.2	1	1	0	1	1	0
0	3.6	0.2	0.2	1	1	0	1	1	0
0	3.6	0.2	0.2	1	1	0	1	1	0
0	3.6	0.2	0.3	1	1	0	1	1	0
0	3.6	0.2	0.3	1	1	0	1	1	0
0	3.6	0.2	0.3	1	1	0	1	1	0
0	3.6	0.2	0.3	1	1	0	1	1	0
0	3.6	0.2	0.3	1	1	0	1	1	0
0	3.6	0.2	0.3	1	1	0	1	1	0
0	3.6	0.3	0	1	1	0	1	0	0
0	3.6	0.3	0	1	1	0	1	0	0
0	3.6	0.3	0	1	1	0	1	0	0
0	3.6	0.3	0	1	1	0	1	0	0
0	3.6	0.3	0	1	1	0	1	0	0
0	3.6	0.3	0	1	1	0	1	0	0
0	3.6	0.3	0.1	1	1	0	1	0.4	0
0	3.6	0.3	0.1	1	1	0	1	1	0
0	3.6	0.3	0.1	1	1	0	1	1	0
0	3.6	0.3	0.1	1	1	0	1	1	0
0	3.6	0.3	0.1	1	1	0	1	0.8	0
0	3.6	0.3	0.2	1	1	0	1	1	0
0	3.6	0.3	0.2	1	1	0	1	0.8	0
0	3.6	0.3	0.2	1	1	0	1	1	0
0	3.6	0.3	0.2	1	1	0	1	1	0
0	3.6	0.3	0.2	1	1	0	1	0.8	0
0	3.6	0.3	0.2	1	1	0	1	1	0
0	3.6	0.3	0.3	1	1	0	1	0.8	0
0	3.6	0.3	0.3	1	1	0	1	1	0
0	3.6	0.3	0.3	1	1	0	1	0.8	0
0	3.6	0.3	0.3	1	1	0	1	1	0
0	3.6	0.3	0.3	1	1	0	1	0.8	0
0	3.6	0.3	0.3	1	1	0	1	1	0
0	3.6	0.3	0.3	1	0.8	0	1	0.8	0
0	4	0	0	1	0	0	1	0	0
0	4	0	0	1	0	0	1	0	0
0	4	0	0	1	0	0	1	0	0
0	4	0	0	1	0	0	1	0	0
0	4	0	0	1	0	0	1	0	0
0	4	0	0	1	0	0	1	0	0
0	4	0	0.1	1	0	0	1	1	0
0	4	0	0.1	1	0	0	1	1	0
0	4	0	0.1	1	0	0	1	1	0
0	4	0	0.1	1	0	0	1	1	0
0	4	0	0.1	1	0	0	1	1	0
0	4	0	0.1	1	0	0	1	1	0
0	4	0	0.2	1	0	0	1	1	0
0	4	0	0.2	1	0	0	1	1	0
0	4	0	0.2	1	0	0	1	1	0
0	4	0	0.2	1	0	0	1	1	0
0	4	0	0.2	1	0	0	1	1	0
0	4	0	0.2	1	0	0	1	1	0
0	4	0	0.3	1	0	0	1	1	0
0	4	0	0.3	1	0	0	1	1	0
0	4	0	0.3	1	0	0	1	1	0
0	4	0	0.3	1	0	0	1	1	0
0	4	0	0.3	1	0	0	1	1	0
0	4	0	0.3	1	0	0	1	1	0
0	4	0.1	0	1	1	0	1	0	0
0	4	0.1	0	1	1	0	1	0	0
0	4	0.1	0	1	0.6	0	1	0	0
0	4	0.1	0	1	0.4	0	1	0	0
0	4	0.1	0	1	0.8	0	1	0	0
0	4	0.1	0	1	1	0	1	0	0
0	4	0.1	0.1	1	1	0	1	1	0
0	4	0.1	0.1	1	1	0	1	1	0
0	4	0.1	0.1	1	1	0	1	1	0
0	4	0.1	0.1	1	1	0	1	1	0
0	4	0.1	0.1	1	0.6	0	1	0.8	0
0	4	0.1	0.1	1	1	0	1	0.6	0
0	4	0.1	0.2	1	1	0	1	1	0
0	4	0.1	0.2	1	1	0	1	1	0
0	4	0.1	0.2	1	1	0	1	1	0
0	4	0.1	0.2	1	1	0	1	1	0
0	4	0.1	0.2	1	1	0	1	1	0
0	4	0.1	0.2	1	1	0	1	1	0
0	4	0.1	0.3	1	1	0	1	1	0
0	4	0.1	0.3	1	1	0	1	1	0
0	4	0.1	0.3	1	0.8	0	1	1	0
0	4	0.1	0.3	1	1	0	1	1	0
0	4	0.1	0.3	1	1	0	1	1	0
0	4	0.1	0.3	1	0.8	0	1	1	0
0	4	0.2	0	1	1	0	1	0	0
0	4	0.2	0	1	1	0	1	0	0
0	4	0.2	0	1	0.8	0	1	0	0
0	4	0.2	0	1	1	0	1	0	0
0	4	0.2	0	1	1	0	1	0	0
0	4	0.2	0	1	1	0	1	0	0
0	4	0.2	0.1	1	1	0	1	0.8	0
0	4	0.2	0.1	1	1	0	1	1	0
0	4	0.2	0.1	1	1	0	1	0.8	0
0	4	0.2	0.1	1	1	0	1	1	0
0	4	0.2	0.1	1	1	0	1	1	0
0	4	0.2	0.1	1	1	0	1	1	0
0	4	0.2	0.2	1	1	0	1	1	0
0	4	0.2	0.2	1	1	0	1	1	0
0	4	0.2	0.2	1	1	0	1	0.8	0
0	4	0.2	0.2	1	1	0	1	1	0
0	4	0.2	0.2	1	1	0	1	1	0
0	4	0.2	0.3	1	1	0	1	1	0
0	4	0.2	0.3	1	1	0	1	1	0
0	4	0.2	0.3	1	1	0	1	1	0
0	4	0.2	0.3	1	1	0	1	1	0
0	4	0.2	0.3	1	1	0	1	1	0
0	4	0.2	0.3	1	1	0	1	1	0
0	4	0.3	0	1	1	0	1	0	0
0	4	0.3	0	1	1	0	1	0	0
0	4	0.3	0	1	1	0	1	0	0
0	4	0.3	0	1	1	0	1	0	0
0	4	0.3	0	1	1	0	1	0	0
0	4	0.3	0	1	1	0	1	0	0
0	4	0.3	0.1	1	1	0	1	0.8	0
0	4	0.3	0.1	1	1	0	1	0.8	0
0	4	0.3	0.1	1	1	0	1	1	0
0	4	0.3	0.1	1	1	0	1	1	0
0	4	0.3	0.1	1	1	0	1	1	0
0	4	0.3	0.1	1	1	0	1	1	0
0	4	0.3	0.2	1	1	0	1	1	0
0	4	0.3	0.2	1	1	0	1	1	0
0	4	0.3	0.2	1	1	0	1	1	0
0	4	0.3	0.2	1	1	0	1	1	0
0	4	0.3	0.2	1	1	0	1	1	0
0	4	0.3	0.2	1	1	0	1	1	0
0	4	0.3	0.3	1	1	0	1	1	0
0	4	0.3	0.3	1	1	0	1	1	0
0	4	0.3	0.3	1	1	0	1	1	0
0	4	0.3	0.3	1	1	0	1	0.8	0

## Sheet: A_1
cb	r	ks	kw	os1	Ss1	Ss2	ow1	Sw1	Sw2
0.001	3.2	0	0	1	-1	0	1	0.8	0
0.001	3.2	0	0	1	1	0	1	0.8	0
0.001	3.2	0	0	1	-0.2	0	1	0.4	0
0.001	3.2	0	0	1	0.2	0	1	0.4	0
0.001	3.2	0	0	1	-0.2	0	1	-0.4	0
0.001	3.2	0	0	1	0.2	0	1	-0.4	0
0.001	3.2	0	0	1	-1	0	1	-0.8	0
0.001	3.2	0	0	1	1	0	1	-0.8	0
0.001	3.2	0	0	1	-0.4	0	1	1	0
0.001	3.2	0	0	1	0.4	0	1	1	0
0.001	3.2	0	0	1	-0.4	0	1	-1	0
0.001	3.2	0	0	1	0.4	0	1	-1	0
0.001	3.2	0	0	1	-1	0	1	0.4	0
0.001	3.2	0	0	1	1	0	1	0.4	0
0.001	3.2	0	0	1	-1	0	1	-0.4	0
0.001	3.2	0	0	1	1	0	1	-0.4	0
0.001	3.2	0	0	1	0	0	1	1	0
0.001	3.2	0	0	1	0	0	1	-1	0
0.001	3.2	0	0	1	-1	0	1	1	0
0.001	3.2	0	0	1	1	0	1	1	0
0.001	3.2	0	0	1	-0.2	0	1	0.6	0
0.001	3.2	0	0	1	0.2	0	1	0.6	0
0.001	3.2	0	0	1	-1	0	1	-1	0
0.001	3.2	0	0	1	1	0	1	-1	0
0.001	3.2	0	0	1	-0.2	0	1	-0.6	0
0.001	3.2	0	0	1	0.2	0	1	-0.6	0
0.001	3.2	0	0.1	1	-1	0	1	1	0
0.001	3.2	0	0.1	1	1	0	1	1	0
0.001	3.2	0	0.1	1	-0.8	0	1	0.8	0
0.001	3.2	0	0.1	1	0.8	0	1	0.8	0
0.001	3.2	0	0.1	1	0	0	1	1	0
0.001	3.2	0	0.1	1	-0.6	0	1	0.6	0
0.001	3.2	0	0.1	1	0.6	0	1	0.6	0
0.001	3.2	0	0.1	1	-1	0	1	1	0
0.001	3.2	0	0.1	1	1	0	1	1	0
0.001	3.2	0	0.1	1	-0.8	0	1	0.8	0
0.001	3.2	0	0.1	1	0.8	0	1	0.8	0
0.001	3.2	0	0.1	1	-0.4	0	1	1	0
0.001	3.2	0	0.1	1	0.4	0	1	1	0
0.001	3.2	0	0.1	1	0	0	1	1	0
0.001	3.2	0	0.1	1	-0.2	0	1	0.8	0
0.001	3.2	0	0.1	1	0.2	0	1	0.8	0
0.001	3.2	0	0.2	1	-0.6	0	1	1	0
0.001	3.2	0	0.2	1	0.6	0	1	1	0
0.001	3.2	0	0.2	1	-0.6	0	1	1	0
0.001	3.2	0	0.2	1	0.6	0	1	1	0
0.001	3.2	0	0.2	1	-1	0	1	1	0
0.001	3.2	0	0.2	1	1	0	1	1	0
0.001	3.2	0	0.2	1	0	0	1	1	0
0.001	3.2	0	0.2	1	-0.2	0	1	1	0
0.001	3.2	0	0.2	1	0.2	0	1	1	0
0.001	3.2	0	0.2	1	-1	0	1	1	0
0.001	3.2	0	0.2	1	1	0	1	1	0
0.001	3.2	0	0.3	1	-0.6	0	1	1	0
0.001	3.2	0	0.3	1	0.6	0	1	1	0
0.001	3.2	0	0.3	1	-1	0	1	1	0
0.001	3.2	0	0.3	1	1	0	1	1	0
0.001	3.2	0	0.3	1	-0.8	0	1	1	0
0.001	3.2	0	0.3	1	0.8	0	1	1	0
0.001	3.2	0	0.3	1	-1	0	1	0.8	0
0.001	3.2	0	0.3	1	1	0	1	0.8	0
0.001	3.2	0	0.3	1	-0.8	0	1	1	0
0.001	3.2	0	0.3	1	0.8	0	1	1	0
0.001	3.2	0	0.3	1	-0.8	0	1	1	0
0.001	3.2	0	0.3	1	0.8	0	1	1	0
0.001	3.2	0	0.3	1	-1	0	1	1	0
0.001	3.2	0	0.3	1	1	0	1	1	0
0.001	3.2	0.1	0	1	0.8	0	1	1	0
0.001	3.2	0.1	0	1	0.8	0	1	-1	0
0.001	3.2	0.1	0	1	1	0	1	0.8	0
0.001	3.2	0.1	0	1	1	0	1	-0.8	0
0.001	3.2	0.1	0	1	0.8	0	1	0.4	0
0.001	3.2	0.1	0	1	0.8	0	1	-0.4	0
0.001	3.2	0.1	0	1	0.8	0	1	0.8	0
0.001	3.2	0.1	0	1	0.8	0	1	-0.8	0
0.001	3.2	0.1	0	1	0.4	0	1	0.6	0
0.001	3.2	0.1	0	1	0.4	0	1	-0.6	0
0.001	3.2	0.1	0	1	0.6	0	1	0.4	0
0.001	3.2	0.1	0	1	0.6	0	1	-0.4	0
0.001	3.2	0.1	0	1	0.8	0	1	0.2	0
0.001	3.2	0.1	0	1	0.8	0	1	-0.2	0
0.001	3.2	0.1	0	1	1	0	1	0.2	0
0.001	3.2	0.1	0	1	1	0	1	-0.2	0
0.001	3.2	0.1	0	1	0.6	0	1	0.6	0
0.001	3.2	0.1	0	1	0.6	0	1	-0.6	0
0.001	3.2	0.1	0	1	1	0	1	1	0
0.001	3.2	0.1	0	1	1	0	1	-1	0
0.001	3.2	0.1	0.1	1	1	0	1	0.8	0
0.001	3.2	0.1	0.1	1	1	0	1	1	0
0.001	3.2	0.1	0.1	1	1	0	1	1	0
0.001	3.2	0.1	0.1	1	0.8	0	1	0.6	0
0.001	3.2	0.1	0.1	1	0.8	0	1	1	0
0.001	3.2	0.1	0.1	1	1	0	1	1	0
0.001	3.2	0.1	0.1	1	1	0	1	0.8	0
0.001	3.2	0.1	0.2	1	1	0	1	1	0
0.001	3.2	0.1	0.2	1	1	0	1	1	0
0.001	3.2	0.1	0.2	1	0.8	0	1	1	0
0.001	3.2	0.1	0.2	1	1	0	1	1	0
0.001	3.2	0.1	0.2	1	1	0	1	1	0
0.001	3.2	0.1	0.2	1	1	0	1	0.8	0
0.001	3.2	0.1	0.2	1	0.8	0	1	1	0
0.001	3.2	0.1	0.3	1	1	0	1	1	0
0.001	3.2	0.1	0.3	1	0.8	0	1	1	0
0.001	3.2	0.1	0.3	1	1	0	1	1	0
0.001	3.2	0.1	0.3	1	0.6	0	1	1	0
0.001	3.2	0.1	0.3	1	0.8	0	1	1	0
0.001	3.2	0.1	0.3	1	1	0	1	0.8	0
0.001	3.2	0.1	0.3	1	1	0	1	1	0
0.001	3.2	0.2	0	1	1	0	1	0.8	0
0.001	3.2	0.2	0	1	1	0	1	-0.8	0
0.001	3.2	0.2	0	1	0.8	0	1	0.2	0
0.001	3.2	0.2	0	1	0.8	0	1	-0.2	0
0.001	3.2	0.2	0	1	1	0	1	0.6	0
0.001	3.2	0.2	0	1	1	0	1	-0.6	0
0.001	3.2	0.2	0	1	0.8	0	1	0.2	0
0.001	3.2	0.2	0	1	0.8	0	1	-0.2	0
0.001	3.2	0.2	0	1	1	0	1	0.2	0
0.001	3.2	0.2	0	1	1	0	1	-0.2	0
0.001	3.2	0.2	0	1	1	0	1	0.2	0
0.001	3.2	0.2	0	1	1	0	1	-0.2	0
0.001	3.2	0.2	0	1	1	0	1	0.8	0
0.001	3.2	0.2	0	1	1	0	1	-0.8	0
0.001	3.2	0.2	0	1	0.8	0	1	0.6	0
0.001	3.2	0.2	0	1	0.8	0	1	-0.6	0
0.001	3.2	0.2	0.1	1	1	0	1	1	0
0.001	3.2	0.2	0.1	1	1	0	1	1	0
0.001	3.2	0.2	0.1	1	1	0	1	0.8	0
0.001	3.2	0.2	0.1	1	1	0	1	0.8	0
0.001	3.2	0.2	0.1	1	1	0	1	1	0
0.001	3.2	0.2	0.1	1	1	0	1	1	0
0.001	3.2	0.2	0.1	1	0.8	0	1	0.8	0
0.001	3.2	0.2	0.2	1	1	0	1	1	0
0.001	3.2	0.2	0.2	1	1	0	1	1	0
0.001	3.2	0.2	0.2	1	1	0	1	0.8	0
0.001	3.2	0.2	0.2	1	1	0	1	1	0
0.001	3.2	0.2	0.2	1	1	0	1	1	0
0.001	3.2	0.2	0.2	1	1	0	1	1	0
0.001	3.2	0.2	0.3	1	1	0	1	0.8	0
0.001	3.2	0.2	0.3	1	1	0	1	1	0
0.001	3.2	0.2	0.3	1	1	0	1	1	0
0.001	3.2	0.2	0.3	1	1	0	1	0.8	0
0.001	3.2	0.2	0.3	1	0.8	0	1	1	0
0.001	3.2	0.2	0.3	1	0.6	0	1	1	0
0.001	3.2	0.2	0.3	1	0.8	0	1	1	0
0.001	3.2	0.3	0	1	1	0	1	0.2	0
0.001	3.2	0.3	0	1	1	0	1	-0.2	0
0.001	3.2	0.3	0	1	0.8	0	1	0.8	0
0.001	3.2	0.3	0	1	0.8	0	1	-0.8	0
0.001	3.2	0.3	0	1	1	0	1	0.4	0
0.001	3.2	0.3	0	1	1	0	1	-0.4	0
0.001	3.2	0.3	0	1	1	0	1	0.6	0
0.001	3.2	0.3	0	1	1	0	1	-0.6	0
0.001	3.2	0.3	0	1	1	0	1	0.4	0
0.001	3.2	0.3	0	1	1	0	1	-0.4	0
0.001	3.2	0.3	0	1	1	0	1	0	0
0.001	3.2	0.3	0	1	1	0	1	0.8	0
0.001	3.2	0.3	0	1	1	0	1	-0.8	0
0.001	3.2	0.3	0.1	1	1	0	1	1	0
0.001	3.2	0.3	0.1	1	1	0	1	1	0
0.001	3.2	0.3	0.1	1	1	0	1	0.8	0
0.001	3.2	0.3	0.1	1	1	0	1	1	0
0.001	3.2	0.3	0.1	1	1	0	1	0.6	0
0.001	3.2	0.3	0.2	1	1	0	1	0.6	0
0.001	3.2	0.3	0.2	1	1	0	1	0.6	0
0.001	3.2	0.3	0.2	1	1	0	1	0.6	0
0.001	3.2	0.3	0.2	1	1	0	1	1	0
0.001	3.2	0.3	0.2	1	1	0	1	0.6	0
0.001	3.2	0.3	0.3	1	1	0	1	0.8	0
0.001	3.2	0.3	0.3	1	1	0	1	0.8	0
0.001	3.2	0.3	0.3	1	1	0	1	0.6	0
0.001	3.2	0.3	0.3	1	1	0	1	0.4	0
0.001	3.2	0.3	0.3	1	1	0	1	0.4	0
0.001	3.2	0.3	0.3	1	1	0	1	0.6	0
0.001	3.6	0	0	1	-0.8	0	1	0.2	0
0.001	3.6	0	0	1	-0.8	0	1	-0.2	0
0.001	3.6	0	0	1	0.8	0	1	0.2	0
0.001	3.6	0	0	1	0.8	0	1	-0.2	0
0.001	3.6	0	0	1	-0.4	0	1	0.8	0
0.001	3.6	0	0	1	0.4	0	1	0.8	0
0.001	3.6	0	0	1	0	0	1	0.2	0
0.001	3.6	0	0	1	0	0	1	-0.2	0
0.001	3.6	0	0	1	-0.4	0	1	-0.8	0
0.001	3.6	0	0	1	0.4	0	1	-0.8	0
0.001	3.6	0	0	1	0	0	1	1	0
0.001	3.6	0	0	1	0	0	1	-1	0
0.001	3.6	0	0	1	-1	0	1	0.8	0
0.001	3.6	0	0	1	-1	0	1	-0.8	0
0.001	3.6	0	0	1	1	0	1	0.8	0
0.001	3.6	0	0	1	1	0	1	-0.8	0
0.001	3.6	0	0	1	0	0	1	1	0
0.001	3.6	0	0	1	0	0	1	-1	0
0.001	3.6	0	0	1	-0.8	0	1	0	0
0.001	3.6	0	0	1	0.8	0	1	0	0
0.001	3.6	0	0	1	-0.8	0	1	0	0
0.001	3.6	0	0	1	0.8	0	1	0	0
0.001	3.6	0	0	1	-1	0	1	0.8	0
0.001	3.6	0	0	1	-1	0	1	-0.8	0
0.001	3.6	0	0	1	1	0	1	0.8	0
0.001	3.6	0	0	1	1	0	1	-0.8	0
0.001	3.6	0	0	1	-0.4	0	1	0.6	0
0.001	3.6	0	0	1	-0.4	0	1	-0.6	0
0.001	3.6	0	0	1	0.4	0	1	0.6	0
0.001	3.6	0	0	1	0.4	0	1	-0.6	0
0.001	3.6	0	0.1	1	0	0	1	1	0
0.001	3.6	0	0.1	1	0	0	1	1	0
0.001	3.6	0	0.1	1	-0.6	0	1	1	0
0.001	3.6	0	0.1	1	0.6	0	1	1	0
0.001	3.6	0	0.1	1	-1	0	1	0.8	0
0.001	3.6	0	0.1	1	1	0	1	0.8	0
0.001	3.6	0	0.1	1	-0.6	0	1	1	0
0.001	3.6	0	0.1	1	0.6	0	1	1	0
0.001	3.6	0	0.1	1	-0.8	0	1	0.8	0
0.001	3.6	0	0.1	1	0.8	0	1	0.8	0
0.001	3.6	0	0.1	1	-0.4	0	1	1	0
0.001	3.6	0	0.1	1	0.4	0	1	1	0
0.001	3.6	0	0.1	1	-1	0	1	0.4	0
0.001	3.6	0	0.1	1	1	0	1	0.4	0
0.001	3.6	0	0.1	1	0	0	1	1	0
0.001	3.6	0	0.2	1	-0.2	0	1	1	0
0.001	3.6	0	0.2	1	0.2	0	1	1	0
0.001	3.6	0	0.2	1	-0.6	0	1	1	0
0.001	3.6	0	0.2	1	0.6	0	1	1	0
0.001	3.6	0	0.2	1	-0.4	0	1	1	0
0.001	3.6	0	0.2	1	0.4	0	1	1	0
0.001	3.6	0	0.2	1	-0.6	0	1	1	0
0.001	3.6	0	0.2	1	0.6	0	1	1	0
0.001	3.6	0	0.2	1	0	0	1	1	0
0.001	3.6	0	0.2	1	-0.2	0	1	1	0
0.001	3.6	0	0.2	1	0.2	0	1	1	0
0.001	3.6	0	0.3	1	-0.6	0	1	1	0
0.001	3.6	0	0.3	1	0.6	0	1	1	0
0.001	3.6	0	0.3	1	-0.4	0	1	1	0
0.001	3.6	0	0.3	1	0.4	0	1	1	0
0.001	3.6	0	0.3	1	-0.4	0	1	1	0
0.001	3.6	0	0.3	1	0.4	0	1	1	0
0.001	3.6	0	0.3	1	-0.2	0	1	1	0
0.001	3.6	0	0.3	1	0.2	0	1	1	0
0.001	3.6	0	0.3	1	-0.8	0	1	1	0
0.001	3.6	0	0.3	1	0.8	0	1	1	0
0.001	3.6	0	0.3	1	-0.8	0	1	1	0
0.001	3.6	0	0.3	1	0.8	0	1	1	0
0.001	3.6	0.1	0	1	0.8	0	1	1	0
0.001	3.6	0.1	0	1	0.8	0	1	-1	0
0.001	3.6	0.1	0	1	1	0	1	0.4	0
0.001	3.6	0.1	0	1	1	0	1	-0.4	0
0.001	3.6	0.1	0	1	0.8	0	1	0	0
0.001	3.6	0.1	0	1	0.6	0	1	0.4	0
0.001	3.6	0.1	0	1	0.6	0	1	-0.4	0
0.001	3.6	0.1	0	1	0.8	0	1	0.6	0
0.001	3.6	0.1	0	1	0.8	0	1	-0.6	0
0.001	3.6	0.1	0	1	1	0	1	0	0
0.001	3.6	0.1	0	1	0.6	0	1	0.6	0
0.001	3.6	0.1	0	1	0.6	0	1	-0.6	0
0.001	3.6	0.1	0	1	0.8	0	1	0.4	0
0.001	3.6	0.1	0	1	0.8	0	1	-0.4	0
0.001	3.6	0.1	0	1	1	0	1	0.2	0
0.001	3.6	0.1	0	1	1	0	1	-0.2	0
0.001	3.6	0.1	0	1	0.8	0	1	1	0
0.001	3.6	0.1	0	1	0.8	0	1	-1	0
0.001	3.6	0.1	0.1	1	0.8	0	1	1	0
0.001	3.6	0.1	0.1	1	1	0	1	0.8	0
0.001	3.6	0.1	0.1	1	0.8	0	1	1	0
0.001	3.6	0.1	0.1	1	1	0	1	1	0
0.001	3.6	0.1	0.1	1	1	0	1	1	0
0.001	3.6	0.1	0.1	1	1	0	1	0.8	0
0.001	3.6	0.1	0.2	1	0.6	0	1	1	0
0.001	3.6	0.1	0.2	1	1	0	1	1	0
0.001	3.6	0.1	0.2	1	1	0	1	0.8	0
0.001	3.6	0.1	0.2	1	0.8	0	1	1	0
0.001	3.6	0.1	0.2	1	0.8	0	1	1	0
0.001	3.6	0.1	0.2	1	1	0	1	1	0
0.001	3.6	0.1	0.2	1	1	0	1	1	0
0.001	3.6	0.1	0.3	1	0.8	0	1	1	0
0.001	3.6	0.1	0.3	1	1	0	1	1	0
0.001	3.6	0.1	0.3	1	1	0	1	1	0
0.001	3.6	0.1	0.3	1	1	0	1	1	0
0.001	3.6	0.1	0.3	1	1	0	1	1	0
0.001	3.6	0.1	0.3	1	1	0	1	1	0
0.001	3.6	0.2	0	1	1	0	1	0.4	0
0.001	3.6	0.2	0	1	1	0	1	-0.4	0
0.001	3.6	0.2	0	1	0.8	0	1	0	0
0.001	3.6	0.2	0	1	0.8	0	1	0	0
0.001	3.6	0.2	0	1	0.8	0	1	0.4	0
0.001	3.6	0.2	0	1	0.8	0	1	-0.4	0
0.001	3.6	0.2	0	1	0.6	0	1	0.2	0
0.001	3.6	0.2	0	1	0.6	0	1	-0.2	0
0.001	3.6	0.2	0	1	1	0	1	0.4	0
0.001	3.6	0.2	0	1	1	0	1	-0.4	0
0.001	3.6	0.2	0	1	1	0	1	0.8	0
0.001	3.6	0.2	0	1	1	0	1	-0.8	0
0.001	3.6	0.2	0	1	0.6	0	1	0.6	0
0.001	3.6	0.2	0	1	0.6	0	1	-0.6	0
0.001	3.6	0.2	0	1	1	0	1	0.8	0
0.001	3.6	0.2	0	1	1	0	1	-0.8	0
0.001	3.6	0.2	0.1	1	1	0	1	1	0
0.001	3.6	0.2	0.1	1	1	0	1	0.8	0
0.001	3.6	0.2	0.1	1	1	0	1	0.8	0
0.001	3.6	0.2	0.1	1	1	0	1	1	0
0.001	3.6	0.2	0.1	1	1	0	1	0.8	0
0.001	3.6	0.2	0.1	1	0.8	0	1	1	0
0.001	3.6	0.2	0.1	1	1	0	1	1	0
0.001	3.6	0.2	0.2	1	1	0	1	1	0
0.001	3.6	0.2	0.2	1	1	0	1	1	0
0.001	3.6	0.2	0.2	1	1	0	1	1	0
0.001	3.6	0.2	0.2	1	1	0	1	1	0
0.001	3.6	0.2	0.2	1	0.8	0	1	1	0
0.001	3.6	0.2	0.2	1	0.8	0	1	1	0
0.001	3.6	0.2	0.3	1	1	0	1	1	0
0.001	3.6	0.2	0.3	1	1	0	1	1	0
0.001	3.6	0.2	0.3	1	1	0	1	1	0
0.001	3.6	0.2	0.3	1	1	0	1	1	0
0.001	3.6	0.2	0.3	1	1	0	1	1	0
0.001	3.6	0.2	0.3	1	1	0	1	0.8	0
0.001	3.6	0.3	0	1	1	0	1	0	0
0.001	3.6	0.3	0	1	1	0	1	0.8	0
0.001	3.6	0.3	0	1	1	0	1	-0.8	0
0.001	3.6	0.3	0	1	0.8	0	1	0	0
0.001	3.6	0.3	0	1	1	0	1	1	0
0.001	3.6	0.3	0	1	1	0	1	-1	0
0.001	3.6	0.3	0	1	1	0	1	0.8	0
0.001	3.6	0.3	0	1	1	0	1	-0.8	0
0.001	3.6	0.3	0	1	1	0	1	0.8	0
0.001	3.6	0.3	0	1	1	0	1	-0.8	0
0.001	3.6	0.3	0	1	1	0	1	0.4	0
0.001	3.6	0.3	0	1	1	0	1	-0.4	0
0.001	3.6	0.3	0.1	1	1	0	1	1	0
0.001	3.6	0.3	0.1	1	1	0	1	1	0
0.001	3.6	0.3	0.1	1	1	0	1	0.8	0
0.001	3.6	0.3	0.1	1	1	0	1	1	0
0.001	3.6	0.3	0.1	1	1	0	1	0.6	0
0.001	3.6	0.3	0.1	1	1	0	1	1	0
0.001	3.6	0.3	0.2	1	0.6	0	1	1	0
0.001	3.6	0.3	0.2	1	1	0	1	0.6	0
0.001	3.6	0.3	0.2	1	1	0	1	0.6	0
0.001	3.6	0.3	0.2	1	1	0	1	1	0
0.001	3.6	0.3	0.2	1	1	0	1	1	0
0.001	3.6	0.3	0.3	1	1	0	1	1	0
0.001	3.6	0.3	0.3	1	1	0	1	0.6	0
0.001	3.6	0.3	0.3	1	1	0	1	0.8	0
0.001	3.6	0.3	0.3	1	1	0	1	1	0
0.001	3.6	0.3	0.3	1	1	0	1	0.4	0
0.001	4	0	0	1	-0.4	0	1	1	0
0.001	4	0	0	1	0.4	0	1	1	0
0.001	4	0	0	1	-0.4	0	1	-1	0
0.001	4	0	0	1	0.4	0	1	-1	0
0.001	4	0	0	1	-1	0	1	0.6	0
0.001	4	0	0	1	-1	0	1	-0.6	0
0.001	4	0	0	1	1	0	1	0.6	0
0.001	4	0	0	1	1	0	1	-0.6	0
0.001	4	0	0	1	0	0	1	0.8	0
0.001	4	0	0	1	0	0	1	-0.8	0
0.001	4	0	0	1	-0.6	0	1	0.2	0
0.001	4	0	0	1	-0.6	0	1	-0.2	0
0.001	4	0	0	1	0.6	0	1	0.2	0
0.001	4	0	0	1	0.6	0	1	-0.2	0
0.001	4	0	0	1	-0.2	0	1	1	0
0.001	4	0	0	1	0.2	0	1	1	0
0.001	4	0	0	1	-0.2	0	1	-1	0
0.001	4	0	0	1	0.2	0	1	-1	0
0.001	4	0	0	1	-0.4	0	1	0	0
0.001	4	0	0	1	0.4	0	1	0	0
0.001	4	0	0	1	-0.4	0	1	1	0
0.001	4	0	0	1	0.4	0	1	1	0
0.001	4	0	0	1	-0.4	0	1	-1	0
0.001	4	0	0	1	0.4	0	1	-1	0
0.001	4	0	0	1	-0.8	0	1	1	0
0.001	4	0	0	1	0.8	0	1	1	0
0.001	4	0	0	1	-0.8	0	1	-1	0
0.001	4	0	0	1	0.8	0	1	-1	0
0.001	4	0	0	1	-1	0	1	0.6	0
0.001	4	0	0	1	1	0	1	0.6	0
0.001	4	0	0	1	-1	0	1	-0.6	0
0.001	4	0	0	1	1	0	1	-0.6	0
0.001	4	0	0	1	-0.4	0	1	0.2	0
0.001	4	0	0	1	-0.4	0	1	-0.2	0
0.001	4	0	0	1	0.4	0	1	0.2	0
0.001	4	0	0	1	0.4	0	1	-0.2	0
0.001	4	0	0	1	-0.6	0	1	1	0
0.001	4	0	0	1	0.6	0	1	1	0
0.001	4	0	0	1	-0.6	0	1	-1	0
0.001	4	0	0	1	0.6	0	1	-1	0
0.001	4	0	0	1	-0.4	0	1	0	0
0.001	4	0	0	1	0.4	0	1	0	0
0.001	4	0	0.1	1	-0.8	0	1	1	0
0.001	4	0	0.1	1	0.8	0	1	1	0
0.001	4	0	0.1	1	-0.4	0	1	1	0
0.001	4	0	0.1	1	0.4	0	1	1	0
0.001	4	0	0.1	1	-0.8	0	1	0.8	0
0.001	4	0	0.1	1	0.8	0	1	0.8	0
0.001	4	0	0.1	1	1	0	1	1	0
0.001	4	0	0.1	1	-1	0	1	1	0
0.001	4	0	0.1	1	-0.2	0	1	1	0
0.001	4	0	0.1	1	0.2	0	1	1	0
0.001	4	0	0.1	1	-1	0	1	0.6	0
0.001	4	0	0.1	1	1	0	1	0.6	0
0.001	4	0	0.1	1	-1	0	1	0.8	0
0.001	4	0	0.1	1	1	0	1	0.8	0
0.001	4	0	0.2	1	-1	0	1	1	0
0.001	4	0	0.2	1	1	0	1	1	0
0.001	4	0	0.2	1	-0.2	0	1	1	0
0.001	4	0	0.2	1	0.2	0	1	1	0
0.001	4	0	0.2	1	-1	0	1	0.8	0
0.001	4	0	0.2	1	1	0	1	0.8	0
0.001	4	0	0.2	1	0	0	1	1	0
0.001	4	0	0.2	1	-0.6	0	1	1	0
0.001	4	0	0.2	1	0.6	0	1	1	0
0.001	4	0	0.2	1	-0.6	0	1	1	0
0.001	4	0	0.2	1	0.6	0	1	1	0
0.001	4	0	0.2	1	-1	0	1	1	0
0.001	4	0	0.2	1	1	0	1	1	0
0.001	4	0	0.3	1	-0.8	0	1	1	0
0.001	4	0	0.3	1	0.8	0	1	1	0
0.001	4	0	0.3	1	-0.2	0	1	1	0
0.001	4	0	0.3	1	0.2	0	1	1	0
0.001	4	0	0.3	1	0	0	1	1	0
0.001	4	0	0.3	1	-1	0	1	1	0
0.001	4	0	0.3	1	1	0	1	1	0
0.001	4	0	0.3	1	-1	0	1	1	0
0.001	4	0	0.3	1	1	0	1	1	0
0.001	4	0	0.3	1	-0.8	0	1	1	0
0.001	4	0	0.3	1	0.8	0	1	1	0
0.001	4	0.1	0	1	1	0	1	0	0
0.001	4	0.1	0	1	0.8	0	1	0.4	0
0.001	4	0.1	0	1	0.8	0	1	-0.4	0
0.001	4	0.1	0	1	0.6	0	1	1	0
0.001	4	0.1	0	1	0.6	0	1	-1	0
0.001	4	0.1	0	1	0.8	0	1	1	0
0.001	4	0.1	0	1	0.8	0	1	-1	0
0.001	4	0.1	0	1	1	0	1	0.4	0
0.001	4	0.1	0	1	1	0	1	-0.4	0
0.001	4	0.1	0	1	1	0	1	0	0
0.001	4	0.1	0.1	1	1	0	1	1	0
0.001	4	0.1	0.1	1	1	0	1	1	0
0.001	4	0.1	0.1	1	0.6	0	1	1	0
0.001	4	0.1	0.1	1	0.6	0	1	1	0
0.001	4	0.1	0.1	1	1	0	1	0.8	0
0.001	4	0.1	0.1	1	0.8	0	1	1	0
0.001	4	0.1	0.1	1	1	0	1	1	0
0.001	4	0.1	0.2	1	0.8	0	1	1	0
0.001	4	0.1	0.2	1	0.8	0	1	1	0
0.001	4	0.1	0.2	1	1	0	1	1	0
0.001	4	0.1	0.2	1	1	0	1	1	0
0.001	4	0.1	0.2	1	0.8	0	1	1	0
0.001	4	0.1	0.2	1	0.6	0	1	1	0
0.001	4	0.1	0.3	1	1	0	1	1	0
0.001	4	0.1	0.3	1	1	0	1	1	0
0.001	4	0.1	0.3	1	1	0	1	1	0
0.001	4	0.1	0.3	1	1	0	1	1	0
0.001	4	0.1	0.3	1	1	0	1	1	0
0.001	4	0.1	0.3	1	1	0	1	1	0
0.001	4	0.2	0	1	1	0	1	0.8	0
0.001	4	0.2	0	1	1	0	1	-0.8	0
0.001	4	0.2	0	1	0.8	0	1	0.4	0
0.001	4	0.2	0	1	0.8	0	1	-0.4	0
0.001	4	0.2	0	1	1	0	1	0.8	0
0.001	4	0.2	0	1	1	0	1	-0.8	0
0.001	4	0.2	0	1	1	0	1	0.8	0
0.001	4	0.2	0	1	1	0	1	-0.8	0
0.001	4	0.2	0	1	0.8	0	1	1	0
0.001	4	0.2	0	1	0.8	0	1	-1	0
0.001	4	0.2	0	1	1	0	1	0	0
0.001	4	0.2	0	1	0.8	0	1	0.6	0
0.001	4	0.2	0	1	0.8	0	1	-0.6	0
0.001	4	0.2	0	1	1	0	1	0.4	0
0.001	4	0.2	0	1	1	0	1	-0.4	0
0.001	4	0.2	0	1	1	0	1	0.8	0
0.001	4	0.2	0	1	1	0	1	-0.8	0
0.001	4	0.2	0.1	1	1	0	1	1	0
0.001	4	0.2	0.1	1	1	0	1	0.8	0
0.001	4	0.2	0.1	1	1	0	1	1	0
0.001	4	0.2	0.1	1	0.8	0	1	0.8	0
0.001	4	0.2	0.1	1	0.8	0	1	1	0
0.001	4	0.2	0.1	1	1	0	1	1	0
0.001	4	0.2	0.1	1	1	0	1	0.6	0
0.001	4	0.2	0.1	1	0.8	0	1	0.8	0
0.001	4	0.2	0.2	1	1	0	1	1	0
0.001	4	0.2	0.2	1	1	0	1	1	0
0.001	4	0.2	0.2	1	1	0	1	1	0
0.001	4	0.2	0.2	1	1	0	1	1	0
0.001	4	0.2	0.2	1	1	0	1	1	0
0.001	4	0.2	0.2	1	1	0	1	1	0
0.001	4	0.2	0.3	1	1	0	1	1	0
0.001	4	0.2	0.3	1	1	0	1	1	0
0.001	4	0.2	0.3	1	1	0	1	1	0
0.001	4	0.2	0.3	1	0.8	0	1	1	0
0.001	4	0.2	0.3	1	1	0	1	1	0
0.001	4	0.2	0.3	1	1	0	1	1	0
0.001	4	0.3	0	1	1	0	1	1	0
0.001	4	0.3	0	1	1	0	1	-1	0
0.001	4	0.3	0	1	1	0	1	0.4	0
0.001	4	0.3	0	1	1	0	1	-0.4	0
0.001	4	0.3	0	1	1	0	1	0.8	0
0.001	4	0.3	0	1	1	0	1	-0.8	0
0.001	4	0.3	0	1	1	0	1	0.8	0
0.001	4	0.3	0	1	1	0	1	-0.8	0
0.001	4	0.3	0	1	1	0	1	0	0
0.001	4	0.3	0	1	1	0	1	0	0
0.001	4	0.3	0.1	1	1	0	1	0.6	0
0.001	4	0.3	0.1	1	1	0	1	0.8	0
0.001	4	0.3	0.1	1	1	0	1	0.8	0
0.001	4	0.3	0.1	1	0.8	0	1	1	0
0.001	4	0.3	0.1	1	1	0	1	1	0
0.001	4	0.3	0.1	1	1	0	1	1	0
0.001	4	0.3	0.1	1	1	0	1	1	0
0.001	4	0.3	0.2	1	1	0	1	0.8	0
0.001	4	0.3	0.2	1	0.8	0	1	1	0
0.001	4	0.3	0.2	1	1	0	1	1	0
0.001	4	0.3	0.2	1	1	0	1	0.8	0
0.001	4	0.3	0.2	1	1	0	1	1	0
0.001	4	0.3	0.2	1	1	0	1	0.8	0
0.001	4	0.3	0.2	1	1	0	1	1	0
0.001	4	0.3	0.3	1	1	0	1	0.6	0
0.001	4	0.3	0.3	1	1	0	1	0.4	0
0.001	4	0.3	0.3	1	1	0	1	1	0
0.001	4	0.3	0.3	1	1	0	1	1	0
0.001	4	0.3	0.3	1	1	0	1	1	0
0.001	4	0.3	0.3	1	1	0	1	0.8	0

## Sheet: A_20
cb	r	ks	kw	os1	Ss1	Ss2	ow1	Sw1	Sw2
0.02	3.2	0	0	1	1	0	1	1	0
0.02	3.2	0	0	1	1	0	1	-1	0
0.02	3.2	0	0	1	-1	0	1	-1	0
0.02	3.2	0	0	1	-1	0	1	1	0
0.02	3.2	0	0	1	0.8	0	1	0.8	0
0.02	3.2	0	0	1	0.8	0	1	-0.8	0
0.02	3.2	0	0	1	-0.8	0	1	-0.8	0
0.02	3.2	0	0	1	-0.8	0	1	0.8	0
0.02	3.2	0	0	1	0.8	0	1	1	0
0.02	3.2	0	0	1	0.8	0	1	-1	0
0.02	3.2	0	0	1	-0.8	0	1	-1	0
0.02	3.2	0	0	1	-0.8	0	1	1	0
0.02	3.2	0	0	1	1	0	1	0.8	0
0.02	3.2	0	0	1	1	0	1	-0.8	0
0.02	3.2	0	0	1	-1	0	1	-0.8	0
0.02	3.2	0	0	1	-1	0	1	0.8	0
0.02	3.2	0	0	1	1	0	1	1	0
0.02	3.2	0	0	1	1	0	1	-1	0
0.02	3.2	0	0	1	-1	0	1	-1	0
0.02	3.2	0	0	1	-1	0	1	1	0
0.02	3.2	0	0	1	1	0	1	1	0
0.02	3.2	0	0	1	1	0	1	-1	0
0.02	3.2	0	0	1	-1	0	1	-1	0
0.02	3.2	0	0	1	-1	0	1	1	0
0.02	3.2	0	0	1	1	0	1	1	0
0.02	3.2	0	0	1	1	0	1	-1	0
0.02	3.2	0	0	1	-1	0	1	-1	0
0.02	3.2	0	0	1	-1	0	1	1	0
0.02	3.2	0	0.1	1	-1	0	1	1	0
0.02	3.2	0	0.1	1	1	0	1	1	0
0.02	3.2	0	0.1	1	0.8	0	1	0.8	0
0.02	3.2	0	0.1	1	-0.8	0	1	0.8	0
0.02	3.2	0	0.1	1	-0.6	0	1	1	0
0.02	3.2	0	0.1	1	0.6	0	1	1	0
0.02	3.2	0	0.1	1	-1	0	1	1	0
0.02	3.2	0	0.1	1	1	0	1	1	0
0.02	3.2	0	0.1	1	-1	0	1	1	0
0.02	3.2	0	0.1	1	1	0	1	1	0
0.02	3.2	0	0.1	1	-1	0	1	1	0
0.02	3.2	0	0.1	1	1	0	1	1	0
0.02	3.2	0	0.1	1	-0.8	0	1	1	0
0.02	3.2	0	0.1	1	0.8	0	1	1	0
0.02	3.2	0	0.2	1	-1	0	1	1	0
0.02	3.2	0	0.2	1	1	0	1	1	0
0.02	3.2	0	0.2	1	-0.6	0	1	1	0
0.02	3.2	0	0.2	1	0.6	0	1	1	0
0.02	3.2	0	0.2	1	-1	0	1	1	0
0.02	3.2	0	0.2	1	1	0	1	1	0
0.02	3.2	0	0.2	1	-1	0	1	1	0
0.02	3.2	0	0.2	1	1	0	1	1	0
0.02	3.2	0	0.2	1	-1	0	1	1	0
0.02	3.2	0	0.2	1	1	0	1	1	0
0.02	3.2	0	0.2	1	-1	0	1	1	0
0.02	3.2	0	0.2	1	1	0	1	1	0
0.02	3.2	0	0.2	1	-0.8	0	1	0.8	0
0.02	3.2	0	0.2	1	0.8	0	1	0.8	0
0.02	3.2	0	0.3	1	-1	0	1	1	0
0.02	3.2	0	0.3	1	1	0	1	1	0
0.02	3.2	0	0.3	1	-0.6	0	1	1	0
0.02	3.2	0	0.3	1	0.6	0	1	1	0
0.02	3.2	0	0.3	1	-0.8	0	1	1	0
0.02	3.2	0	0.3	1	0.8	0	1	1	0
0.02	3.2	0	0.3	1	-0.8	0	1	1	0
0.02	3.2	0	0.3	1	0.8	0	1	1	0
0.02	3.2	0	0.3	1	-1	0	1	1	0
0.02	3.2	0	0.3	1	1	0	1	1	0
0.02	3.2	0	0.3	1	-1	0	1	1	0
0.02	3.2	0	0.3	1	1	0	1	1	0
0.02	3.2	0.1	0	1	0.8	0	1	1	0
0.02	3.2	0.1	0	1	0.8	0	1	-1	0
0.02	3.2	0.1	0	1	1	0	1	1	0
0.02	3.2	0.1	0	1	1	0	1	-1	0
0.02	3.2	0.1	0	1	1	0	1	1	0
0.02	3.2	0.1	0	1	1	0	1	-1	0
0.02	3.2	0.1	0	1	1	0	1	1	0
0.02	3.2	0.1	0	1	1	0	1	-1	0
0.02	3.2	0.1	0	1	1	0	1	1	0
0.02	3.2	0.1	0	1	1	0	1	-1	0
0.02	3.2	0.1	0	1	1	0	1	1	0
0.02	3.2	0.1	0	1	1	0	1	-1	0
0.02	3.2	0.1	0	1	0.8	0	1	0.8	0
0.02	3.2	0.1	0	1	0.8	0	1	-0.8	0
0.02	3.2	0.1	0.1	1	1	0	1	1	0
0.02	3.2	0.1	0.1	1	0.8	0	1	1	0
0.02	3.2	0.1	0.1	1	1	0	1	1	0
0.02	3.2	0.1	0.1	1	0.8	0	1	1	0
0.02	3.2	0.1	0.1	1	1	0	1	1	0
0.02	3.2	0.1	0.1	1	1	0	1	1	0
0.02	3.2	0.1	0.2	1	1	0	1	1	0
0.02	3.2	0.1	0.2	1	1	0	1	1	0
0.02	3.2	0.1	0.2	1	1	0	1	1	0
0.02	3.2	0.1	0.2	1	1	0	1	1	0
0.02	3.2	0.1	0.2	1	1	0	1	1	0
0.02	3.2	0.1	0.2	1	1	0	1	1	0
0.02	3.2	0.1	0.3	1	1	0	1	1	0
0.02	3.2	0.1	0.3	1	1	0	1	1	0
0.02	3.2	0.1	0.3	1	0.8	0	1	1	0
0.02	3.2	0.1	0.3	1	1	0	1	1	0
0.02	3.2	0.1	0.3	1	1	0	1	1	0
0.02	3.2	0.1	0.3	1	1	0	1	1	0
0.02	3.2	0.2	0	1	1	0	1	0.8	0
0.02	3.2	0.2	0	1	1	0	1	-0.8	0
0.02	3.2	0.2	0	1	1	0	1	0.4	0
0.02	3.2	0.2	0	1	1	0	1	-0.4	0
0.02	3.2	0.2	0	1	1	0	1	0.8	0
0.02	3.2	0.2	0	1	1	0	1	-0.8	0
0.02	3.2	0.2	0	1	1	0	1	0.8	0
0.02	3.2	0.2	0	1	1	0	1	-0.8	0
0.02	3.2	0.2	0	1	1	0	1	1	0
0.02	3.2	0.2	0	1	1	0	1	-1	0
0.02	3.2	0.2	0	1	1	0	1	0.8	0
0.02	3.2	0.2	0	1	1	0	1	-0.8	0
0.02	3.2	0.2	0.1	1	1	0	1	1	0
0.02	3.2	0.2	0.1	1	1	0	1	0.8	0
0.02	3.2	0.2	0.1	1	0.8	0	1	1	0
0.02	3.2	0.2	0.1	1	1	0	1	0.8	0
0.02	3.2	0.2	0.1	1	1	0	1	1	0
0.02	3.2	0.2	0.1	1	1	0	1	0.8	0
0.02	3.2	0.2	0.1	1	1	0	1	1	0
0.02	3.2	0.2	0.2	1	1	0	1	0.6	0
0.02	3.2	0.2	0.2	1	1	0	1	1	0
0.02	3.2	0.2	0.2	1	1	0	1	0.6	0
0.02	3.2	0.2	0.2	1	1	0	1	1	0
0.02	3.2	0.2	0.2	1	1	0	1	0.6	0
0.02	3.2	0.2	0.2	1	1	0	1	0.8	0
0.02	3.2	0.2	0.3	1	1	0	1	0.4	0
0.02	3.2	0.2	0.3	1	1	0	1	0.8	0
0.02	3.2	0.2	0.3	1	1	0	1	0.6	0
0.02	3.2	0.2	0.3	1	1	0	1	0.6	0
0.02	3.2	0.2	0.3	1	1	0	1	0.6	0
0.02	3.2	0.3	0	1	1	0	1	0	0
0.02	3.2	0.3	0	1	0.8	0	1	0	0
0.02	3.2	0.3	0	1	1	0	1	0	0
0.02	3.2	0.3	0	1	1	0	1	0	0
0.02	3.2	0.3	0	1	1	0	1	0	0
0.02	3.2	0.3	0	1	1	0	1	0	0
0.02	3.2	0.3	0	1	1	0	1	0	0
0.02	3.2	0.3	0.1	1	1	0	1	0	0
0.02	3.2	0.3	0.1	1	1	0	1	0	0
0.02	3.2	0.3	0.1	1	1	0	1	0	0
0.02	3.2	0.3	0.1	1	1	0	1	0	0
0.02	3.2	0.3	0.1	1	1	0	1	0	0
0.02	3.2	0.3	0.1	1	1	0	1	0	0
0.02	3.2	0.3	0.2	1	1	0	1	0	0
0.02	3.2	0.3	0.2	1	1	0	1	0	0
0.02	3.2	0.3	0.2	1	1	0	1	0	0
0.02	3.2	0.3	0.2	1	1	0	1	0	0
0.02	3.2	0.3	0.2	1	1	0	1	-1	0
0.02	3.2	0.3	0.3	1	1	0	1	-0.8	0
0.02	3.2	0.3	0.3	1	1	0	1	0	0
0.02	3.2	0.3	0.3	1	1	0	1	-1	0
0.02	3.2	0.3	0.3	1	1	0	1	0	0
0.02	3.2	0.3	0.3	1	1	0	1	0	0
0.02	3.6	0	0	1	1	0	1	1	0
0.02	3.6	0	0	1	1	0	1	-1	0
0.02	3.6	0	0	1	-1	0	1	1	0
0.02	3.6	0	0	1	-1	0	1	-1	0
0.02	3.6	0	0	1	1	0	1	1	0
0.02	3.6	0	0	1	1	0	1	-1	0
0.02	3.6	0	0	1	-1	0	1	1	0
0.02	3.6	0	0	1	-1	0	1	-1	0
0.02	3.6	0	0	1	1	0	1	1	0
0.02	3.6	0	0	1	1	0	1	-1	0
0.02	3.6	0	0	1	-1	0	1	1	0
0.02	3.6	0	0	1	-1	0	1	-1	0
0.02	3.6	0	0	1	0.8	0	1	0.8	0
0.02	3.6	0	0	1	0.8	0	1	-0.8	0
0.02	3.6	0	0	1	-0.8	0	1	0.8	0
0.02	3.6	0	0	1	-0.8	0	1	-0.8	0
0.02	3.6	0	0	1	1	0	1	1	0
0.02	3.6	0	0	1	1	0	1	-1	0
0.02	3.6	0	0	1	-1	0	1	1	0
0.02	3.6	0	0	1	-1	0	1	-1	0
0.02	3.6	0	0	1	1	0	1	1	0
0.02	3.6	0	0	1	1	0	1	-1	0
0.02	3.6	0	0	1	-1	0	1	1	0
0.02	3.6	0	0	1	-1	0	1	-1	0
0.02	3.6	0	0	1	0.8	0	1	1	0
0.02	3.6	0	0	1	0.8	0	1	-1	0
0.02	3.6	0	0	1	-0.8	0	1	1	0
0.02	3.6	0	0	1	-0.8	0	1	-1	0
0.02	3.6	0	0.1	1	1	0	1	1	0
0.02	3.6	0	0.1	1	-1	0	1	1	0
0.02	3.6	0	0.1	1	1	0	1	1	0
0.02	3.6	0	0.1	1	-1	0	1	1	0
0.02	3.6	0	0.1	1	0.8	0	1	1	0
0.02	3.6	0	0.1	1	-0.8	0	1	1	0
0.02	3.6	0	0.1	1	0.6	0	1	1	0
0.02	3.6	0	0.1	1	-0.6	0	1	1	0
0.02	3.6	0	0.1	1	1	0	1	1	0
0.02	3.6	0	0.1	1	-1	0	1	1	0
0.02	3.6	0	0.1	1	1	0	1	0.8	0
0.02	3.6	0	0.1	1	-1	0	1	0.8	0
0.02	3.6	0	0.2	1	1	0	1	1	0
0.02	3.6	0	0.2	1	-1	0	1	1	0
0.02	3.6	0	0.2	1	1	0	1	1	0
0.02	3.6	0	0.2	1	-1	0	1	1	0
0.02	3.6	0	0.2	1	1	0	1	1	0
0.02	3.6	0	0.2	1	-1	0	1	1	0
0.02	3.6	0	0.2	1	1	0	1	1	0
0.02	3.6	0	0.2	1	-1	0	1	1	0
0.02	3.6	0	0.2	1	1	0	1	1	0
0.02	3.6	0	0.2	1	-1	0	1	1	0
0.02	3.6	0	0.2	1	1	0	1	1	0
0.02	3.6	0	0.2	1	-1	0	1	1	0
0.02	3.6	0	0.3	1	1	0	1	1	0
0.02	3.6	0	0.3	1	-1	0	1	1	0
0.02	3.6	0	0.3	1	1	0	1	0.8	0
0.02	3.6	0	0.3	1	-1	0	1	0.8	0
0.02	3.6	0	0.3	1	1	0	1	1	0
0.02	3.6	0	0.3	1	-1	0	1	1	0
0.02	3.6	0	0.3	1	0.6	0	1	1	0
0.02	3.6	0	0.3	1	-0.6	0	1	1	0
0.02	3.6	0	0.3	1	1	0	1	1	0
0.02	3.6	0	0.3	1	-1	0	1	1	0
0.02	3.6	0	0.3	1	1	0	1	1	0
0.02	3.6	0	0.3	1	-1	0	1	1	0
0.02	3.6	0.1	0	1	1	0	1	0.8	0
0.02	3.6	0.1	0	1	1	0	1	-0.8	0
0.02	3.6	0.1	0	1	1	0	1	1	0
0.02	3.6	0.1	0	1	1	0	1	-1	0
0.02	3.6	0.1	0	1	1	0	1	1	0
0.02	3.6	0.1	0	1	1	0	1	-1	0
0.02	3.6	0.1	0	1	1	0	1	1	0
0.02	3.6	0.1	0	1	1	0	1	-1	0
0.02	3.6	0.1	0	1	1	0	1	1	0
0.02	3.6	0.1	0	1	1	0	1	-1	0
0.02	3.6	0.1	0	1	1	0	1	0.8	0
0.02	3.6	0.1	0	1	1	0	1	-0.8	0
0.02	3.6	0.1	0.1	1	1	0	1	1	0
0.02	3.6	0.1	0.1	1	1	0	1	1	0
0.02	3.6	0.1	0.1	1	1	0	1	1	0
0.02	3.6	0.1	0.1	1	1	0	1	1	0
0.02	3.6	0.1	0.1	1	0.8	0	1	1	0
0.02	3.6	0.1	0.1	1	1	0	1	1	0
0.02	3.6	0.1	0.2	1	1	0	1	1	0
0.02	3.6	0.1	0.2	1	1	0	1	1	0
0.02	3.6	0.1	0.2	1	0.8	0	1	1	0
0.02	3.6	0.1	0.2	1	1	0	1	1	0
0.02	3.6	0.1	0.2	1	0.8	0	1	1	0
0.02	3.6	0.1	0.2	1	1	0	1	1	0
0.02	3.6	0.1	0.3	1	1	0	1	1	0
0.02	3.6	0.1	0.3	1	1	0	1	1	0
0.02	3.6	0.1	0.3	1	1	0	1	1	0
0.02	3.6	0.1	0.3	1	1	0	1	1	0
0.02	3.6	0.1	0.3	1	1	0	1	1	0
0.02	3.6	0.1	0.3	1	0.8	0	1	1	0
0.02	3.6	0.2	0	1	1	0	1	1	0
0.02	3.6	0.2	0	1	1	0	1	-1	0
0.02	3.6	0.2	0	1	1	0	1	1	0
0.02	3.6	0.2	0	1	1	0	1	-1	0
0.02	3.6	0.2	0	1	1	0	1	1	0
0.02	3.6	0.2	0	1	1	0	1	-1	0
0.02	3.6	0.2	0	1	1	0	1	1	0
0.02	3.6	0.2	0	1	1	0	1	-1	0
0.02	3.6	0.2	0	1	1	0	1	0.8	0
0.02	3.6	0.2	0	1	1	0	1	-0.8	0
0.02	3.6	0.2	0	1	1	0	1	1	0
0.02	3.6	0.2	0	1	1	0	1	-1	0
0.02	3.6	0.2	0.1	1	1	0	1	1	0
0.02	3.6	0.2	0.1	1	1	0	1	0.8	0
0.02	3.6	0.2	0.1	1	0.8	0	1	1	0
0.02	3.6	0.2	0.1	1	1	0	1	1	0
0.02	3.6	0.2	0.1	1	1	0	1	0.8	0
0.02	3.6	0.2	0.1	1	1	0	1	0.8	0
0.02	3.6	0.2	0.1	1	1	0	1	0.8	0
0.02	3.6	0.2	0.2	1	1	0	1	0.8	0
0.02	3.6	0.2	0.2	1	1	0	1	1	0
0.02	3.6	0.2	0.2	1	1	0	1	0.8	0
0.02	3.6	0.2	0.2	1	1	0	1	0.6	0
0.02	3.6	0.2	0.2	1	1	0	1	1	0
0.02	3.6	0.2	0.3	1	1	0	1	0.4	0
0.02	3.6	0.2	0.3	1	1	0	1	0.8	0
0.02	3.6	0.2	0.3	1	1	0	1	0.6	0
0.02	3.6	0.2	0.3	1	1	0	1	0.8	0
0.02	3.6	0.2	0.3	1	1	0	1	0.8	0
0.02	3.6	0.3	0	1	1	0	1	0	0
0.02	3.6	0.3	0	1	1	0	1	0	0
0.02	3.6	0.3	0	1	1	0	1	0	0
0.02	3.6	0.3	0	1	1	0	1	0	0
0.02	3.6	0.3	0	1	1	0	1	0	0
0.02	3.6	0.3	0	1	1	0	1	0	0
0.02	3.6	0.3	0.1	1	1	0	1	0	0
0.02	3.6	0.3	0.1	1	1	0	1	0	0
0.02	3.6	0.3	0.1	1	1	0	1	0	0
0.02	3.6	0.3	0.1	1	1	0	1	0	0
0.02	3.6	0.3	0.1	1	1	0	1	0	0
0.02	3.6	0.3	0.1	1	1	0	1	0	0
0.02	3.6	0.3	0.2	1	1	0	1	-0.8	0
0.02	3.6	0.3	0.2	1	1	0	1	-0.8	0
0.02	3.6	0.3	0.2	1	1	0	1	-1	0
0.02	3.6	0.3	0.2	1	1	0	1	-0.4	0
0.02	3.6	0.3	0.2	1	1	0	1	-0.4	0
0.02	3.6	0.3	0.2	1	1	0	1	-0.8	0
0.02	3.6	0.3	0.3	1	1	0	1	-0.8	0
0.02	3.6	0.3	0.3	1	1	0	1	-1	0
0.02	3.6	0.3	0.3	1	1	0	1	-0.4	0
0.02	3.6	0.3	0.3	1	1	0	1	-0.8	0
0.02	3.6	0.3	0.3	1	1	0	1	-1	0
0.02	4	0	0	1	1	0	1	0.8	0
0.02	4	0	0	1	1	0	1	-0.8	0
0.02	4	0	0	1	-1	0	1	0.8	0
0.02	4	0	0	1	-1	0	1	-0.8	0
0.02	4	0	0	1	0.8	0	1	1	0
0.02	4	0	0	1	0.8	0	1	-1	0
0.02	4	0	0	1	-0.8	0	1	1	0
0.02	4	0	0	1	-0.8	0	1	-1	0
0.02	4	0	0	1	1	0	1	1	0
0.02	4	0	0	1	1	0	1	-1	0
0.02	4	0	0	1	-1	0	1	1	0
0.02	4	0	0	1	-1	0	1	-1	0
0.02	4	0	0	1	0.6	0	1	1	0
0.02	4	0	0	1	0.6	0	1	-1	0
0.02	4	0	0	1	-0.6	0	1	1	0
0.02	4	0	0	1	-0.6	0	1	-1	0
0.02	4	0	0	1	1	0	1	1	0
0.02	4	0	0	1	1	0	1	-1	0
0.02	4	0	0	1	-1	0	1	1	0
0.02	4	0	0	1	-1	0	1	-1	0
0.02	4	0	0	1	1	0	1	0.6	0
0.02	4	0	0	1	1	0	1	-0.6	0
0.02	4	0	0	1	-1	0	1	0.6	0
0.02	4	0	0	1	-1	0	1	-0.6	0
0.02	4	0	0.1	1	1	0	1	1	0
0.02	4	0	0.1	1	-1	0	1	1	0
0.02	4	0	0.1	1	1	0	1	1	0
0.02	4	0	0.1	1	-1	0	1	1	0
0.02	4	0	0.1	1	0.8	0	1	1	0
0.02	4	0	0.1	1	-0.8	0	1	1	0
0.02	4	0	0.1	1	1	0	1	1	0
0.02	4	0	0.1	1	-1	0	1	1	0
0.02	4	0	0.1	1	1	0	1	1	0
0.02	4	0	0.1	1	-1	0	1	1	0
0.02	4	0	0.1	1	0.8	0	1	1	0
0.02	4	0	0.1	1	-0.8	0	1	1	0
0.02	4	0	0.2	1	1	0	1	1	0
0.02	4	0	0.2	1	-1	0	1	1	0
0.02	4	0	0.2	1	1	0	1	1	0
0.02	4	0	0.2	1	-1	0	1	1	0
0.02	4	0	0.2	1	1	0	1	1	0
0.02	4	0	0.2	1	-1	0	1	1	0
0.02	4	0	0.2	1	1	0	1	1	0
0.02	4	0	0.2	1	-1	0	1	1	0
0.02	4	0	0.2	1	1	0	1	1	0
0.02	4	0	0.2	1	-1	0	1	1	0
0.02	4	0	0.2	1	1	0	1	1	0
0.02	4	0	0.2	1	-1	0	1	1	0
0.02	4	0	0.3	1	0.8	0	1	1	0
0.02	4	0	0.3	1	-0.8	0	1	1	0
0.02	4	0	0.3	1	1	0	1	1	0
0.02	4	0	0.3	1	-1	0	1	1	0
0.02	4	0	0.3	1	1	0	1	1	0
0.02	4	0	0.3	1	-1	0	1	1	0
0.02	4	0	0.3	1	1	0	1	1	0
0.02	4	0	0.3	1	-1	0	1	1	0
0.02	4	0	0.3	1	1	0	1	1	0
0.02	4	0	0.3	1	-1	0	1	1	0
0.02	4	0	0.3	1	0.8	0	1	1	0
0.02	4	0	0.3	1	-0.8	0	1	1	0
0.02	4	0.1	0	1	0.8	0	1	1	0
0.02	4	0.1	0	1	0.8	0	1	-1	0
0.02	4	0.1	0	1	1	0	1	0.8	0
0.02	4	0.1	0	1	1	0	1	-0.8	0
0.02	4	0.1	0	1	1	0	1	1	0
0.02	4	0.1	0	1	1	0	1	-1	0
0.02	4	0.1	0	1	1	0	1	1	0
0.02	4	0.1	0	1	1	0	1	-1	0
0.02	4	0.1	0	1	1	0	1	0.4	0
0.02	4	0.1	0	1	1	0	1	-0.4	0
0.02	4	0.1	0	1	0.8	0	1	1	0
0.02	4	0.1	0	1	0.8	0	1	-1	0
0.02	4	0.1	0	1	1	0	1	0.8	0
0.02	4	0.1	0	1	1	0	1	-0.8	0
0.02	4	0.1	0.1	1	1	0	1	1	0
0.02	4	0.1	0.1	1	1	0	1	1	0
0.02	4	0.1	0.1	1	1	0	1	1	0
0.02	4	0.1	0.1	1	1	0	1	1	0
0.02	4	0.1	0.1	1	1	0	1	1	0
0.02	4	0.1	0.1	1	1	0	1	1	0
0.02	4	0.1	0.2	1	1	0	1	1	0
0.02	4	0.1	0.2	1	1	0	1	1	0
0.02	4	0.1	0.2	1	1	0	1	1	0
0.02	4	0.1	0.2	1	0.8	0	1	1	0
0.02	4	0.1	0.2	1	0.8	0	1	1	0
0.02	4	0.1	0.2	1	0.8	0	1	1	0
0.02	4	0.1	0.3	1	1	0	1	1	0
0.02	4	0.1	0.3	1	1	0	1	1	0
0.02	4	0.1	0.3	1	1	0	1	1	0
0.02	4	0.1	0.3	1	1	0	1	1	0
0.02	4	0.1	0.3	1	1	0	1	1	0
0.02	4	0.1	0.3	1	1	0	1	1	0
0.02	4	0.2	0	1	0.8	0	1	1	0
0.02	4	0.2	0	1	0.8	0	1	-1	0
0.02	4	0.2	0	1	1	0	1	1	0
0.02	4	0.2	0	1	1	0	1	-1	0
0.02	4	0.2	0	1	1	0	1	1	0
0.02	4	0.2	0	1	1	0	1	-1	0
0.02	4	0.2	0	1	1	0	1	1	0
0.02	4	0.2	0	1	1	0	1	-1	0
0.02	4	0.2	0	1	1	0	1	1	0
0.02	4	0.2	0	1	1	0	1	-1	0
0.02	4	0.2	0	1	1	0	1	1	0
0.02	4	0.2	0	1	1	0	1	-1	0
0.02	4	0.2	0.1	1	1	0	1	1	0
0.02	4	0.2	0.1	1	1	0	1	1	0
0.02	4	0.2	0.1	1	1	0	1	0.8	0
0.02	4	0.2	0.1	1	0.8	0	1	1	0
0.02	4	0.2	0.1	1	1	0	1	1	0
0.02	4	0.2	0.1	1	1	0	1	1	0
0.02	4	0.2	0.1	1	1	0	1	0.8	0
0.02	4	0.2	0.2	1	1	0	1	1	0
0.02	4	0.2	0.2	1	0.6	0	1	1	0
0.02	4	0.2	0.2	1	1	0	1	1	0
0.02	4	0.2	0.2	1	1	0	1	0.8	0
0.02	4	0.2	0.2	1	1	0	1	1	0
0.02	4	0.2	0.3	1	1	0	1	0.8	0
0.02	4	0.2	0.3	1	1	0	1	0.8	0
0.02	4	0.2	0.3	1	1	0	1	1	0
0.02	4	0.2	0.3	1	1	0	1	0.8	0
0.02	4	0.2	0.3	1	1	0	1	0.8	0
0.02	4	0.3	0	1	1	0	1	0	0
0.02	4	0.3	0	1	1	0	1	0	0
0.02	4	0.3	0	1	1	0	1	0	0
0.02	4	0.3	0	1	1	0	1	0	0
0.02	4	0.3	0	1	1	0	1	0	0
0.02	4	0.3	0	1	1	0	1	0.2	0
0.02	4	0.3	0	1	1	0	1	-0.2	0
0.02	4	0.3	0.1	1	1	0	1	0	0
0.02	4	0.3	0.1	1	1	0	1	-0.2	0
0.02	4	0.3	0.1	1	1	0	1	0	0
0.02	4	0.3	0.1	1	1	0	1	0	0
0.02	4	0.3	0.1	1	1	0	1	-0.6	0
0.02	4	0.3	0.2	1	1	0	1	-0.6	0
0.02	4	0.3	0.2	1	1	0	1	-0.4	0
0.02	4	0.3	0.2	1	1	0	1	-0.8	0
0.02	4	0.3	0.2	1	1	0	1	0	0
0.02	4	0.3	0.2	1	1	0	1	-0.2	0
0.02	4	0.3	0.3	1	1	0	1	-1	0
0.02	4	0.3	0.3	1	1	0	1	-0.4	0
0.02	4	0.3	0.3	1	1	0	1	-0.6	0
0.02	4	0.3	0.3	1	1	0	1	-0.6	0
0.02	4	0.3	0.3	1	1	0	1	-0.4	0
0.02	4	0.3	0.3	1	1	0	1	-0.4	0

## Sheet: A_40
cb	r	ks	kw	os1	Ss1	Ss2	ow1	Sw1	Sw2
0.04	3.2	0	0	1	1	0	1	1	0
0.04	3.2	0	0	1	1	0	1	-1	0
0.04	3.2	0	0	1	-1	0	1	1	0
0.04	3.2	0	0	1	-1	0	1	-1	0
0.04	3.2	0	0	1	1	0	1	1	0
0.04	3.2	0	0	1	1	0	1	-1	0
0.04	3.2	0	0	1	-1	0	1	1	0
0.04	3.2	0	0	1	-1	0	1	-1	0
0.04	3.2	0	0	1	0.8	0	1	1	0
0.04	3.2	0	0	1	0.8	0	1	-1	0
0.04	3.2	0	0	1	-0.8	0	1	1	0
0.04	3.2	0	0	1	-0.8	0	1	-1	0
0.04	3.2	0	0	1	1	0	1	1	0
0.04	3.2	0	0	1	1	0	1	-1	0
0.04	3.2	0	0	1	-1	0	1	1	0
0.04	3.2	0	0	1	-1	0	1	-1	0
0.04	3.2	0	0	1	1	0	1	1	0
0.04	3.2	0	0	1	1	0	1	-1	0
0.04	3.2	0	0	1	-1	0	1	1	0
0.04	3.2	0	0	1	-1	0	1	-1	0
0.04	3.2	0	0	1	1	0	1	1	0
0.04	3.2	0	0	1	1	0	1	-1	0
0.04	3.2	0	0	1	-1	0	1	1	0
0.04	3.2	0	0	1	-1	0	1	-1	0
0.04	3.2	0	0.1	1	1	0	1	1	0
0.04	3.2	0	0.1	1	-1	0	1	1	0
0.04	3.2	0	0.1	1	1	0	1	1	0
0.04	3.2	0	0.1	1	-1	0	1	1	0
0.04	3.2	0	0.1	1	1	0	1	1	0
0.04	3.2	0	0.1	1	-1	0	1	1	0
0.04	3.2	0	0.1	1	0.8	0	1	1	0
0.04	3.2	0	0.1	1	-0.8	0	1	1	0
0.04	3.2	0	0.1	1	1	0	1	1	0
0.04	3.2	0	0.1	1	-1	0	1	1	0
0.04	3.2	0	0.1	1	1	0	1	1	0
0.04	3.2	0	0.1	1	-1	0	1	1	0
0.04	3.2	0	0.2	1	1	0	1	1	0
0.04	3.2	0	0.2	1	-1	0	1	1	0
0.04	3.2	0	0.2	1	1	0	1	1	0
0.04	3.2	0	0.2	1	-1	0	1	1	0
0.04	3.2	0	0.2	1	1	0	1	1	0
0.04	3.2	0	0.2	1	-1	0	1	1	0
0.04	3.2	0	0.2	1	0.8	0	1	1	0
0.04	3.2	0	0.2	1	-0.8	0	1	1	0
0.04	3.2	0	0.2	1	1	0	1	1	0
0.04	3.2	0	0.2	1	-1	0	1	1	0
0.04	3.2	0	0.2	1	1	0	1	1	0
0.04	3.2	0	0.2	1	-1	0	1	1	0
0.04	3.2	0	0.3	1	0.8	0	1	1	0
0.04	3.2	0	0.3	1	-0.8	0	1	1	0
0.04	3.2	0	0.3	1	1	0	1	1	0
0.04	3.2	0	0.3	1	-1	0	1	1	0
0.04	3.2	0	0.3	1	1	0	1	1	0
0.04	3.2	0	0.3	1	-1	0	1	1	0
0.04	3.2	0	0.3	1	1	0	1	1	0
0.04	3.2	0	0.3	1	-1	0	1	1	0
0.04	3.2	0	0.3	1	1	0	1	1	0
0.04	3.2	0	0.3	1	-1	0	1	1	0
0.04	3.2	0	0.3	1	1	0	1	1	0
0.04	3.2	0	0.3	1	-1	0	1	1	0
0.04	3.2	0.1	0	1	1	0	1	1	0
0.04	3.2	0.1	0	1	1	0	1	-1	0
0.04	3.2	0.1	0	1	1	0	1	0.8	0
0.04	3.2	0.1	0	1	1	0	1	-0.8	0
0.04	3.2	0.1	0	1	1	0	1	1	0
0.04	3.2	0.1	0	1	1	0	1	-1	0
0.04	3.2	0.1	0	1	1	0	1	1	0
0.04	3.2	0.1	0	1	1	0	1	-1	0
0.04	3.2	0.1	0	1	1	0	1	1	0
0.04	3.2	0.1	0	1	1	0	1	-1	0
0.04	3.2	0.1	0	1	1	0	1	1	0
0.04	3.2	0.1	0	1	1	0	1	-1	0
0.04	3.2	0.1	0.1	1	1	0	1	0.4	0
0.04	3.2	0.1	0.1	1	1	0	1	1	0
0.04	3.2	0.1	0.1	1	1	0	1	0.8	0
0.04	3.2	0.1	0.1	1	1	0	1	0.8	0
0.04	3.2	0.1	0.1	1	1	0	1	0.6	0
0.04	3.2	0.1	0.1	1	1	0	1	0.8	0
0.04	3.2	0.1	0.2	1	1	0	1	0.6	0
0.04	3.2	0.1	0.2	1	1	0	1	0.4	0
0.04	3.2	0.1	0.2	1	1	0	1	0.6	0
0.04	3.2	0.1	0.2	1	1	0	1	0.4	0
0.04	3.2	0.1	0.2	1	1	0	1	0.4	0
0.04	3.2	0.1	0.2	1	1	0	1	0.8	0
0.04	3.2	0.1	0.3	1	1	0	1	0.4	0
0.04	3.2	0.1	0.3	1	1	0	1	0.2	0
0.04	3.2	0.1	0.3	1	1	0	1	0.4	0
0.04	3.2	0.1	0.3	1	1	0	1	0.4	0
0.04	3.2	0.1	0.3	1	1	0	1	0.6	0
0.04	3.2	0.2	0	1	1	0	1	0	0
0.04	3.2	0.2	0	1	1	0	1	0	0
0.04	3.2	0.2	0	1	1	0	1	0	0
0.04	3.2	0.2	0	1	1	0	1	0.2	0
0.04	3.2	0.2	0	1	1	0	1	-0.2	0
0.04	3.2	0.2	0	1	1	0	1	0	0
0.04	3.2	0.2	0	1	1	0	1	0	0
0.04	3.2	0.2	0.1	1	1	0	1	0	0
0.04	3.2	0.2	0.1	1	1	0	1	0	0
0.04	3.2	0.2	0.1	1	1	0	1	0	0
0.04	3.2	0.2	0.1	1	1	0	1	0	0
0.04	3.2	0.2	0.1	1	1	0	1	-0.2	0
0.04	3.2	0.2	0.1	1	1	0	1	0	0
0.04	3.2	0.2	0.2	1	1	0	1	0	0
0.04	3.2	0.2	0.2	1	1	0	1	0	0
0.04	3.2	0.2	0.2	1	1	0	1	0	0
0.04	3.2	0.2	0.2	1	1	0	1	0	0
0.04	3.2	0.2	0.2	1	1	0	1	0	0
0.04	3.2	0.2	0.2	1	1	0	1	0	0
0.04	3.2	0.2	0.3	1	1	0	1	-1	0
0.04	3.2	0.2	0.3	1	1	0	1	0	0
0.04	3.2	0.2	0.3	1	1	0	1	-1	0
0.04	3.2	0.2	0.3	1	1	0	1	0	0
0.04	3.2	0.2	0.3	1	1	0	1	-0.8	0
0.04	3.2	0.3	0	1	1	0	1	0	0
0.04	3.2	0.3	0	1	0.8	0	1	0	0
0.04	3.2	0.3	0	1	0.6	0	1	0	0
0.04	3.2	0.3	0	1	1	0	1	0	0
0.04	3.2	0.3	0	1	0.8	0	1	0	0
0.04	3.2	0.3	0	1	0.6	0	1	0	0
0.04	3.2	0.3	0	1	1	0	1	0	0
0.04	3.2	0.3	0	1	0.8	0	1	0	0
0.04	3.2	0.3	0	1	0.6	0	1	0	0
0.04	3.2	0.3	0	1	1	0	1	0	0
0.04	3.2	0.3	0	1	0.8	0	1	0	0
0.04	3.2	0.3	0	1	0.6	0	1	0	0
0.04	3.2	0.3	0	1	1	0	1	0	0
0.04	3.2	0.3	0	1	0.8	0	1	0	0
0.04	3.2	0.3	0	1	0.6	0	1	0	0
0.04	3.2	0.3	0	1	1	0	1	0	0
0.04	3.2	0.3	0	1	0.8	0	1	0	0
0.04	3.2	0.3	0	1	0.6	0	1	0	0
0.04	3.2	0.3	0.1	1	1	0	1	0	0
0.04	3.2	0.3	0.1	1	0.8	0	1	0	0
0.04	3.2	0.3	0.1	1	0.6	0	1	0	0
0.04	3.2	0.3	0.1	1	1	0	1	0	0
0.04	3.2	0.3	0.1	1	0.8	0	1	0	0
0.04	3.2	0.3	0.1	1	0.6	0	1	0	0
0.04	3.2	0.3	0.1	1	1	0	1	0	0
0.04	3.2	0.3	0.1	1	0.8	0	1	0	0
0.04	3.2	0.3	0.1	1	0.6	0	1	0	0
0.04	3.2	0.3	0.1	1	1	0	1	0	0
0.04	3.2	0.3	0.1	1	0.8	0	1	0	0
0.04	3.2	0.3	0.1	1	0.6	0	1	0	0
0.04	3.2	0.3	0.1	1	1	0	1	0	0
0.04	3.2	0.3	0.1	1	0.8	0	1	0	0
0.04	3.2	0.3	0.1	1	0.6	0	1	0	0
0.04	3.2	0.3	0.1	1	1	0	1	0	0
0.04	3.2	0.3	0.1	1	0.8	0	1	0	0
0.04	3.2	0.3	0.1	1	0.6	0	1	0	0
0.04	3.2	0.3	0.2	1	1	0	1	0	0
0.04	3.2	0.3	0.2	1	0.8	0	1	0	0
0.04	3.2	0.3	0.2	1	0.6	0	1	0	0
0.04	3.2	0.3	0.2	1	1	0	1	0	0
0.04	3.2	0.3	0.2	1	0.8	0	1	0	0
0.04	3.2	0.3	0.2	1	0.6	0	1	0	0
0.04	3.2	0.3	0.2	1	1	0	1	0	0
0.04	3.2	0.3	0.2	1	0.8	0	1	0	0
0.04	3.2	0.3	0.2	1	0.6	0	1	0	0
0.04	3.2	0.3	0.2	1	1	0	1	0	0
0.04	3.2	0.3	0.2	1	0.8	0	1	0	0
0.04	3.2	0.3	0.2	1	0.6	0	1	0	0
0.04	3.2	0.3	0.2	1	1	0	1	0	0
0.04	3.2	0.3	0.2	1	0.8	0	1	0	0
0.04	3.2	0.3	0.2	1	0.6	0	1	0	0
0.04	3.2	0.3	0.2	1	1	0	1	0	0
0.04	3.2	0.3	0.2	1	0.8	0	1	0	0
0.04	3.2	0.3	0.2	1	0.6	0	1	0	0
0.04	3.2	0.3	0.3	1	1	0	1	0	0
0.04	3.2	0.3	0.3	1	0.8	0	1	0	0
0.04	3.2	0.3	0.3	1	0.6	0	1	0	0
0.04	3.2	0.3	0.3	1	1	0	1	0	0
0.04	3.2	0.3	0.3	1	0.8	0	1	0	0
0.04	3.2	0.3	0.3	1	0.6	0	1	0	0
0.04	3.2	0.3	0.3	1	1	0	1	0	0
0.04	3.2	0.3	0.3	1	0.8	0	1	0	0
0.04	3.2	0.3	0.3	1	0.6	0	1	0	0
0.04	3.2	0.3	0.3	1	1	0	1	0	0
0.04	3.2	0.3	0.3	1	0.8	0	1	0	0
0.04	3.2	0.3	0.3	1	0.6	0	1	0	0
0.04	3.2	0.3	0.3	1	1	0	1	0	0
0.04	3.2	0.3	0.3	1	0.8	0	1	0	0
0.04	3.2	0.3	0.3	1	0.6	0	1	0	0
0.04	3.2	0.3	0.3	1	1	0	1	0	0
0.04	3.2	0.3	0.3	1	0.8	0	1	0	0
0.04	3.2	0.3	0.3	1	0.6	0	1	0	0
0.04	3.6	0	0	1	1	0	1	1	0
0.04	3.6	0	0	1	1	0	1	-1	0
0.04	3.6	0	0	1	-1	0	1	1	0
0.04	3.6	0	0	1	-1	0	1	-1	0
0.04	3.6	0	0	1	1	0	1	1	0
0.04	3.6	0	0	1	1	0	1	-1	0
0.04	3.6	0	0	1	-1	0	1	1	0
0.04	3.6	0	0	1	-1	0	1	-1	0
0.04	3.6	0	0	1	1	0	1	1	0
0.04	3.6	0	0	1	1	0	1	-1	0
0.04	3.6	0	0	1	-1	0	1	1	0
0.04	3.6	0	0	1	-1	0	1	-1	0
0.04	3.6	0	0	1	0.8	0	1	1	0
0.04	3.6	0	0	1	0.8	0	1	-1	0
0.04	3.6	0	0	1	-0.8	0	1	1	0
0.04	3.6	0	0	1	-0.8	0	1	-1	0
0.04	3.6	0	0	1	1	0	1	1	0
0.04	3.6	0	0	1	1	0	1	-1	0
0.04	3.6	0	0	1	-1	0	1	1	0
0.04	3.6	0	0	1	-1	0	1	-1	0
0.04	3.6	0	0	1	1	0	1	1	0
0.04	3.6	0	0	1	1	0	1	-1	0
0.04	3.6	0	0	1	-1	0	1	1	0
0.04	3.6	0	0	1	-1	0	1	-1	0
0.04	3.6	0	0.1	1	0.8	0	1	1	0
0.04	3.6	0	0.1	1	-0.8	0	1	1	0
0.04	3.6	0	0.1	1	1	0	1	1	0
0.04	3.6	0	0.1	1	-1	0	1	1	0
0.04	3.6	0	0.1	1	1	0	1	1	0
0.04	3.6	0	0.1	1	-1	0	1	1	0
0.04	3.6	0	0.1	1	1	0	1	1	0
0.04	3.6	0	0.1	1	-1	0	1	1	0
0.04	3.6	0	0.1	1	1	0	1	1	0
0.04	3.6	0	0.1	1	-1	0	1	1	0
0.04	3.6	0	0.1	1	1	0	1	1	0
0.04	3.6	0	0.1	1	-1	0	1	1	0
0.04	3.6	0	0.2	1	1	0	1	1	0
0.04	3.6	0	0.2	1	-1	0	1	1	0
0.04	3.6	0	0.2	1	1	0	1	1	0
0.04	3.6	0	0.2	1	-1	0	1	1	0
0.04	3.6	0	0.2	1	1	0	1	1	0
0.04	3.6	0	0.2	1	-1	0	1	1	0
0.04	3.6	0	0.2	1	1	0	1	1	0
0.04	3.6	0	0.2	1	-1	0	1	1	0
0.04	3.6	0	0.2	1	1	0	1	1	0
0.04	3.6	0	0.2	1	-1	0	1	1	0
0.04	3.6	0	0.2	1	1	0	1	1	0
0.04	3.6	0	0.2	1	-1	0	1	1	0
0.04	3.6	0	0.3	1	1	0	1	1	0
0.04	3.6	0	0.3	1	-1	0	1	1	0
0.04	3.6	0	0.3	1	1	0	1	1	0
0.04	3.6	0	0.3	1	-1	0	1	1	0
0.04	3.6	0	0.3	1	1	0	1	0.8	0
0.04	3.6	0	0.3	1	-1	0	1	0.8	0
0.04	3.6	0	0.3	1	1	0	1	1	0
0.04	3.6	0	0.3	1	-1	0	1	1	0
0.04	3.6	0	0.3	1	1	0	1	1	0
0.04	3.6	0	0.3	1	-1	0	1	1	0
0.04	3.6	0	0.3	1	1	0	1	1	0
0.04	3.6	0	0.3	1	-1	0	1	1	0
0.04	3.6	0.1	0	1	1	0	1	1	0
0.04	3.6	0.1	0	1	1	0	1	-1	0
0.04	3.6	0.1	0	1	1	0	1	1	0
0.04	3.6	0.1	0	1	1	0	1	-1	0
0.04	3.6	0.1	0	1	1	0	1	0.6	0
0.04	3.6	0.1	0	1	1	0	1	-0.6	0
0.04	3.6	0.1	0	1	1	0	1	1	0
0.04	3.6	0.1	0	1	1	0	1	-1	0
0.04	3.6	0.1	0	1	1	0	1	1	0
0.04	3.6	0.1	0	1	1	0	1	-1	0
0.04	3.6	0.1	0	1	1	0	1	1	0
0.04	3.6	0.1	0	1	1	0	1	-1	0
0.04	3.6	0.1	0.1	1	1	0	1	0.8	0
0.04	3.6	0.1	0.1	1	1	0	1	1	0
0.04	3.6	0.1	0.1	1	1	0	1	1	0
0.04	3.6	0.1	0.1	1	0.8	0	1	0.8	0
0.04	3.6	0.1	0.1	1	1	0	1	0.8	0
0.04	3.6	0.1	0.1	1	1	0	1	1	0
0.04	3.6	0.1	0.1	1	1	0	1	0.8	0
0.04	3.6	0.1	0.2	1	1	0	1	0.6	0
0.04	3.6	0.1	0.2	1	1	0	1	0.8	0
0.04	3.6	0.1	0.2	1	1	0	1	0.6	0
0.04	3.6	0.1	0.2	1	1	0	1	0.6	0
0.04	3.6	0.1	0.2	1	1	0	1	0.8	0
0.04	3.6	0.1	0.2	1	1	0	1	0.4	0
0.04	3.6	0.1	0.3	1	1	0	1	0.8	0
0.04	3.6	0.1	0.3	1	1	0	1	0.6	0
0.04	3.6	0.1	0.3	1	1	0	1	0.6	0
0.04	3.6	0.1	0.3	1	1	0	1	0.4	0
0.04	3.6	0.1	0.3	1	1	0	1	0.6	0
0.04	3.6	0.1	0.3	1	1	0	1	0.6	0
0.04	3.6	0.2	0	1	1	0	1	0	0
0.04	3.6	0.2	0	1	1	0	1	0	0
0.04	3.6	0.2	0	1	1	0	1	0.2	0
0.04	3.6	0.2	0	1	1	0	1	-0.2	0
0.04	3.6	0.2	0	1	1	0	1	0.4	0
0.04	3.6	0.2	0	1	1	0	1	-0.4	0
0.04	3.6	0.2	0	1	1	0	1	0	0
0.04	3.6	0.2	0	1	1	0	1	0	0
0.04	3.6	0.2	0.1	1	1	0	1	0.2	0
0.04	3.6	0.2	0.1	1	1	0	1	0	0
0.04	3.6	0.2	0.1	1	1	0	1	0	0
0.04	3.6	0.2	0.1	1	1	0	1	0	0
0.04	3.6	0.2	0.1	1	1	0	1	0	0
0.04	3.6	0.2	0.2	1	1	0	1	0	0
0.04	3.6	0.2	0.2	1	1	0	1	-0.2	0
0.04	3.6	0.2	0.2	0.022756	1	0.8	0.007075	0.2	-0.6
0.04	3.6	0.2	0.2	1	0.8	0	1	-1	0
0.04	3.6	0.2	0.2	1	1	0	1	-0.2	0
0.04	3.6	0.2	0.2	1	1	0	1	-0.6	0
0.04	3.6	0.2	0.3	1	1	0	1	-0.2	0
0.04	3.6	0.2	0.3	1	1	0	1	-0.6	0
0.04	3.6	0.2	0.3	1	1	0	1	-0.4	0
0.04	3.6	0.2	0.3	1	1	0	1	-0.8	0
0.04	3.6	0.2	0.3	1	1	0	1	-0.2	0
0.04	3.6	0.3	0	1	1	0	1	0	0
0.04	3.6	0.3	0	1	0.8	0	1	0	0
0.04	3.6	0.3	0	1	1	0	1	0	0
0.04	3.6	0.3	0	1	0.8	0	1	0	0
0.04	3.6	0.3	0	1	0.6	0	1	0	0
0.04	3.6	0.3	0	1	1	0	1	0	0
0.04	3.6	0.3	0	1	0.8	0	1	0	0
0.04	3.6	0.3	0	1	1	0	1	0	0
0.04	3.6	0.3	0	1	0.8	0	1	0	0
0.04	3.6	0.3	0	1	0.6	0	1	0	0
0.04	3.6	0.3	0	1	1	0	1	0	0
0.04	3.6	0.3	0	1	0.8	0	1	0	0
0.04	3.6	0.3	0	1	1	0	1	0	0
0.04	3.6	0.3	0	1	0.8	0	1	0	0
0.04	3.6	0.3	0	1	0.6	0	1	0	0
0.04	3.6	0.3	0.1	1	1	0	1	0	0
0.04	3.6	0.3	0.1	1	0.8	0	1	0	0
0.04	3.6	0.3	0.1	1	0.6	0	1	0	0
0.04	3.6	0.3	0.1	1	1	0	1	0	0
0.04	3.6	0.3	0.1	1	0.8	0	1	0	0
0.04	3.6	0.3	0.1	1	0.6	0	1	0	0
0.04	3.6	0.3	0.1	1	1	0	1	0	0
0.04	3.6	0.3	0.1	1	0.8	0	1	0	0
0.04	3.6	0.3	0.1	1	0.6	0	1	0	0
0.04	3.6	0.3	0.1	1	1	0	1	0	0
0.04	3.6	0.3	0.1	1	0.8	0	1	0	0
0.04	3.6	0.3	0.1	1	1	0	1	0	0
0.04	3.6	0.3	0.1	1	0.8	0	1	0	0
0.04	3.6	0.3	0.1	1	1	0	1	0	0
0.04	3.6	0.3	0.1	1	0.8	0	1	0	0
0.04	3.6	0.3	0.1	1	0.6	0	1	0	0
0.04	3.6	0.3	0.2	1	1	0	1	0	0
0.04	3.6	0.3	0.2	1	0.8	0	1	0	0
0.04	3.6	0.3	0.2	1	1	0	1	0	0
0.04	3.6	0.3	0.2	1	0.8	0	1	0	0
0.04	3.6	0.3	0.2	1	0.6	0	1	0	0
0.04	3.6	0.3	0.2	1	1	0	1	0	0
0.04	3.6	0.3	0.2	1	0.8	0	1	0	0
0.04	3.6	0.3	0.2	1	0.6	0	1	0	0
0.04	3.6	0.3	0.2	1	1	0	1	0	0
0.04	3.6	0.3	0.2	1	0.8	0	1	0	0
0.04	3.6	0.3	0.2	1	0.6	0	1	0	0
0.04	3.6	0.3	0.2	1	1	0	1	0	0
0.04	3.6	0.3	0.2	1	0.8	0	1	0	0
0.04	3.6	0.3	0.2	1	0.6	0	1	0	0
0.04	3.6	0.3	0.2	1	1	0	1	0	0
0.04	3.6	0.3	0.2	1	0.8	0	1	0	0
0.04	3.6	0.3	0.2	1	0.6	0	1	0	0
0.04	3.6	0.3	0.3	1	1	0	1	0	0
0.04	3.6	0.3	0.3	1	0.8	0	1	0	0
0.04	3.6	0.3	0.3	1	1	0	1	0	0
0.04	3.6	0.3	0.3	1	0.8	0	1	0	0
0.04	3.6	0.3	0.3	1	1	0	1	0	0
0.04	3.6	0.3	0.3	1	0.8	0	1	0	0
0.04	3.6	0.3	0.3	1	0.6	0	1	0	0
0.04	3.6	0.3	0.3	1	1	0	1	0	0
0.04	3.6	0.3	0.3	1	0.8	0	1	0	0
0.04	3.6	0.3	0.3	1	1	0	1	0	0
0.04	3.6	0.3	0.3	1	0.8	0	1	0	0
0.04	3.6	0.3	0.3	1	1	0	1	0	0
0.04	3.6	0.3	0.3	1	0.8	0	1	0	0
0.04	3.6	0.3	0.3	1	0.6	0	1	0	0
0.04	4	0	0	1	1	0	1	1	0
0.04	4	0	0	1	1	0	1	-1	0
0.04	4	0	0	1	-1	0	1	1	0
0.04	4	0	0	1	-1	0	1	-1	0
0.04	4	0	0	1	1	0	1	1	0
0.04	4	0	0	1	1	0	1	-1	0
0.04	4	0	0	1	-1	0	1	1	0
0.04	4	0	0	1	-1	0	1	-1	0
0.04	4	0	0	1	1	0	1	1	0
0.04	4	0	0	1	1	0	1	-1	0
0.04	4	0	0	1	-1	0	1	1	0
0.04	4	0	0	1	-1	0	1	-1	0
0.04	4	0	0	1	1	0	1	1	0
0.04	4	0	0	1	1	0	1	-1	0
0.04	4	0	0	1	-1	0	1	1	0
0.04	4	0	0	1	-1	0	1	-1	0
0.04	4	0	0	1	1	0	1	1	0
0.04	4	0	0	1	1	0	1	-1	0
0.04	4	0	0	1	-1	0	1	1	0
0.04	4	0	0	1	-1	0	1	-1	0
0.04	4	0	0	1	1	0	1	1	0
0.04	4	0	0	1	1	0	1	-1	0
0.04	4	0	0	1	-1	0	1	1	0
0.04	4	0	0	1	-1	0	1	-1	0
0.04	4	0	0.1	1	1	0	1	1	0
0.04	4	0	0.1	1	-1	0	1	1	0
0.04	4	0	0.1	1	1	0	1	1	0
0.04	4	0	0.1	1	-1	0	1	1	0
0.04	4	0	0.1	1	1	0	1	1	0
0.04	4	0	0.1	1	-1	0	1	1	0
0.04	4	0	0.1	1	1	0	1	1	0
0.04	4	0	0.1	1	-1	0	1	1	0
0.04	4	0	0.1	1	1	0	1	1	0
0.04	4	0	0.1	1	-1	0	1	1	0
0.04	4	0	0.1	1	1	0	1	1	0
0.04	4	0	0.1	1	-1	0	1	1	0
0.04	4	0	0.2	1	1	0	1	1	0
0.04	4	0	0.2	1	-1	0	1	1	0
0.04	4	0	0.2	1	1	0	1	1	0
0.04	4	0	0.2	1	-1	0	1	1	0
0.04	4	0	0.2	1	0.8	0	1	1	0
0.04	4	0	0.2	1	-0.8	0	1	1	0
0.04	4	0	0.2	1	1	0	1	1	0
0.04	4	0	0.2	1	-1	0	1	1	0
0.04	4	0	0.2	1	1	0	1	1	0
0.04	4	0	0.2	1	-1	0	1	1	0
0.04	4	0	0.2	1	1	0	1	1	0
0.04	4	0	0.2	1	-1	0	1	1	0
0.04	4	0	0.3	1	1	0	1	1	0
0.04	4	0	0.3	1	-1	0	1	1	0
0.04	4	0	0.3	1	1	0	1	1	0
0.04	4	0	0.3	1	-1	0	1	1	0
0.04	4	0	0.3	1	1	0	1	1	0
0.04	4	0	0.3	1	-1	0	1	1	0
0.04	4	0	0.3	1	1	0	1	1	0
0.04	4	0	0.3	1	-1	0	1	1	0
0.04	4	0	0.3	1	0.8	0	1	1	0
0.04	4	0	0.3	1	-0.8	0	1	1	0
0.04	4	0	0.3	1	1	0	1	1	0
0.04	4	0	0.3	1	-1	0	1	1	0
0.04	4	0.1	0	1	1	0	1	1	0
0.04	4	0.1	0	1	1	0	1	-1	0
0.04	4	0.1	0	1	1	0	1	1	0
0.04	4	0.1	0	1	1	0	1	-1	0
0.04	4	0.1	0	1	1	0	1	1	0
0.04	4	0.1	0	1	1	0	1	-1	0
0.04	4	0.1	0	1	1	0	1	1	0
0.04	4	0.1	0	1	1	0	1	-1	0
0.04	4	0.1	0	1	1	0	1	1	0
0.04	4	0.1	0	1	1	0	1	-1	0
0.04	4	0.1	0	1	1	0	1	1	0
0.04	4	0.1	0	1	1	0	1	-1	0
0.04	4	0.1	0.1	1	1	0	1	1	0
0.04	4	0.1	0.1	1	1	0	1	1	0
0.04	4	0.1	0.1	1	1	0	1	0.8	0
0.04	4	0.1	0.1	1	1	0	1	1	0
0.04	4	0.1	0.1	1	1	0	1	1	0
0.04	4	0.1	0.1	1	1	0	1	1	0
0.04	4	0.1	0.2	1	1	0	1	0.8	0
0.04	4	0.1	0.2	1	1	0	1	0.8	0
0.04	4	0.1	0.2	1	1	0	1	0.8	0
0.04	4	0.1	0.2	1	1	0	1	0.8	0
0.04	4	0.1	0.2	1	0.8	0	1	1	0
0.04	4	0.1	0.2	1	1	0	1	1	0
0.04	4	0.1	0.3	1	1	0	1	0.6	0
0.04	4	0.1	0.3	1	1	0	1	0.8	0
0.04	4	0.1	0.3	1	1	0	1	0.6	0
0.04	4	0.1	0.3	1	1	0	1	0.6	0
0.04	4	0.1	0.3	1	1	0	1	0.8	0
0.04	4	0.2	0	1	1	0	1	0.2	0
0.04	4	0.2	0	1	1	0	1	-0.2	0
0.04	4	0.2	0	1	1	0	1	0	0
0.04	4	0.2	0	1	1	0	1	0.2	0
0.04	4	0.2	0	1	1	0	1	-0.2	0
0.04	4	0.2	0	1	1	0	1	0.4	0
0.04	4	0.2	0	1	1	0	1	-0.4	0
0.04	4	0.2	0	1	1	0	1	0.2	0
0.04	4	0.2	0	1	1	0	1	-0.2	0
0.04	4	0.2	0.1	1	1	0	1	-0.6	0
0.04	4	0.2	0.1	1	1	0	1	0	0
0.04	4	0.2	0.1	1	1	0	1	0	0
0.04	4	0.2	0.1	1	1	0	1	-0.4	0
0.04	4	0.2	0.1	1	1	0	1	-0.6	0
0.04	4	0.2	0.1	1	1	0	1	-0.8	0
0.04	4	0.2	0.2	1	1	0	1	-0.8	0
0.04	4	0.2	0.2	1	1	0	1	-0.6	0
0.04	4	0.2	0.2	1	0.8	0	1	-0.8	0
0.04	4	0.2	0.2	1	1	0	1	-0.2	0
0.04	4	0.2	0.2	1	1	0	1	-1	0
0.04	4	0.2	0.2	1	1	0	1	-0.4	0
0.04	4	0.2	0.2	1	1	0	1	-0.4	0
0.04	4	0.2	0.3	1	1	0	1	-1	0
0.04	4	0.2	0.3	1	1	0	1	-0.6	0
0.04	4	0.2	0.3	1	1	0	1	-1	0
0.04	4	0.2	0.3	1	1	0	1	-0.2	0
0.04	4	0.2	0.3	1	1	0	1	-0.6	0
0.04	4	0.2	0.3	1	1	0	1	-0.6	0
0.04	4	0.3	0	1	1	0	1	0	0
0.04	4	0.3	0	1	0.8	0	1	0	0
0.04	4	0.3	0	1	1	0	1	0	0
0.04	4	0.3	0	1	0.8	0	1	0	0
0.04	4	0.3	0	1	0.6	0	1	0	0
0.04	4	0.3	0	1	1	0	1	0	0
0.04	4	0.3	0	1	0.8	0	1	0	0
0.04	4	0.3	0	1	1	0	1	0	0
0.04	4	0.3	0	1	0.8	0	1	0	0
0.04	4	0.3	0	1	1	0	1	0	0
0.04	4	0.3	0	1	0.8	0	1	0	0
0.04	4	0.3	0	1	0.6	0	1	0	0
0.04	4	0.3	0	1	1	0	1	0	0
0.04	4	0.3	0	1	0.8	0	1	0	0
0.04	4	0.3	0.1	1	1	0	1	0	0
0.04	4	0.3	0.1	1	0.8	0	1	0	0
0.04	4	0.3	0.1	1	1	0	1	0	0
0.04	4	0.3	0.1	1	0.8	0	1	0	0
0.04	4	0.3	0.1	1	1	0	1	0	0
0.04	4	0.3	0.1	1	0.8	0	1	0	0
0.04	4	0.3	0.1	1	1	0	1	0	0
0.04	4	0.3	0.1	1	0.8	0	1	0	0
0.04	4	0.3	0.1	1	0.6	0	1	0	0
0.04	4	0.3	0.1	1	1	0	1	0	0
0.04	4	0.3	0.1	1	0.8	0	1	0	0
0.04	4	0.3	0.1	1	0.6	0	1	0	0
0.04	4	0.3	0.1	1	1	0	1	0	0
0.04	4	0.3	0.1	1	0.8	0	1	0	0
0.04	4	0.3	0.1	1	0.6	0	1	0	0
0.04	4	0.3	0.2	1	1	0	1	0	0
0.04	4	0.3	0.2	1	0.8	0	1	0	0
0.04	4	0.3	0.2	1	1	0	1	0	0
0.04	4	0.3	0.2	1	0.8	0	1	0	0
0.04	4	0.3	0.2	1	0.6	0	1	0	0
0.04	4	0.3	0.2	1	1	0	1	0	0
0.04	4	0.3	0.2	1	0.8	0	1	0	0
0.04	4	0.3	0.2	1	1	0	1	0	0
0.04	4	0.3	0.2	1	0.8	0	1	0	0
0.04	4	0.3	0.2	1	1	0	1	0	0
0.04	4	0.3	0.2	1	0.8	0	1	0	0
0.04	4	0.3	0.2	1	1	0	1	0	0
0.04	4	0.3	0.2	1	0.8	0	1	0	0
0.04	4	0.3	0.2	1	0.6	0	1	0	0
0.04	4	0.3	0.3	1	1	0	1	0	0
0.04	4	0.3	0.3	1	0.8	0	1	0	0
0.04	4	0.3	0.3	1	1	0	1	0	0
0.04	4	0.3	0.3	1	0.8	0	1	0	0
0.04	4	0.3	0.3	1	1	0	1	0	0
0.04	4	0.3	0.3	1	0.8	0	1	0	0
0.04	4	0.3	0.3	1	1	0	1	0	0
0.04	4	0.3	0.3	1	0.8	0	1	0	0
0.04	4	0.3	0.3	1	0.6	0	1	0	0
0.04	4	0.3	0.3	1	1	0	1	0	0
0.04	4	0.3	0.3	1	0.8	0	1	0	0
0.04	4	0.3	0.3	1	1	0	1	0	0
0.04	4	0.3	0.3	1	0.8	0	1	0	0
