# Supplementary material for: Nash equilibrium of attack and defense behaviors between predators and prey
Source: PLoS Comput Biol. 2025 Nov 21;21(11):e1013730. doi: 10.1371/journal.pcbi.1013730 (PMC12671891; doi:10.1371/journal.pcbi.1013730)
Supplement: S10 Data — (CSV) [file pcbi.1013730.s037.csv]

cb	r	cm	ks	kw	os1	Ss1	Ss2	ow1	Sw1	Sw2	Ns	Nw	ns	nw	nsNs	nwNw	number.grass.eaten	E	ps	pw	Ps	Pw	Cs	Cw
0	3.2	0.15	0	0	1	0	0	1	0	0	134.084	162.318	0	0	0	0	508490.057	5.965	0.0428292942424504	0.0370379856503333	0.95717070575755	0.0370379856503333	0.15	0.15
0	3.2	0.15	0	0	1	0	0	1	0	0	135.172	163.18	0	0	0	0	507356.54	6.028	0.0430874745647384	0.0371968053956229	0.956912525435262	0.0371968053956229	0.15	0.15
0	3.2	0.15	0	0	1	0	0	1	0	0	136.226	157.131	0	0	0	0	509664.746	5.764	0.0411970333689498	0.0370463924518516	0.95880296663105	0.0370463924518516	0.15	0.15
0	3.2	0.15	0	0	1	0	0	1	0	0	133.728	161.812	0	0	0	0	509453.887	5.934	0.0428168057915143	0.0368770788608526	0.957183194208486	0.0368770788608526	0.15	0.15
0	3.2	0.15	0	0	1	0	0	1	0	0	136.768	155.812	0	0	0	0	507309.58	5.759	0.0408711981744954	0.0373588177557727	0.959128801825505	0.0373588177557727	0.15	0.15
0	3.2	0.15	0	0	1	0	0	1	0	0	136.031	156.349	0	0	0	0	509994.236	5.73	0.0410838280334321	0.0371521137681531	0.958916171966568	0.0371521137681531	0.15	0.15
0	3.2	0.15	0	0	1	0	0	1	0	0	135.211	159.124	0	0	0	0	508390.052	5.859	0.0421127810439503	0.0372984093815415	0.95788721895605	0.0372984093815415	0.15	0.15
0	3.2	0.15	0	0	1	0	0	1	0	0	133.136	163.255	0	0	0	0	509439.974	5.956	0.0436593286428249	0.0369250232966787	0.956340671357175	0.0369250232966787	0.15	0.15
0	3.2	0.15	0	0	1	0	0	1	0	0	133.751	158.446	0	0	0	0	506892.332	5.816	0.0423418462204858	0.0371413189387346	0.957658153779514	0.0371413189387346	0.15	0.15
0	3.2	0.15	0	0	1	0	0	1	0	0	137.995	155.767	0	0	0	0	507533.604	5.793	0.0408895565866401	0.0377434495428388	0.95911044341336	0.0377434495428388	0.15	0.15
0	3.2	0.15	0	0	1	0	0	1	0	0	133.997	161.992	0	0	0	0	509415.538	5.874	0.0424143136043578	0.0364694288195614	0.957585686395642	0.0364694288195614	0.15	0.15
0	3.2	0.15	0	0	1	0	0	1	0	0	128.558	164.316	0	0	0	0	508910.266	5.924	0.0442671905900993	0.0363926793971498	0.955732809409901	0.0363926793971498	0.15	0.15
0	3.2	0.15	0	0	1	0	0	1	0	0	134.029	158.763	0	0	0	0	507200.871	5.839	0.0420316679704941	0.0370712940169996	0.957968332029506	0.0370712940169996	0.15	0.15
0	3.2	0.15	0	0	1	0	0	1	0	0	134.178	155.237	0	0	0	0	508070.842	5.783	0.0419621097056812	0.0376115843094078	0.958037890294319	0.0376115843094078	0.15	0.15
0	3.2	0.15	0	0	1	0	0	1	0	0	132.428	164.005	0	0	0	0	508774.074	6.024	0.0435741876877165	0.0368618665632805	0.956425812312284	0.0368618665632805	0.15	0.15
0	3.2	0.15	0	0	1	0	0	1	0	0	132.813	160.476	0	0	0	0	508024.159	5.866	0.0425529452683762	0.0368352775050175	0.957447054731624	0.0368352775050175	0.15	0.15
0	3.2	0.15	0	0	1	0	0	1	0	0	138.223	153.649	0	0	0	0	509787.994	5.702	0.0403279062496476	0.0376557618151784	0.959672093750352	0.0376557618151784	0.15	0.15
0	3.2	0.15	0	0	1	0	0	1	0	0	136.8	156.368	0	0	0	0	509670.71	5.856	0.0414071445647378	0.0377871317963398	0.958592855435262	0.0377871317963398	0.15	0.15
0	3.2	0.15	0	0	1	0	0	1	0	0	136.078	162.221	0	0	0	0	509004.212	5.985	0.0423834645147359	0.0373200699799751	0.957616535485264	0.0373200699799751	0.15	0.15
0	3.2	0.15	0	0	1	0	0	1	0	0	137.139	154.782	0	0	0	0	509456.188	5.748	0.0407723671521007	0.0375403977880055	0.959227632847899	0.0375403977880055	0.15	0.15
0	3.2	0.15	0	0	1	0	0	1	0	0	135.973	152.239	0	0	0	0	506311.89	5.63	0.0408044695863126	0.0377577194661691	0.959195530413687	0.0377577194661691	0.15	0.15
0	3.2	0.15	0	0	1	0	0	1	0	0	135.859	160.742	0	0	0	0	508316.705	5.887	0.0419641019537185	0.0369287354253051	0.958035898046281	0.0369287354253051	0.15	0.15
0	3.2	0.15	0	0	1	0	0	1	0	0	138.911	157.984	0	0	0	0	508388.806	5.857	0.0407763173767825	0.0374147249683979	0.959223682623218	0.0374147249683979	0.15	0.15
0	3.2	0.15	0	0	1	0	0	1	0	0	137.536	155.579	0	0	0	0	509726.971	5.767	0.0407619210377944	0.0374235720361196	0.959238078962206	0.0374235720361196	0.15	0.15
0	3.2	0.15	0	0	1	0	0	1	0	0	138.716	153.409	0	0	0	0	508266.582	5.816	0.0409534223943853	0.0384427393179323	0.959046577605615	0.0384427393179323	0.15	0.15
0	3.2	0.15	0	0	1	0	0	1	0	0	137.221	156.065	0	0	0	0	506856.054	5.825	0.0416596334425903	0.0381316352498517	0.95834036655741	0.0381316352498517	0.15	0.15
0	3.2	0.15	0	0	1	0	0	1	0	0	133.286	162.841	0	0	0	0	507323.653	5.974	0.0431043535321536	0.0371316920437257	0.956895646467846	0.0371316920437257	0.15	0.15
0	3.2	0.15	0	0	1	0	0	1	0	0	136.029	155.708	0	0	0	0	507049.893	5.808	0.0412402098680342	0.0375753981842269	0.958759790131966	0.0375753981842269	0.15	0.15
0	3.2	0.15	0	0	1	0	0	1	0	0	138.047	153.401	0	0	0	0	508967.283	5.728	0.0405191618495541	0.037799043582384	0.959480838150446	0.037799043582384	0.15	0.15
0	3.2	0.15	0	0	1	0	0	1	0	0	132.544	162.692	0	0	0	0	508424.468	5.819	0.0425906706769843	0.0360878313192532	0.957409329323016	0.0360878313192532	0.15	0.15
0	3.2	0.15	0	0	1	0	0	1	0	0	134.482	161.015	0	0	0	0	508309.231	5.932	0.0425434006579933	0.0372209234393724	0.957456599342007	0.0372209234393724	0.15	0.15
0	3.2	0.15	0	0	1	0	0	1	0	0	137.361	158.097	0	0	0	0	508595.842	5.787	0.0405868867142032	0.0368813436320025	0.959413113285797	0.0368813436320025	0.15	0.15
0	3.2	0.15	0	0	1	0	0	1	0	0	133.814	159.1	0	0	0	0	508010.608	5.821	0.0423657432817527	0.036959162005505	0.957634256718247	0.036959162005505	0.15	0.15
0	3.2	0.15	0	0	1	0	0	1	0	0	132.5	162.461	0	0	0	0	510186.851	5.879	0.0428223090248442	0.036499950760452	0.957177690975156	0.036499950760452	0.15	0.15
0	3.2	0.15	0	0	1	0	0	1	0	0	135.682	161.256	0	0	0	0	511355.273	5.938	0.0423684420954589	0.0371582931586984	0.957631557904541	0.0371582931586984	0.15	0.15
0	3.2	0.15	0	0	1	0	0	1	0	0	131.465	162.115	0	0	0	0	510761.801	5.93	0.0432627361435982	0.0368410338212075	0.956737263856402	0.0368410338212075	0.15	0.15
0	3.2	0.15	0	0	1	0	0	1	0	0	138.88	155.994	0	0	0	0	509392.225	5.838	0.0408278797338584	0.0378794056247941	0.959172120266142	0.0378794056247941	0.15	0.15
0	3.2	0.15	0	0	1	0	0	1	0	0	135.998	158.533	0	0	0	0	508136.522	5.831	0.0414073349536334	0.0369317572364146	0.958592665046367	0.0369317572364146	0.15	0.15
0	3.2	0.15	0	0	1	0	0	1	0	0	134.916	160.825	0	0	0	0	507092.13	5.898	0.0421804489015047	0.0369251797685502	0.957819551098495	0.0369251797685502	0.15	0.15
0	3.2	0.15	0	0	1	0	0	1	0	0	134.171	158.713	0	0	0	0	507753.242	5.863	0.0420099618425985	0.0372446923006278	0.957990038157401	0.0372446923006278	0.15	0.15
0	3.2	0.15	0	0	1	0	0	1	0	0	136.743	156.149	0	0	0	0	507725.364	5.8	0.0414850383935941	0.0376022486525989	0.958514961606406	0.0376022486525989	0.15	0.15
0	3.2	0.15	0	0	1	0	0	1	0	0	136.856	160.798	0	0	0	0	509241.456	5.926	0.0417375077698034	0.0371407385116782	0.958262492230197	0.0371407385116782	0.15	0.15
0	3.2	0.15	0	0	1	0	0	1	0	0	131.099	159.133	0	0	0	0	511819.26	5.829	0.0433651225453034	0.0370373487824728	0.956634877454697	0.0370373487824728	0.15	0.15
0	3.2	0.15	0	0	1	0	0	1	0	0	138.446	155.541	0	0	0	0	508832.46	5.783	0.040239788721502	0.0373771385304115	0.959760211278498	0.0373771385304115	0.15	0.15
0	3.2	0.15	0	0	1	0	0	1	0	0	137.37	158.176	0	0	0	0	509446.607	5.861	0.0414125600572101	0.0373413604540892	0.95858743994279	0.0373413604540892	0.15	0.15
0	3.2	0.15	0	0	1	0	0	1	0	0	135.116	161.449	0	0	0	0	507252.231	5.919	0.0421750626626477	0.0369625695048215	0.957824937337352	0.0369625695048215	0.15	0.15
0	3.2	0.15	0	0	1	0	0	1	0	0	135.55	160.666	0	0	0	0	508253.899	5.893	0.0418718945716779	0.0370021732604859	0.958128105428322	0.0370021732604859	0.15	0.15
0	3.2	0.15	0	0	1	0	0	1	0	0	134.543	161.688	0	0	0	0	507557.842	5.948	0.0426192820862681	0.0370261039515044	0.957380717913732	0.0370261039515044	0.15	0.15
0	3.2	0.15	0	0	1	0	0	1	0	0	136.097	158.246	0	0	0	0	509241.254	5.854	0.0416264692517793	0.0372709961725124	0.958373530748221	0.0372709961725124	0.15	0.15
0	3.2	0.15	0	0	1	0	0	1	0	0	139.167	154.327	0	0	0	0	508760.959	5.728	0.0399021373223249	0.0375474162810004	0.960097862677675	0.0375474162810004	0.15	0.15
0	3.2	0.15	0	0	1	0	0	1	0	0	134.28	159.014	0	0	0	0	508775.001	5.898	0.042356915563739	0.0375319159400598	0.957643084436261	0.0375319159400598	0.15	0.15
0	3.2	0.15	0	0	1	0	0	1	0	0	131.57	163.475	0	0	0	0	505983.967	5.952	0.0435197053274366	0.0366990515488094	0.956480294672563	0.0366990515488094	0.15	0.15
0	3.2	0.15	0	0	1	0	0	1	0	0	138.761	152.421	0	0	0	0	510419.455	5.673	0.0396956189043803	0.037588168471661	0.96030438109562	0.037588168471661	0.15	0.15
0	3.2	0.15	0	0	1	0	0	1	0	0	141.305	149.473	0	0	0	0	508900.252	5.595	0.0391730255677255	0.0380558870982364	0.960826974432274	0.0380558870982364	0.15	0.15
0	3.2	0.15	0	0	1	0	0	1	0	0	133.254	157.289	0	0	0	0	508122.86	5.764	0.0417080470519418	0.0369975751820785	0.958291952948058	0.0369975751820785	0.15	0.15
0	3.2	0.15	0	0	1	0	0	1	0	0	136.36	160.48	0	0	0	0	509307.153	5.838	0.0415090498201506	0.0366335093839872	0.958490950179849	0.0366335093839872	0.15	0.15
0	3.2	0.15	0	0	1	0	0	1	0	0	135.169	158.633	0	0	0	0	508786.76	5.807	0.0418529993987474	0.0371351201556325	0.958147000601253	0.0371351201556325	0.15	0.15
0	3.2	0.15	0	0	1	0	0	1	0	0	132.105	161.299	0	0	0	0	508589.613	5.983	0.0437740031095766	0.0374597301410788	0.956225996890423	0.0374597301410788	0.15	0.15
0	3.2	0.15	0	0	1	0	0	1	0	0	135.899	162.277	0	0	0	0	507788.924	5.907	0.0419800315186423	0.036743165626269	0.958019968481358	0.036743165626269	0.15	0.15
0	3.2	0.15	0	0	1	0	0	1	0	0	140.403	152.908	0	0	0	0	509321.522	5.666	0.0394520071428464	0.0376718012441736	0.960547992857154	0.0376718012441736	0.15	0.15
0	3.2	0.15	0	0.1	1	0	0	1	1	0	140.558	149.141	0	15.095	0	0.101195555936626	516399.667	5.744	0.0398457768785846	0.038866435821212	0.960154223121415	0.038866435821212	0.15	0.165179333390494
0	3.2	0.15	0	0.1	1	0	0	1	1	0	143.322	143.393	0	14.325	0	0.0998410946577805	515885.538	5.676	0.0383462671879021	0.0400421076133361	0.961653732812098	0.0400421076133361	0.15	0.164976164198667
0	3.2	0.15	0	0.1	1	0	0	1	1	0	139.345	152.378	0	15.186	0	0.0996701159545452	513134.849	5.94	0.0412448172575984	0.0393106996014283	0.958755182742402	0.0393106996014283	0.15	0.164950517393182
0	3.2	0.15	0	0.1	1	0	0	1	1	0	138.99	153.953	0	15.271	0	0.0992546815098653	515370.894	5.922	0.0410930411610402	0.0389035518318184	0.95890695883896	0.0389035518318184	0.15	0.16488820222648
0	3.2	0.15	0	0.1	1	0	0	1	1	0	139.301	144.132	0	14.486	0	0.10055476822526	515224.1	5.789	0.0403755970368099	0.0404920841265157	0.95962440296319	0.0404920841265157	0.15	0.165083215233789
0	3.2	0.15	0	0.1	1	0	0	1	1	0	136.457	152.838	0	15.124	0	0.0990263448714914	513617.563	5.867	0.0416608187818397	0.0387779724616433	0.95833918121816	0.0387779724616433	0.15	0.164853951730724
0	3.2	0.15	0	0.1	1	0	0	1	1	0	144.578	146.619	0	14.485	0	0.0989524640988147	514796.423	5.706	0.0388088848404007	0.0394881607602497	0.961191115159599	0.0394881607602497	0.15	0.164842869614822
0	3.2	0.15	0	0.1	1	0	0	1	1	0	138.207	150.057	0	14.899	0	0.0991885464028667	513925.035	5.803	0.0405688306166247	0.0389717774164116	0.959431169383375	0.0389717774164116	0.15	0.16487828196043
0	3.2	0.15	0	0.1	1	0	0	1	1	0	135.975	152.297	0	15.126	0	0.0993105897223658	517091.641	5.962	0.0424471254143713	0.039451269272087	0.957552874585629	0.039451269272087	0.15	0.164896588458355
0	3.2	0.15	0	0.1	1	0	0	1	1	0	142.83	143.791	0	14.314	0	0.0995388790663418	515864.945	5.614	0.038449109289264	0.0397316563684522	0.961550890710736	0.0397316563684522	0.15	0.164930831859951
0	3.2	0.15	0	0.1	1	0	0	1	1	0	140.017	152.55	0	15.229	0	0.0998571956699099	513753.172	5.973	0.0413494372762369	0.0393430014473003	0.958650562723763	0.0393430014473003	0.15	0.164978579350486
0	3.2	0.15	0	0.1	1	0	0	1	1	0	140.99	146.88	0	14.548	0	0.0992107154885409	514228.097	5.682	0.0389971061161766	0.0390934132408213	0.961002893883823	0.0390934132408213	0.15	0.164881607323281
0	3.2	0.15	0	0.1	1	0	0	1	1	0	141.472	149.07	0	14.87	0	0.0996711757845986	512688.534	5.883	0.0403186365465588	0.0397369077375105	0.959681363453441	0.0397369077375105	0.15	0.16495067636769
0	3.2	0.15	0	0.1	1	0	0	1	1	0	137.21	152.003	0	15.226	0	0.100124394148236	514602.704	5.851	0.041253791837619	0.0388960783610395	0.958746208162381	0.0388960783610395	0.15	0.165018659122235
0	3.2	0.15	0	0.1	1	0	0	1	1	0	138.664	144.436	0	14.305	0	0.0989941032424545	514150.794	5.688	0.0396965848389567	0.0397000165781744	0.960303415161043	0.0397000165781744	0.15	0.164849115486368
0	3.2	0.15	0	0.1	1	0	0	1	1	0	139.64	149.684	0	15.018	0	0.100299121722224	514797.971	5.78	0.04013185678619	0.0390050392386795	0.95986814321381	0.0390050392386795	0.15	0.165044868258334
0	3.2	0.15	0	0.1	1	0	0	1	1	0	139.482	146.694	0	14.755	0	0.100551979317645	514308.02	5.723	0.0396359225999443	0.0392842006180693	0.960364077400056	0.0392842006180693	0.15	0.165082796897647
0	3.2	0.15	0	0.1	1	0	0	1	1	0	136.223	149.614	0	14.775	0	0.0986044781626689	514010.727	5.825	0.0412981058085226	0.0391443865210101	0.958701894191477	0.0391443865210101	0.15	0.1647906717244
0	3.2	0.15	0	0.1	1	0	0	1	1	0	136.21	149.741	0	14.997	0	0.100177138537533	514033.122	5.8	0.0413813379387159	0.039185642390943	0.958618662061284	0.039185642390943	0.15	0.16502657078063
0	3.2	0.15	0	0.1	1	0	0	1	1	0	135.098	151.925	0	15.067	0	0.0994928970594777	513333.129	5.848	0.0420209339070903	0.0390167713780367	0.95797906609291	0.0390167713780367	0.15	0.164923934558922
0	3.2	0.15	0	0.1	1	0	0	1	0.6	0	135.817	155.603	0	15.493	0	0.0997542031898706	512326.136	5.88	0.0419691224063829	0.038272727299986	0.958030877593617	0.038272727299986	0.15	0.158977878287088
0	3.2	0.15	0	0.1	1	0	0	1	0.6	0	137.632	151.52	0	15.092	0	0.0994586587297691	513637.082	5.72	0.0405292613459415	0.038242944701999	0.959470738654059	0.038242944701999	0.15	0.158951279285679
0	3.2	0.15	0	0.1	1	0	0	1	0.6	0	136.752	150.026	0	14.99	0	0.100037689034276	512828.449	5.704	0.0402325253307657	0.0383278158365068	0.959767474669234	0.0383278158365068	0.15	0.159003392013085
0	3.2	0.15	0	0.1	1	0	0	1	0.6	0	136.513	154.879	0	15.643	0	0.100876456974524	511080.958	5.897	0.0417621658202166	0.0384573940944849	0.958237834179783	0.0384573940944849	0.15	0.159078881127707
0	3.2	0.15	0	0.1	1	0	0	1	0.6	0	137.925	153.66	0	15.423	0	0.100324279750539	512114.172	5.885	0.0412717551973616	0.0386022630584852	0.958728244802638	0.0386022630584852	0.15	0.159029185177548
0	3.2	0.15	0	0.1	1	0	0	1	0.6	0	139.342	157.067	0	15.718	0	0.0999854091168172	510528.247	6.004	0.0416430445415856	0.0384659546293901	0.958356955458414	0.0384659546293901	0.15	0.158998686820514
0	3.2	0.15	0	0.1	1	0	0	1	0.6	0	139.102	152.598	0	15.24	0	0.0997526676679406	512769.117	5.81	0.0408603429600978	0.0385398533491534	0.959139657039902	0.0385398533491534	0.15	0.158977740090115
0	3.2	0.15	0	0.1	1	0	0	1	0.6	0	135.59	153.979	0	15.339	0	0.0996707177851897	511573.455	5.864	0.0416848111223295	0.0383414924800269	0.95831518887767	0.0383414924800269	0.15	0.158970364600667
0	3.2	0.15	0	0.1	1	0	0	1	0.6	0	137.305	154.301	0	15.169	0	0.0983034042053389	512664.954	5.81	0.041042175588711	0.0379242502011826	0.958957824411289	0.0379242502011826	0.15	0.15884730637848
0	3.2	0.15	0	0.1	1	0	0	1	0.6	0	136.94	159.055	0	16.085	0	0.101207661600366	512491.832	5.909	0.0416628739823951	0.0375018525257361	0.958337126017605	0.0375018525257361	0.15	0.159108689544033
0	3.2	0.15	0	0.1	1	0	0	1	1	0	141.551	147.485	0	14.71	0	0.0996089921962689	515018.979	5.728	0.039579652139995	0.0394467548597434	0.960420347860005	0.0394467548597434	0.15	0.16494134882944
0	3.2	0.15	0	0.1	1	0	0	1	1	0	139.812	147.61	0	14.832	0	0.100413699387802	514816.644	5.76	0.0400296445100058	0.0394638115340179	0.959970355489994	0.0394638115340179	0.15	0.16506205490817
0	3.2	0.15	0	0.1	1	0	0	1	1	0	137.537	151.415	0	15.087	0	0.099750890048642	516470.383	5.89	0.0412444654634505	0.0391692578972436	0.95875553453655	0.0391692578972436	0.15	0.164962633507296
0	3.2	0.15	0	0.1	1	0	0	1	1	0	139.952	149.421	0	15.105	0	0.101131665249262	514802.031	5.784	0.0400427770678767	0.038938559753378	0.959957222932123	0.038938559753378	0.15	0.165169749787389
0	3.2	0.15	0	0.1	1	0	0	1	1	0	140.923	150.047	0	14.953	0	0.0998217315407299	514660.625	5.799	0.0400917522095725	0.0389729803246145	0.959908247790427	0.0389729803246145	0.15	0.164973259731109
0	3.2	0.15	0	0.1	1	0	0	1	1	0	138.554	150.849	0	15.024	0	0.0995895081307636	514109.894	5.774	0.0405552227304876	0.0386089776114373	0.959444777269512	0.0386089776114373	0.15	0.164938426219615
0	3.2	0.15	0	0.1	1	0	0	1	1	0	136.829	154.13	0	15.439	0	0.100106232428971	515367.354	5.897	0.0415759988149663	0.0384958340018769	0.958424001185034	0.0384958340018769	0.15	0.165015934864346
0	3.2	0.15	0	0.1	1	0	0	1	1	0	137.767	153.025	0	15.378	0	0.10050699566252	513938.575	5.972	0.0419175668810848	0.039387548430327	0.958082433118915	0.039387548430327	0.15	0.165076049349378
0	3.2	0.15	0	0.1	1	0	0	1	1	0	137.013	151.522	0	15.085	0	0.0995089701029841	514419.293	5.885	0.0420163628185837	0.0393156739756477	0.957983637181416	0.0393156739756477	0.15	0.164926345515448
0	3.2	0.15	0	0.1	1	0	0	1	1	0	142.115	147.942	0	14.832	0	0.100136388039264	514677.647	5.772	0.0392426558395286	0.0393299902304462	0.960757344160471	0.0393299902304462	0.15	0.16502045820589
0	3.2	0.15	0	0.1	1	0	0	1	0.8	0	134.355	152.488	0	15.43	0	0.101325929747781	513434.015	5.9	0.0424478732659805	0.0390239184600892	0.95755212673402	0.0390239184600892	0.15	0.162159111569734
0	3.2	0.15	0	0.1	1	0	0	1	0.8	0	137.568	146.641	0	14.913	0	0.101684246081463	515505.412	5.723	0.0401798635397067	0.0392694303443372	0.959820136460293	0.0392694303443372	0.15	0.162202109529776
0	3.2	0.15	0	0.1	1	0	0	1	0.8	0	136.708	151.457	0	14.908	0	0.0982805582470625	513646.469	5.841	0.0414460560891953	0.0389029912382568	0.958553943910805	0.0389029912382568	0.15	0.161793666989648
0	3.2	0.15	0	0.1	1	0	0	1	0.8	0	136.316	153.985	0	15.451	0	0.100298287288755	513896.461	5.841	0.0416369306051773	0.0382981550750129	0.958363069394823	0.0382981550750129	0.15	0.162035794474651
0	3.2	0.15	0	0.1	1	0	0	1	0.8	0	140.419	147.652	0	14.838	0	0.100474373094305	513900.701	5.711	0.0392983286684658	0.038966261675688	0.960701671331534	0.038966261675688	0.15	0.162056924771317
0	3.2	0.15	0	0.1	1	0	0	1	0.8	0	139.49	151.607	0	15.244	0	0.100685309706544	512431.198	5.853	0.0407093016261445	0.0389011342382311	0.959290698373855	0.0389011342382311	0.15	0.162082237164785
0	3.2	0.15	0	0.1	1	0	0	1	0.8	0	135.708	154.473	0	15.293	0	0.0990109734973416	514225.744	5.84	0.0417631453445892	0.0381076254032494	0.958236854655411	0.0381076254032494	0.15	0.161881316819681
0	3.2	0.15	0	0.1	1	0	0	1	0.8	0	136.603	150.317	0	14.816	0	0.0985464351291343	514368.668	5.708	0.0407011336435043	0.0383220305630116	0.959298866356496	0.0383220305630116	0.15	0.161825572215496
0	3.2	0.15	0	0.1	1	0	0	1	0.8	0	136.127	152.331	0	15.071	0	0.0989727850618864	511066.011	5.872	0.0417910617208564	0.0387755130084306	0.958208938279144	0.0387755130084306	0.15	0.161876734207426
0	3.2	0.15	0	0.1	1	0	0	1	0.8	0	135.546	154.83	0	15.51	0	0.100213075561045	515409.184	5.883	0.0417856815789128	0.0382979518091073	0.958214318421087	0.0382979518091073	0.15	0.162025569067325
0	3.2	0.15	0	0.1	1	0	0	1	1	0	140.758	152.695	0	15.221	0	0.0996373618384565	515889.915	5.936	0.0406981216662751	0.0391390097115613	0.959301878333725	0.0391390097115613	0.15	0.164945604275768
0	3.2	0.15	0	0.1	1	0	0	1	1	0	138.684	149.52	0	14.968	0	0.100209256398166	513489.11	5.816	0.0407382551619515	0.0391563851219443	0.959261744838048	0.0391563851219443	0.15	0.165031388459725
0	3.2	0.15	0	0.1	1	0	0	1	1	0	141.827	152.535	0	15.356	0	0.100851560125543	514969.024	5.908	0.0403354683474064	0.0391636213687064	0.959664531652594	0.0391636213687064	0.15	0.165127734018831
0	3.2	0.15	0	0.1	1	0	0	1	1	0	140.882	148.796	0	14.772	0	0.0994087735369168	516012.997	5.773	0.039834096649235	0.0392728013690013	0.960165903350765	0.0392728013690013	0.15	0.164911316030538
0	3.2	0.15	0	0.1	1	0	0	1	1	0	139.665	150.409	0	15.023	0	0.0998422106089756	514901.111	5.791	0.0402466169722706	0.0388695295906879	0.959753383027729	0.0388695295906879	0.15	0.164976331591346
0	3.2	0.15	0	0.1	1	0	0	1	1	0	139.664	150.918	0	15.087	0	0.0999367892287722	516481.179	5.857	0.0407002676090302	0.0392233111764084	0.95929973239097	0.0392233111764084	0.15	0.164990518384316
0	3.2	0.15	0	0.1	1	0	0	1	1	0	141.601	148.872	0	15.057	0	0.101022114301344	515541.173	5.804	0.0396218104398875	0.0393744242031081	0.960378189560112	0.0393744242031081	0.15	0.165153317145202
0	3.2	0.15	0	0.1	1	0	0	1	1	0	140.624	144.782	0	14.308	0	0.09863669351643	512178.046	5.73	0.0393388285459825	0.0398262044155091	0.960661171454017	0.0398262044155091	0.15	0.164795504027464
0	3.2	0.15	0	0.1	1	0	0	1	1	0	140.287	153.422	0	15.437	0	0.100626303925384	515572.195	5.906	0.0406115123179791	0.0387581716294762	0.959388487682021	0.0387581716294762	0.15	0.165093945588808
0	3.2	0.15	0	0.1	1	0	0	1	1	0	138.556	147.609	0	14.665	0	0.09931149482666	515366.604	5.822	0.0405916322921516	0.039602607879171	0.959408367707848	0.039602607879171	0.15	0.164896724223999
0	3.2	0.15	0	0.2	1	0	0	1	1	0	144.952	140.847	0	28.007	0	0.198753113818025	520895.319	5.807	0.0388635385124113	0.0416741719955571	0.961136461487589	0.0416741719955571	0.15	0.179812967072704
0	3.2	0.15	0	0.2	1	0	0	1	1	0	141.246	142.077	0	28.342	0	0.19952738103249	519394.942	5.76	0.0396587229777102	0.0409037470991049	0.96034127702229	0.0409037470991049	0.15	0.179929107154874
0	3.2	0.15	0	0.2	1	0	0	1	1	0	140.886	141.691	0	28.422	0	0.20065916748695	519262.275	5.761	0.039687848592966	0.0409049954460492	0.960312151407034	0.0409049954460492	0.15	0.180098875123043
0	3.2	0.15	0	0.2	1	0	0	1	1	0	137.617	141.19	0	28.374	0	0.201161976776291	522196.456	5.763	0.0408423269427267	0.0412857792964012	0.959157673057273	0.0412857792964012	0.15	0.180174296516444
0	3.2	0.15	0	0.2	1	0	0	1	1	0	137.492	147.041	0	29.156	0	0.198396643546112	521476.308	5.974	0.0419046134947151	0.0409178339254566	0.958095386505285	0.0409178339254566	0.15	0.179759496531917
0	3.2	0.15	0	0.2	1	0	0	1	1	0	140.362	139.909	0	28.51	0	0.203608523122172	519591.255	5.768	0.0399271060520198	0.0416411877588186	0.96007289394798	0.0416411877588186	0.15	0.180541278468326
0	3.2	0.15	0	0.2	1	0	0	1	1	0	142.375	138.848	0	27.947	0	0.201357715785693	521314.413	5.728	0.0391744341409937	0.041554754347582	0.960825565859006	0.041554754347582	0.15	0.180203657367854
0	3.2	0.15	0	0.2	1	0	0	1	1	0	143.248	137.539	0	27.664	0	0.200964255385629	520273.563	5.606	0.0385781132990139	0.0411993058369934	0.961421886700986	0.0411993058369934	0.15	0.180144638307844
0	3.2	0.15	0	0.2	1	0	0	1	1	0	142.368	141.486	0	28.364	0	0.20033809003361	520697.912	5.76	0.0392741676613134	0.041031225825706	0.960725832338687	0.041031225825706	0.15	0.180050713505042
0	3.2	0.15	0	0.2	1	0	0	1	1	0	141.109	142.447	0	28.903	0	0.202961552288569	518976.516	5.734	0.0394378330599218	0.0406445922027574	0.960562166940078	0.0406445922027574	0.15	0.180444232843285
0	3.2	0.15	0	0.2	1	0	0	1	1	0	144.715	142.384	0	28.371	0	0.199296614837463	521404.589	5.83	0.0389127681002202	0.0411483175542991	0.96108723189978	0.0411483175542991	0.15	0.179894492225619
0	3.2	0.15	0	0.2	1	0	0	1	1	0	140.675	143.248	0	28.48	0	0.198711117340171	521849.073	5.934	0.0407174861445954	0.0416720858494338	0.959282513855405	0.0416720858494338	0.15	0.179806667601026
0	3.2	0.15	0	0.2	1	0	0	1	1	0	148.182	138.022	0	27.699	0	0.200662391416787	520821.373	5.659	0.0372654684450785	0.0413930206931599	0.962734531554922	0.0413930206931599	0.15	0.180099358712518
0	3.2	0.15	0	0.2	1	0	0	1	1	0	141.802	140.523	0	28.191	0	0.20061431215689	519265.464	5.793	0.0395547011868872	0.0416291843551111	0.960445298813113	0.0416291843551111	0.15	0.180092146823533
0	3.2	0.15	0	0.2	1	0	0	1	1	0	142.729	139.762	0	27.933	0	0.199898922059334	518994.393	5.748	0.0390728884231172	0.041476487068561	0.960927111576883	0.041476487068561	0.15	0.1799848383089
0	3.2	0.15	0	0.2	1	0	0	1	1	0	138.749	145.626	0	29.24	0	0.200757787425633	521295.513	5.869	0.0409563615931472	0.0407023628445742	0.959043638406853	0.0407023628445742	0.15	0.180113668113845
0	3.2	0.15	0	0.2	1	0	0	1	1	0	141.499	142.537	0	28.293	0	0.198593296677762	521148.891	5.826	0.0398423326869073	0.0411473634855218	0.960157667313093	0.0411473634855218	0.15	0.179788994501664
0	3.2	0.15	0	0.2	1	0	0	1	1	0	141.151	144.106	0	28.752	0	0.199397241895136	521107.872	5.784	0.0397008256364465	0.040455048619525	0.960299174363553	0.040455048619525	0.15	0.17990958628427
0	3.2	0.15	0	0.2	1	0	0	1	1	0	140.741	143.065	0	28.422	0	0.198550713396499	521043.847	5.794	0.0402700026308614	0.0409947657688681	0.959729997369139	0.0409947657688681	0.15	0.179782607009475
0	3.2	0.15	0	0.2	1	0	0	1	1	0	139.605	144.23	0	28.896	0	0.200406481966493	521929.462	5.881	0.040736288126148	0.0411150331297628	0.959263711873852	0.0411150331297628	0.15	0.180060972294974
0	3.2	0.15	0	0.2	1	0	0	1	1	0	141.25	144.823	0	28.868	0	0.199165971810216	521397.375	5.84	0.0402958825376672	0.0408227414409778	0.959704117462333	0.0408227414409778	0.15	0.179874895771532
0	3.2	0.15	0	0.2	1	0	0	1	1	0	143.038	143.199	0	28.656	0	0.20008630620266	522185.36	5.843	0.0396789612299321	0.0412785856238393	0.960321038770068	0.0412785856238393	0.15	0.180012945930399
0	3.2	0.15	0	0.2	1	0	0	1	1	0	145.303	140.632	0	27.926	0	0.198587659618034	520532.237	5.844	0.0390403701790884	0.0418236181101818	0.960959629820912	0.0418236181101818	0.15	0.179788148942705
0	3.2	0.15	0	0.2	1	0	0	1	1	0	141.834	142.704	0	28.714	0	0.201289009254923	521683.77	5.797	0.039539086727353	0.0408714566164965	0.960460913272647	0.0408714566164965	0.15	0.180193351388238
0	3.2	0.15	0	0.2	1	0	0	1	1	0	140.795	142.949	0	28.677	0	0.200495269088074	519427.124	5.826	0.0400316111784519	0.0410399838830523	0.959968388821548	0.0410399838830523	0.15	0.180074290363211
0	3.2	0.15	0	0.2	1	0	0	1	1	0	139.283	143.084	0	28.541	0	0.199508235611842	519067.945	5.847	0.040508107739644	0.041105756306997	0.959491892260356	0.041105756306997	0.15	0.179926235341776
0	3.2	0.15	0	0.2	1	0	0	1	1	0	140.823	139.19	0	27.844	0	0.200070222505591	519129.046	5.698	0.0396638619096744	0.0413957670127374	0.960336138090326	0.0413957670127374	0.15	0.180010533375839
0	3.2	0.15	0	0.2	1	0	0	1	1	0	145.261	140.18	0	28.317	0	0.201884753402477	520598.404	5.761	0.0384808607219234	0.0414019269833523	0.961519139278077	0.0414019269833523	0.15	0.180282713010372
0	3.2	0.15	0	0.2	1	0	0	1	1	0	137.865	144.641	0	28.772	0	0.198926044329544	520894.686	5.8	0.0405324041927638	0.0403822792807235	0.959467595807236	0.0403822792807235	0.15	0.179838906649432
0	3.2	0.15	0	0.2	1	0	0	1	1	0	141.405	141.427	0	28.275	0	0.199998370018888	521403.525	5.767	0.0396459231653164	0.041228436170564	0.960354076834684	0.041228436170564	0.15	0.179999755502833
0	3.2	0.15	0	0.2	1	0	0	1	1	0	144.184	140.096	0	28.046	0	0.200193188296625	520465.699	5.768	0.0387623083132456	0.0414892375261216	0.961237691686754	0.0414892375261216	0.15	0.180028978244494
0	3.2	0.15	0	0.2	1	0	0	1	1	0	145.467	140.028	0	27.963	0	0.199632750053671	519775.906	5.799	0.0386709619642826	0.0417377593660732	0.961329038035717	0.0417377593660732	0.15	0.179944912508051
0	3.2	0.15	0	0.2	1	0	0	1	1	0	139.867	142.625	0	28.358	0	0.19880779938524	521141.995	5.737	0.0397607734163761	0.0405585886515046	0.960239226583624	0.0405585886515046	0.15	0.179821169907786
0	3.2	0.15	0	0.2	1	0	0	1	1	0	143.033	142.031	0	28.369	0	0.199710180462246	520693.892	5.847	0.0397849277317712	0.0417274838824303	0.960215072268229	0.0417274838824303	0.15	0.179956527069337
0	3.2	0.15	0	0.2	1	0	0	1	1	0	141.536	144.139	0	28.898	0	0.200446410844221	523346.761	5.891	0.0403704566676453	0.0411732775365733	0.959629543332355	0.0411732775365733	0.15	0.180066961626633
0	3.2	0.15	0	0.2	1	0	0	1	1	0	141.686	142.662	0	28.505	0	0.19970725711125	521648.518	5.72	0.0393187759167316	0.0404215813993725	0.960681224083268	0.0404215813993725	0.15	0.179956088566687
0	3.2	0.15	0	0.2	1	0	0	1	1	0	141.758	139.867	0	27.939	0	0.199799356787702	520454.011	5.72	0.0393224988812057	0.0414343973119851	0.960677501118794	0.0414343973119851	0.15	0.179969903518155
0	3.2	0.15	0	0.2	1	0	0	1	1	0	141.132	145.508	0	28.818	0	0.198061210511055	520792.556	5.92	0.0406346207596011	0.0409790488261786	0.959365379240399	0.0409790488261786	0.15	0.179709181576658
0	3.2	0.15	0	0.2	1	0	0	1	1	0	139.589	142.761	0	28.881	0	0.202038016697728	518993.333	5.813	0.0401668510988407	0.0410564007270135	0.959833148901159	0.0410564007270135	0.15	0.180305702504659
0	3.2	0.15	0	0.2	1	0	0	1	1	0	143.464	143.22	0	28.366	0	0.197874856509299	522697.822	5.827	0.0392902893457786	0.0410078153569253	0.960709710654221	0.0410078153569253	0.15	0.179681228476395
0	3.2	0.15	0	0.2	1	0	0	1	1	0	145.369	142.446	0	28.551	0	0.200421218928386	522069.935	5.866	0.0390254011168629	0.0415016591160835	0.960974598883137	0.0415016591160835	0.15	0.180063182839258
0	3.2	0.15	0	0.2	1	0	0	1	1	0	141.92	140.69	0	28.272	0	0.200861795091677	521616.027	5.797	0.039641993196047	0.041499998751297	0.960358006803953	0.041499998751297	0.15	0.180129269263752
0	3.2	0.15	0	0.2	1	0	0	1	1	0	140.571	147.018	0	29.541	0	0.201074763879815	518267.737	5.894	0.0407614597374987	0.0404201736608977	0.959238540262501	0.0404201736608977	0.15	0.180161214581972
0	3.2	0.15	0	0.2	1	0	0	1	1	0	142.543	140.407	0	28.116	0	0.20023961872708	521443.53	5.747	0.0390341187318118	0.04127930731303	0.960965881268188	0.04127930731303	0.15	0.180035942809062
0	3.2	0.15	0	0.2	1	0	0	1	1	0	144.452	141.8	0	28.477	0	0.200593409899748	519592.193	5.82	0.0390785259994471	0.0413767624519487	0.960921474000553	0.0413767624519487	0.15	0.180089011484962
0	3.2	0.15	0	0.2	1	0	0	1	1	0	144.804	136.914	0	27.247	0	0.19906559778345	519976.388	5.628	0.0378369811793471	0.04142128039414	0.962163018820653	0.04142128039414	0.15	0.179859839667517
0	3.2	0.15	0	0.2	1	0	0	1	1	0	147.392	140.702	0	28.111	0	0.19978766663113	523094.494	5.82	0.0381600822174071	0.041754583555923	0.961839917782593	0.041754583555923	0.15	0.179968149994669
0	3.2	0.15	0	0.2	1	0	0	1	1	0	143.554	142.733	0	28.635	0	0.20052617797492	523760.863	5.868	0.0398782815865037	0.0415926009235766	0.960121718413496	0.0415926009235766	0.15	0.180078926696238
0	3.2	0.15	0	0.2	1	0	0	1	1	0	141.393	144.197	0	28.944	0	0.200656960677093	518831.268	5.883	0.0403042415283891	0.0411975372650935	0.959695758471611	0.0411975372650935	0.15	0.180098544101564
0	3.2	0.15	0	0.2	1	0	0	1	1	0	143.338	141.728	0	28.533	0	0.201214737829428	522748.919	5.801	0.0391847603122304	0.0412254030831479	0.96081523968777	0.0412254030831479	0.15	0.180182210674414
0	3.2	0.15	0	0.2	1	0	0	1	0.8	0	137.582	147.267	0	29.467	0	0.200082901587938	518637.708	5.863	0.0413755333676957	0.040173021181737	0.958624466632304	0.040173021181737	0.15	0.174009948190553
0	3.2	0.15	0	0.2	1	0	0	1	0.8	0	138.523	149.631	0	29.823	0	0.199185490744554	519799.241	5.882	0.0411945971389142	0.0397664410389903	0.958805402861086	0.0397664410389903	0.15	0.173902258889346
0	3.2	0.15	0	0.2	1	0	0	1	0.8	0	142.162	148.589	0	29.438	0	0.198121022709098	518895.969	5.911	0.0401901106301853	0.0400533679437992	0.959809889369815	0.0400533679437992	0.15	0.173774522725092
0	3.2	0.15	0	0.2	1	0	0	1	0.8	0	139.509	148.053	0	29.803	0	0.201567273220232	517984.504	5.831	0.0406025953516975	0.0396484616715992	0.959397404648302	0.0396484616715992	0.15	0.174188072786428
0	3.2	0.15	0	0.2	1	0	0	1	0.8	0	136.695	149.187	0	30.042	0	0.201409318534473	518463.648	5.87	0.0414067106858929	0.0396089715417795	0.958593289314107	0.0396089715417795	0.15	0.174169118224137
0	3.2	0.15	0	0.2	1	0	0	1	0.8	0	139.589	142.966	0	28.403	0	0.198593310105915	517881.294	5.73	0.039896006923726	0.0405564950513323	0.960103993076274	0.0405564950513323	0.15	0.17383119721271
0	3.2	0.15	0	0.2	1	0	0	1	0.8	0	141.298	138.034	0	27.573	0	0.199954979536769	518127.786	5.572	0.0381403773519575	0.0407001312704978	0.961859622648042	0.0407001312704978	0.15	0.173994597544412
0	3.2	0.15	0	0.2	1	0	0	1	0.8	0	139.657	147.464	0	29.582	0	0.200591370730154	520698.065	5.87	0.0406597335598643	0.0402935252305931	0.959340266440136	0.0402935252305931	0.15	0.174070964487618
0	3.2	0.15	0	0.2	1	0	0	1	0.8	0	138.131	147.502	0	29.256	0	0.198263736994531	519306.888	5.847	0.0409807965676546	0.0399527455156731	0.959019203432345	0.0399527455156731	0.15	0.173791648439344
0	3.2	0.15	0	0.2	1	0	0	1	0.8	0	135.825	148.77	0	29.795	0	0.200097220717528	517858.642	5.914	0.0422782921392467	0.0401443979288839	0.957721707860753	0.0401443979288839	0.15	0.174011666486103
0	3.2	0.15	0	0.3	1	0	0	1	0.8	0	143.464	139.216	0	41.7	0	0.299327417325217	522504.169	5.69	0.0386800521041902	0.0412184839026034	0.96131994789581	0.0412184839026034	0.15	0.185919290079026
0	3.2	0.15	0	0.3	1	0	0	1	0.8	0	142.625	140.7	0	42.135	0	0.299526967030163	523852.655	5.82	0.0395382228106815	0.0417341400655197	0.960461777189318	0.0417341400655197	0.15	0.18594323604362
0	3.2	0.15	0	0.3	1	0	0	1	0.8	0	145.576	140.932	0	42.453	0	0.301118220914801	522612.387	5.866	0.0392566314701279	0.0419914516600213	0.960743368529872	0.0419914516600213	0.15	0.186134186509776
0	3.2	0.15	0	0.3	1	0	0	1	0.8	0	142.163	137.885	0	41.38	0	0.300164461929408	526364.383	5.741	0.0391652868794802	0.0419909185136184	0.96083471312052	0.0419909185136184	0.15	0.186019735431529
0	3.2	0.15	0	0.3	1	0	0	1	0.8	0	146.363	137.862	0	41.112	0	0.298305527440673	522019.69	5.744	0.0380203300498798	0.0419653247846683	0.96197966995012	0.0419653247846683	0.15	0.185796663292881
0	3.2	0.15	0	0.3	1	0	0	1	0.8	0	141.227	141.23	0	42.435	0	0.300310063034261	525406.271	5.842	0.0400833923702597	0.0417162935579425	0.95991660762974	0.0417162935579425	0.15	0.186037207564111
0	3.2	0.15	0	0.3	1	0	0	1	0.8	0	149.559	136.995	0	40.795	0	0.298167520947345	521278.117	5.728	0.0372481384091931	0.0422413471921574	0.962751861590807	0.0422413471921574	0.15	0.185780102513681
0	3.2	0.15	0	0.3	1	0	0	1	0.8	0	140.485	142.185	0	42.793	0	0.301103694318025	522493.882	5.844	0.0408122147493516	0.041693162297624	0.959187785250648	0.041693162297624	0.15	0.186132443318163
0	3.2	0.15	0	0.3	1	0	0	1	0.8	0	144.973	135.454	0	40.466	0	0.298599188957254	524725.44	5.641	0.0379751920900615	0.0421875852139364	0.962024807909938	0.0421875852139364	0.15	0.18583190267487
0	3.2	0.15	0	0.3	1	0	0	1	0.8	0	142.238	141.336	0	42.608	0	0.301586094554808	521788.334	5.814	0.0398324547719511	0.041745278208487	0.960167545228049	0.041745278208487	0.15	0.186190331346577
0	3.2	0.15	0	0.3	1	0	0	1	1	0	145.323	137.92	0	41.439	0	0.30054447718255	524332.532	5.846	0.0389610571916402	0.0428620948101366	0.96103894280836	0.0428620948101366	0.15	0.195081671577382
0	3.2	0.15	0	0.3	1	0	0	1	1	0	146.195	134.66	0	40.467	0	0.300713806790323	527401.624	5.753	0.0382235487153673	0.0430345425589221	0.961776451284633	0.0430345425589221	0.15	0.195107071018548
0	3.2	0.15	0	0.3	1	0	0	1	1	0	145.523	134.948	0	40.391	0	0.299573937501391	526230.374	5.76	0.0383697247329411	0.0432085498347494	0.961630275267059	0.0432085498347494	0.15	0.194936090625209
0	3.2	0.15	0	0.3	1	0	0	1	1	0	149.017	132.417	0	39.814	0	0.300837168155437	528219.28	5.696	0.0371204490992623	0.0432976414314112	0.962879550900738	0.0432976414314112	0.15	0.195125575223316
0	3.2	0.15	0	0.3	1	0	0	1	1	0	154.224	127.708	0	38.249	0	0.299576388649889	526275.879	5.647	0.0356577530172648	0.0445831564496788	0.964342246982735	0.0445831564496788	0.15	0.194936458297483
0	3.2	0.15	0	0.3	1	0	0	1	1	0	149.927	132.311	0	40.047	0	0.302701028536291	527045.062	5.672	0.0368812658711881	0.0431138168992932	0.963118734128812	0.0431138168992932	0.15	0.195405154280444
0	3.2	0.15	0	0.3	1	0	0	1	1	0	150.581	133.841	0	40.049	0	0.29921237064775	528090.833	5.766	0.0373982951106845	0.043687360218863	0.962601704889315	0.043687360218863	0.15	0.194881855597163
0	3.2	0.15	0	0.3	1	0	0	1	1	0	150.196	133.78	0	40.046	0	0.299460323194505	529093.948	5.693	0.0368630048561288	0.042989648375896	0.963136995143871	0.042989648375896	0.15	0.194919048479176
0	3.2	0.15	0	0.3	1	0	0	1	1	0	147.844	129.821	0	39.012	0	0.30057292005288	528166.117	5.645	0.0369228292279071	0.0438402487369493	0.963077170772093	0.0438402487369493	0.15	0.195085938007932
0	3.2	0.15	0	0.3	1	0	0	1	1	0	145.8	135.596	0	40.697	0	0.299832606524702	526602.731	5.798	0.0386717798077912	0.0432964323676939	0.961328220192209	0.0432964323676939	0.15	0.194974890978705
0	3.2	0.15	0	0.3	1	0	0	1	0.8	0	146.821	141.54	0	42.645	0	0.300897216685736	523850.56	5.883	0.0385987593462664	0.0418677882054986	0.961401240653734	0.0418677882054986	0.15	0.186107666002288
0	3.2	0.15	0	0.3	1	0	0	1	0.8	0	142.551	139.376	0	41.784	0	0.299805721641893	525693.314	5.706	0.0388922670385741	0.0412541343568843	0.961107732961426	0.0412541343568843	0.15	0.185976686597027
0	3.2	0.15	0	0.3	1	0	0	1	0.8	0	143.368	137.33	0	41.28	0	0.300554640434772	522819.183	5.753	0.0389216872085605	0.0422733116429923	0.96107831279144	0.0422733116429923	0.15	0.186066556852173
0	3.2	0.15	0	0.3	1	0	0	1	0.8	0	141.987	143.806	0	43.263	0	0.300823248381414	522743.157	5.959	0.0405325231801592	0.0417924864672725	0.959467476819841	0.0417924864672725	0.15	0.18609878980577
0	3.2	0.15	0	0.3	1	0	0	1	0.8	0	143.953	139.916	0	41.902	0	0.299462756332106	523235.673	5.787	0.039136488564578	0.0417852796029456	0.960863511435422	0.0417852796029456	0.15	0.185935530759853
0	3.2	0.15	0	0.3	1	0	0	1	0.8	0	145	139.124	0	41.678	0	0.299504283936559	521558.191	5.832	0.0391366336648536	0.0423628316252188	0.960863366335146	0.0423628316252188	0.15	0.185940514072387
0	3.2	0.15	0	0.3	1	0	0	1	0.8	0	145.446	133.567	0	40.177	0	0.301016460841464	524357.361	5.628	0.0376281966893996	0.0425925251373944	0.9623718033106	0.0425925251373944	0.15	0.186121975300976
0	3.2	0.15	0	0.3	1	0	0	1	0.8	0	144.042	136.284	0	40.741	0	0.298948888434484	522376.471	5.712	0.0386472922910381	0.0423178924115456	0.961352707708962	0.0423178924115456	0.15	0.185873866612138
0	3.2	0.15	0	0.3	1	0	0	1	0.8	0	146.906	139.19	0	41.654	0	0.299209037883372	523490.14	5.791	0.0382728800042823	0.041887123827061	0.961727119995718	0.041887123827061	0.15	0.185905084546005
0	3.2	0.15	0	0.3	1	0	0	1	0.8	0	142.901	143.004	0	42.968	0	0.300505167529018	522037.155	5.937	0.0401792610444387	0.0418535453610247	0.959820738955561	0.0418535453610247	0.15	0.186060620103482
0	3.2	0.15	0	0.3	1	0	0	1	1	0	146.391	135.354	0	40.428	0	0.298747895289379	529447.846	5.836	0.0385665269704828	0.0433782715035002	0.961433473029517	0.0433782715035002	0.15	0.194812184293407
0	3.2	0.15	0	0.3	1	0	0	1	1	0	144.411	133.47	0	40.019	0	0.299843734241255	530021.59	5.713	0.038264411549126	0.0432363942879092	0.961735588450874	0.0432363942879092	0.15	0.194976560136188
0	3.2	0.15	0	0.3	1	0	0	1	1	0	147.812	129.957	0	38.977	0	0.300026682941195	527706.096	5.592	0.0368398166202254	0.043426059736456	0.963160183379775	0.043426059736456	0.15	0.195004002441179
0	3.2	0.15	0	0.3	1	0	0	1	1	0	147.416	135.386	0	40.52	0	0.299288668993856	526069.189	5.819	0.0384752051842094	0.0433578679773957	0.96152479481579	0.0433578679773957	0.15	0.194893300349078
0	3.2	0.15	0	0.3	1	0	0	1	1	0	145.774	135.495	0	40.245	0	0.297201471983879	527865.505	5.724	0.0381252902809898	0.042663818946977	0.96187470971901	0.042663818946977	0.15	0.194580220797582
0	3.2	0.15	0	0.3	1	0	0	1	1	0	142.646	138.871	0	41.336	0	0.297689084683714	526194.403	5.888	0.0400068094024761	0.0427085841691508	0.959993190597524	0.0427085841691508	0.15	0.194653362702557
0	3.2	0.15	0	0.3	1	0	0	1	1	0	147.531	132.481	0	39.745	0	0.299851724424752	528081.924	5.735	0.0377223851654202	0.0436228578364656	0.96227761483458	0.0436228578364656	0.15	0.194977758663713
0	3.2	0.15	0	0.3	1	0	0	1	1	0	146.296	131.653	0	39.492	0	0.300076666394088	527711.62	5.652	0.0379022880506913	0.0433318341121378	0.962097711949309	0.0433318341121378	0.15	0.195011499959113
0	3.2	0.15	0	0.3	1	0	0	1	1	0	148.253	132.651	0	39.799	0	0.300125226968066	526507.97	5.694	0.037277848409587	0.04333238080549	0.962722151590413	0.04333238080549	0.15	0.19501878404521
0	3.2	0.15	0	0.3	1	0	0	1	1	0	147.807	134.648	0	40.246	0	0.298773183522657	526798.358	5.853	0.0381817283465744	0.0437789742741057	0.961818271653426	0.0437789742741057	0.15	0.194815977528399
0	3.2	0.15	0	0.3	1	0	0	1	1	0	145.023	134.646	0	40.396	0	0.29991761040995	526585.149	5.755	0.038647061576998	0.0431068369239497	0.961352938423002	0.0431068369239497	0.15	0.194987641561492
0	3.2	0.15	0	0.3	1	0	0	1	1	0	143.09	137.736	0	41.205	0	0.299428459923508	529044.923	5.889	0.0399047908298412	0.0431702437112835	0.960095209170159	0.0431702437112835	0.15	0.194914268988526
0	3.2	0.15	0	0.3	1	0	0	1	1	0	144.432	137.819	0	41.435	0	0.300406535074258	524560.354	5.88	0.0393456408148992	0.0428883351592046	0.960654359185101	0.0428883351592046	0.15	0.195060980261139
0	3.2	0.15	0	0.3	1	0	0	1	1	0	143.773	140.297	0	41.989	0	0.299384384656428	525748.768	5.947	0.0399734260463245	0.0425663632789883	0.960026573953675	0.0425663632789883	0.15	0.194907657698464
0	3.2	0.15	0	0.3	1	0	0	1	1	0	142.836	134.475	0	40.316	0	0.299453705395876	524586.959	5.748	0.0397148415539812	0.0433383439785717	0.960285158446019	0.0433383439785717	0.15	0.194918055809381
0	3.2	0.15	0	0.3	1	0	0	1	1	0	150.127	133.112	0	39.994	0	0.300232323009497	526654.191	5.703	0.0368491964361417	0.0432247292110817	0.963150803563858	0.0432247292110817	0.15	0.195034848451424
0	3.2	0.15	0	0.3	1	0	0	1	1	0	150.984	129.272	0	38.785	0	0.300040476416608	525920.473	5.532	0.0358004370327567	0.0433538917853257	0.964199562967243	0.0433538917853257	0.15	0.195006071462491
0	3.2	0.15	0	0.3	1	0	0	1	1	0	141.463	134.43	0	40.367	0	0.300198776406439	528487.265	5.77	0.0397511974965678	0.0433091009267703	0.960248802503432	0.0433091009267703	0.15	0.195029816460966
0	3.2	0.15	0	0.3	1	0	0	1	1	0	146.183	135.744	0	40.672	0	0.29977115013471	526133.919	5.764	0.0380791872869269	0.0427958734031623	0.961920812713073	0.0427958734031623	0.15	0.194965672520206
0	3.2	0.15	0	0.3	1	0	0	1	1	0	148.527	130.87	0	39.048	0	0.298542837560024	523874.652	5.653	0.0370605421757029	0.0435317284268621	0.962939457824297	0.0435317284268621	0.15	0.194781425634004
0	3.2	0.15	0	0.3	1	0	0	1	1	0	150.359	131.935	0	39.577	0	0.30012716782502	530308.284	5.65	0.0364498013777585	0.0431039874289054	0.963550198622241	0.0431039874289054	0.15	0.195019075173753
0	3.2	0.15	0	0.3	1	0	0	1	1	0	144.183	136.31	0	41.108	0	0.301648832793767	526507.415	5.764	0.0387739391939496	0.0426073314789847	0.96122606080605	0.0426073314789847	0.15	0.195247324919065
0	3.2	0.15	0	0.3	1	0	0	1	1	0	142.34	137.091	0	40.982	0	0.298832705762881	526985.32	5.82	0.0394626347235877	0.0427097327430145	0.960537365276412	0.0427097327430145	0.15	0.194824905864432
0	3.2	0.15	0	0.3	1	0	0	1	1	0	148.766	135.129	0	40.128	0	0.296789451272976	526313.379	5.811	0.0382363417572132	0.0436541117500469	0.961763658242787	0.0436541117500469	0.15	0.194518417690946
0	3.2	0.15	0	0.3	1	0	0	1	1	0	146.239	132.965	0	39.773	0	0.299213657646477	526647.788	5.659	0.0376505468952642	0.0430436454822566	0.962349453104736	0.0430436454822566	0.15	0.194882048646972
0	3.2	0.15	0	0.3	1	0	0	1	1	0	141.983	134.598	0	40.614	0	0.301689910711616	525175.796	5.829	0.0396135335749863	0.0436624534863917	0.960386466425014	0.0436624534863917	0.15	0.195253486606742
0	3.2	0.15	0	0.3	1	0	0	1	1	0	148.217	134.224	0	40.258	0	0.299685385219261	526377.893	5.775	0.0378744690744265	0.0434009918556112	0.962125530925574	0.0434009918556112	0.15	0.194952807782889
0	3.2	0.15	0	0.3	1	0	0	1	1	0	142.581	138.459	0	41.743	0	0.301505132597788	526017.975	5.871	0.0398854555178087	0.04270262828069	0.960114544482191	0.04270262828069	0.15	0.195225769889668
0	3.2	0.15	0	0.3	1	0	0	1	1	0	139.655	139.098	0	41.704	0	0.299729560812801	526968.265	5.852	0.0406220632433346	0.0425211405430467	0.959377936756665	0.0425211405430467	0.15	0.19495943412192
0	3.2	0.15	0	0.3	1	0	0	1	1	0	143.954	137.928	0	41.524	0	0.301164549001647	526427.583	5.796	0.0388691894147365	0.0423250550386096	0.961130810585264	0.0423250550386096	0.15	0.195174682350247
0	3.2	0.15	0.1	0	1	0.8	0	1	0	0	131.332	139.496	12.997	0	0.0990790503054565	0	485193.418	5.173	0.0380186351603061	0.0373584106190864	0.961981364839694	0.0373584106190864	0.161889486036655	0.15
0	3.2	0.15	0.1	0	1	0.8	0	1	0	0	132.278	135.242	13.355	0	0.100936682605173	0	485986.054	5.038	0.0367369483079464	0.037489241873664	0.963263051692054	0.037489241873664	0.162112401912621	0.15
0	3.2	0.15	0.1	0	1	0.8	0	1	0	0	127.53	144.403	12.593	0	0.0988715822654391	0	485486.493	5.265	0.0397890028792156	0.0367676847629659	0.960210997120784	0.0367676847629659	0.161864589871853	0.15
0	3.2	0.15	0.1	0	1	0.8	0	1	0	0	133.297	132.855	13.341	0	0.100169653334588	0	486782.624	4.93	0.0358201345887577	0.0373890937510889	0.964179865411242	0.0373890937510889	0.162020358400151	0.15
0	3.2	0.15	0.1	0	1	0.8	0	1	0	0	132.051	134.711	13.056	0	0.0986310179160075	0	486021.118	4.992	0.0369282099490642	0.0375110809144164	0.963071790050936	0.0375110809144164	0.161835722149921	0.15
0	3.2	0.15	0.1	0	1	0.8	0	1	0	0	133.248	134.091	13.377	0	0.100281187267805	0	487703.122	4.96	0.0364378468098742	0.0373338067583379	0.963562153190126	0.0373338067583379	0.162033742472137	0.15
0	3.2	0.15	0.1	0	1	0.8	0	1	0	0	134.457	137.088	13.436	0	0.099938426008522	0	488554.857	5.056	0.036535333897983	0.0371823741780894	0.963464666102017	0.0371823741780894	0.161992611121023	0.15
0	3.2	0.15	0.1	0	1	0.8	0	1	0	0	129.057	141.806	12.782	0	0.0991965372665681	0	486468.606	5.154	0.0388047347612572	0.0368815027686564	0.961195265238743	0.0368815027686564	0.161903584471988	0.15
0	3.2	0.15	0.1	0	1	0.8	0	1	0	0	132.058	138.238	13.157	0	0.099616941362011	0	485198.076	5.054	0.0372998835469861	0.036884169353098	0.962700116453014	0.036884169353098	0.161954032963441	0.15
0	3.2	0.15	0.1	0	1	0.8	0	1	0	0	131.675	139.205	13.081	0	0.0992021332475934	0	485677.492	5.068	0.0372815303819911	0.0366442462769233	0.962718469618009	0.0366442462769233	0.161904255989711	0.15
0	3.2	0.15	0.1	0	1	0.8	0	1	0	0	133.227	136.981	13.112	0	0.0982265989885427	0	485868.65	4.956	0.0363474691966128	0.036655319472044	0.963652530803387	0.036655319472044	0.161787191878625	0.15
0	3.2	0.15	0.1	0	1	0.8	0	1	0	0	135.14	135.279	13.424	0	0.0991939071824772	0	486951.281	5.011	0.0361843479834639	0.0372788497080094	0.963815652016536	0.0372788497080094	0.161903268861897	0.15
0	3.2	0.15	0.1	0	1	0.8	0	1	0	0	133.566	135.581	13.156	0	0.0985050614892305	0	484366.008	5.003	0.0364721562598831	0.0372743716493478	0.963527843740117	0.0372743716493478	0.161820607378708	0.15
0	3.2	0.15	0.1	0	1	0.8	0	1	0	0	129.386	140.857	12.991	0	0.100077127395227	0	487378.272	5.2	0.0388697219887757	0.0371902418734287	0.961130278011224	0.0371902418734287	0.162009255287427	0.15
0	3.2	0.15	0.1	0	1	0.8	0	1	0	0	132.715	136.691	13.242	0	0.0998400154838147	0	484889.098	5.01	0.03672647352644	0.0371371631215217	0.96327352647356	0.0371371631215217	0.161980801858058	0.15
0	3.2	0.15	0.1	0	1	0.8	0	1	0	0	130.249	138.417	12.912	0	0.0993703199404343	0	486191.993	5.08	0.0379045358696675	0.0370055861922862	0.962095464130333	0.0370055861922862	0.161924438392852	0.15
0	3.2	0.15	0.1	0	1	0.8	0	1	0	0	131.851	135.951	13.091	0	0.0989443663289271	0	487454.516	4.945	0.0369417132719376	0.0367275788283915	0.963058286728062	0.0367275788283915	0.161873323959471	0.15
0	3.2	0.15	0.1	0	1	0.8	0	1	0	0	132.265	135.453	13.305	0	0.100598937805904	0	486931.484	5	0.0366954059629911	0.0371576047225007	0.963304594037009	0.0371576047225007	0.162071872536708	0.15
0	3.2	0.15	0.1	0	1	0.8	0	1	0	0	133.743	136.146	13.284	0	0.0995007780512801	0	484606.515	5.03	0.0366300666561686	0.0372468942004139	0.963369933343831	0.0372468942004139	0.161940093366154	0.15
0	3.2	0.15	0.1	0	1	0.8	0	1	0	0	133.246	135.973	13.244	0	0.0995360330378492	0	483446.559	5.02	0.0365339560280286	0.0371222202998457	0.963466043971971	0.0371222202998457	0.161944323964542	0.15
0	3.2	0.15	0.1	0	1	0.6	0	1	0	0	131.917	140.529	12.968	0	0.0983425470409044	0	485364.995	5.086	0.0375148575530934	0.0365727118148136	0.962485142446907	0.0365727118148136	0.158850829233681	0.15
0	3.2	0.15	0.1	0	1	0.6	0	1	0	0	129.242	142.868	12.804	0	0.0992495542478189	0	487098.315	5.224	0.0390545021112772	0.036835329538797	0.960945497888723	0.036835329538797	0.158932459882304	0.15
0	3.2	0.15	0.1	0	1	0.6	0	1	0	0	130.71	145.103	13.106	0	0.100278993586497	0	485611.648	5.301	0.0391091025507906	0.0367264731743974	0.960890897449209	0.0367264731743974	0.159025109422785	0.15
0	3.2	0.15	0.1	0	1	0.6	0	1	0	0	134.431	142.115	13.386	0	0.0993330770233201	0	488321.219	5.292	0.0380895574499556	0.0375241456109898	0.961910442550044	0.0375241456109898	0.158939976932099	0.15
0	3.2	0.15	0.1	0	1	0.6	0	1	0	0	132.066	136.778	13.115	0	0.0993687819406904	0	488159.109	5.03	0.0370443480790088	0.0371781868918087	0.962955651920991	0.0371781868918087	0.158943190374662	0.15
0	3.2	0.15	0.1	0	1	0.6	0	1	0	0	129.517	143.095	12.735	0	0.0983148894620454	0	486273.656	5.241	0.0390592135077217	0.0368271939453233	0.960940786492278	0.0368271939453233	0.158848340051584	0.15
0	3.2	0.15	0.1	0	1	0.6	0	1	0	0	130.668	143.949	13.017	0	0.0997650672624945	0	485205.142	5.224	0.0387600981185313	0.0364761050981648	0.961239901881469	0.0364761050981648	0.158978856053624	0.15
0	3.2	0.15	0.1	0	1	0.6	0	1	0	0	132.847	141.766	13.402	0	0.100737699152147	0	487086.61	5.189	0.0377060709841198	0.03683983293013	0.96229392901588	0.03683983293013	0.159066392923693	0.15
0	3.2	0.15	0.1	0	1	0.6	0	1	0	0	130.891	139.428	13.181	0	0.100760704477053	0	487886.755	5.094	0.0376498492406112	0.0367985886262577	0.962350150759389	0.0367985886262577	0.159068463402935	0.15
0	3.2	0.15	0.1	0	1	0.6	0	1	0	0	138.456	136.08	13.768	0	0.0995465780338827	0	489261.117	4.989	0.0349510661929005	0.0370673817101865	0.9650489338071	0.0370673817101865	0.158959192023049	0.15
0	3.2	0.15	0.1	0	1	1	0	1	0	0	129.143	134.236	12.865	0	0.0994462994246662	0	481648.255	4.951	0.0373139043793377	0.0371603192195365	0.962686095620662	0.0371603192195365	0.1649169449137	0.15
0	3.2	0.15	0.1	0	1	1	0	1	0	0	131.924	132.202	13.11	0	0.0995918068128908	0	485857.808	4.81	0.0355585914941448	0.0366960499655997	0.964441408505855	0.0366960499655997	0.164938771021934	0.15
0	3.2	0.15	0.1	0	1	1	0	1	0	0	134.988	132.354	13.407	0	0.0993769187017707	0	485095.199	4.94	0.0356050683988506	0.0375300691423413	0.964394931601149	0.0375300691423413	0.164906537805266	0.15
0	3.2	0.15	0.1	0	1	1	0	1	0	0	131.61	135.483	13.077	0	0.0993645031214617	0	484200.777	4.96	0.0367950231668245	0.0369194441789771	0.963204976833176	0.0369194441789771	0.164904675468219	0.15
0	3.2	0.15	0.1	0	1	1	0	1	0	0	127.87	135.635	12.549	0	0.0979504030717813	0	483435.21	4.971	0.0375533309283901	0.0368659673032107	0.96244666907161	0.0368659673032107	0.164692560460767	0.15
0	3.2	0.15	0.1	0	1	1	0	1	0	0	132.23	135.001	13.194	0	0.100059059339252	0	484272.293	4.927	0.0362668377973137	0.0367778631710408	0.963733162202686	0.0367778631710408	0.165008858900888	0.15
0	3.2	0.15	0.1	0	1	1	0	1	0	0	130.958	136.306	13.261	0	0.101398294324962	0	484562.469	4.968	0.0367831912925624	0.036775765577822	0.963216808707438	0.036775765577822	0.165209744148744	0.15
0	3.2	0.15	0.1	0	1	1	0	1	0	0	135.946	130.239	13.737	0	0.101048544175426	0	484797.622	4.826	0.0345549285489971	0.0373714600111301	0.965445071451003	0.0373714600111301	0.165157281626314	0.15
0	3.2	0.15	0.1	0	1	1	0	1	0	0	130.286	133.31	13.128	0	0.100801383955642	0	486987.028	4.819	0.0359761917969946	0.0364322589128436	0.964023808203005	0.0364322589128436	0.165120207593346	0.15
0	3.2	0.15	0.1	0	1	1	0	1	0	0	130.694	133.894	13.101	0	0.100444559829205	0	484243.346	4.841	0.036052717325883	0.0364264899362512	0.963947282674117	0.0364264899362512	0.165066683974381	0.15
0	3.2	0.15	0.1	0	1	1	0	1	0	0	132.959	133.823	13.227	0	0.099322928231907	0	487476.82	4.924	0.0359906388047092	0.0371533265486978	0.964009361195291	0.0371533265486978	0.164898439234786	0.15
0	3.2	0.15	0.1	0	1	1	0	1	0	0	130.533	137.704	12.876	0	0.0986184123083193	0	486756.909	5.006	0.0371344050331319	0.0365877675719348	0.962865594966868	0.0365877675719348	0.164792761846248	0.15
0	3.2	0.15	0.1	0	1	1	0	1	0	0	129.392	136.149	12.873	0	0.0992365366063512	0	486023.705	4.949	0.0370830261407649	0.0366167885048139	0.962916973859235	0.0366167885048139	0.164885480490953	0.15
0	3.2	0.15	0.1	0	1	1	0	1	0	0	137.732	126.488	13.605	0	0.0990480164693803	0	484160.989	4.749	0.0336682887259081	0.0378528130588333	0.966331711274092	0.0378528130588333	0.164857202470407	0.15
0	3.2	0.15	0.1	0	1	1	0	1	0	0	128.04	132.827	12.776	0	0.0998734604671702	0	484068.672	4.81	0.0364328060135364	0.036509916869806	0.963567193986464	0.036509916869806	0.164981019070076	0.15
0	3.2	0.15	0.1	0	1	1	0	1	0	0	135.09	131.85	13.504	0	0.0997614887694516	0	483042.226	4.892	0.0353672339898181	0.0374896629342441	0.964632766010182	0.0374896629342441	0.164964223315418	0.15
0	3.2	0.15	0.1	0	1	1	0	1	0	0	127.036	136.552	12.697	0	0.0999979229361898	0	483699.793	4.973	0.0378759724517661	0.0366703018749045	0.962124027548234	0.0366703018749045	0.164999688440428	0.15
0	3.2	0.15	0.1	0	1	1	0	1	0	0	131.546	132.18	12.992	0	0.098836833547461	0	483345.138	4.84	0.0360164943618885	0.0370565092196639	0.963983505638112	0.0370565092196639	0.164825525032119	0.15
0	3.2	0.15	0.1	0	1	1	0	1	0	0	131.451	135.063	12.907	0	0.0982574618212124	0	484791.012	4.947	0.0366618344932346	0.037007586488409	0.963338165506765	0.037007586488409	0.164738619273182	0.15
0	3.2	0.15	0.1	0	1	1	0	1	0	0	133.007	131.953	13.149	0	0.0987726661291973	0	486218.097	4.888	0.0356407449500515	0.0372874214043336	0.964359255049949	0.0372874214043336	0.16481589991938	0.15
0	3.2	0.15	0.1	0	1	0.6	0	1	0	0	132.359	141.955	13.22	0	0.099977011072195	0	485024.514	5.141	0.0376647920912271	0.0364342969941946	0.962335207908773	0.0364342969941946	0.158997930996498	0.15
0	3.2	0.15	0.1	0	1	0.6	0	1	0	0	134.616	141.385	13.286	0	0.0988188370939149	0	485811.023	5.206	0.0374361125554181	0.0371284126661485	0.962563887444582	0.0371284126661485	0.158893695338452	0.15
0	3.2	0.15	0.1	0	1	0.6	0	1	0	0	133.838	139.012	13.45	0	0.100329406699028	0	484971.571	5.089	0.0373722918751135	0.0371114874159378	0.962627708124887	0.0371114874159378	0.159029646602912	0.15
0	3.2	0.15	0.1	0	1	0.6	0	1	0	0	133.082	140.517	13.354	0	0.100212350463053	0	486602.064	5.205	0.0377150224532968	0.0372238177056657	0.962284977546703	0.0372238177056657	0.159019111541675	0.15
0	3.2	0.15	0.1	0	1	0.6	0	1	0	0	133.094	140.338	13.126	0	0.0984116559809376	0	485719.582	5.209	0.0380168935314708	0.0374434905043434	0.961983106468529	0.0374434905043434	0.158857049038284	0.15
0	3.2	0.15	0.1	0	1	0.6	0	1	0	0	132.195	142.226	13.159	0	0.0996313031850456	0	486468.111	5.218	0.0383504717150718	0.0370259879637124	0.961649528284928	0.0370259879637124	0.158966817286654	0.15
0	3.2	0.15	0.1	0	1	0.6	0	1	0	0	129.507	141.666	12.93	0	0.0998886098804935	0	487289.989	5.089	0.0383285706323208	0.0363467793355799	0.961671429367679	0.0363467793355799	0.158989974889244	0.15
0	3.2	0.15	0.1	0	1	0.6	0	1	0	0	131.812	144.185	13.064	0	0.0989408749299553	0	484485.768	5.245	0.0386047597174221	0.0367010433153117	0.961395240282578	0.0367010433153117	0.158904678743696	0.15
0	3.2	0.15	0.1	0	1	0.6	0	1	0	0	138.152	133.79	13.78	0	0.0996543775971651	0	484861.244	4.934	0.0347532011376867	0.0371943353674786	0.965246798862313	0.0371943353674786	0.158968893983745	0.15
0	3.2	0.15	0.1	0	1	0.6	0	1	0	0	133.121	136.106	13.22	0	0.0995247265218003	0	485338.851	5.069	0.0370376766130934	0.0375020673384206	0.962962323386907	0.0375020673384206	0.158957225386962	0.15
0	3.2	0.15	0.1	0.1	1	1	0	1	0.8	0	133.861	130.772	13.378	13.147	0.0998180951782286	0.100561657471467	492102.428	4.926	0.0357185307484154	0.0379078275827031	0.964281469251585	0.0379078275827031	0.164972714276734	0.162067398896576
0	3.2	0.15	0.1	0.1	1	1	0	1	0.8	0	132.092	127.563	13.166	12.831	0.0996940313786338	0.100665528393808	489217.181	4.873	0.0357932674600078	0.0384563907401562	0.964206732539992	0.0384563907401562	0.164954104706795	0.162079863407257
0	3.2	0.15	0.1	0.1	1	1	0	1	0.8	0	133.678	126.249	13.376	12.63	0.100100844196264	0.100143497509154	488227.855	4.796	0.0352025512687148	0.0384691713800656	0.964797448731285	0.0384691713800656	0.16501512662944	0.162017219701098
0	3.2	0.15	0.1	0.1	1	1	0	1	0.8	0	138.142	127.155	13.745	12.484	0.0993936701093101	0.098120946269833	491822.46	4.883	0.0343015493736864	0.0387233862610189	0.965698450626314	0.0387233862610189	0.164909050516397	0.16177451355238
0	3.2	0.15	0.1	0.1	1	1	0	1	0.8	0	133.778	125.218	12.975	12.595	0.097267943954225	0.100513561114365	492519.957	4.809	0.0348958084677172	0.0387860935232765	0.965104191532283	0.0387860935232765	0.164590191593134	0.162061627333724
0	3.2	0.15	0.1	0.1	1	1	0	1	0.8	0	139.01	124.882	13.689	12.51	0.0986025514827145	0.100149206828807	490536.364	4.815	0.0339258862334072	0.0388597027832915	0.966074113766593	0.0388597027832915	0.164790382722407	0.162017904819457
0	3.2	0.15	0.1	0.1	1	1	0	1	0.8	0	135.617	126.089	13.257	12.6	0.0978663854731714	0.0999170888871891	492505.244	4.785	0.0345766326066806	0.0383889949697594	0.965423367393319	0.0383889949697594	0.164679957820976	0.161990050666463
0	3.2	0.15	0.1	0.1	1	1	0	1	0.8	0	132.526	131.103	12.998	12.961	0.0981309022796068	0.0988607592406118	492623.933	5.006	0.0366154648822368	0.0384953786683887	0.963384535117763	0.0384953786683887	0.164719635341941	0.161863291108873
0	3.2	0.15	0.1	0.1	1	1	0	1	0.8	0	132.302	126.378	13.193	12.353	0.0998390873310369	0.0975858467589002	492130.037	4.921	0.0361736278571229	0.0391715983831213	0.963826372142877	0.0391715983831213	0.164975863099656	0.161710301611068
0	3.2	0.15	0.1	0.1	1	1	0	1	0.8	0	132.303	130.667	13.042	12.901	0.0986869906337316	0.0987461638108937	490405.896	5.004	0.0367946980853717	0.0386992489502553	0.963205301914628	0.0386992489502553	0.16480304859506	0.161849539657307
0	3.2	0.15	0.1	0.1	1	0.8	0	1	1	0	135.926	129.203	13.548	12.776	0.0993761430402508	0.098760782151556	493913.916	4.955	0.0354304863446888	0.0386590085048052	0.964569513655311	0.0386590085048052	0.16192513716483	0.164814117322733
0	3.2	0.15	0.1	0.1	1	0.8	0	1	1	0	136.265	129.321	13.531	12.802	0.0992418730265475	0.0989394001875869	495361.962	5	0.0355683784888718	0.0389270159281061	0.964431621511128	0.0389270159281061	0.161909024763186	0.164840910028138
0	3.2	0.15	0.1	0.1	1	0.8	0	1	1	0	142.831	120.783	14.443	12.206	0.101040392647626	0.100900613163096	498046.875	4.741	0.0324808189825399	0.0395381775268871	0.96751918101746	0.0395381775268871	0.162124847117715	0.165135091974464
0	3.2	0.15	0.1	0.1	1	0.8	0	1	1	0	138.495	126.813	13.727	12.768	0.0992318869333622	0.100734478631542	494441.284	4.971	0.0348132734769089	0.0393892621752712	0.965186726523091	0.0393892621752712	0.161907826432003	0.165110171794731
0	3.2	0.15	0.1	0.1	1	0.8	0	1	1	0	132.639	130.908	12.967	13.184	0.0978225280881923	0.100749969407596	491813.976	5.057	0.0368816793050323	0.0389255471482669	0.963118320694968	0.0389255471482669	0.161738703370583	0.165112495411139
0	3.2	0.15	0.1	0.1	1	0.8	0	1	1	0	138.619	124.043	13.923	12.315	0.100297217291714	0.0991523887681472	491746.723	4.88	0.0343068074351388	0.0396599394936379	0.965693192564861	0.0396599394936379	0.162035666075006	0.164872858315222
0	3.2	0.15	0.1	0.1	1	0.8	0	1	1	0	137.825	126.177	13.814	12.587	0.100233182175095	0.0997471978953018	493517.102	4.847	0.0341957160162451	0.0387004338598349	0.965804283983755	0.0387004338598349	0.162027981861011	0.164962079684295
0	3.2	0.15	0.1	0.1	1	0.8	0	1	1	0	139.38	125.956	13.988	12.721	0.100207530544687	0.100928446389665	492422.069	4.916	0.0341933238177341	0.0392151466522559	0.965806676182266	0.0392151466522559	0.162024903665362	0.16513926695845
0	3.2	0.15	0.1	0.1	1	0.8	0	1	1	0	140.598	121.616	14.027	12.038	0.0998282693852583	0.0989568627351179	493381.252	4.751	0.0331243797312311	0.0397021326108677	0.966875620268769	0.0397021326108677	0.161979392326231	0.164843529410268
0	3.2	0.15	0.1	0.1	1	0.8	0	1	1	0	135.525	128.58	13.538	12.822	0.099876138013211	0.0996923994140756	492828.519	5.006	0.0360892238079763	0.0391658527111271	0.963910776192024	0.0391658527111271	0.161985136561585	0.164953859912111
0	3.2	0.15	0.1	0.1	1	1	0	1	1	0	141.163	118.568	14.007	11.835	0.0993358655931973	0.099658692049963	493858.922	4.694	0.0323372602898683	0.0398624725481243	0.967662739710132	0.0398624725481243	0.16490037983898	0.164948803807494
0	3.2	0.15	0.1	0.1	1	1	0	1	1	0	137.394	119.773	13.898	11.884	0.101106804440729	0.0991278549941674	489787.879	4.648	0.0331604066650365	0.0392253699410542	0.966839593334963	0.0392253699410542	0.165166020666109	0.164869178249125
0	3.2	0.15	0.1	0.1	1	1	0	1	1	0	135.255	124.367	13.446	12.391	0.0994717748819453	0.0997304141448037	491891.067	4.792	0.0347180323675208	0.0389397588164486	0.965281967632479	0.0389397588164486	0.164920766232292	0.164959562121721
0	3.2	0.15	0.1	0.1	1	1	0	1	1	0	139.857	122.572	14.067	12.246	0.100499753986998	0.0997010189073903	494413.265	4.768	0.0332370911454897	0.0392407538523535	0.96676290885451	0.0392407538523535	0.16507496309805	0.164955152836109
0	3.2	0.15	0.1	0.1	1	1	0	1	1	0	136.658	124.976	13.662	12.619	0.100115926638552	0.100975708846451	492331.049	4.864	0.0346405586588825	0.0392589006519717	0.965359441341118	0.0392589006519717	0.165017388995783	0.165146356326968
0	3.2	0.15	0.1	0.1	1	1	0	1	1	0	143.536	119.291	14.4	11.794	0.100483325418738	0.0988464018724535	491647.289	4.65	0.0314443189061306	0.0392173423809747	0.96855568109387	0.0392173423809747	0.165072498812811	0.164826960280868
0	3.2	0.15	0.1	0.1	1	1	0	1	1	0	137.481	129.311	13.659	12.941	0.099568496867245	0.100247942435303	493628.773	4.96	0.0351507181394672	0.0386364506591437	0.964849281860533	0.0386364506591437	0.164935274530087	0.165037191365295
0	3.2	0.15	0.1	0.1	1	1	0	1	1	0	133.553	129.303	13.295	13.057	0.099536166411403	0.101070365842763	492997.036	4.985	0.0363193707921592	0.0390066230530672	0.963680629207841	0.0390066230530672	0.16493042496171	0.165160554876414
0	3.2	0.15	0.1	0.1	1	1	0	1	1	0	135.8	125.85	13.469	12.545	0.0990883088116636	0.0996632888054102	491331.296	4.872	0.0348994831786125	0.0389245990277516	0.965100516821387	0.0389245990277516	0.16486324632175	0.164949493320812
0	3.2	0.15	0.1	0.1	1	1	0	1	1	0	142.571	119.937	14.295	11.894	0.100442610839052	0.099246067526518	494621.768	4.722	0.0324137172311706	0.0398623484332941	0.967586282768829	0.0398623484332941	0.165066391625858	0.164886910128978
0	3.2	0.15	0.1	0.1	1	1	0	1	1	0	134.869	124.172	13.413	12.385	0.0996570335944125	0.0997767383931443	492746.423	4.708	0.0342525686837154	0.0382568725124197	0.965747431316285	0.0382568725124197	0.164948555039162	0.164966510758972
0	3.2	0.15	0.1	0.1	1	1	0	1	1	0	137.929	123.418	13.705	12.299	0.0993759729301269	0.0996806881910971	494650.175	4.727	0.033511322373753	0.038501783702763	0.966488677626247	0.038501783702763	0.164906395939519	0.164952103228665
0	3.2	0.15	0.1	0.1	1	1	0	1	1	0	138.29	120.779	13.723	12.118	0.0993616609657043	0.100299324784238	493795.059	4.752	0.0336194230842082	0.0395752171617855	0.966380576915792	0.0395752171617855	0.164904249144856	0.165044898717636
0	3.2	0.15	0.1	0.1	1	1	0	1	1	0	138.458	125.549	13.728	12.403	0.0990910664414199	0.0986771273904916	490482.23	4.885	0.0341535368903154	0.0391661157650924	0.965846463109685	0.0391661157650924	0.164863659966213	0.164801569108574
0	3.2	0.15	0.1	0.1	1	1	0	1	1	0	137.119	124.684	13.856	12.643	0.101248177234909	0.101465959511653	492706.119	4.814	0.0343250743171332	0.0391153188759604	0.965674925682867	0.0391153188759604	0.165187226585236	0.165219893926748
0	3.2	0.15	0.1	0.1	1	1	0	1	1	0	138.355	122.802	13.617	12.228	0.0984422616250567	0.0998010884375376	493120.598	4.861	0.0341403504663316	0.0399010014585863	0.965859649533668	0.0399010014585863	0.164766339243758	0.164970163265631
0	3.2	0.15	0.1	0.1	1	1	0	1	1	0	138.81	121.18	13.762	12.254	0.098954270317581	0.10090842619658	493962.097	4.688	0.0332753294030608	0.0389202356068046	0.966724670596939	0.0389202356068046	0.164843140547637	0.165136263929487
0	3.2	0.15	0.1	0.1	1	1	0	1	1	0	140.939	122.391	14.019	12.079	0.09957799505072	0.098787590273341	492680.542	4.719	0.0329074680923617	0.0388261532508452	0.967092531907638	0.0388261532508452	0.164936699257608	0.164818138541001
0	3.2	0.15	0.1	0.1	1	1	0	1	1	0	135.354	124.538	13.338	12.456	0.0984846102370312	0.100057651922391	493732.999	4.823	0.0345339463945582	0.0390315768222253	0.965466053605442	0.0390315768222253	0.164772691535555	0.165008647788359
0	3.2	0.15	0.1	0.1	1	1	0	1	1	0	133.573	127.773	13.39	12.659	0.0998927518776027	0.0990238757248501	492338.424	4.813	0.0352178163154792	0.0380771955198004	0.964782183684521	0.0380771955198004	0.16498391278164	0.164853581358728
0	3.2	0.15	0.1	0.1	1	0.8	0	1	0.8	0	139.256	128.923	13.92	12.758	0.100083368392404	0.0991120160666904	493140.45	4.934	0.0345006887081432	0.0386017076242377	0.965499311291857	0.0386017076242377	0.162010004207088	0.161893441928003
0	3.2	0.15	0.1	0.1	1	0.8	0	1	0.8	0	141.909	123.407	13.976	12.35	0.0986358595389459	0.100015685470575	493724.833	4.782	0.0331871343783097	0.0392848171944057	0.96681286562169	0.0392848171944057	0.161836303144674	0.162001882256469
0	3.2	0.15	0.1	0.1	1	0.8	0	1	0.8	0	134.369	134.931	13.177	13.387	0.0978773976295535	0.0991543822934825	489592.23	5.134	0.0373172529020798	0.0383267918815163	0.96268274709792	0.0383267918815163	0.161745287715546	0.161898525875218
0	3.2	0.15	0.1	0.1	1	0.8	0	1	0.8	0	138.68	125.839	13.791	12.41	0.0995295136808642	0.0987071961303164	490947.769	4.813	0.0341815142939443	0.038668491636824	0.965818485706056	0.038668491636824	0.161943541641704	0.161844863535638
0	3.2	0.15	0.1	0.1	1	0.8	0	1	0.8	0	134.264	134.832	13.238	13.501	0.0984128701256597	0.0999630597945925	491305.433	5.13	0.0370883464918732	0.0382721327905721	0.962911653508127	0.0382721327905721	0.161809544415079	0.161995567175351
0	3.2	0.15	0.1	0.1	1	0.8	0	1	0.8	0	136.01	127.148	13.796	12.827	0.101474121868024	0.100758246100097	491136.499	4.89	0.0351548852245393	0.03888704762335	0.964845114775461	0.03888704762335	0.162176894624163	0.162090989532012
0	3.2	0.15	0.1	0.1	1	0.8	0	1	0.8	0	140.204	127.184	13.882	12.67	0.0990192313691342	0.099664576570388	493414.077	4.946	0.0341770529760042	0.0393501265419964	0.965822947023996	0.0393501265419964	0.161882307764296	0.161959749188447
0	3.2	0.15	0.1	0.1	1	0.8	0	1	0.8	0	138.325	126.186	13.567	12.491	0.098082874886419	0.0989135695757631	490090.537	4.877	0.0342011827660273	0.0388616288404353	0.965798817233973	0.0388616288404353	0.16176994498637	0.161869628349092
0	3.2	0.15	0.1	0.1	1	0.8	0	1	0.8	0	133.02	135.063	13.283	13.549	0.0997935771967466	0.100386092628284	490516.855	5.156	0.0375665967015003	0.0385318914869622	0.9624334032985	0.0385318914869622	0.16197522926361	0.162046331115394
0	3.2	0.15	0.1	0.1	1	0.8	0	1	0.8	0	134.943	128.733	13.399	12.817	0.0991175890709289	0.0995746141276324	491888.019	4.965	0.0358033229386826	0.0388741764065981	0.964196677061317	0.0388741764065981	0.161894110688511	0.161948953695316
0	3.2	0.15	0.1	0.1	1	1	0	1	0.6	0	135.923	129.68	13.394	13.094	0.0986672548574709	0.101093853137985	488757.662	4.977	0.0357680317952682	0.038796926858453	0.964231968204732	0.038796926858453	0.164800088228621	0.159098446782419
0	3.2	0.15	0.1	0.1	1	1	0	1	0.6	0	134.306	131.028	13.169	12.994	0.0983891088514526	0.0993148492986227	489479.802	4.97	0.0360011180264994	0.0382457507865143	0.963998881973501	0.0382457507865143	0.164758366327718	0.158938336436876
0	3.2	0.15	0.1	0.1	1	1	0	1	0.6	0	133.837	129.363	13.425	12.96	0.100314253255578	0.10018149691909	490285.65	4.896	0.0357348154366581	0.0381100905333647	0.964265184563342	0.0381100905333647	0.165047137988337	0.159016334722718
0	3.2	0.15	0.1	0.1	1	1	0	1	0.6	0	137.561	126.476	13.712	12.552	0.0996727290557679	0.099324222273033	487885.122	4.781	0.0338385861227823	0.0381590037557613	0.966161413877218	0.0381590037557613	0.164950909358365	0.158939180004573
0	3.2	0.15	0.1	0.1	1	1	0	1	0.6	0	136.108	124.653	13.653	12.424	0.100232773327914	0.0995037831879689	487211.934	4.726	0.0339976033766528	0.0384789891479549	0.966002396623347	0.0384789891479549	0.165034915999187	0.158955340486917
0	3.2	0.15	0.1	0.1	1	1	0	1	0.6	0	135.21	124.616	13.539	12.428	0.100281111594821	0.0997656635210882	488315.069	4.751	0.0342036371300371	0.038500980223847	0.965796362869963	0.038500980223847	0.165042166739223	0.158978909716898
0	3.2	0.15	0.1	0.1	1	1	0	1	0.6	0	140.823	121.342	13.996	12.081	0.0992443357704587	0.0995206071595479	488780.683	4.751	0.0328675564312142	0.0395942671420356	0.967132443568786	0.0395942671420356	0.164886650365569	0.158956854644359
0	3.2	0.15	0.1	0.1	1	1	0	1	0.6	0	137.179	124.975	13.656	12.748	0.0993338099492023	0.102070379017326	491811.169	4.712	0.0337511295160232	0.0380276267755077	0.966248870483977	0.0380276267755077	0.16490007149238	0.159186334111559
0	3.2	0.15	0.1	0.1	1	1	0	1	0.6	0	133.361	130.8	13.273	12.909	0.0996202735411084	0.0986548092551153	491267.365	4.889	0.0358077076064028	0.0377490209539521	0.964192292393597	0.0377490209539521	0.164943041031166	0.15887893283296
0	3.2	0.15	0.1	0.1	1	1	0	1	0.6	0	129.723	131.237	12.957	13.331	0.100021056046354	0.101585814973396	487853.69	4.976	0.0373319794699458	0.0381880524851918	0.962668020530054	0.0381880524851918	0.165003158406953	0.159142723347606
0	3.2	0.15	0.1	0.1	1	0.6	0	1	1	0	143.666	126.302	14.216	12.683	0.0990976087221428	0.100508895145569	494386.753	4.929	0.0333566683656244	0.0393231042555861	0.966643331634376	0.0393231042555861	0.158918784784993	0.165076334271835
0	3.2	0.15	0.1	0.1	1	0.6	0	1	1	0	139.675	130.097	13.929	12.709	0.0996254084277978	0.0976512915510975	493657.823	5.025	0.0349584402709888	0.0388709030536586	0.965041559729011	0.0388709030536586	0.158966286758502	0.164647693732665
0	3.2	0.15	0.1	0.1	1	0.6	0	1	1	0	134.349	133.822	13.327	13.087	0.0992594772664843	0.097864868991645	493650.132	5.11	0.0369559367929826	0.0384337477678457	0.963044063207017	0.0384337477678457	0.158933352953984	0.164679730348747
0	3.2	0.15	0.1	0.1	1	0.6	0	1	1	0	132.685	133.552	13.052	13.377	0.0981275928575022	0.100088837152255	490939.873	5.105	0.0374935066781625	0.0385820913765801	0.962506493321837	0.0385820913765801	0.158831483357175	0.165013325572838
0	3.2	0.15	0.1	0.1	1	0.6	0	1	1	0	134.996	134.708	13.288	13.434	0.0985849283149616	0.099626402026839	492235.948	5.162	0.0372131859868412	0.0385430687253651	0.962786814013159	0.0385430687253651	0.158872643548347	0.164943960304026
0	3.2	0.15	0.1	0.1	1	0.6	0	1	1	0	135.46	130.895	13.289	13.097	0.0981909657598099	0.100118866338939	493066.508	5.028	0.0360062112243058	0.0388025955567591	0.963993788775694	0.0388025955567591	0.158837186918383	0.165017829950841
0	3.2	0.15	0.1	0.1	1	0.6	0	1	1	0	135.159	132.308	13.674	13.363	0.101086093137012	0.101100702908975	493074.743	5.103	0.0366410447318143	0.0388014809428396	0.963358955268186	0.0388014809428396	0.159097748382331	0.165165105436346
0	3.2	0.15	0.1	0.1	1	0.6	0	1	1	0	142.227	125.974	14.146	12.73	0.0994630464310486	0.10114814144334	491404.759	5.023	0.0344940618709498	0.0403779705836021	0.96550593812905	0.0403779705836021	0.158951674178794	0.165172221216501
0	3.2	0.15	0.1	0.1	1	0.6	0	1	1	0	137.341	126.355	13.812	12.592	0.100529054199746	0.099692796991616	492528.17	4.871	0.0346921442122162	0.0389740634292047	0.965307855787784	0.0389740634292047	0.159047614877977	0.164953919548742
0	3.2	0.15	0.1	0.1	1	0.6	0	1	1	0	140.208	127.101	13.955	12.565	0.0994063163785559	0.098771845754254	495081.319	4.925	0.0341734860884615	0.0390316324505191	0.965826513911539	0.0390316324505191	0.15894656847407	0.164815776863138
0	3.2	0.15	0.1	0.1	1	1	0	1	0.8	0	137.065	120.492	13.65	12.221	0.0994853734006427	0.101658835117862	490481.323	4.651	0.0335415515175978	0.0391458908871783	0.966458448482402	0.0391458908871783	0.164922806010096	0.162199060214143
0	3.2	0.15	0.1	0.1	1	1	0	1	0.8	0	133.881	125.461	13.43	12.442	0.100309159097821	0.0993150448329012	492020.278	4.778	0.0348865424083851	0.0383290944727741	0.965113457591615	0.0383290944727741	0.165046373864673	0.161917805379948
0	3.2	0.15	0.1	0.1	1	1	0	1	0.8	0	135.231	126.464	13.523	12.588	0.100030437045698	0.0996914376859743	489006.123	4.887	0.0351650706243107	0.0389715673626141	0.964834929375689	0.0389715673626141	0.165004565556855	0.161962972522317
0	3.2	0.15	0.1	0.1	1	1	0	1	0.8	0	137.689	123.987	13.687	12.436	0.0993136922401627	0.100213787548236	491604.768	4.763	0.0336384609247325	0.0387436341275855	0.966361539075267	0.0387436341275855	0.164897053836024	0.162025654505788
0	3.2	0.15	0.1	0.1	1	1	0	1	0.8	0	137.383	121.762	13.752	12.144	0.100060779464198	0.0997810291889058	489889.402	4.731	0.0335534337823122	0.0391617916641658	0.966446566217688	0.0391617916641658	0.16500911691963	0.161973723502669
0	3.2	0.15	0.1	0.1	1	1	0	1	0.8	0	136.403	127.323	13.429	12.758	0.0983738631894463	0.100169400558077	489969.454	4.885	0.0347912817795046	0.0387178878586009	0.965208718220495	0.0387178878586009	0.164756079478417	0.162020328066969
0	3.2	0.15	0.1	0.1	1	1	0	1	0.8	0	137.385	122.812	13.8	12.432	0.100335215218008	0.101169561496809	492536.456	4.726	0.0337786365756352	0.038884597019638	0.966221363424365	0.038884597019638	0.165050282282701	0.162140347379617
0	3.2	0.15	0.1	0.1	1	1	0	1	0.8	0	136.097	128.82	13.546	12.826	0.0995467962215668	0.0995534984216312	491647.906	4.982	0.0357312367495321	0.0390463894407938	0.964268763250468	0.0390463894407938	0.164932019433235	0.161946419810596
0	3.2	0.15	0.1	0.1	1	1	0	1	0.8	0	134.273	127.564	13.392	12.736	0.0998605648692734	0.099938362794849	491430.467	4.935	0.0359824407891011	0.039020119619661	0.964017559210899	0.039020119619661	0.164979084730391	0.161992603535382
0	3.2	0.15	0.1	0.1	1	1	0	1	0.8	0	138.645	122.264	13.667	12.092	0.0984441154788714	0.0986565639167267	492159.24	4.685	0.0331512523644748	0.0387633030043266	0.966848747635525	0.0387633030043266	0.164766617321831	0.161838787670007
0	3.2	0.15	0.1	0.1	1	1	0	1	1	0	133.705	125.669	13.301	12.547	0.0995582207149513	0.099750950134818	493592.185	4.819	0.0349796160418839	0.038542846497489	0.965020383958116	0.038542846497489	0.164933733107243	0.164962642520223
0	3.2	0.15	0.1	0.1	1	1	0	1	1	0	140.26	119.666	13.906	11.944	0.0994794023289726	0.0999277294399735	492241.476	4.77	0.0331622090386935	0.0401665036065081	0.966837790961307	0.0401665036065081	0.164921910349346	0.164989159415996
0	3.2	0.15	0.1	0.1	1	1	0	1	1	0	139.136	120.845	13.896	12.064	0.0998788940235764	0.0999632508117652	494652.129	4.653	0.0329781824446841	0.0389205388598412	0.967021817555316	0.0389205388598412	0.164981834103536	0.164994487621765
0	3.2	0.15	0.1	0.1	1	1	0	1	1	0	138.48	122.378	13.808	12.208	0.0996536795158598	0.0999350406520069	492605.341	4.744	0.0334880587565957	0.0391927617514398	0.966511941243404	0.0391927617514398	0.164948051927379	0.164990256097801
0	3.2	0.15	0.1	0.1	1	1	0	1	1	0	143.166	120.285	14.255	11.99	0.0996708288246992	0.0997994058410862	493038.386	4.73	0.0321980997178164	0.0396707908207047	0.967801900282184	0.0396707908207047	0.164950624323705	0.164969910876163
0	3.2	0.15	0.1	0.1	1	1	0	1	1	0	137.364	122.08	13.58	12.09	0.0988235070578477	0.0990873145704821	492369.866	4.725	0.033611538953118	0.0388593031958411	0.966388461046882	0.0388593031958411	0.164823526058677	0.164863097185572
0	3.2	0.15	0.1	0.1	1	1	0	1	1	0	136.271	121.855	13.649	12.27	0.0999056126809282	0.100582486566948	491571.895	4.703	0.0337184199247938	0.039161850976868	0.966281580075206	0.039161850976868	0.164985841902139	0.165087372985042
0	3.2	0.15	0.1	0.1	1	1	0	1	1	0	140.578	123.605	13.904	12.39	0.09883490328596	0.100228633401955	492639.901	4.815	0.0333288346590649	0.0392900982149986	0.966671165340935	0.0392900982149986	0.164825235492894	0.165034295010293
0	3.2	0.15	0.1	0.1	1	1	0	1	1	0	138.031	121.967	13.853	12.371	0.10045605883384	0.101715634123071	492446.017	4.721	0.0335220919079855	0.0391672403934341	0.966477908092015	0.0391672403934341	0.165068408825076	0.165257345118461
0	3.2	0.15	0.1	0.1	1	1	0	1	1	0	134.981	128.581	13.661	12.866	0.101354727413765	0.100069201069342	491788.552	5.003	0.0359797832146703	0.0391133272736076	0.96402021678533	0.0391133272736076	0.165203209112065	0.165010380160401
0	3.2	0.15	0.1	0.1	1	0.8	0	1	0.8	0	140.466	123.428	13.908	12.247	0.0989616389513432	0.0993608297877945	492479.799	4.838	0.0334069702170552	0.0394499300768115	0.966593029782945	0.0394499300768115	0.161875396674161	0.161923299574535
0	3.2	0.15	0.1	0.1	1	0.8	0	1	0.8	0	135.075	132.564	13.629	13.27	0.100651611737364	0.100092291374234	490673.659	5.116	0.0368127017995691	0.0388880008336414	0.963187298200431	0.0388880008336414	0.162078193408484	0.162011074964908
0	3.2	0.15	0.1	0.1	1	0.8	0	1	0.8	0	133.594	136.784	13.298	13.66	0.0995391404902409	0.0999781836309325	492647.916	5.25	0.037996156898992	0.038713247885061	0.962003843101008	0.038713247885061	0.161944696858829	0.161997382035712
0	3.2	0.15	0.1	0.1	1	0.8	0	1	0.8	0	138.187	127.351	13.58	12.863	0.0983094503794538	0.100817336882038	492485.354	4.854	0.0341620350690641	0.0384892368978173	0.965837964930936	0.0384892368978173	0.161797134045534	0.162098080425845
0	3.2	0.15	0.1	0.1	1	0.8	0	1	0.8	0	133.517	130.17	13.283	13.223	0.0994155918510426	0.101388210929664	493015.752	5.053	0.0368044490769388	0.0390491934290829	0.963195550923061	0.0390491934290829	0.161929871022125	0.16216658531156
0	3.2	0.15	0.1	0.1	1	0.8	0	1	0.8	0	133.768	131.879	13.354	13.358	0.0998187908574506	0.101258783246489	489739.267	5.043	0.0367688783756943	0.0386220075222703	0.963231121624306	0.0386220075222703	0.161978254902894	0.162151053989579
0	3.2	0.15	0.1	0.1	1	0.8	0	1	0.8	0	135.589	129.575	13.577	12.768	0.100228711565137	0.0984815976838288	492867.321	4.953	0.0354685646340952	0.0385102010218666	0.964531435365905	0.0385102010218666	0.162027445387816	0.161817791722059
0	3.2	0.15	0.1	0.1	1	0.8	0	1	0.8	0	131.576	131.633	12.937	13.158	0.0981816678941501	0.0998039496823178	491134.73	4.996	0.0372702604826791	0.0383565118527733	0.962729739517321	0.0383565118527733	0.161781800147298	0.161976473961878
0	3.2	0.15	0.1	0.1	1	0.8	0	1	0.8	0	137.379	131.508	13.499	13.077	0.0981635400078544	0.0993928068666668	491391.375	5.054	0.035641872396343	0.0387055441635499	0.964358127603657	0.0387055441635499	0.161779624800943	0.161927136824
0	3.2	0.15	0.1	0.1	1	0.8	0	1	0.8	0	134.276	131.37	13.373	13.096	0.0997022246562323	0.0994039233873967	490919.057	5.037	0.0367547466347166	0.0390240357282215	0.963245253365283	0.0390240357282215	0.161964266958748	0.161928470806488
0	3.2	0.15	0.1	0.2	1	0.4	0	1	1	0	140.472	124.335	14.169	24.739	0.100768904469483	0.199146502047487	499031.717	5.084	0.0351269488868952	0.0412602459046929	0.964873051113105	0.0412602459046929	0.156046134268169	0.179871975307123
0	3.2	0.15	0.1	0.2	1	0.4	0	1	1	0	139.104	126.82	13.893	25.517	0.0998370169497209	0.201044410321476	499975.515	5.089	0.0356302948214692	0.040578245937046	0.964369705178531	0.040578245937046	0.155990221016983	0.180156661548221
0	3.2	0.15	0.1	0.2	1	0.4	0	1	1	0	145.674	121.996	14.56	24.419	0.100124098884828	0.200202909538908	498374.397	5.037	0.0336920951609538	0.0416243138126627	0.966307904839046	0.0416243138126627	0.15600744593309	0.180030436430836
0	3.2	0.15	0.1	0.2	1	0.4	0	1	1	0	139.814	127.727	13.969	25.496	0.099812769238092	0.199710453587079	501169.788	5.138	0.0356676271859446	0.0406065748542002	0.964332372814055	0.0406065748542002	0.155988766154286	0.179956568038062
0	3.2	0.15	0.1	0.2	1	0.4	0	1	1	0	140.417	128.983	14.028	25.768	0.0999443715571695	0.199724581567369	501914.596	5.259	0.0364575856965385	0.0411637658507885	0.963542414303462	0.0411637658507885	0.15599666229343	0.179958687235105
0	3.2	0.15	0.1	0.2	1	0.4	0	1	1	0	142.373	124.525	14.243	24.755	0.100170969960215	0.198806448322067	500114.257	5.111	0.0350573337048276	0.0415478187642679	0.964942666295172	0.0415478187642679	0.156010258197613	0.17982096724831
0	3.2	0.15	0.1	0.2	1	0.4	0	1	1	0	140.114	125.024	14.245	25.019	0.101594390408272	0.20030576802877	499964.819	5.148	0.0354911776228757	0.0414153764676148	0.964508822377124	0.0414153764676148	0.156095663424496	0.180045865204316
0	3.2	0.15	0.1	0.2	1	0.4	0	1	1	0	145.204	120.118	14.458	23.999	0.0996741706045368	0.19983794592884	502154.036	4.984	0.0333757256332137	0.0418206308024129	0.966624274366786	0.0418206308024129	0.155980450236272	0.179975691889326
0	3.2	0.15	0.1	0.2	1	0.4	0	1	1	0	145.23	127.023	14.519	25.459	0.0998384732763034	0.200522673820991	500301.279	5.214	0.0349808162281769	0.0414261245999469	0.965019183771823	0.0414261245999469	0.155990308396578	0.180078401073149
0	3.2	0.15	0.1	0.2	1	0.4	0	1	1	0	143.085	124.166	14.176	25.042	0.0990646867541537	0.201890761139902	501327.704	5.08	0.0345365493469125	0.0411584013659971	0.965463450653087	0.0411584013659971	0.155943881205249	0.180283614170985
0	3.2	0.15	0.1	0.2	1	1	0	1	0.8	0	140.908	121.124	14.067	24.237	0.0998947891356264	0.200167888925532	495598.77	4.785	0.033174995513101	0.0397979110543731	0.966825004486899	0.0397979110543731	0.164984218370344	0.174020146671064
0	3.2	0.15	0.1	0.2	1	1	0	1	0.8	0	137.362	120.52	13.731	24.009	0.0999409220338195	0.199107865006836	496533.024	4.772	0.0340090999499987	0.0398675525071739	0.965990900050001	0.0398675525071739	0.164991138305073	0.17389294380082
0	3.2	0.15	0.1	0.2	1	1	0	1	0.8	0	140.935	121.356	13.924	24.461	0.0987627496277498	0.201723342056571	497625.519	4.886	0.0338186564705573	0.0406274027966172	0.966181343529443	0.0406274027966172	0.164814412444162	0.174206801046789
0	3.2	0.15	0.1	0.2	1	1	0	1	0.8	0	139.601	117.884	13.895	23.681	0.0995275211322064	0.200941979432863	495325.431	4.677	0.0326803295040641	0.039949815111465	0.967319670495936	0.039949815111465	0.164929128169831	0.174113037531944
0	3.2	0.15	0.1	0.2	1	1	0	1	0.8	0	142.124	114.244	14.057	22.748	0.0988540462054296	0.199083637557789	495746.614	4.567	0.0315044486164751	0.0404276659409106	0.968495551383525	0.0404276659409106	0.164828106930814	0.173890036506935
0	3.2	0.15	0.1	0.2	1	1	0	1	0.8	0	140.598	118.315	14.104	23.842	0.100134364586226	0.201453591638569	497556.501	4.675	0.0325225548182167	0.0400005577784869	0.967477445181783	0.0400005577784869	0.165020154687934	0.174174430996628
0	3.2	0.15	0.1	0.2	1	1	0	1	0.8	0	139.849	120.083	13.958	24.058	0.0996364603352042	0.20029154832204	498705.161	4.794	0.0337273320397783	0.0403881090723677	0.966272667960222	0.0403881090723677	0.164945469050281	0.174034985798645
0	3.2	0.15	0.1	0.2	1	1	0	1	0.8	0	135.463	120.698	13.712	24.116	0.10132947412067	0.199754045643949	496551.858	4.806	0.0346082318369458	0.0401645486999828	0.965391768163054	0.0401645486999828	0.1651994211181	0.173970485477274
0	3.2	0.15	0.1	0.2	1	1	0	1	0.8	0	140.249	118.226	13.946	23.68	0.0994572301879508	0.200340540933188	496337.759	4.661	0.0325602610523181	0.0398167640149991	0.967439738947682	0.0398167640149991	0.164918584528193	0.174040864911983
0	3.2	0.15	0.1	0.2	1	1	0	1	0.8	0	138.81	116.895	13.869	23.057	0.0998218821794272	0.197482944991036	495715.19	4.724	0.0330975853406175	0.0407659877834689	0.966902414659382	0.0407659877834689	0.164973282326914	0.173697953398924
0	3.2	0.15	0.1	0.2	1	1	0	1	1	0	139.685	114.777	13.932	23.014	0.0997166837831264	0.20054589625613	500083.587	4.67	0.0328072844338255	0.041135039034139	0.967192715566174	0.041135039034139	0.164957502567469	0.180081884438419
0	3.2	0.15	0.1	0.2	1	1	0	1	1	0	143.35	116.385	14.301	23.256	0.0996466468864477	0.199739602561652	498913.322	4.774	0.032458512621776	0.0413939319102514	0.967541487378224	0.0413939319102514	0.164946997032967	0.179960940384248
0	3.2	0.15	0.1	0.2	1	1	0	1	1	0	140.391	114.821	13.916	22.894	0.0989901077568223	0.19948527212243	501045.206	4.687	0.03279518364061	0.0413775757575816	0.96720481635939	0.0413775757575816	0.164848516163523	0.179922790818364
0	3.2	0.15	0.1	0.2	1	1	0	1	1	0	138.385	119.973	13.816	23.924	0.0997572821765299	0.199368702897379	501396.211	4.813	0.0340708728344476	0.0403995499219886	0.965929127165552	0.0403995499219886	0.164963592326479	0.179905305434607
0	3.2	0.15	0.1	0.2	1	1	0	1	1	0	137.035	119.963	13.638	24.048	0.0996137387602956	0.200323266758883	498229.236	4.909	0.0346668824225334	0.0411721873809308	0.965333117577467	0.0411721873809308	0.164942060814044	0.180048490013832
0	3.2	0.15	0.1	0.2	1	1	0	1	1	0	133.771	120.541	13.251	24.223	0.099157404750366	0.20093201026647	499067.826	4.852	0.0353333097487148	0.0407163412441934	0.964666690251285	0.0407163412441934	0.164873610712555	0.18013980153997
0	3.2	0.15	0.1	0.2	1	1	0	1	1	0	142.882	116.272	14.289	23.205	0.100036713395283	0.199350432625569	500595.531	4.704	0.0320502876669165	0.0407588182580911	0.967949712333083	0.0407588182580911	0.165005507009292	0.179902564893835
0	3.2	0.15	0.1	0.2	1	1	0	1	1	0	139.689	117.09	13.977	23.558	0.0999854805859073	0.201287630599354	499515.069	4.738	0.0330831855232768	0.0407219714168087	0.966916814476723	0.0407219714168087	0.164997822087886	0.180193144589903
0	3.2	0.15	0.1	0.2	1	1	0	1	1	0	139.348	118.376	13.915	23.85	0.0997353745298509	0.201507780398231	499511.372	4.805	0.0335056959023353	0.0409907180702361	0.966494304097665	0.0409907180702361	0.164960306179478	0.180226167059735
0	3.2	0.15	0.1	0.2	1	1	0	1	1	0	143.266	114.846	14.362	22.868	0.100419235252155	0.199066238961613	502303.071	4.687	0.0319705372782458	0.0412017028085592	0.968029462721754	0.0412017028085592	0.165062885287823	0.179859935844242
0	3.2	0.15	0.1	0.2	1	1	0	1	1	0	139.311	112.72	14.162	22.57	0.101881324445966	0.200174893109789	499199.325	4.577	0.03202653110416	0.0407721923354745	0.96797346889584	0.0407721923354745	0.165282198666895	0.180026233966468
0	3.2	0.15	0.1	0.2	1	1	0	1	1	0	141.387	117.206	13.983	23.396	0.0988999535063864	0.199490742179134	500403.903	4.798	0.0332321525268205	0.0412495437560517	0.96676784747318	0.0412495437560517	0.164834993025958	0.17992361132687
0	3.2	0.15	0.1	0.2	1	1	0	1	1	0	138.385	118.307	13.759	23.569	0.0994706630289493	0.199333707426777	501404.212	4.765	0.0335427335678431	0.0405794767321484	0.966457266432157	0.0405794767321484	0.164920599454342	0.179900056114017
0	3.2	0.15	0.1	0.2	1	1	0	1	1	0	143.975	113.958	14.201	22.81	0.0986266592349315	0.200234418694892	502191.015	4.63	0.0313199214600133	0.0411576415315379	0.968680078539987	0.0411576415315379	0.16479399888524	0.180035162804234
0	3.2	0.15	0.1	0.2	1	1	0	1	1	0	140.234	114.994	13.941	22.944	0.0994169595898684	0.199502231244915	499646.287	4.813	0.0332910399444368	0.0420849089197718	0.966708960055563	0.0420849089197718	0.16491254393848	0.179925334686737
0	3.2	0.15	0.1	0.2	1	1	0	1	1	0	143.347	114.789	14.357	22.75	0.100086807201697	0.198044025970998	499137.629	4.748	0.032339737886096	0.0418752737693151	0.967660262113904	0.0418752737693151	0.165013021080255	0.17970660389565
0	3.2	0.15	0.1	0.2	1	1	0	1	1	0	143.292	115.218	14.394	23.154	0.100611383004426	0.200689438804895	501297.402	4.666	0.0320330017784407	0.0411585663467273	0.967966998221559	0.0411585663467273	0.165091707450664	0.180103415820734
0	3.2	0.15	0.1	0.2	1	1	0	1	1	0	140.834	115.905	14.153	23.396	0.100605069647105	0.201888910266983	500731.193	4.673	0.0325043482723188	0.0406983893189555	0.967495651727681	0.0406983893189555	0.165090760447066	0.180283336540047
0	3.2	0.15	0.1	0.2	1	1	0	1	1	0	140.023	116.542	13.926	23.061	0.0993788601812746	0.19798962689838	497329.267	4.803	0.0333404695306306	0.041536938847905	0.966659530469369	0.041536938847905	0.164906829027191	0.179698444034757
0	3.2	0.15	0.1	0.2	1	1	0	1	1	0	141.367	117.047	14	23.562	0.099153053276507	0.201336355694845	502474.112	4.747	0.0328656860805654	0.0408384184895985	0.967134313919435	0.0408384184895985	0.164872957991476	0.180200453354227
0	3.2	0.15	0.1	0.2	1	1	0	1	1	0	148.452	105.173	14.781	21.095	0.0996746223877437	0.200963060005703	498955.649	4.449	0.0292221186950776	0.0426061526424522	0.970777881304922	0.0426061526424522	0.164951193358162	0.180144459000855
0	3.2	0.15	0.1	0.2	1	1	0	1	1	0	139.964	112.534	14.077	22.534	0.10067778125954	0.200097482248538	498481.825	4.608	0.0324575393620648	0.0413425991666497	0.967542460637935	0.0413425991666497	0.165101667188931	0.180014622337281
0	3.2	0.15	0.1	0.2	1	1	0	1	1	0	142.947	116.526	14.157	23.372	0.0990290181534398	0.200588147674107	498328.583	4.719	0.0322127767666938	0.0408068605184068	0.967787223233306	0.0408068605184068	0.164854352723016	0.180088222151116
0	3.2	0.15	0.1	0.2	1	1	0	1	1	0	138.068	120.782	13.876	24.264	0.100453474610993	0.200818663362132	498030.153	4.877	0.0344544243702587	0.0406647223861191	0.965545575629741	0.0406647223861191	0.165068021191649	0.18012279950432
0	3.2	0.15	0.1	0.2	1	1	0	1	1	0	138.928	115.058	13.738	23.06	0.0987446155371419	0.200485798455001	498400.067	4.618	0.0325654266642047	0.0404651030163735	0.967434573335795	0.0404651030163735	0.164811692330571	0.18007286976825
0	3.2	0.15	0.1	0.2	1	1	0	1	1	0	139.989	115.642	14.118	23.085	0.100890833418023	0.19943075640807	499318.071	4.713	0.0327680376630882	0.0411391286365001	0.967231962336912	0.0411391286365001	0.165133625012703	0.179914613461211
0	3.2	0.15	0.1	0.2	1	1	0	1	1	0	136.663	120.755	13.722	24.164	0.100143496055286	0.199937131018695	498333.998	4.87	0.0345670402520574	0.040562570287131	0.965432959747943	0.040562570287131	0.165021524408293	0.179990569652804
0	3.2	0.15	0.1	0.2	1	1	0	1	1	0	138.056	118.317	13.989	23.539	0.10135116359161	0.199024012829803	498003.804	4.754	0.0335905713092646	0.0404550604854832	0.966409428690735	0.0404550604854832	0.165202674538741	0.17985360192447
0	3.2	0.15	0.1	0.2	1	1	0	1	1	0	141.995	118.485	14.134	23.598	0.0994527640402859	0.199265405284285	502827.571	4.747	0.0327168527571531	0.0405397758655672	0.967283147242847	0.0405397758655672	0.164917914606043	0.179889810792643
0	3.2	0.15	0.1	0.2	1	1	0	1	1	0	138.996	119.695	13.898	24.163	0.0997862225752131	0.201692523168809	499622.905	4.863	0.034440199733565	0.0410824501602519	0.965559800266435	0.0410824501602519	0.164967933386282	0.180253878475321
0	3.2	0.15	0.1	0.2	1	1	0	1	1	0	139.433	115.536	14.094	22.869	0.101117648472014	0.197987526930707	500421.517	4.789	0.0334387465686467	0.0416342739203945	0.966561253431353	0.0416342739203945	0.165167647270802	0.179698129039606
0	3.2	0.15	0.1	0.2	1	1	0	1	1	0	140.212	121.527	14.104	24.18	0.1004900008215	0.198849366235028	499726.616	4.912	0.0340097957730587	0.0406940352579361	0.965990204226941	0.0406940352579361	0.165073500123225	0.179827404935254
0	3.2	0.15	0.1	0.2	1	1	0	1	1	0	137.719	115.961	13.774	23.169	0.0998810688578009	0.199822615612988	499878.344	4.758	0.0337897546287055	0.0412698030134236	0.966210245371294	0.0412698030134236	0.16498216032867	0.179973392341948
0	3.2	0.15	0.1	0.2	1	1	0	1	1	0	143.15	114.046	14.197	22.558	0.0990721148094988	0.197536588195507	500737.071	4.685	0.0318633506400418	0.0414243495419331	0.968136649359958	0.0414243495419331	0.164860817221425	0.179630488229326
0	3.2	0.15	0.1	0.2	1	1	0	1	1	0	139.982	115.938	14.031	23.369	0.100349187276691	0.201494470724816	499395.524	4.838	0.0336148886843009	0.0420448432212818	0.966385111315699	0.0420448432212818	0.165052378091504	0.180224170608722
0	3.2	0.15	0.1	0.2	1	1	0	1	1	0	141.825	115.012	14.28	23.108	0.100718379300983	0.201084544140072	498729.292	4.749	0.0325028290748415	0.0415793152548399	0.967497170925159	0.0415793152548399	0.165107756895147	0.180162681621011
0	3.2	0.15	0.1	0.2	1	1	0	1	1	0	140.087	115.461	13.919	22.918	0.0993643724605858	0.198604174014638	498864.155	4.642	0.0323733659424832	0.040546567793368	0.967626634057517	0.040546567793368	0.164904655869088	0.179790626102196
0	3.2	0.15	0.1	0.2	1	1	0	1	1	0	143.308	117.511	14.274	23.31	0.0998625858159792	0.198560342151503	502388.706	4.737	0.0323449871294903	0.040596560505898	0.96765501287051	0.040596560505898	0.164979387872397	0.179784051322725
0	3.2	0.15	0.1	0.2	1	1	0	1	1	0	139.809	115.892	13.805	23.367	0.098657727924303	0.201576709235411	499425.456	4.698	0.0330863650178684	0.0408825038752837	0.966913634982132	0.0408825038752837	0.164798659188645	0.180236506385312
0	3.2	0.15	0.1	0.2	1	1	0	1	1	0	138.817	119.255	13.981	23.793	0.100807152721509	0.199635336336702	497147.898	4.847	0.0339054165173268	0.0408363613168396	0.966094583482673	0.0408363613168396	0.165121072908226	0.179945300450505
0	3.2	0.15	0.1	0.3	1	1	0	1	1	0	143.959	109.647	14.329	32.876	0.0995750613968855	0.299714177727381	506294.636	4.636	0.031501750706605	0.0425644819172238	0.968498249293395	0.0425644819172238	0.164936259209533	0.194957126659107
0	3.2	0.15	0.1	0.3	1	1	0	1	1	0	142.716	110.17	14.245	33.152	0.0996323823868105	0.300797979742079	505962.634	4.72	0.0323103651453798	0.0432257529406239	0.96768963485462	0.0432257529406239	0.164944857358022	0.195119696961312
0	3.2	0.15	0.1	0.3	1	1	0	1	1	0	144.725	110.959	14.411	33.363	0.0994998054300958	0.30068057014943	505880.543	4.674	0.0316613569042746	0.042338647032264	0.968338643095725	0.042338647032264	0.164924970814514	0.195102085522415
0	3.2	0.15	0.1	0.3	1	1	0	1	1	0	138.355	116.843	13.951	34.941	0.100921324546412	0.298890591311863	504975.339	4.892	0.0342760543908503	0.0420472739305204	0.96572394560915	0.0420472739305204	0.165138198681962	0.194833588696779
0	3.2	0.15	0.1	0.3	1	1	0	1	1	0	141.6	111.643	14.148	33.389	0.0998691520479338	0.299283404117965	507166.799	4.709	0.032573259104639	0.0425606745105924	0.967426740895361	0.0425606745105924	0.16498037280719	0.194892510617695
0	3.2	0.15	0.1	0.3	1	1	0	1	1	0	148.814	106.386	15.039	31.937	0.101099797037038	0.300162119919574	504962.753	4.618	0.0303800321480827	0.0437737198812974	0.969619967851917	0.0437737198812974	0.165164969555556	0.195024317987936
0	3.2	0.15	0.1	0.3	1	1	0	1	1	0	146.741	109.206	14.614	32.85	0.0994444868953769	0.300680997544808	509651.64	4.735	0.0314816886733472	0.043633347382658	0.968518311326653	0.043633347382658	0.164916673034307	0.195102149631721
0	3.2	0.15	0.1	0.3	1	1	0	1	1	0	146.911	107.596	14.501	32.077	0.0987478811551542	0.298216008491861	506418.975	4.606	0.0306098569423452	0.0431397980217086	0.969390143057655	0.0431397980217086	0.164812182173273	0.194732401273779
0	3.2	0.15	0.1	0.3	1	1	0	1	1	0	147.874	106.646	14.806	31.966	0.100036321327176	0.29945735322946	507356.957	4.537	0.0301993834347123	0.0431449782217562	0.969800616565288	0.0431449782217562	0.165005448199076	0.194918602984419
0	3.2	0.15	0.1	0.3	1	1	0	1	1	0	144.402	111.469	14.49	33.368	0.100136965311535	0.299434511798985	507394.767	4.683	0.031562954541934	0.0423166299954512	0.968437045458066	0.0423166299954512	0.16502054479673	0.194915176769848
0	3.2	0.15	0.1	0.3	1	1	0	1	1	0	140.662	109.215	14.009	32.693	0.0995475911718725	0.299048293849479	507785.031	4.67	0.0327787228752141	0.0433906163596923	0.967221277124786	0.0433906163596923	0.164932138675781	0.194857244077422
0	3.2	0.15	0.1	0.3	1	1	0	1	1	0	145.891	110.654	14.726	33.17	0.100949867810648	0.299648671804817	507327.829	4.651	0.0312632499218567	0.0422919858419949	0.968736750078143	0.0422919858419949	0.165142480171597	0.194947300770723
0	3.2	0.15	0.1	0.3	1	1	0	1	1	0	143.467	110.374	14.191	33.044	0.099024318270472	0.299469295396469	507336.648	4.721	0.0321182316897139	0.0430809106005141	0.967881768310286	0.0430809106005141	0.164853647740571	0.19492039430947
0	3.2	0.15	0.1	0.3	1	1	0	1	1	0	144.07	109.238	14.473	32.753	0.100339764169712	0.2998245285802	505785.699	4.674	0.0314691761092202	0.043091020727825	0.96853082389078	0.043091020727825	0.165050964625457	0.19497367928703
0	3.2	0.15	0.1	0.3	1	1	0	1	1	0	148.712	107.22	14.784	32.055	0.0994080468108904	0.298904530784612	505639.616	4.588	0.0301429358261548	0.0430852060024654	0.969857064173845	0.0430852060024654	0.164911207021634	0.194835679617692
0	3.2	0.15	0.1	0.3	1	1	0	1	1	0	143.771	109.622	14.405	32.809	0.100326765758266	0.299243237907188	508311.342	4.705	0.0319032493320503	0.0434096538976167	0.96809675066795	0.0434096538976167	0.16504901486374	0.194886485686078
0	3.2	0.15	0.1	0.3	1	1	0	1	1	0	147.136	104.107	14.829	31.277	0.100792372960153	0.30034784349583	509197.441	4.46	0.0296562447187866	0.0431347090394501	0.970343755281213	0.0431347090394501	0.165118855944023	0.195052176524374
0	3.2	0.15	0.1	0.3	1	1	0	1	1	0	146.789	108.512	14.327	32.542	0.0977681741529393	0.299909553783079	505490.665	4.614	0.0307033843805774	0.0427800617709196	0.969296615619423	0.0427800617709196	0.164665226122941	0.194986433067462
0	3.2	0.15	0.1	0.3	1	1	0	1	1	0	146.572	109.052	14.777	32.791	0.100745577209669	0.300777794895262	506588.67	4.632	0.0310700694199592	0.0427781116942017	0.968929930580041	0.0427781116942017	0.16511183658145	0.195116669234289
0	3.2	0.15	0.1	0.3	1	1	0	1	1	0	144.351	110.109	14.397	33.154	0.0996352340534494	0.301251007610444	505784.11	4.725	0.0318340437141175	0.0430342377169632	0.968165956285883	0.0430342377169632	0.164945285108017	0.195187651141567
0	3.2	0.15	0.1	0.3	1	1	0	1	1	0	147.27	104.985	14.606	31.616	0.0990568526484836	0.301140099705386	505653.569	4.542	0.0300443057730755	0.0435719141116547	0.969955694226924	0.0435719141116547	0.164858527897273	0.195171014955808
0	3.2	0.15	0.1	0.3	1	1	0	1	1	0	141.21	112.814	14.169	33.681	0.100542720662322	0.298980763111049	508292.359	4.744	0.033024422905192	0.0425987945018389	0.966975577094808	0.0425987945018389	0.165081408099348	0.194847114466657
0	3.2	0.15	0.1	0.3	1	1	0	1	1	0	139.827	110.032	14.126	32.94	0.10113188496563	0.299635680205792	505433.726	4.676	0.0327821984422863	0.0428606966120669	0.967217801557714	0.0428606966120669	0.165169782744845	0.194945352030869
0	3.2	0.15	0.1	0.3	1	1	0	1	1	0	145.767	109.976	14.43	33.25	0.0991119168041709	0.302309669365891	507644.939	4.72	0.0315124390042726	0.0433119846423943	0.968487560995727	0.0433119846423943	0.164866787520626	0.195346450404884
0	3.2	0.15	0.1	0.3	1	1	0	1	1	0	145.231	109.426	14.726	32.836	0.101403904693823	0.299739036618638	504903.361	4.663	0.0313185624085996	0.0429752410663548	0.9686814375914	0.0429752410663548	0.165210585704073	0.194960855492796
0	3.2	0.15	0.1	0.3	1	1	0	1	1	0	148.158	102.643	14.581	30.798	0.0985802060096617	0.300208825975044	507521.726	4.422	0.0291463888348758	0.0433768819551498	0.970853611165124	0.0433768819551498	0.164787030901449	0.195031323896257
0	3.2	0.15	0.1	0.3	1	1	0	1	1	0	150.174	105.534	14.947	31.496	0.0995986362842009	0.298475624398596	509891.387	4.535	0.0295253054204744	0.0432231415057956	0.970474694579526	0.0432231415057956	0.16493979544263	0.194771343659789
0	3.2	0.15	0.1	0.3	1	1	0	1	1	0	146.495	107.946	14.588	32.693	0.0994629688375495	0.302900507845965	509458.111	4.639	0.0309158111133009	0.0432712747297242	0.969084188886699	0.0432712747297242	0.164919445325632	0.195435076176895
0	3.2	0.15	0.1	0.3	1	1	0	1	1	0	145.806	108.418	14.557	32.398	0.0998375152351805	0.298861478057257	505952.353	4.652	0.0310743544163296	0.0432038146183656	0.96892564558367	0.0432038146183656	0.164975627285277	0.194829221708589
0	3.2	0.15	0.1	0.3	1	1	0	1	1	0	147.091	105.236	14.744	31.681	0.0999729166267923	0.301017987256378	506443.891	4.52	0.0303329531631875	0.0434694046592161	0.969667046836812	0.0434694046592161	0.164995937494019	0.195152698088457
0	3.2	0.15	0.1	0.3	1	1	0	1	1	0	145.685	107.594	14.496	32.125	0.0992638754927787	0.298507894522043	505977.925	4.606	0.0311329596505553	0.0430243840294774	0.968867040349445	0.0430243840294774	0.164889581323917	0.194776184178306
0	3.2	0.15	0.1	0.3	1	1	0	1	1	0	141.454	113.133	14.178	33.887	0.100220757097911	0.299404592338787	506058.806	4.814	0.0330567444176937	0.0428778671020395	0.966943255582306	0.0428778671020395	0.165033113564687	0.194910688850818
0	3.2	0.15	0.1	0.3	1	1	0	1	1	0	147.243	105.468	14.664	31.653	0.0998271653335442	0.299983071863967	506837.421	4.638	0.0307444916184703	0.0442937783173195	0.96925550838153	0.0442937783173195	0.164974074800032	0.194997460779595
0	3.2	0.15	0.1	0.3	1	1	0	1	1	0	149.65	102.601	15.068	30.584	0.100751158171824	0.297864788256527	507844.571	4.487	0.0293682033312094	0.04409585964585	0.970631796668791	0.04409585964585	0.165112673725774	0.194679718238479
0	3.2	0.15	0.1	0.3	1	1	0	1	1	0	147.625	106.285	14.952	31.641	0.101397209451774	0.297528521908066	510568.33	4.535	0.0300360026906253	0.042958859690974	0.969963997309375	0.042958859690974	0.165209581417766	0.19462927828621
0	3.2	0.15	0.1	0.3	1	1	0	1	1	0	150.648	104.388	15.077	31.392	0.10006281205208	0.300878454336252	507608.286	4.524	0.0295606565763455	0.0438855802233124	0.970439343423655	0.0438855802233124	0.165009421807812	0.195131768150438
0	3.2	0.15	0.1	0.3	1	1	0	1	1	0	149.071	104.007	14.643	30.781	0.0982127059578152	0.296081900106466	504809.93	4.478	0.0296124984498863	0.0434879892005956	0.970387501550114	0.0434879892005956	0.164731905893672	0.19441228501597
0	3.2	0.15	0.1	0.3	1	1	0	1	1	0	141.219	110.544	14.253	33.002	0.101035288689636	0.298287184088324	505686.012	4.685	0.032244359273022	0.0426995889539487	0.967755640726978	0.0426995889539487	0.165155293303445	0.194743077613249
0	3.2	0.15	0.1	0.3	1	1	0	1	1	0	143.584	107.599	14.378	32.045	0.100090273764693	0.297971266263399	507633.093	4.6	0.0312787802312002	0.0431081741859774	0.9687212197688	0.0431081741859774	0.165013541064704	0.19469568993951
0	3.2	0.15	0.1	0.3	1	1	0	1	1	0	147.182	108.521	14.593	32.61	0.0993830103390993	0.300632124034356	509554.008	4.682	0.0310493577128614	0.0433632196298485	0.968950642287139	0.0433632196298485	0.164907451550865	0.195094818605153
0	3.2	0.15	0.1	0.3	1	1	0	1	1	0	146.69	105.737	14.359	31.51	0.0979637607585271	0.298151765543617	507439.745	4.524	0.0301619482476521	0.0432564437353333	0.969838051752348	0.0432564437353333	0.164694564113779	0.194722764831543
0	3.2	0.15	0.1	0.3	1	1	0	1	1	0	149.708	102.787	15.008	30.638	0.100288079905206	0.298053969350579	509285.458	4.472	0.0292052652881978	0.0439436092675608	0.970794734711802	0.0439436092675608	0.165043211985781	0.194708095402587
0	3.2	0.15	0.1	0.3	1	1	0	1	1	0	144.256	108.821	14.44	32.53	0.100095507570263	0.299185163845133	507056.388	4.592	0.0311792074271373	0.042441605843314	0.968820792572863	0.042441605843314	0.165014326135539	0.19487777457677
0	3.2	0.15	0.1	0.3	1	1	0	1	1	0	146.081	106.749	14.655	31.827	0.100273815171845	0.298487494766804	508811.052	4.577	0.0305544605370947	0.043315984749763	0.969445539462905	0.043315984749763	0.165041072275777	0.194773124215021
0	3.2	0.15	0.1	0.3	1	1	0	1	1	0	143.949	110.203	14.194	33.119	0.098715880028641	0.300258398318511	508034.23	4.74	0.03205455547953	0.0432733422591408	0.96794544452047	0.0432733422591408	0.164807382004296	0.195038759747777
0	3.2	0.15	0.1	0.3	1	1	0	1	1	0	143.586	109.314	14.119	32.72	0.0981692560915356	0.299278379448994	507704.662	4.691	0.0317576764232242	0.0431693345135491	0.968242323576776	0.0431693345135491	0.16472538841373	0.194891756917349
0	3.2	0.15	0.1	0.3	1	1	0	1	1	0	143.84	111.104	14.139	33.036	0.0982284818067469	0.297600110750912	506749.36	4.738	0.0320513210645067	0.0429625790892384	0.967948678935493	0.0429625790892384	0.164734272271012	0.194640016612637
0	3.2	0.15	0.1	0.3	1	1	0	1	1	0	146.944	106.427	14.699	32.037	0.100159568349105	0.300621665752401	506382.545	4.56	0.0304934222515873	0.0433293266270371	0.969506577748413	0.0433293266270371	0.165023935252366	0.19509324986286
0	3.2	0.15	0.1	0.3	1	1	0	1	1	0	145.861	107.399	14.608	32.369	0.100189002570605	0.301499351535686	507618.327	4.677	0.0314852372639414	0.0439759351606012	0.968514762736059	0.0439759351606012	0.165028350385591	0.195224902730353
0	3.2	0.15	0.1	0.3	1	1	0	1	1	0	142.349	111.69	14.291	33.581	0.100023543316272	0.300845906151524	506977.201	4.717	0.0322903611954673	0.0425688523804305	0.967709638804533	0.0425688523804305	0.165003531497441	0.195126885922729
0	3.2	0.15	0.1	0.3	1	1	0	1	1	0	144.698	111.977	14.246	33.39	0.0982156556775193	0.298220467061814	507145.838	4.764	0.0321510415960656	0.0426425015754131	0.967848958403934	0.0426425015754131	0.164732348351628	0.194733070059272
0	3.2	0.15	0.1	0.3	1	1	0	1	1	0	142.87	108.854	14.338	32.672	0.100358232025974	0.299889751133498	504359.257	4.641	0.0317514742057377	0.0431443356600498	0.968248525794262	0.0431443356600498	0.165053734803896	0.194983462670025
0	3.2	0.15	0.1	0.3	1	1	0	1	1	0	147.958	104.686	14.631	31.676	0.098776192766851	0.302566343754372	509889.568	4.57000000000001	0.0302775565349424	0.0441293551179585	0.969722443465058	0.0441293551179585	0.164816428915028	0.195384951563156
0	3.2	0.15	0.1	0.3	1	1	0	1	1	0	145.385	110.108	14.426	33.104	0.0991553293744055	0.300913742713409	504423.599	4.722	0.031908257826762	0.0435707257499013	0.968091742173238	0.0435707257499013	0.164873299406161	0.195137061407011
0	3.2	0.15	0.1	0.3	1	1	0	1	1	0	147.949	107.265	14.871	32.141	0.100369687308052	0.29973386687638	508581.778	4.574	0.0303528849958994	0.0432218127784451	0.969647115004101	0.0432218127784451	0.165055453096208	0.194960080031457
0	3.2	0.15	0.1	0.3	1	1	0	1	1	0	146.731	106.164	14.61	31.853	0.0995827221068643	0.299667846344178	508500.875	4.571	0.0305222723070076	0.0434575416898767	0.969477727692992	0.0434575416898767	0.16493740831603	0.194950176951627
0	3.2	0.15	0.1	0.3	1	1	0	1	1	0	140.723	114.139	14.141	34.13	0.100438383020827	0.299130115099102	506977.266	4.807	0.0334997305693776	0.0424602031133418	0.966500269430622	0.0424602031133418	0.165065757453124	0.194869517264865
0	3.2	0.15	0.1	0.3	1	1	0	1	1	0	145.264	106.905	14.383	32.189	0.0988941783022032	0.30129412635823	510025.63	4.649	0.031347652179018	0.0438287003012375	0.968652347820982	0.0438287003012375	0.16483412674533	0.195194118953734
0	3.2	0.15	0.1	0.3	1	1	0	1	1	0	145.258	109.686	14.537	33.015	0.100328416421411	0.300730050083808	504424.723	4.619	0.0313188924246807	0.0425272080697815	0.968681107575319	0.0425272080697815	0.165049262463212	0.195109507512571
0	3.2	0.15	0.1	0.3	1	1	0	1	1	0	144.904	107.777	14.254	32.334	0.0985089467167459	0.30003783562693	507169.826	4.614	0.031364685104612	0.0434064142456953	0.968635314895388	0.0434064142456953	0.164776342007512	0.195005675344039
0	3.2	0.15	0.2	0	1	1	0	1	0	0	126.268	106.763	24.802	0	0.196217323269859	0	458007.729	3.942	0.0305558237541135	0.0371762851335221	0.969444176245886	0.0371762851335221	0.179432598490479	0.15
0	3.2	0.15	0.2	0	1	1	0	1	0	0	132.841	95.9429999999999	26.696	0	0.201005503814114	0	458339.706	3.658	0.0271751238632609	0.0385623097076124	0.972824876136739	0.0385623097076124	0.180150825572117	0.15
0	3.2	0.15	0.2	0	1	1	0	1	0	0	125.134	104.556	24.923	0	0.199129326506006	0	458282.773	3.841	0.0299839250147433	0.0370199451457438	0.970016074985257	0.0370199451457438	0.179869398975901	0.15
0	3.2	0.15	0.2	0	1	1	0	1	0	0	126.304	104.915	25.238	0	0.199692668438474	0	459129.384	3.798	0.0293626270161156	0.0364263834859871	0.970637372983884	0.0364263834859871	0.179953900265771	0.15
0	3.2	0.15	0.2	0	1	1	0	1	0	0	131.76	93.5950000000001	26.64	0	0.202350444922114	0	459337.454	3.487	0.0260628221151808	0.0377308793793143	0.973937177884819	0.0377308793793143	0.180352566738317	0.15
0	3.2	0.15	0.2	0	1	1	0	1	0	0	125.652	106.489	24.924	0	0.198277466399442	0	456314.781	3.817	0.0297466659133233	0.0360738462058784	0.970253334086677	0.0360738462058784	0.179741619959916	0.15
0	3.2	0.15	0.2	0	1	1	0	1	0	0	126.384	104.643	25.159	0	0.19903257390844	0	455124.73	3.815	0.0295199685777952	0.036762887975083	0.970480031422205	0.036762887975083	0.179854886086266	0.15
0	3.2	0.15	0.2	0	1	1	0	1	0	0	130.5	100.671	25.804	0	0.197771340359279	0	457955.911	3.695	0.027680467553686	0.0368891429159826	0.972319532446314	0.0368891429159826	0.179665701053892	0.15
0	3.2	0.15	0.2	0	1	1	0	1	0	0	129.342	101.314	25.662	0	0.198189916382864	0	452644.22	3.704	0.0282641191623214	0.0371829984944503	0.971735880837679	0.0371829984944503	0.17972848745743	0.15
0	3.2	0.15	0.2	0	1	1	0	1	0	0	129.248	99.942	25.81	0	0.199807919762096	0	455013.87	3.662	0.0277748538788335	0.0369822033075206	0.972225146121167	0.0369822033075206	0.179971187964314	0.15
0	3.2	0.15	0.2	0	1	1	0	1	0	0	128.201	98.777	25.398	0	0.198005731882678	0	456663.073	3.671	0.0280943169352182	0.0375429222676939	0.971905683064782	0.0375429222676939	0.179700859782402	0.15
0	3.2	0.15	0.2	0	1	1	0	1	0	0	130.763	97.223	26.025	0	0.198956312893863	0	457507.812	3.616	0.0271591738235399	0.0375974893822168	0.97284082617646	0.0375974893822168	0.179843446934079	0.15
0	3.2	0.15	0.2	0	1	1	0	1	0	0	132.58	98.385	26.432	0	0.199508556898788	0	458133.105	3.673	0.0272094578041008	0.0378065637418805	0.972790542195899	0.0378065637418805	0.179926283534818	0.15
0	3.2	0.15	0.2	0	1	1	0	1	0	0	131.963	99.23	26.344	0	0.199974154841347	0	460844.9	3.653	0.0271673643735507	0.0373259882926943	0.972832635626449	0.0373259882926943	0.179996123226202	0.15
0	3.2	0.15	0.2	0	1	1	0	1	0	0	128.152	100.781	25.455	0	0.198570996100776	0	456975.124	3.736	0.0285303477790984	0.0374313779833976	0.971469652220902	0.0374313779833976	0.179785649415116	0.15
0	3.2	0.15	0.2	0	1	1	0	1	0	0	134.755	97.28	26.617	0	0.197620467581722	0	459500.742	3.567	0.0259997138621335	0.0369549290076575	0.974000286137866	0.0369549290076575	0.179643070137258	0.15
0	3.2	0.15	0.2	0	1	1	0	1	0	0	129.382	100.185	25.884	0	0.200209257876616	0	460491.436	3.598	0.0273555284728472	0.0362907632054743	0.972644471527153	0.0362907632054743	0.180031388681492	0.15
0	3.2	0.15	0.2	0	1	1	0	1	0	0	131.338	97.27	26.361	0	0.200588560779474	0	460687.383	3.614	0.0268733138221646	0.0372738872335559	0.973126686177835	0.0372738872335559	0.180088284116921	0.15
0	3.2	0.15	0.2	0	1	1	0	1	0	0	128.02	100.479	25.394	0	0.198323685866371	0	460121.194	3.658	0.0286089951604953	0.036906395504073	0.971391004839505	0.036906395504073	0.179748552879956	0.15
0	3.2	0.15	0.2	0	1	1	0	1	0	0	132.716	94.2110000000001	26.819	0	0.202277908282025	0	457700.462	3.493	0.0259955801575653	0.0373645806266384	0.974004419842435	0.0373645806266384	0.180341686242304	0.15
0	3.2	0.15	0.2	0	1	0.8	0	1	0	0	135.428	107.254	27.115	0	0.200214361024794	0	461827.542	3.943	0.0285873763141719	0.0370164529267848	0.971412623685828	0.0370164529267848	0.174025723322975	0.15
0	3.2	0.15	0.2	0	1	0.8	0	1	0	0	131.3	106.389	26.165	0	0.199270518501682	0	458627.134	3.896	0.029025971591478	0.0369471614092214	0.970974028408522	0.0369471614092214	0.173912462220202	0.15
0	3.2	0.15	0.2	0	1	0.8	0	1	0	0	130.026	108.992	25.984	0	0.199539234982073	0	457107.738	3.998	0.0300889992529185	0.0370198670552052	0.969911000747081	0.0370198670552052	0.173944708197849	0.15
0	3.2	0.15	0.2	0	1	0.8	0	1	0	0	132.688	106.139	26.571	0	0.200423161166907	0	463159.404	3.949	0.0290915266198211	0.0376577314980213	0.970908473380179	0.0376577314980213	0.174050779340029	0.15
0	3.2	0.15	0.2	0	1	0.8	0	1	0	0	128.953	106.047	26.085	0	0.20192320991572	0	460064.742	3.948	0.0298629131175231	0.0375641932266559	0.970137086882477	0.0375641932266559	0.174230785189886	0.15
0	3.2	0.15	0.2	0	1	0.8	0	1	0	0	131.533	106.57	26.291	0	0.19981316706225	0	458831.609	3.932	0.0292328330080014	0.0373734735355131	0.970767166991999	0.0373734735355131	0.17397758004747	0.15
0	3.2	0.15	0.2	0	1	0.8	0	1	0	0	135.138	98.3700000000001	26.922	0	0.199322740350772	0	459661.807	3.716	0.027208952552013	0.0385209690143929	0.972791047447987	0.0385209690143929	0.173918728842093	0.15
0	3.2	0.15	0.2	0	1	0.8	0	1	0	0	129.306	109.143	25.8	0	0.199799228597369	0	460829.441	4.004	0.0304081345673855	0.0371046970847103	0.969591865432614	0.0371046970847103	0.173975907431684	0.15
0	3.2	0.15	0.2	0	1	0.8	0	1	0	0	127.88	112.926	25.356	0	0.198053941882701	0	461240.786	4.092	0.0312653536368898	0.036436326017509	0.96873464636311	0.036436326017509	0.173766473025924	0.15
0	3.2	0.15	0.2	0	1	0.8	0	1	0	0	132.447	110.115	26.437	0	0.19990706007274	0	461655.434	3.972	0.0296118866407639	0.0363461614493292	0.970388113359236	0.0363461614493292	0.173988847208729	0.15
0	3.2	0.15	0.2	0	1	0.8	0	1	0	0	130.423	105.122	26.088	0	0.199994906283384	0	457122.822	3.895	0.0292386448720636	0.0374319474096521	0.970761355127936	0.0374319474096521	0.173999388754006	0.15
0	3.2	0.15	0.2	0	1	0.8	0	1	0	0	131.111	106.991	26.242	0	0.200103861961601	0	461986.781	3.93	0.0293777246231119	0.036955218512914	0.970622275376888	0.036955218512914	0.174012463435392	0.15
0	3.2	0.15	0.2	0	1	0.8	0	1	0	0	129.387	107.862	25.878	0	0.200107174890984	0	462039.948	4.004	0.0302240845045395	0.0373222012845047	0.96977591549546	0.0373222012845047	0.174012860986918	0.15
0	3.2	0.15	0.2	0	1	0.8	0	1	0	0	129.808	105.625	25.777	0	0.198749009389671	0	460984.597	3.862	0.0292933697601463	0.0369528450911202	0.970706630239854	0.0369528450911202	0.173849881126761	0.15
0	3.2	0.15	0.2	0	1	0.8	0	1	0	0	129.459	106.706	25.911	0	0.200220984892623	0	459592.907	3.876	0.0292679694622928	0.0366417092596738	0.970732030537707	0.0366417092596738	0.174026518187115	0.15
0	3.2	0.15	0.2	0	1	0.8	0	1	0	0	129.995	110.735	25.893	0	0.199150744790882	0	460738.316	4.036	0.0305656113105397	0.0368725675174268	0.96943438868946	0.0368725675174268	0.173898089374906	0.15
0	3.2	0.15	0.2	0	1	0.8	0	1	0	0	124.264	111.422	24.809	0	0.199406402472876	0	457183.812	3.999	0.0316624794264343	0.0364045804432011	0.968337520573566	0.0364045804432011	0.173928768296745	0.15
0	3.2	0.15	0.2	0	1	0.8	0	1	0	0	136.325	99.452	27.038	0	0.198263693644218	0	461521.532	3.749	0.0270327108680897	0.0380859638229637	0.97296728913191	0.0380859638229637	0.173791643237306	0.15
0	3.2	0.15	0.2	0	1	0.8	0	1	0	0	127.713	107.579	25.467	0	0.199547492738012	0	458253.438	3.971	0.0303540231833777	0.0371230324327624	0.969645976816622	0.0371230324327624	0.173945699128562	0.15
0	3.2	0.15	0.2	0	1	0.8	0	1	0	0	131.092	107.217	25.978	0	0.198048047074641	0	460895.999	3.971	0.0295568418481558	0.0372831966976686	0.970443158151844	0.0372831966976686	0.173765765648957	0.15
0	3.2	0.15	0.2	0	1	1	0	1	0	0	128.8	97.168	25.706	0	0.199619064460506	0	456902.175	3.608	0.027450447230014	0.0376245129399647	0.972549552769986	0.0376245129399647	0.179942859669076	0.15
0	3.2	0.15	0.2	0	1	1	0	1	0	0	128.026	99.0339999999999	25.263	0	0.197052369994149	0	457468.134	3.664	0.0280529485552313	0.0373076887129948	0.971947051444769	0.0373076887129948	0.179557855499122	0.15
0	3.2	0.15	0.2	0	1	1	0	1	0	0	134.439	94.984	26.515	0	0.197007170991068	0	457859.664	3.599	0.0262255149030416	0.0382175840488844	0.973774485096958	0.0382175840488844	0.17955107564866	0.15
0	3.2	0.15	0.2	0	1	1	0	1	0	0	127.269	101.364	25.403	0	0.199594421473906	0	456513.211	3.696	0.0284376452873638	0.0367078312889948	0.971562354712636	0.0367078312889948	0.179939163221086	0.15
0	3.2	0.15	0.2	0	1	1	0	1	0	0	130.626	101.789	26.084	0	0.199602344522792	0	458753.19	3.771	0.0283871369119833	0.0374237193439507	0.971612863088017	0.0374237193439507	0.179940351678419	0.15
0	3.2	0.15	0.2	0	1	1	0	1	0	0	131.762	95.575	26.23	0	0.199041182808589	0	460469.495	3.551	0.0265875234575081	0.0375896907323108	0.973412476542492	0.0375896907323108	0.179856177421288	0.15
0	3.2	0.15	0.2	0	1	1	0	1	0	0	126.855	101.572	25.239	0	0.199093731565047	0	459450.829	3.736	0.0292100022355987	0.0372726562413748	0.970789997764401	0.0372726562413748	0.179864059734757	0.15
0	3.2	0.15	0.2	0	1	1	0	1	0	0	128.883	97.407	25.654	0	0.198859572842116	0	456874.841	3.704	0.0281557271813719	0.0382644996538669	0.971844272818628	0.0382644996538669	0.179828935926317	0.15
0	3.2	0.15	0.2	0	1	1	0	1	0	0	133.548	94.9759999999999	26.756	0	0.200292719008153	0	457009.978	3.446	0.0253943385285561	0.0366255265205166	0.974605661471444	0.0366255265205166	0.180043907851223	0.15
0	3.2	0.15	0.2	0	1	1	0	1	0	0	127.425	104.387	25.413	0	0.199488066370198	0	456941.328	3.79	0.0291412039898143	0.0367958178330799	0.970858796010186	0.0367958178330799	0.17992320995553	0.15
0	3.2	0.15	0.2	0	1	0.4	0	1	0	0	134.421	114.431	26.911	0	0.200060962613019	0	461174.129	4.279	0.0310627719603897	0.0377116696449515	0.96893722803961	0.0377116696449515	0.162003657756781	0.15
0	3.2	0.15	0.2	0	1	0.4	0	1	0	0	130.456	123.959	26.008	0	0.1990959349961	0	461774.674	4.56	0.0339897856306048	0.037083646116308	0.966010214369395	0.037083646116308	0.161945756099766	0.15
0	3.2	0.15	0.2	0	1	0.4	0	1	0	0	130.811	119.628	26.336	0	0.201561006689541	0	461892.938	4.345	0.0325145245295747	0.0367337076716138	0.967485475470425	0.0367337076716138	0.162093660401372	0.15
0	3.2	0.15	0.2	0	1	0.4	0	1	0	0	133.595	117.948	26.475	0	0.19821573656942	0	465360.663	4.313	0.0316057140738462	0.0369304176152864	0.968394285926154	0.0369304176152864	0.161892944194165	0.15
0	3.2	0.15	0.2	0	1	0.4	0	1	0	0	137.979	114.334	27.661	0	0.20045215436048	0	462979.464	4.239	0.0302183367799228	0.0376564466813922	0.969781663220077	0.0376564466813922	0.162027129261629	0.15
0	3.2	0.15	0.2	0	1	0.4	0	1	0	0	133.791	117.734	26.821	0	0.200072252616894	0	460008.207	4.307	0.0314043868140546	0.0368817973098237	0.968595613185945	0.0368817973098237	0.162004335157014	0.15
0	3.2	0.15	0.2	0	1	0.4	0	1	0	0	133.052	119.248	26.313	0	0.197945937748745	0	463996.196	4.442	0.0327903180442757	0.0376614599894761	0.967209681955724	0.0376614599894761	0.161876756264925	0.15
0	3.2	0.15	0.2	0	1	0.4	0	1	0	0	135.732	116.884	26.984	0	0.198908028585922	0	461699.86	4.318	0.0311718389069945	0.0372006071715512	0.968828161093006	0.0372006071715512	0.161934481715155	0.15
0	3.2	0.15	0.2	0	1	0.4	0	1	0	0	136.123	118.055	27.384	0	0.20129619872517	0	462024.33	4.31	0.0310699854712134	0.036726841219125	0.968930014528787	0.036726841219125	0.16207777192351	0.15
0	3.2	0.15	0.2	0	1	0.4	0	1	0	0	130.181	125.75	26.058	0	0.200090692423281	0	461781.667	4.581	0.034222597562896	0.0366974013639031	0.965777402437104	0.0366974013639031	0.162005441545397	0.15
0	3.2	0.15	0.2	0.1	1	1	0	1	0.8	0	137.582	88.993	27.327	9.014	0.19856822031129	0.101255140556945	468020.158	3.44	0.0245743628566876	0.0391599378068926	0.975425637143312	0.0391599378068926	0.179785233046693	0.162150616866833
0	3.2	0.15	0.2	0.1	1	1	0	1	0.8	0	138.397	87.96	27.739	8.807	0.200254606988701	0.100371994632857	464291.556	3.451	0.0245680964247235	0.0396464757412241	0.975431903575277	0.0396464757412241	0.180038191048305	0.162044639355943
0	3.2	0.15	0.2	0.1	1	1	0	1	0.8	0	137.521	88.554	27.347	8.932	0.198860795807868	0.100945883816834	465593.944	3.415	0.0246208747993587	0.0390267789016589	0.975379125200641	0.0390267789016589	0.17982911937118	0.16211350605802
0	3.2	0.15	0.2	0.1	1	1	0	1	0.8	0	133.151	92.959	26.86	9.486	0.201768225688275	0.102174140853238	464642.838	3.571	0.0262868798418603	0.0388893578841015	0.97371312015814	0.0388893578841015	0.180265233853241	0.162260896902389
0	3.2	0.15	0.2	0.1	1	1	0	1	0.8	0	134.344	92.379	26.67	9.131	0.198607855612135	0.0989835694632471	464779.816	3.595	0.0263933482844862	0.0389722994180142	0.973606651715514	0.0389722994180142	0.17979117834182	0.16187802833559
0	3.2	0.15	0.2	0.1	1	1	0	1	0.8	0	137.69	89.539	27.47	9.007	0.199785372606633	0.100782957519618	464989.768	3.51	0.0250711522113021	0.039508892902678	0.974928847788698	0.039508892902678	0.179967805890995	0.162093954902354
0	3.2	0.15	0.2	0.1	1	1	0	1	0.8	0	135.446	87.785	27.14	8.776	0.200422051880202	0.100055886558395	466689.071	3.307	0.0240761876413073	0.0379962587292607	0.975923812358693	0.0379962587292607	0.18006330778203	0.162006706387007
0	3.2	0.15	0.2	0.1	1	1	0	1	0.8	0	131.081	100.408	26.073	9.884	0.198998655401694	0.0984524027443919	466289.262	3.757	0.0281019022263579	0.037793579822613	0.971898097773642	0.037793579822613	0.179849798310254	0.161814288329327
0	3.2	0.15	0.2	0.1	1	1	0	1	0.8	0	134.379	92.2980000000001	26.706	9.09	0.198894115636732	0.0984027545102832	465888.979	3.512	0.025785799074368	0.0384060897848013	0.974214200925632	0.0384060897848013	0.17983411734551	0.161808330541234
0	3.2	0.15	0.2	0.1	1	1	0	1	0.8	0	134.193	95.374	26.689	9.617	0.198783190788827	0.100712449469634	465208.862	3.662	0.0267626526963364	0.038761343723244	0.973237347303664	0.038761343723244	0.179817478618324	0.162085493936356
0	3.2	0.15	0.2	0.1	1	1	0	1	1	0	131.333	93.791	26.067	9.438	0.198277332772111	0.100406641758044	465511.584	3.609	0.0268424789451273	0.0387493817365113	0.973157521054873	0.0387493817365113	0.179741599915817	0.165060996263707
0	3.2	0.15	0.2	0.1	1	1	0	1	1	0	137.407	86.253	27.467	8.60400000000001	0.199967616203074	0.0995673033360917	468908.681	3.4	0.0244290505576294	0.0397335454700864	0.975570949442371	0.0397335454700864	0.179995142430461	0.164935095500414
0	3.2	0.15	0.2	0.1	1	1	0	1	1	0	141.303	81.53	28.278	8.216	0.200030286798084	0.100711843923778	468635.072	3.225	0.0228201459352648	0.040301113711561	0.977179854064735	0.040301113711561	0.180004543019713	0.165106776588567
0	3.2	0.15	0.2	0.1	1	1	0	1	1	0	139.54	85.515	27.629	8.505	0.197722250939436	0.0994256211579603	468125.917	3.365	0.0236642685967366	0.0396636558090809	0.976335731403263	0.0396636558090809	0.179658337640915	0.164913843173694
0	3.2	0.15	0.2	0.1	1	1	0	1	1	0	135.919	90.029	27.226	9.014	0.200348753038702	0.100260645766184	468324.653	3.475	0.0250175636420662	0.0390537160580824	0.974982436357934	0.0390537160580824	0.180052312955805	0.165039096864928
0	3.2	0.15	0.2	0.1	1	1	0	1	1	0	133.906	92.252	26.627	9.267	0.199032311309434	0.100269091225681	468573.662	3.573	0.0262309945231112	0.038963464609536	0.973769005476889	0.038963464609536	0.179854846696415	0.165040363683852
0	3.2	0.15	0.2	0.1	1	1	0	1	1	0	142.121	84.447	28.536	8.564	0.200707868774538	0.101365038233998	465967.27	3.319	0.022918797787597	0.0395561529525331	0.977081202212403	0.0395561529525331	0.180106180316181	0.1652047557351
0	3.2	0.15	0.2	0.1	1	1	0	1	1	0	136.525	91.787	27.063	9.286	0.198458719007765	0.101155273623979	467400.515	3.605	0.0258575073298454	0.0396854901562786	0.974142492670155	0.0396854901562786	0.179768807851165	0.165173291043597
0	3.2	0.15	0.2	0.1	1	1	0	1	1	0	140.646	82.735	28.189	8.344	0.200165293191308	0.100751410291176	467263.927	3.277	0.0229576116414687	0.0401598307836594	0.977042388358531	0.0401598307836594	0.180024793978696	0.165112711543676
0	3.2	0.15	0.2	0.1	1	1	0	1	1	0	134.822	93.5570000000001	27.011	9.21999999999999	0.200566219780189	0.0985884964955884	466689.364	3.558	0.0260900245631142	0.0383827452174374	0.973909975436886	0.0383827452174374	0.180084932967028	0.164788274474338
0	3.2	0.15	0.2	0.1	1	1	0	1	1	0	136.104	91.542	26.795	9.198	0.196771167791514	0.100046205018323	467225.229	3.61	0.0260066370163939	0.0399516020855672	0.973993362983606	0.0399516020855672	0.179515675168727	0.165006930752748
0	3.2	0.15	0.2	0.1	1	1	0	1	1	0	135.293	88.52	27.103	8.822	0.200265045089507	0.0993781712127158	468657.554	3.424	0.0250358968162445	0.0394078125137777	0.974964103183755	0.0394078125137777	0.180039756763426	0.164906725681907
0	3.2	0.15	0.2	0.1	1	1	0	1	1	0	135.797	90.174	27.362	8.985	0.201340977259126	0.0997420114041334	469370.273	3.549	0.0256009087153807	0.0396252828137022	0.974399091284619	0.0396252828137022	0.180201146588869	0.16496130171062
0	3.2	0.15	0.2	0.1	1	1	0	1	1	0	136.023	91.184	26.949	9.069	0.198160283535543	0.0994655571218826	466504.799	3.527	0.025502354449302	0.038986017272845	0.974497645550698	0.038986017272845	0.179724042530331	0.164919833568282
0	3.2	0.15	0.2	0.1	1	1	0	1	1	0	136.229	87.945	27.288	8.88	0.200347333690735	0.100744133570502	467916.381	3.439	0.0248428187586386	0.0393695170343492	0.975157181241361	0.0393695170343492	0.18005210005361	0.165111620035575
0	3.2	0.15	0.2	0.1	1	1	0	1	1	0	138.069	83.547	27.851	8.376	0.201832956586731	0.100474488127527	468307.807	3.281	0.0234915494350278	0.0395932435284024	0.976508450564972	0.0395932435284024	0.18027494348801	0.165071173219129
0	3.2	0.15	0.2	0.1	1	1	0	1	1	0	136.622	89.146	27.153	8.902	0.198988561567214	0.0997367279687222	469700.385	3.462	0.0251346811918193	0.0392353015651746	0.974865318808181	0.0392353015651746	0.179848284235082	0.164960509195308
0	3.2	0.15	0.2	0.1	1	1	0	1	1	0	139.014	86.561	27.714	8.599	0.199596063124493	0.0991361404738343	468507.615	3.387	0.024013809255791	0.0395326534271722	0.975986190744209	0.0395326534271722	0.179939409468674	0.164870421071075
0	3.2	0.15	0.2	0.1	1	1	0	1	1	0	134.551	89.1220000000001	26.802	8.892	0.199320247285537	0.099727061879398	466626.955	3.471	0.0252332888442285	0.0392893511013964	0.974766711155772	0.0392893511013964	0.17989803709283	0.16495905928191
0	3.2	0.15	0.2	0.1	1	1	0	1	1	0	145.111	79.403	28.764	7.794	0.198471568384045	0.0983108366087795	468819.178	3.179	0.0217220013074478	0.0405947224974977	0.978277998692552	0.0405947224974977	0.179770735257607	0.164746625491317
0	3.2	0.15	0.2	0.1	1	1	0	1	1	0	135.585	91.152	26.887	8.992	0.198192732947521	0.0985900500162738	466920.718	3.546	0.0256740038672736	0.039320209755292	0.974325996132726	0.039320209755292	0.179728909942128	0.164788507502441
0	3.2	0.15	0.2	0.1	1	1	0	1	1	0	140.596	85.2070000000001	28.072	8.58799999999999	0.199595170800819	0.100734134660249	466520.247	3.323	0.02326264203568	0.0393492266964534	0.97673735796432	0.0393492266964534	0.179939275620123	0.165110120199037
0	3.2	0.15	0.2	0.1	1	1	0	1	1	0	134.546	91.55	26.682	9.123	0.198171361673591	0.0995617994200414	466631.897	3.506	0.0257586533464359	0.0386936853176943	0.974241346653564	0.0386936853176943	0.179725704251039	0.164934269913006
0	3.2	0.15	0.2	0.1	1	1	0	1	1	0	130.082	94.121	25.814	9.441	0.198551164117323	0.100199752572731	466692.552	3.597	0.0274727314520905	0.0387003449401702	0.97252726854791	0.0387003449401702	0.179782674617598	0.16502996288591
0	3.2	0.15	0.2	0.1	1	1	0	1	1	0	137.004	89.892	27.302	8.90300000000001	0.19925586818071	0.0990841096847941	466788.696	3.456	0.0248036205024256	0.0386593041348124	0.975196379497574	0.0386593041348124	0.179888380227106	0.164862616452719
0	3.2	0.15	0.2	0.1	1	1	0	1	1	0	132.396	94.858	26.664	9.481	0.201350016882063	0.0998062965564056	466937.448	3.665	0.0272436849584487	0.0390435709833397	0.972756315041551	0.0390435709833397	0.180202502532309	0.164970944483461
0	3.2	0.15	0.2	0.1	1	1	0	1	1	0	133.033	90.477	26.332	8.971	0.197936822597274	0.0991787452581705	466188.053	3.525	0.0261808294985027	0.0393638243608073	0.973819170501497	0.0393638243608073	0.179690523389591	0.164876811788726
0	3.2	0.15	0.2	0.1	1	1	0	1	1	0	135.275	87.333	27.025	8.667	0.199762777853002	0.0991577071591088	469930.139	3.419	0.0248325288309914	0.0395519395509518	0.975167471169009	0.0395519395509518	0.17996441667795	0.164873656073866
0	3.2	0.15	0.2	0.1	1	1	0	1	1	0	135.977	88.884	27.113	8.923	0.199295895468951	0.100331796279156	463939.426	3.448	0.0250361336369363	0.0393067869470066	0.974963866363064	0.0393067869470066	0.179894384320343	0.165049769441873
0	3.2	0.15	0.2	0.1	1	1	0	1	1	0	132.45	90.854	26.594	9.2	0.200657496889496	0.101206110044045	469346.718	3.493	0.0259358665784626	0.0386694088272532	0.974064133421537	0.0386694088272532	0.180098624533424	0.165180916506607
0	3.2	0.15	0.2	0.1	1	1	0	1	1	0	136.356	86.218	27.416	8.488	0.200987235365755	0.0983670122878774	468056.085	3.378	0.024599406610815	0.0396386269254729	0.975400593389185	0.0396386269254729	0.180148085304863	0.164755051843182
0	3.2	0.15	0.2	0.1	1	1	0	1	1	0	136.571	87.743	27.254	8.838	0.199679601191162	0.100817208045524	468578.102	3.487	0.0251059041114938	0.0401739547244455	0.974894095888506	0.0401739547244455	0.179951940178674	0.165122581206829
0	3.2	0.15	0.2	0.1	1	1	0	1	1	0	135.04	90.699	26.783	8.93	0.198547144636916	0.0983600601816832	464868.697	3.525	0.0257150621833633	0.0390589580154264	0.974284937816637	0.0390589580154264	0.179782071695537	0.164754009027252
0	3.2	0.15	0.2	0.1	1	1	0	1	1	0	131.946	99.336	26.441	10.087	0.200369400605657	0.101566611289436	466458.131	3.779	0.0280579002938252	0.0383044710900279	0.971942099706175	0.0383044710900279	0.180055410090849	0.165234991693415
0	3.2	0.15	0.2	0.1	1	1	0	1	1	0	135.152	90.929	27.168	9.148	0.200948312508425	0.100396206067605	467166.474	3.504	0.0254389695631158	0.038995547923567	0.974561030436884	0.038995547923567	0.180142246876264	0.165059430910141
0	3.2	0.15	0.2	0.1	1	1	0	1	1	0	134.925	90.806	26.727	9.117	0.197984438411301	0.100508738169178	470050.078	3.556	0.0258579738144839	0.0394206442173502	0.974142026185516	0.0394206442173502	0.179697665761695	0.165076310725377
0	3.2	0.15	0.2	0.1	1	1	0	1	1	0	132.314	90.81	26.393	9.007	0.199187912817514	0.0991852351151447	465940.875	3.513	0.026040776972445	0.039068331583937	0.973959223027555	0.039068331583937	0.179878186922627	0.164877785267272
0	3.2	0.15	0.2	0.1	1	1	0	1	1	0	133.786	95.3219999999999	26.615	9.56300000000001	0.19917910677185	0.100381450668153	466592.271	3.735	0.0274147294267895	0.0396000107511219	0.97258527057321	0.0396000107511219	0.179876866015777	0.165057217600223
0	3.2	0.15	0.2	0.1	1	1	0	1	1	0	135.236	90.178	26.871	9.144	0.198523017228245	0.101317179432416	468648.584	3.492	0.0253976710724687	0.0391300445008242	0.974602328927531	0.0391300445008242	0.179778452584237	0.165197576914862
0	3.2	0.15	0.2	0.1	1	1	0	1	1	0	136.094	93.186	27.257	9.392	0.200084588861432	0.100604842168096	466410.242	3.597	0.0258376793308146	0.0388962375746279	0.974162320669185	0.0388962375746279	0.180012688329215	0.165090726325214
0	3.2	0.15	0.2	0.1	1	1	0	1	1	0	132.656	94.1	26.275	9.354	0.198004198770191	0.0992528305702326	465949.612	3.67	0.0270340592414843	0.0391992976414806	0.972965940758516	0.0391992976414806	0.179700629815529	0.164887924585535
0	3.2	0.15	0.2	0.1	1	1	0	1	1	0	134.847	89.095	27.132	8.903	0.200845085013258	0.100085012638123	464271.96	3.49	0.0256319426422303	0.0397044256620422	0.97436805735777	0.0397044256620422	0.180126762751989	0.165012751895719
0	3.2	0.15	0.2	0.1	1	1	0	1	1	0	139.399	85.459	28.158	8.616	0.20209318955953	0.100913823144642	470135.596	3.343	0.023691176828385	0.0395918728410797	0.976308823171615	0.0395918728410797	0.180313978433929	0.165137073471696
0	3.2	0.15	0.2	0.1	1	1	0	1	1	0	134.118	90.66	26.565	9.084	0.197843581919458	0.100084030472425	468305.605	3.509	0.0256160356760463	0.039135323436449	0.974383964323954	0.039135323436449	0.179676537287919	0.165012604570864
0	3.2	0.15	0.2	0.1	1	1	0	1	1	0	136.215	90.966	27.039	9.195	0.198665607073829	0.101143961098721	467642.033	3.508	0.0253700493155977	0.0388104791627236	0.974629950684402	0.0388104791627236	0.179799841061074	0.165171594164808
0	3.2	0.15	0.2	0.1	1	1	0	1	1	0	134.68	92.038	26.772	9.348	0.198664349274992	0.101578263197919	467882.435	3.588	0.0262349665476811	0.039266482071	0.973765033452319	0.039266482071	0.179799652391249	0.165236739479688
0	3.2	0.15	0.2	0.1	1	1	0	1	1	0	142.358	82.606	28.478	8.359	0.200238586579136	0.101456616712349	466834.073	3.252	0.0224347098285531	0.0397436250918678	0.977565290171447	0.0397436250918678	0.18003578798687	0.165218492506852
0	3.2	0.15	0.2	0.1	1	1	0	1	1	0	135.048	89.912	26.895	9.039	0.19914532964073	0.10018649047036	466967.974	3.492	0.0256109731800839	0.0393552814751564	0.974389026819916	0.0393552814751564	0.179871799446109	0.165027973570554
0	3.2	0.15	0.2	0.1	1	1	0	1	1	0	138.421	86.188	27.435	8.466	0.197920302015925	0.0980268082624	470037.014	3.368	0.0240162125127699	0.0393680900069492	0.97598378748723	0.0393680900069492	0.179688045302389	0.16470402123936
0	3.2	0.15	0.2	0.1	1	1	0	1	1	0	137.776	86.7750000000001	27.527	8.69300000000001	0.199575362330412	0.099880551814377	467494.858	3.352	0.0241794108235645	0.0389797212998782	0.975820589176435	0.0389797212998782	0.179936304349562	0.164982082772157
0	3.2	0.15	0.2	0.2	1	1	0	1	0.8	0	138.25	83.607	27.658	16.82	0.2000172873092	0.201429368921537	475317.73	3.352	0.0239869697713412	0.0405467318202971	0.976013030228659	0.0405467318202971	0.18000259309638	0.174171524270584
0	3.2	0.15	0.2	0.2	1	1	0	1	0.8	0	133.897	89.397	26.723	17.995	0.19956208991611	0.201208489577855	474225.624	3.535	0.0258873926815406	0.0401664848633601	0.974112607318459	0.0401664848633601	0.179934313487416	0.174145018749343
0	3.2	0.15	0.2	0.2	1	1	0	1	0.8	0	136.472	87.9410000000001	27.273	17.456	0.199751477927421	0.198553443636374	472909.859	3.494	0.0250949058623722	0.0401715600205774	0.974905094137628	0.0401715600205774	0.179962721689113	0.173826413236365
0	3.2	0.15	0.2	0.2	1	1	0	1	0.8	0	137.765	82.9	27.449	16.458	0.199129709924259	0.198839818186742	470832.586	3.377	0.024100340750772	0.0411044929610573	0.975899659249228	0.0411044929610573	0.179869456488639	0.173860778182409
0	3.2	0.15	0.2	0.2	1	1	0	1	0.8	0	137.217	86.7369999999999	27.565	17.366	0.200972141029253	0.200381093946768	474629.718	3.471	0.0248657289415539	0.0403868228646007	0.975134271058446	0.0403868228646007	0.180145821154388	0.174045731273612
0	3.2	0.15	0.2	0.2	1	1	0	1	0.8	0	136.314	85.1929999999999	26.943	16.874	0.197976152700762	0.198080601631033	469826.88	3.406	0.0246458817722083	0.0403749097306059	0.975354118227792	0.0403749097306059	0.179696422905114	0.173769672195724
0	3.2	0.15	0.2	0.2	1	1	0	1	0.8	0	140.962	81.264	27.996	16.204	0.198682217655098	0.199044459971432	472496.065	3.282	0.0229100191186645	0.0409982238602316	0.977089980881335	0.0409982238602316	0.179802332648265	0.173885335196572
0	3.2	0.15	0.2	0.2	1	1	0	1	0.8	0	140.802	83.768	28.133	16.809	0.199880499651923	0.200762962794164	471728.593	3.365	0.023550454144146	0.0403808511013596	0.976449545855854	0.0403808511013596	0.179982074947788	0.1740915555353
0	3.2	0.15	0.2	0.2	1	1	0	1	0.8	0	137.52	87.731	27.291	17.462	0.198726591032784	0.19877509305762	471419.649	3.511	0.0250852288828035	0.0404062783931372	0.974914771117196	0.0404062783931372	0.179808988654918	0.173853011166914
0	3.2	0.15	0.2	0.2	1	1	0	1	0.8	0	140.014	80.5480000000001	27.968	16.039	0.199935013773383	0.198975524345461	473725.128	3.216	0.0226696354507333	0.0401240397621408	0.977330364549267	0.0401240397621408	0.179990252066007	0.173877062921455
0	3.2	0.15	0.2	0.2	1	1	0	1	1	0	137.885	88.405	27.458	17.615	0.199333298794711	0.199395336935415	477454.138	3.554	0.0253090261564302	0.0406944376383187	0.97469097384357	0.0406944376383187	0.179899994819207	0.179909300540312
0	3.2	0.15	0.2	0.2	1	1	0	1	1	0	139.841	82.619	27.817	16.492	0.199100443923462	0.199523673590021	476077.123	3.328	0.0233483571184419	0.040777348669889	0.976651642881558	0.040777348669889	0.179865066588519	0.179928551038503
0	3.2	0.15	0.2	0.2	1	1	0	1	1	0	136.824	85.773	27.365	17.107	0.199777858020184	0.199348138279404	474221.449	3.483	0.0249038982883573	0.040888174878358	0.975096101711643	0.040888174878358	0.179966678703028	0.17990222074191
0	3.2	0.15	0.2	0.2	1	1	0	1	1	0	140.382	81.184	28.019	15.995	0.199796254704168	0.196929620101434	478042.865	3.286	0.0231838694713512	0.0410168428203995	0.976816130528649	0.0410168428203995	0.179969438205625	0.179539443015215
0	3.2	0.15	0.2	0.2	1	1	0	1	1	0	141.653	77.475	28.351	15.309	0.200194836214256	0.197260393358915	471903.967	3.167	0.0220636271717073	0.0411664296970615	0.977936372828293	0.0411664296970615	0.180029225432138	0.179589059003837
0	3.2	0.15	0.2	0.2	1	1	0	1	1	0	139.225	82.257	27.815	16.52	0.199711995214514	0.200965323731879	476686.137	3.403	0.0240481814734019	0.0416813101192875	0.975951818526598	0.0416813101192875	0.179956799282177	0.180144798559782
0	3.2	0.15	0.2	0.2	1	1	0	1	1	0	139.199	82.964	27.604	16.539	0.198166010525726	0.199567371050158	478113.028	3.397	0.0238978231258374	0.0411668768122385	0.976102176874163	0.0411668768122385	0.179724901578859	0.179935105657524
0	3.2	0.15	0.2	0.2	1	1	0	1	1	0	141.295	77.527	28.337	15.616	0.200552304402583	0.20145858262609	475246.715	3.162	0.0221653492040766	0.0412199647460949	0.977834650795923	0.0412199647460949	0.180082845660388	0.180218787393913
0	3.2	0.15	0.2	0.2	1	1	0	1	1	0	138.137	85.3120000000001	27.822	17.224	0.201214895847436	0.201694612379838	477371.719	3.456	0.0246687378827467	0.0409367175933182	0.975331262117253	0.0409367175933182	0.180182234377115	0.180254191856976
0	3.2	0.15	0.2	0.2	1	1	0	1	1	0	138.064	82.047	27.558	16.523	0.199269700127086	0.201403758387687	476061.853	3.343	0.0238318597359465	0.0412085291565248	0.976168140264054	0.0412085291565248	0.179890455019063	0.180210563758153
0	3.2	0.15	0.2	0.2	1	1	0	1	1	0	144.902	74.583	29.382	14.844	0.202970114748586	0.198939049737802	475690.039	3.015	0.020600793025516	0.0409355466138642	0.979399206974484	0.0409355466138642	0.180445517212288	0.17984085746067
0	3.2	0.15	0.2	0.2	1	1	0	1	1	0	142.474	77.468	28.614	15.292	0.200941427105909	0.197003119848317	476364.754	3.151	0.0219383160540103	0.0412754845803451	0.97806168394599	0.0412754845803451	0.180141214065886	0.179550467977248
0	3.2	0.15	0.2	0.2	1	1	0	1	1	0	146.308	74.2310000000001	29.481	15.066	0.201580487099521	0.202868426647566	473823.868	3.036	0.0207302039047625	0.0413080635028699	0.979269796095237	0.0413080635028699	0.180237073064928	0.180430263997135
0	3.2	0.15	0.2	0.2	1	1	0	1	1	0	140.736	84.684	27.905	16.833	0.198311291685212	0.198814663224985	477160.249	3.464	0.0242994127103869	0.0413125970609558	0.975700587289613	0.0413125970609558	0.179746693752782	0.179822199483748
0	3.2	0.15	0.2	0.2	1	1	0	1	1	0	138.481	84.802	27.195	16.929	0.196370151125803	0.199525196227139	475715.007	3.419	0.0242985945199415	0.0406409049552787	0.975701405480058	0.0406409049552787	0.17945552266887	0.179928779434071
0	3.2	0.15	0.2	0.2	1	1	0	1	1	0	139.872	81.936	28.015	16.314	0.200512495588241	0.199226471894709	475914.939	3.3	0.0232274991837296	0.0407981302001344	0.97677250081627	0.0407981302001344	0.180076874338236	0.179883970784206
0	3.2	0.15	0.2	0.2	1	1	0	1	1	0	136.167	85.105	27.285	17.234	0.200274034419507	0.202802523633812	475167.17	3.474	0.0250284839799419	0.0411651630551941	0.974971516020058	0.0411651630551941	0.180041105162926	0.180420378545072
0	3.2	0.15	0.2	0.2	1	1	0	1	1	0	143.408	78.604	28.557	15.824	0.19890592818682	0.201277499745314	475241.482	3.241	0.0221470266936263	0.0414609984476549	0.977852973306374	0.0414609984476549	0.179835889228023	0.180191624961797
0	3.2	0.15	0.2	0.2	1	1	0	1	1	0	139.105	84.618	27.589	16.898	0.1982331194256	0.199784063398033	475557.181	3.496	0.0247430684728125	0.0416663566443036	0.975256931527188	0.0416663566443036	0.17973496791384	0.179967609509705
0	3.2	0.15	0.2	0.2	1	1	0	1	1	0	136.891	87.768	27.306	17.648	0.199264268316428	0.201001600499206	475230.11	3.531	0.0253329293266853	0.0406657365454109	0.974667070673315	0.0406657365454109	0.179889640247464	0.180150240074881
0	3.2	0.15	0.2	0.2	1	1	0	1	1	0	141.335	79.152	28.276	15.956	0.200079619049181	0.201730611765004	476485.484	3.21	0.0226526339385309	0.0411386662581926	0.977347366061469	0.0411386662581926	0.180011942857377	0.180259591764751
0	3.2	0.15	0.2	0.2	1	1	0	1	1	0	139.007	83.047	27.692	16.668	0.199353274241924	0.200873039621534	476308.637	3.395	0.0239685180634851	0.0413088468074116	0.976031481936515	0.0413088468074116	0.179902991136289	0.18013095594323
0	3.2	0.15	0.2	0.2	1	1	0	1	1	0	136.073	85.562	27.316	17.14	0.200832200764338	0.200408390416823	478110.659	3.47	0.0250487056492502	0.0408180002803333	0.97495129435075	0.0408180002803333	0.180124830114651	0.180061258562524
0	3.2	0.15	0.2	0.2	1	1	0	1	1	0	132.216	88.633	26.441	17.657	0.200031118572376	0.199158491617181	475428.389	3.607	0.0268685425791857	0.0411536044880645	0.973131457420814	0.0411536044880645	0.180004667785856	0.179873773742577
0	3.2	0.15	0.2	0.2	1	1	0	1	1	0	141.374	82.517	28.276	16.625	0.199957401853013	0.2014563489698	475797.947	3.336	0.0233143574198654	0.0407071880372423	0.976685642580135	0.0407071880372423	0.179993610277952	0.18021845234547
0	3.2	0.15	0.2	0.2	1	1	0	1	1	0	143.489	77.84	28.732	15.658	0.200250084913206	0.201338009248286	474809.131	3.192	0.0219286635734252	0.0412461976308554	0.978071336426575	0.0412461976308554	0.180037512736981	0.180200701387243
0	3.2	0.15	0.2	0.2	1	1	0	1	1	0	138.575	81.612	27.67	16.348	0.199786078368279	0.200275550140504	479498.571	3.379	0.024105684565906	0.0417218049012869	0.975894315434094	0.0417218049012869	0.179967911755242	0.180041332521076
0	3.2	0.15	0.2	0.2	1	1	0	1	1	0	143.181	79.223	28.666	15.832	0.200144479670304	0.199886187955713	475434.427	3.201	0.0220964541876529	0.0408250553496323	0.977903545812347	0.0408250553496323	0.180021671950546	0.179982928193357
0	3.2	0.15	0.2	0.2	1	1	0	1	1	0	147.025	71.815	29.696	14.531	0.201890542585775	0.20219418304133	477184.807	2.974	0.0199523371170899	0.0417097706223041	0.98004766288291	0.0417097706223041	0.180283581387866	0.180329127456199
0	3.2	0.15	0.2	0.2	1	1	0	1	1	0	139.29	85.461	27.905	16.913	0.200457219962078	0.197901523614974	475360.184	3.412	0.0241366749365016	0.0403983268980115	0.975863325063498	0.0403983268980115	0.180068582994312	0.179685228542246
0	3.2	0.15	0.2	0.2	1	1	0	1	1	0	140.124	80.518	28.191	16.133	0.201144894242669	0.200469274686001	475499.209	3.312	0.0232437847522125	0.0414479884800332	0.976756215247788	0.0414479884800332	0.1801717341364	0.1800703912029
0	3.2	0.15	0.2	0.2	1	1	0	1	1	0	139.571	84.824	28.062	17.034	0.201019101884435	0.200900324156208	477167.719	3.393	0.0239959353464553	0.0403692473710132	0.976004064653545	0.0403692473710132	0.180152865282665	0.180135048623431
0	3.2	0.15	0.2	0.2	1	1	0	1	1	0	138.754	83.835	27.296	16.82	0.196869770893983	0.200963419932933	476073.691	3.337	0.0237813708382255	0.0400510427801496	0.976218629161775	0.0400510427801496	0.179530465634097	0.18014451298994
0	3.2	0.15	0.2	0.2	1	1	0	1	1	0	141.595	81.099	28.374	16.232	0.200485203588435	0.200435083207811	477288.152	3.295	0.0229390903324502	0.0410967632051111	0.97706090966755	0.0410967632051111	0.180072780538265	0.180065262481172
0	3.2	0.15	0.2	0.2	1	1	0	1	1	0	142.628	78.973	28.463	15.668	0.199653867009006	0.19803266883105	476523.008	3.237	0.0223801384677724	0.0414416586712135	0.977619861532228	0.0414416586712135	0.179948080051351	0.179704900324657
0	3.2	0.15	0.2	0.2	1	1	0	1	1	0	144.537	73.705	29.171	14.63	0.202004266440162	0.19830684591707	475604.728	3.023	0.0209591722607215	0.0412935002442643	0.979040827739278	0.0412935002442643	0.180300639966024	0.17974602688756
0	3.2	0.15	0.2	0.2	1	1	0	1	1	0	141.787	79.0049999999999	28.531	15.931	0.201186700064665	0.201462889677327	476873.402	3.214	0.0224087296465436	0.0411518799309993	0.977591270353456	0.0411518799309993	0.1801780050097	0.180219433451599
0	3.2	0.15	0.2	0.2	1	1	0	1	1	0	135.99	84.532	27.262	16.693	0.200617424697294	0.197577782544141	473985.936	3.436	0.0249706048432447	0.0409898526501471	0.975029395156755	0.0409898526501471	0.180092613704594	0.179636667381621
0	3.2	0.15	0.2	0.2	1	1	0	1	1	0	137.212	83.0969999999999	27.258	16.692	0.198431168415749	0.201276422391288	473245.99	3.396	0.0243855917770719	0.0413056658051623	0.975614408222928	0.0413056658051623	0.179764675262362	0.180191463358693
0	3.2	0.15	0.2	0.2	1	1	0	1	1	0	146.456	72.8759999999999	29.014	14.556	0.198347646784173	0.199513887929569	473681.197	3.055	0.0207201891744693	0.042462300919593	0.979279810825531	0.042462300919593	0.179752147017626	0.179927083189435
0	3.2	0.15	0.2	0.2	1	1	0	1	1	0	141.403	80.512	28.121	16.122	0.19886622268508	0.199777162777085	475038.509	3.27	0.0228852484459623	0.0410834222924674	0.977114751554038	0.0410834222924674	0.179829933402762	0.179966574416563
0	3.2	0.15	0.2	0.2	1	1	0	1	1	0	137.842	81.611	27.666	16.281	0.200886619318483	0.199840985555353	477644.951	3.333	0.0238930999304089	0.0412282343835882	0.976106900069591	0.0412282343835882	0.180132992897772	0.179976147833303
0	3.2	0.15	0.2	0.2	1	1	0	1	1	0	140.782	84.04	27.873	16.712	0.198104493282942	0.198611265629271	476870.058	3.422	0.0239364242559112	0.0412844280465813	0.976063575744089	0.0412844280465813	0.179715673992441	0.179791689844391
0	3.2	0.15	0.2	0.2	1	1	0	1	1	0	145.086	73.522	29.158	14.821	0.201016161426558	0.201730808731932	472992.452	3.063	0.0208867656044636	0.0422275139682811	0.979113234395536	0.0422275139682811	0.180152424213984	0.18025962130979
0	3.2	0.15	0.2	0.2	1	1	0	1	1	0	142.811	79.242	28.572	15.904	0.19993938414778	0.200759320960878	475397.883	3.251	0.0223629202207935	0.0412994458966912	0.977637079779207	0.0412994458966912	0.179990907622167	0.180113898144132
0	3.2	0.15	0.2	0.2	1	1	0	1	1	0	138.61	79.766	27.85	15.896	0.200983573742753	0.199715618917066	476669.887	3.277	0.0234305592361451	0.0415856401314889	0.976569440763855	0.0415856401314889	0.180147536061413	0.17995734283756
0	3.2	0.15	0.2	0.2	1	1	0	1	1	0	140.918	84.479	27.846	16.803	0.19747626037491	0.198969558262375	476673.494	3.383	0.0236464183714449	0.0404098762854846	0.976353581628555	0.0404098762854846	0.179621439056237	0.179845433739356
0	3.2	0.15	0.2	0.2	1	1	0	1	1	0	143.777	76.511	29.036	15.536	0.20209520246075	0.202461797913547	477626.361	3.092	0.0212478196787701	0.0409763006680227	0.97875218032123	0.0409763006680227	0.180314280369112	0.180369269687032
0	3.2	0.15	0.2	0.2	1	1	0	1	1	0	141.601	80.137	28.292	16.032	0.200053166324411	0.200148065283688	477754.876	3.291	0.0228504822865713	0.0414001875585774	0.977149517713429	0.0414001875585774	0.180007974948662	0.180022209792553
0	3.2	0.15	0.2	0.2	1	1	0	1	1	0	140.659	79.995	28.292	16.146	0.201107160126289	0.20206017136371	477950.263	3.21	0.0223261388004356	0.040579451693334	0.977673861199564	0.040579451693334	0.180166074018943	0.180309025704556
0	3.2	0.15	0.2	0.2	1	0.8	0	1	0.8	0	138.802	94.532	27.511	18.903	0.197930181534691	0.199788817866046	474510.561	3.769	0.0266635076147549	0.0400780281292585	0.973336492385245	0.0400780281292585	0.173751621784163	0.173974658143926
0	3.2	0.15	0.2	0.2	1	0.8	0	1	0.8	0	140.014	91.551	27.806	18.333	0.198458193403154	0.20051939114885	471659.918	3.658	0.0256866665754353	0.0403479039469994	0.974313333424565	0.0403479039469994	0.173814983208378	0.174062326937862
0	3.2	0.15	0.2	0.2	1	0.8	0	1	0.8	0	141.07	87.2689999999999	28.293	17.353	0.200580803504339	0.198951119884891	471972.563	3.559	0.0248076469799454	0.0412140676687429	0.975192353020055	0.0412140676687429	0.174069696420521	0.173874134386187
0	3.2	0.15	0.2	0.2	1	0.8	0	1	0.8	0	141.908	88.331	28.127	17.662	0.19821272121079	0.200121671992862	473663.547	3.626	0.0250513541341481	0.0413110928572706	0.974948645865852	0.0413110928572706	0.173785526545295	0.174014600639143
0	3.2	0.15	0.2	0.2	1	0.8	0	1	0.8	0	134.723	94.828	26.959	18.907	0.199905850183805	0.199163826280905	470131.65	3.795	0.027510832642126	0.040413616690353	0.972489167357874	0.040413616690353	0.173988702022057	0.173899659153709
0	3.2	0.15	0.2	0.2	1	0.8	0	1	0.8	0	132.417	98.432	26.638	19.752	0.201268142520504	0.200728036268034	471356.446	3.877	0.0286369207897674	0.0396979429225389	0.971363079210233	0.0396979429225389	0.17415217710246	0.174087364352164
0	3.2	0.15	0.2	0.2	1	0.8	0	1	0.8	0	140.748	88.024	28.476	17.455	0.202473894744516	0.198716736299275	473329.707	3.546	0.0248277476728967	0.0407092432175802	0.975172252327103	0.0407092432175802	0.174296867369342	0.173846008355913
0	3.2	0.15	0.2	0.2	1	0.8	0	1	0.8	0	136.718	94.623	27.316	19.005	0.199759309067594	0.200745619561641	472784.854	3.737	0.0268130104361722	0.0398817917421525	0.973186989563828	0.0398817917421525	0.173971117088111	0.174089474347397
0	3.2	0.15	0.2	0.2	1	0.8	0	1	0.8	0	135.59	94.192	27.112	18.739	0.20003572916778	0.198880145699997	472230.75	3.773	0.0273953632677974	0.0405815616554639	0.972604636732203	0.0405815616554639	0.174004287500134	0.173865617484
0	3.2	0.15	0.2	0.2	1	0.8	0	1	0.8	0	144.336	85.816	28.649	17.013	0.198432897302502	0.198318611702272	474451.14	3.499	0.0238139688268327	0.0410971256252991	0.976186031173167	0.0410971256252991	0.1738119476763	0.173798233404273
0	3.2	0.15	0.2	0.3	1	1	0	1	1	0	140.635	76.183	28.275	22.914	0.201055638638017	0.300886357244951	484391.636	3.164	0.0223457492852015	0.041930726440984	0.977654250714799	0.041930726440984	0.180158345795703	0.195132953586743
0	3.2	0.15	0.2	0.3	1	1	0	1	1	0	153.154	61.724	30.603	18.647	0.199864589657325	0.30190107183373	485223.666	2.709	0.0174317606291625	0.0443461522391084	0.982568239370837	0.0443461522391084	0.179979688448599	0.19528516077506
0	3.2	0.15	0.2	0.3	1	1	0	1	1	0	141.628	75.387	28.262	22.518	0.199347242313117	0.298770501203294	486310.138	3.305	0.022966523515038	0.0442802442873343	0.977033476484962	0.0442802442873343	0.179902086346968	0.194815575180494
0	3.2	0.15	0.2	0.3	1	1	0	1	1	0	144.842	71.235	29.213	21.522	0.201927945369541	0.30144654986131	481646.244	3.057	0.0208872973273536	0.0434294411783724	0.979112702672646	0.0434294411783724	0.180289191805431	0.195216982479196
0	3.2	0.15	0.2	0.3	1	1	0	1	1	0	143.074	73.066	28.331	21.793	0.197777542944435	0.298479049603862	483729.532	3.114	0.0215621624467646	0.0431391453803027	0.978437837553235	0.0431391453803027	0.179666631441665	0.194771857440579
0	3.2	0.15	0.2	0.3	1	1	0	1	1	0	144.403	71.205	29	21.214	0.200876497761592	0.298095559442485	484251.366	3.032	0.0207940796410373	0.042991034046148	0.979205920358963	0.042991034046148	0.180131474664239	0.194714333916373
0	3.2	0.15	0.2	0.3	1	1	0	1	1	0	135.787	80.943	26.888	24.125	0.198011916490646	0.297612690882481	484473.181	3.355	0.0243030900606736	0.0418954697084766	0.975696909939326	0.0418954697084766	0.179701787473597	0.194641903632372
0	3.2	0.15	0.2	0.3	1	1	0	1	1	0	144.903	72.518	28.954	21.59	0.199548436043704	0.297943099638622	484832.999	3.11	0.0212718096253818	0.0431428596510115	0.978728190374618	0.0431428596510115	0.179932265406556	0.194691464945793
0	3.2	0.15	0.2	0.3	1	1	0	1	1	0	148.111	70.407	29.731	21.378	0.200650657672727	0.304004356523357	484429.587	2.996	0.0199862488228615	0.042953817951	0.980013751177139	0.042953817951	0.180097598650909	0.195600653478504
0	3.2	0.15	0.2	0.3	1	1	0	1	1	0	146.324	73.703	29.02	22.081	0.19838411613743	0.299817760505427	485818.281	3.112	0.0208322986127382	0.0428004204272952	0.979167701387262	0.0428004204272952	0.179757617420614	0.194972664075814
0	3.2	0.15	0.2	0.3	1	1	0	1	1	0	140.908	77.357	28.229	23.122	0.20035925278789	0.29802064520613	483470.785	3.215	0.0227650554292526	0.0419297330831876	0.977234944570747	0.0419297330831876	0.180053887918184	0.194703096780919
0	3.2	0.15	0.2	0.3	1	1	0	1	1	0	142.256	75.489	28.346	22.365	0.199434167306041	0.296584225185726	484111.726	3.203	0.0223037818859743	0.0430470861278808	0.977696218114026	0.0430470861278808	0.179915125095906	0.194487633777859
0	3.2	0.15	0.2	0.3	1	1	0	1	1	0	143.264	77.759	28.421	23.343	0.198346178647356	0.299765469402465	481425.935	3.321	0.0228073522581515	0.0431654980401389	0.977192647741848	0.0431654980401389	0.179751926797103	0.19496482041037
0	3.2	0.15	0.2	0.3	1	1	0	1	1	0	148.63	68.292	29.478	20.535	0.198210298494614	0.300798057515691	483516.732	2.945	0.019689732825988	0.0434384866172469	0.980310267174012	0.0434384866172469	0.179731544774192	0.195119708627354
0	3.2	0.15	0.2	0.3	1	1	0	1	1	0	145.451	71.5919999999999	29.15	21.36	0.200308071166422	0.298955074757488	484462.027	3.08	0.0210040797704031	0.0435717014057732	0.978995920229597	0.0435717014057732	0.180046210674963	0.194843261213623
0	3.2	0.15	0.2	0.3	1	1	0	1	1	0	146.07	71.247	29.28	21.426	0.200134624822698	0.300574053478334	484063.641	3.082	0.0209194517127404	0.0437130270731561	0.97908054828726	0.0437130270731561	0.180020193723405	0.19508610802175
0	3.2	0.15	0.2	0.3	1	1	0	1	1	0	146.393	71.828	29.198	21.611	0.199470907607346	0.300655699250864	480983.162	3.112	0.0209109221721543	0.0437003841925642	0.979089077827846	0.0437003841925642	0.179920636141102	0.19509835488763
0	3.2	0.15	0.2	0.3	1	1	0	1	1	0	138.988	78.757	27.853	23.848	0.200324529087074	0.302652828998339	484033.34	3.26	0.0230701598220369	0.0416453221346744	0.976929840177963	0.0416453221346744	0.180048679363061	0.195397924349751
0	3.2	0.15	0.2	0.3	1	1	0	1	1	0	147.378	68.507	29.543	20.633	0.200412345534626	0.301317308080099	486327.404	2.934	0.0196505031388085	0.0434010217480101	0.980349496861192	0.0434010217480101	0.180061851830194	0.195197596212015
0	3.2	0.15	0.2	0.3	1	1	0	1	1	0	146.228	74.439	29.215	22.457	0.199859364158713	0.301443080868459	484126.251	3.203	0.0216248636281144	0.0433872961330012	0.978375136371886	0.0433872961330012	0.179978904623807	0.195216462130269
0	3.2	0.15	0.2	0.3	1	1	0	1	0.8	0	143.555	76.208	28.575	22.818	0.199008700618159	0.299671693261389	480274.803	3.146	0.0216069211168857	0.0416605357027292	0.978393078883114	0.0416605357027292	0.179851305092724	0.185960603191367
0	3.2	0.15	0.2	0.3	1	1	0	1	0.8	0	145.408	75.865	29.022	22.868	0.199797372788636	0.30114175744801	480277.147	3.136	0.0213501896932786	0.0419329720920686	0.978649810306721	0.0419329720920686	0.179969605918295	0.186137010893761
0	3.2	0.15	0.2	0.3	1	1	0	1	0.8	0	140.643	80.65	28.013	24.342	0.199115654223287	0.301778727461305	479377.129	3.343	0.0233739857439186	0.0417908162556099	0.976626014256081	0.0417908162556099	0.179867348133493	0.186213447295357
0	3.2	0.15	0.2	0.3	1	1	0	1	0.8	0	142.609	76.202	28.348	22.944	0.19901029201262	0.301597624231665	480511.096	3.149	0.022200321444303	0.0419088152050473	0.977799678555697	0.0419088152050473	0.179851543801893	0.1861917149078
0	3.2	0.15	0.2	0.3	1	1	0	1	0.8	0	144.277	78.119	28.85	23.43	0.199886112531639	0.299918432788259	476950.12	3.233	0.0220479569084979	0.0417042900139173	0.977952043091502	0.0417042900139173	0.179982916879746	0.185990211934591
0	3.2	0.15	0.2	0.3	1	1	0	1	0.8	0	147.722	73.264	29.365	21.962	0.198579536186911	0.300148936731697	479102.975	3.065	0.0204478303392614	0.0422076647610734	0.979552169660739	0.0422076647610734	0.179786930428037	0.186017872407804
0	3.2	0.15	0.2	0.3	1	1	0	1	0.8	0	143.886	74.157	28.599	21.762	0.198838096186085	0.292782380289362	480126.158	3.083	0.0210729616253766	0.0419414023187169	0.978927038374623	0.0419414023187169	0.179825714427913	0.185133885634723
0	3.2	0.15	0.2	0.3	1	1	0	1	0.8	0	147.506	73.438	29.029	22.111	0.196790121986489	0.300827512019391	482585.637	3.097	0.0208326983095846	0.0425380203794314	0.979167301690415	0.0425380203794314	0.179518518297973	0.186099301442327
0	3.2	0.15	0.2	0.3	1	1	0	1	0.8	0	146.933	71.903	29.103	21.45	0.197839890581619	0.29872176998364	479262.456	3.027	0.0203231659335135	0.0424138796588745	0.979676834066487	0.0424138796588745	0.179675983587243	0.185846612398037
0	3.2	0.15	0.2	0.3	1	1	0	1	0.8	0	143.817	76.947	28.407	22.985	0.197608459069209	0.29838763314884	479952.549	3.176	0.021736057829314	0.0416615552601033	0.978263942170686	0.0416615552601033	0.179641268860381	0.185806515977861
0	3.2	0.15	0.2	0.3	1	1	0	1	1	0	144.827	73.682	29.155	22.079	0.20117870704239	0.299722613872159	487001.633	3.159	0.0214251674072405	0.0432742030460841	0.97857483259276	0.0432742030460841	0.180176806056358	0.194958392080824
0	3.2	0.15	0.2	0.3	1	1	0	1	1	0	143.109	76.754	28.669	22.876	0.20019526429895	0.298282927052212	480333.343	3.232	0.0223400248327881	0.0424738115019856	0.977659975167212	0.0424738115019856	0.180029289644842	0.194742439057832
0	3.2	0.15	0.2	0.3	1	1	0	1	1	0	133.143	87.219	26.498	26.131	0.199156213204225	0.29977243236072	485657.239	3.618	0.026635027509947	0.0418980092251498	0.973364972490053	0.0418980092251498	0.179873431980634	0.194965864854108
0	3.2	0.15	0.2	0.3	1	1	0	1	1	0	147.039	70.697	28.946	21.174	0.196994725574954	0.299915418615772	483841.575	3.062	0.0206917041868783	0.0439105683407493	0.979308295813122	0.0439105683407493	0.179549208836243	0.194987312792366
0	3.2	0.15	0.2	0.3	1	1	0	1	1	0	145.961	72.684	29.23	22.017	0.20034969431373	0.303145750837665	484401.632	3.1	0.0209374776359724	0.0430759147085875	0.979062522364028	0.0430759147085875	0.180052454147059	0.19547186262565
0	3.2	0.15	0.2	0.3	1	1	0	1	1	0	145.541	71.167	29.063	21.398	0.199889588135318	0.300654161698167	483812.845	3.064	0.0209206728590119	0.0435441932134889	0.979079327140988	0.0435441932134889	0.179983438220298	0.195098124254725
0	3.2	0.15	0.2	0.3	1	1	0	1	1	0	144.832	74.284	28.867	22.357	0.199247646062683	0.301034460486728	483392.227	3.184	0.0217218347803497	0.0432138253452618	0.97827816521965	0.0432138253452618	0.179887146909402	0.195155169073009
0	3.2	0.15	0.2	0.3	1	1	0	1	1	0	146.861	71.966	28.98	21.546	0.197493202402475	0.299107687083446	484119.818	3.072	0.0206596325726944	0.0433005622489905	0.979340367427306	0.0433005622489905	0.179623980360371	0.194866153062517
0	3.2	0.15	0.2	0.3	1	1	0	1	1	0	146.397	70.25	29.39	21.242	0.200624796369533	0.302443188834562	481825.842	3.025	0.0205072624420857	0.0437099110778009	0.979492737557914	0.0437099110778009	0.18009371945543	0.195366478325184
0	3.2	0.15	0.2	0.3	1	1	0	1	1	0	142.804	76.752	28.28	23.039	0.198086189147081	0.300591591221075	484491.874	3.244	0.0224143468064258	0.0425992907159707	0.977585653193574	0.0425992907159707	0.179712928372062	0.195088738683161
0	3.2	0.15	0.2	0.3	1	1	0	1	1	0	144.406	71.512	28.979	21.431	0.200864391277434	0.299586178290767	484743.559	3.116	0.0213817395162199	0.0440819155218976	0.97861826048378	0.0440819155218976	0.180129658691615	0.194937926743615
0	3.2	0.15	0.2	0.3	1	1	0	1	1	0	142.925	77.983	28.618	23.578	0.19994509735229	0.302567479078462	486708.401	3.298	0.0229350608476988	0.0429890252984208	0.977064939152301	0.0429890252984208	0.179991764602844	0.195385121861769
0	3.2	0.15	0.2	0.3	1	1	0	1	1	0	152.646	61.417	30.392	18.565	0.199054835450071	0.302594203350291	487732.783	2.698	0.0174699674205193	0.0441665318304225	0.982530032579481	0.0441665318304225	0.179858225317511	0.195389130502544
0	3.2	0.15	0.2	0.3	1	1	0	1	1	0	143.83	76.104	28.686	22.973	0.199349934380949	0.301524698869318	481584.859	3.251	0.0223065778552078	0.0432596679225183	0.977693422144792	0.0432596679225183	0.179902490157142	0.195228704830398
0	3.2	0.15	0.2	0.3	1	1	0	1	1	0	144.562	72.226	29.027	21.784	0.20098284517375	0.30151961165856	483317.79	3.104	0.0212902535781959	0.0435066783885166	0.978709746421804	0.0435066783885166	0.180147426776062	0.195227941748784
0	3.2	0.15	0.2	0.3	1	1	0	1	1	0	150.883	66.306	29.86	19.847	0.197847187635061	0.299692867678158	486156.539	2.898	0.0190508762527073	0.0441780094409957	0.980949123747293	0.0441780094409957	0.179677078145259	0.194953930151724
0	3.2	0.15	0.2	0.3	1	1	0	1	1	0	142.219	76.301	28.66	22.808	0.201485774149958	0.298732545260142	488379.453	3.207	0.0222530048692057	0.0424972540435381	0.977746995130794	0.0424972540435381	0.180222866122494	0.194809881789021
0	3.2	0.15	0.2	0.3	1	1	0	1	1	0	147.967	68.061	29.596	20.411	0.200018627856801	0.300073745440598	482191.209	2.965	0.0198042308757883	0.0440756245577602	0.980195769124212	0.0440756245577602	0.18000279417852	0.19501106181609
0	3.2	0.15	0.2	0.3	1	1	0	1	1	0	149.831	68.3990000000001	30.036	20.61	0.200547972037397	0.300895174952709	482161.035	2.925	0.0193719777485935	0.0434655571111485	0.980628022251406	0.0434655571111485	0.18008219580561	0.195134276242906
0	3.2	0.15	0.2	0.3	1	1	0	1	1	0	140.937	78.648	28.215	23.483	0.200195748650851	0.298030725598611	485659.131	3.347	0.0232533468012837	0.042933296285849	0.976746653198716	0.042933296285849	0.180029362297628	0.194704608839792
0	3.2	0.15	0.2	0.3	1	1	0	1	1	0	141.77	75.365	28.392	22.813	0.20024347096816	0.302481834558476	482567.381	3.233	0.0224494193650753	0.0433525316469929	0.977550580634925	0.0433525316469929	0.180036520645224	0.195372275183771
0	3.2	0.15	0.2	0.3	1	1	0	1	1	0	146.39	70.3740000000001	29.206	20.874	0.199336819245087	0.296686721830321	481951.998	3.094	0.0211807915833173	0.0450642595485315	0.978819208416683	0.0450642595485315	0.179900522886763	0.194503008274548
0	3.2	0.15	0.2	0.3	1	1	0	1	1	0	139.875	80.982	27.897	24.435	0.199243231478895	0.30155771183576	482054.97	3.371	0.023785631565975	0.0422992702036056	0.976214368434025	0.0422992702036056	0.179886484721834	0.195233656775364
0	3.2	0.15	0.2	0.3	1	1	0	1	1	0	147.256	70.939	29.378	21.149	0.199459919455638	0.298320613677302	483362.182	3.072	0.0205231902487324	0.0436330756780794	0.979476809751268	0.0436330756780794	0.179918987918346	0.194748092051595
0	3.2	0.15	0.2	0.3	1	1	0	1	1	0	143.042	74.551	28.578	22.44	0.199761761668856	0.301282340169215	481433.368	3.172	0.0218054177160054	0.0431021067624142	0.978194582283995	0.0431021067624142	0.179964264250328	0.195192351025382
0	3.2	0.15	0.2	0.3	1	1	0	1	1	0	149.773	67.9990000000001	29.825	20.392	0.199125176669593	0.29906573022639	485894.788	2.923	0.0195083402258189	0.0435957427449067	0.980491659774181	0.0435957427449067	0.179868776500439	0.194859859533959
0	3.2	0.15	0.2	0.3	1	1	0	1	1	0	140.631	80.938	28.054	24.22	0.199358314905567	0.299350401354964	482808.614	3.39	0.0237688462675236	0.0421876728124851	0.976231153732476	0.0421876728124851	0.179903747235835	0.194902560203245
0	3.2	0.15	0.2	0.3	1	1	0	1	1	0	144.054	75.085	28.883	22.449	0.200412169901989	0.299282275628268	483753.288	3.207	0.0219077383299961	0.042954078766254	0.978092261670004	0.042954078766254	0.180061825485298	0.19489234134424
0	3.2	0.15	0.2	0.3	1	1	0	1	1	0	146.483	70.3	29.654	21.344	0.20239572385149	0.303433543682379	486202.136	3.047	0.020443911985009	0.0437306641908028	0.979556088014991	0.0437306641908028	0.180359358577724	0.195515031552357
0	3.2	0.15	0.2	0.3	1	1	0	1	1	0	141.227	76.58	28.302	22.908	0.200399016526636	0.299172960388506	483050.922	3.236	0.022653311652084	0.0426523825648907	0.977346688347916	0.0426523825648907	0.180059852478995	0.194875944058276
0	3.2	0.15	0.3	0	1	1	0	1	0	0	127.412	55.999	38.174	0	0.299270355649488	0	424804.225	2.077	0.0162318136619634	0.0376105007382177	0.983768186338037	0.0376105007382177	0.194890553347423	0.15
0	3.2	0.15	0.3	0	1	1	0	1	0	0	126.809	57.95	37.734	0	0.297775793319794	0	429560.733	2.15	0.0168046712834604	0.0377238118350434	0.98319532871654	0.0377238118350434	0.194666368997969	0.15
0	3.2	0.15	0.3	0	1	1	0	1	0	0	127.39	54.9300000000001	38.095	0	0.299269104849267	0	428849.4	2.022	0.0159587102434979	0.0378835675963223	0.984041289756502	0.0378835675963223	0.19489036572739	0.15
0	3.2	0.15	0.3	0	1	1	0	1	0	0	131.009	50.314	39.283	0	0.2996679522183	0	428145.16	1.933	0.0147461665538004	0.0388732499362659	0.9852538334462	0.0388732499362659	0.194950192832745	0.15
0	3.2	0.15	0.3	0	1	1	0	1	0	0	128.317	52.384	38.534	0	0.300250778153562	0	427516.068	1.937	0.0150535672179606	0.037580437216955	0.984946432782039	0.037580437216955	0.195037616723034	0.15
0	3.2	0.15	0.3	0	1	1	0	1	0	0	129.314	52.418	38.947	0	0.30104665461613	0	425701.634	1.919	0.0148969007576031	0.0373439760444131	0.985103099242397	0.0373439760444131	0.195156998192419	0.15
0	3.2	0.15	0.3	0	1	1	0	1	0	0	126.276	58.811	37.919	0	0.299983227039202	0	428215.74	2.183	0.0172799475890834	0.0378760276950141	0.982720052410917	0.0378760276950141	0.19499748405588	0.15
0	3.2	0.15	0.3	0	1	1	0	1	0	0	125.543	58.414	37.554	0	0.298973799902005	0	432557.384	2.131	0.0168342414943764	0.0369801717372583	0.983165758505624	0.0369801717372583	0.194846069985301	0.15
0	3.2	0.15	0.3	0	1	1	0	1	0	0	129.681	52.98	38.854	0	0.299673282147453	0	427307.685	1.927	0.0148713342408845	0.036830388010013	0.985128665759116	0.036830388010013	0.194950992322118	0.15
0	3.2	0.15	0.3	0	1	1	0	1	0	0	132.742	48.8650000000001	39.69	0	0.299009726341282	0	428404.988	1.762	0.0132721230445318	0.0365293219946897	0.986727876955468	0.0365293219946897	0.194851458951192	0.15
0	3.2	0.15	0.3	0	1	1	0	1	0	0	124.832	60.332	37.416	0	0.299569119661451	0	431715.577	2.217	0.0175212977122005	0.0375203513833813	0.9824787022878	0.0375203513833813	0.194935367949218	0.15
0	3.2	0.15	0.3	0	1	1	0	1	0	0	131.276	50.172	39.431	0	0.300333122313927	0	428346.886	1.872	0.0142687271821181	0.0380286847451003	0.985731272817882	0.0380286847451003	0.195049968347089	0.15
0	3.2	0.15	0.3	0	1	1	0	1	0	0	134.137	47.24	40.145	0	0.299154798187431	0	426847.31	1.752	0.0131048526772539	0.0380397582448832	0.986895147322746	0.0380397582448832	0.194873219728115	0.15
0	3.2	0.15	0.3	0	1	1	0	1	0	0	124.604	58.45	37.412	0	0.300123936875159	0	429417.329	2.096	0.0166745426799871	0.0362183466248833	0.983325457320013	0.0362183466248833	0.195018590531274	0.15
0	3.2	0.15	0.3	0	1	1	0	1	0	0	136.929	43.0629999999999	41.057	0	0.299781803360673	0	429206.726	1.62099999999999	0.0120779914401809	0.0390269447422621	0.987922008559819	0.0390269447422621	0.194967270504101	0.15
0	3.2	0.15	0.3	0	1	1	0	1	0	0	132.598	50.227	39.993	0	0.30154855744496	0	431625.204	1.894	0.0142052536845785	0.0383485461095254	0.985794746315422	0.0383485461095254	0.195232283616744	0.15
0	3.2	0.15	0.3	0	1	1	0	1	0	0	127.497	58.176	38.144	0	0.298890997795017	0	429850.794	2.123	0.0165586207834102	0.0369677518293131	0.98344137921659	0.0369677518293131	0.194833649669252	0.15
0	3.2	0.15	0.3	0	1	1	0	1	0	0	123.631	66.306	36.806	0	0.297700010845549	0	429109.566	2.377	0.0190866532731244	0.036167214857105	0.980913346726876	0.036167214857105	0.194655001626832	0.15
0	3.2	0.15	0.3	0	1	1	0	1	0	0	132.895	47.77	39.743	0	0.299397691716728	0	430621.331	1.726	0.0131865077016838	0.0370193238724255	0.986813492298316	0.0370193238724255	0.194909653757509	0.15
0	3.2	0.15	0.3	0	1	1	0	1	0	0	124.883	60.336	37.534	0	0.300748096348653	0	426523.728	2.262	0.018096330255679	0.0378633827180983	0.981903669744321	0.0378633827180983	0.195112214452298	0.15
0	3.2	0.15	0.3	0	1	1	0	1	0	0	126.312	55.316	37.893	0	0.299802819837497	0	425614.751	2.032	0.0160087437427578	0.0370430402190324	0.983991256257242	0.0370430402190324	0.194970422975625	0.15
0	3.2	0.15	0.3	0	1	1	0	1	0	0	126.885	57.533	37.634	0	0.296712385278006	0	430039.92	2.103	0.0168339644951496	0.0371769638899638	0.98316603550485	0.0371769638899638	0.194506857791701	0.15
0	3.2	0.15	0.3	0	1	1	0	1	0	0	127.591	56.647	38.211	0	0.29927131586837	0	428163.546	2.095	0.0163690136417875	0.037274428043754	0.983630986358212	0.037274428043754	0.194890697380255	0.15
0	3.2	0.15	0.3	0	1	1	0	1	0	0	129.884	55.036	38.917	0	0.299679551712289	0	429273.512	2.057	0.0157114166279433	0.0379566426924936	0.984288583372057	0.0379566426924936	0.194951932756843	0.15
0	3.2	0.15	0.3	0	1	1	0	1	0	0	129.769	51.764	38.787	0	0.298689641432101	0	429387.618	1.927	0.0148075250819421	0.0378809530367761	0.985192474918058	0.0378809530367761	0.194803446214815	0.15
0	3.2	0.15	0.3	0	1	1	0	1	0	0	127.989	52.239	38.59	0	0.30150358519834	0	428603.012	1.893	0.0147328731693401	0.0367440598279856	0.98526712683066	0.0367440598279856	0.195225537779751	0.15
0	3.2	0.15	0.3	0	1	1	0	1	0	0	132.291	49.976	39.577	0	0.299072514800228	0	429069.293	1.8	0.0139613296981908	0.0361201716974874	0.986038670301809	0.0361201716974874	0.194860877220034	0.15
0	3.2	0.15	0.3	0	1	1	0	1	0	0	121.258	61.032	36.511	0	0.301085360067054	0	431425.272	2.236	0.0181833491859021	0.0369536062184027	0.981816650814098	0.0369536062184027	0.195162804010058	0.15
0	3.2	0.15	0.3	0	1	1	0	1	0	0	125.466	59.862	37.394	0	0.297970864083863	0	428604.824	2.147	0.0169666064989302	0.0363302559684111	0.98303339350107	0.0363302559684111	0.194695629612579	0.15
0	3.2	0.15	0.3	0	1	1	0	1	0	0	127.98	55.622	38.131	0	0.29835998234962	0	427322.703	2.078	0.0162065343288769	0.0378497509347223	0.983793465671123	0.0378497509347223	0.194753997352443	0.15
0	3.2	0.15	0.3	0	1	1	0	1	0	0	130.302	49.8009999999999	39.147	0	0.300607429191658	0	428233.157	1.847	0.0143612930808007	0.0384602259266575	0.985638706919199	0.0384602259266575	0.195091114378749	0.15
0	3.2	0.15	0.3	0	1	1	0	1	0	0	124.186	60.9669999999999	37.249	0	0.30004232230025	0	429532.44	2.223	0.0177795317104651	0.0369172978754108	0.982220468289535	0.0369172978754108	0.195006348345037	0.15
0	3.2	0.15	0.3	0	1	1	0	1	0	0	129.611	53.511	38.67	0	0.298249684998465	0	430468.576	1.991	0.0152895122956416	0.0374131588409213	0.984710487704358	0.0374131588409213	0.19473745274977	0.15
0	3.2	0.15	0.3	0	1	1	0	1	0	0	128.71	54.886	38.485	0	0.298824005311905	0	431175.52	2.05	0.0158180403895035	0.0380323474030641	0.984181959610496	0.0380323474030641	0.194823600796786	0.15
0	3.2	0.15	0.3	0	1	1	0	1	0	0	122.587	62.7169999999999	36.752	0	0.299851682645182	0	426088.35	2.271	0.01844588119946	0.0365364952990389	0.98155411880054	0.0365364952990389	0.194977752396777	0.15
0	3.2	0.15	0.3	0	1	1	0	1	0	0	131.524	49.819	39.363	0	0.299165918763242	0	428475.015	1.842	0.013911507300262	0.0375012642380768	0.986088492699738	0.0375012642380768	0.194874887814486	0.15
0	3.2	0.15	0.3	0	1	1	0	1	0	0	130.409	55.174	38.777	0	0.297281390215632	0	427636.931	2.023	0.0154803606544879	0.0370599584012984	0.984519639345512	0.0370599584012984	0.194592208532345	0.15
0	3.2	0.15	0.3	0	1	1	0	1	0	0	130.688	54.443	39.53	0	0.30223274054283	0	429452.774	2.055	0.0156855264816837	0.0384713585254018	0.984314473518316	0.0384713585254018	0.195334911081424	0.15
0	3.2	0.15	0.3	0	1	1	0	1	0	0	128.619	59.239	38.542	0	0.299342106585037	0	426019.346	2.148	0.0165878700974162	0.0366607288618881	0.983412129902584	0.0366607288618881	0.194901315987756	0.15
0	3.2	0.15	0.3	0	1	1	0	1	0	0	137.005	43.892	40.947	0	0.298772646188618	0	428486.586	1.611	0.0116625898090317	0.0372539739677432	0.988337410190968	0.0372539739677432	0.194815896928293	0.15
0	3.2	0.15	0.3	0	1	1	0	1	0	0	127.473	56.415	38.44	0	0.30123513303487	0	426365.417	2.005	0.0157128819586392	0.0363481311710485	0.984287118041361	0.0363481311710485	0.19518526995523	0.15
0	3.2	0.15	0.3	0	1	1	0	1	0	0	131.594	51.069	39.398	0	0.299213673766136	0	428807.819	1.9	0.0142721504084131	0.0380481800510041	0.985727849591587	0.0380481800510041	0.19488205106492	0.15
0	3.2	0.15	0.3	0	1	1	0	1	0	0	120.631	65.313	36.336	0	0.301319432057587	0	427502.231	2.399	0.0198115373925779	0.0374210713989662	0.980188462607422	0.0374210713989662	0.195197914808638	0.15
0	3.2	0.15	0.3	0	1	1	0	1	0	0	127.592	56.69	38.27	0	0.299982442893825	0	429962.105	2.089	0.0163171026071086	0.0373888135686637	0.983682897392891	0.0373888135686637	0.194997366434074	0.15
0	3.2	0.15	0.3	0	1	1	0	1	0	0	127.565	57.011	38.368	0	0.300872830931528	0	427118.458	2.115	0.0165198283477937	0.0374421615975726	0.983480171652206	0.0374421615975726	0.195130924639729	0.15
0	3.2	0.15	0.3	0	1	1	0	1	0	0	125.325	59.601	37.449	0	0.298761898080512	0	428019.135	2.156	0.0171707432063344	0.0367255426822712	0.982829256793666	0.0367255426822712	0.194814284712077	0.15
0	3.2	0.15	0.3	0	1	1	0	1	0	0	125.987	58.8870000000001	37.521	0	0.297569438680284	0	428701.632	2.13400000000001	0.0170694300839279	0.0366847447584366	0.982930569916072	0.0366847447584366	0.194635415802043	0.15
0	3.2	0.15	0.3	0	1	1	0	1	0	0	131.72	52.4850000000001	39.246	0	0.297874038830771	0	431046.548	1.94	0.0147084482844823	0.0376072924100094	0.985291551715518	0.0376072924100094	0.194681105824616	0.15
0	3.2	0.15	0.3	0	1	1	0	1	0	0	127.18	57.998	38.087	0	0.299577686453091	0	429525.323	2.157	0.0167398276230424	0.0377793196701151	0.983260172376958	0.0377793196701151	0.194936652967964	0.15
0	3.2	0.15	0.3	0	1	1	0	1	0	0	124.096	57.654	37.463	0	0.301969135571264	0	425184.976	2.125	0.0171168728035565	0.0375996636678126	0.982883127196444	0.0375996636678126	0.19529537033569	0.15
0	3.2	0.15	0.3	0	1	1	0	1	0	0	128.261	55.511	38.446	0	0.300081597996723	0	432193.544	2.096	0.0163252425142404	0.0382437011203179	0.98367475748576	0.0382437011203179	0.195012239699508	0.15
0	3.2	0.15	0.3	0	1	1	0	1	0	0	125.228	59.708	37.434	0	0.299054590614885	0	428485.612	2.215	0.0175072170878299	0.0375886738815006	0.98249278291217	0.0375886738815006	0.194858188592233	0.15
0	3.2	0.15	0.3	0	1	1	0	1	0	0	135.389	47.689	40.277	0	0.297165636734784	0	426976.262	1.763	0.0131049047535373	0.0379627975380897	0.986895095246463	0.0379627975380897	0.194574845510218	0.15
0	3.2	0.15	0.3	0	1	1	0	1	0	0	124.559	61.877	37.33	0	0.299775664165992	0	429488.385	2.24	0.0177691881558829	0.036370373854799	0.982230811844117	0.036370373854799	0.194966349624899	0.15
0	3.2	0.15	0.3	0	1	1	0	1	0	0	129.376	54.389	38.557	0	0.298223307806588	0	429346.356	1.985	0.0155302884198378	0.0373411286823498	0.984469711580162	0.0373411286823498	0.194733496170988	0.15
0	3.2	0.15	0.3	0	1	1	0	1	0	0	129.092	55.908	38.454	0	0.297549567708095	0	425099.855	2.044	0.0156699798530284	0.0371349202902298	0.984330020146972	0.0371349202902298	0.194632435156214	0.15
0	3.2	0.15	0.3	0	1	1	0	1	0	0	124.392	61.994	37.023	0	0.297982139416145	0	432008.199	2.275	0.0181358195514707	0.0371873221426565	0.981864180448529	0.0371873221426565	0.194697320912422	0.15
0	3.2	0.15	0.3	0	1	1	0	1	0	0	125.207	60.389	37.661	0	0.300749640844052	0	424108.839	2.186	0.0172935756170763	0.0363825482992407	0.982706424382924	0.0363825482992407	0.195112446126608	0.15
0	3.2	0.15	0.3	0	1	1	0	1	0	0	125.113	60.754	37.474	0	0.299394436760938	0	428115.133	2.216	0.0177819227192754	0.0370209252404098	0.982218077280725	0.0370209252404098	0.194909165514141	0.15
0	3.2	0.15	0.3	0	1	1	0	1	0	0	125.219	57.384	37.704	0	0.300799119099841	0	424326.304	2.097	0.0165712045201465	0.0366048601702819	0.983428795479854	0.0366048601702819	0.195119867864976	0.15
0	3.2	0.15	0.3	0.1	1	1	0	1	1	0	132.368	47.918	39.818	4.683	0.300929016794381	0.0974070983051317	439700.569	1.871	0.0139944240167041	0.0392273222749578	0.986005575983296	0.0392273222749578	0.195139352519157	0.16461106474577
0	3.2	0.15	0.3	0.1	1	1	0	1	1	0	133.567	47.33	39.749	4.764	0.297621610311079	0.100189923687476	441489.454	1.785	0.0133487794273278	0.0382387273263098	0.986651220572672	0.0382387273263098	0.194643241546662	0.165028488553121
0	3.2	0.15	0.3	0.1	1	1	0	1	1	0	135.979	47.165	40.377	4.59799999999999	0.296908925140682	0.0975453379545435	435170.47	1.785	0.0132214554531078	0.0387029087110902	0.986778544546892	0.0387029087110902	0.194536338771102	0.164631800693182
0	3.2	0.15	0.3	0.1	1	1	0	1	1	0	134.69	43.043	40.653	4.294	0.301849552561994	0.0999345903663948	437516.661	1.667	0.0124249114727724	0.0393898791367378	0.987575088527228	0.0393898791367378	0.195277432884299	0.164990188554959
0	3.2	0.15	0.3	0.1	1	1	0	1	1	0	133.934	46.299	40.148	4.58599999999999	0.299648257544466	0.0991482179913875	440710.279	1.743	0.0130277206787561	0.0380513256842931	0.986972279321244	0.0380513256842931	0.19494723863167	0.164872232698708
0	3.2	0.15	0.3	0.1	1	1	0	1	1	0	137.882	41.337	41.38	4.135	0.300461524744497	0.100608194929478	440678.101	1.589	0.0114874260970842	0.0393257698971699	0.988512573902916	0.0393257698971699	0.195069228711675	0.165091229239422
0	3.2	0.15	0.3	0.1	1	1	0	1	1	0	136.801	42.0389999999999	41.139	4.213	0.301062444865642	0.100244304623219	439442.577	1.654	0.0121457199505554	0.0400870280441326	0.987854280049445	0.0400870280441326	0.195159366729846	0.165036645693483
0	3.2	0.15	0.3	0.1	1	1	0	1	1	0	133	50.688	39.762	4.985	0.299278374730597	0.0983299314854343	439713.225	1.947	0.014583093240169	0.0388341777527667	0.985416906759831	0.0388341777527667	0.19489175620959	0.164749489722815
0	3.2	0.15	0.3	0.1	1	1	0	1	1	0	133.857	44.6200000000001	40.568	4.56300000000001	0.303109230939644	0.101805771681089	433126.696	1.68	0.0126485239334348	0.0380855441359876	0.987351476066565	0.0380855441359876	0.195466384640947	0.165270865752163
0	3.2	0.15	0.3	0.1	1	1	0	1	1	0	135.622	44.93	40.67	4.402	0.299679695125568	0.0978168373883406	439994.874	1.737	0.0127713823842062	0.0390518147253474	0.987228617615794	0.0390518147253474	0.194951954268835	0.164672525608251
0	3.2	0.15	0.3	0.1	1	1	0	1	1	0	140.365	34.179	42.163	3.405	0.300442812192608	0.0988351306513804	440809.501	1.336	0.00959997124445494	0.0399235538856586	0.990400028755545	0.0399235538856586	0.195066421828891	0.164825269597707
0	3.2	0.15	0.3	0.1	1	1	0	1	1	0	138.025	41.984	41.334	4.101	0.299532251760156	0.0977720404385998	442679.9	1.672	0.0120649201851959	0.0402462477245879	0.987935079814804	0.0402462477245879	0.194929837764023	0.16466580606579
0	3.2	0.15	0.3	0.1	1	1	0	1	1	0	140.691	37.5520000000001	42.254	3.64000000000001	0.300269284881453	0.0977142267505771	438441.025	1.463	0.0105603392385183	0.0405968935789409	0.989439660761482	0.0405968935789409	0.195040392732218	0.164657134012587
0	3.2	0.15	0.3	0.1	1	1	0	1	1	0	137.613	44.0339999999999	41.2	4.42400000000001	0.299161607939262	0.100795922644387	435803.876	1.694	0.0123339285722928	0.0392579343170434	0.987666071427707	0.0392579343170434	0.194874241190889	0.165119388396658
0	3.2	0.15	0.3	0.1	1	1	0	1	1	0	132.255	47.05	39.568	4.767	0.299240312404077	0.101091046793664	440503.618	1.838	0.0139523602109311	0.0394772411380214	0.986047639789069	0.0394772411380214	0.194886046860612	0.16516365701905
0	3.2	0.15	0.3	0.1	1	1	0	1	1	0	138.816	37.245	41.618	3.724	0.299847237822621	0.0995171133047394	439228.187	1.454	0.0104544534231352	0.0395923251479267	0.989545546576865	0.0395923251479267	0.194977085673393	0.164927566995711
0	3.2	0.15	0.3	0.1	1	1	0	1	1	0	133.385	48.108	39.914	4.742	0.299194093279801	0.0986689044511116	442158.267	1.818	0.0136663832215248	0.0382243774978584	0.986333616778475	0.0382243774978584	0.19487911399197	0.164800335667667
0	3.2	0.15	0.3	0.1	1	1	0	1	1	0	125.536	55.45	37.721	5.443	0.300345381031677	0.0982918296162432	439427.779	2.127	0.0167020647648652	0.0385990347840329	0.983297935235135	0.0385990347840329	0.195051807154752	0.164743774442436
0	3.2	0.15	0.3	0.1	1	1	0	1	1	0	136.038	44.288	40.336	4.39	0.296391621500237	0.0990470034603176	436060.408	1.788	0.0130491566089838	0.0409090034108904	0.986950843391016	0.0409090034108904	0.194458743225036	0.164857050519048
0	3.2	0.15	0.3	0.1	1	1	0	1	1	0	136.51	43.384	41.134	4.338	0.301150306554491	0.10067379635379	436844.938	1.706	0.0124955120873523	0.0403453366720606	0.987504487912648	0.0403453366720606	0.195172545983174	0.165101069453068
0	3.2	0.15	0.3	0.1	1	1	0	1	0.4	0	126.171	57.213	37.948	5.746	0.301340844756233	0.100659785805156	432091.879	2.148	0.0169820693568648	0.0379577225292652	0.983017930643135	0.0379577225292652	0.195201126713435	0.156039587148309
0	3.2	0.15	0.3	0.1	1	1	0	1	0.4	0	131.036	51.47	39.292	5.19399999999999	0.299926187706735	0.101304273978821	434559.1	1.923	0.0146961471409541	0.0381402317369639	0.985303852859046	0.0381402317369639	0.19498892815601	0.156078256438729
0	3.2	0.15	0.3	0.1	1	1	0	1	0.4	0	134.534	49.788	40.087	4.958	0.297899524804215	0.099508424547993	432607.363	1.884	0.0138783713160043	0.038618334457897	0.986121628683996	0.038618334457897	0.194684928720632	0.15597050547288
0	3.2	0.15	0.3	0.1	1	1	0	1	0.4	0	130.62	53.11	38.994	5.3	0.298297842689715	0.09968700060242	435384.671	1.988	0.0151017146832355	0.0381597598039259	0.984898285316765	0.0381597598039259	0.194744676403457	0.155981220036145
0	3.2	0.15	0.3	0.1	1	1	0	1	0.4	0	134.626	47.541	39.94	4.678	0.29660935784362	0.0982141056367738	436596.518	1.767	0.0131294456975509	0.0375653894876158	0.986870554302449	0.0375653894876158	0.194491403676543	0.155892846338206
0	3.2	0.15	0.3	0.1	1	1	0	1	0.4	0	124.898	57.513	37.861	5.677	0.303228959240807	0.0990541507301117	433114.353	2.131	0.0169918778904695	0.0378644555929824	0.98300812210953	0.0378644555929824	0.195484343886121	0.155943249043807
0	3.2	0.15	0.3	0.1	1	1	0	1	0.4	0	136.053	45.397	40.385	4.621	0.297254078728928	0.101861423405152	432627.381	1.699	0.0126181737727019	0.0381800864548671	0.987381826227298	0.0381800864548671	0.194588111809339	0.156111685404309
0	3.2	0.15	0.3	0.1	1	1	0	1	0.4	0	131.563	48.7549999999999	39.256	4.899	0.298522269271964	0.101618904375675	429523.445	1.794	0.0139682152553291	0.0380595174549369	0.986031784744671	0.0380595174549369	0.194778340390795	0.15609713426254
0	3.2	0.15	0.3	0.1	1	1	0	1	0.4	0	135.996	43.023	40.702	4.266	0.298800224129472	0.0992807482662554	434552.808	1.645	0.0120337338082326	0.0387716897326933	0.987966266191767	0.0387716897326933	0.194820033619421	0.155956844895975
0	3.2	0.15	0.3	0.1	1	1	0	1	0.4	0	134.096	48.11	40.138	4.833	0.29931523664855	0.100204389811441	434711.463	1.826	0.0134651856717907	0.0386442321376052	0.986534814328209	0.0386442321376052	0.194897285497283	0.156012263388686
0	3.2	0.15	0.3	0.1	1	1	0	1	0.6	0	133.288	44.995	40.066	4.63100000000001	0.300445366787693	0.102310705946049	433590.873	1.719	0.01290371500391	0.0388635393976693	0.98709628499609	0.0388635393976693	0.195066805018154	0.159207963535144
0	3.2	0.15	0.3	0.1	1	1	0	1	0.6	0	134.384	45.116	40.267	4.434	0.299249775690646	0.0981490507062666	438053.513	1.723	0.0128355237124868	0.0388905581736679	0.987164476287513	0.0388905581736679	0.194887466353597	0.158833414563564
0	3.2	0.15	0.3	0.1	1	1	0	1	0.6	0	140.35	36.15	42.045	3.568	0.299279061002616	0.0991482438537827	433580.457	1.442	0.0103007113180823	0.04081765549925	0.989699288681918	0.04081765549925	0.194891859150392	0.15892334194684
0	3.2	0.15	0.3	0.1	1	1	0	1	0.6	0	129.508	52.37	38.936	5.231	0.300702620131969	0.0997877488398793	439103.736	2.006	0.0152766203239374	0.0387672582581294	0.984723379676063	0.0387672582581294	0.195105393019795	0.158980897395589
0	3.2	0.15	0.3	0.1	1	1	0	1	0.6	0	133.368	47.694	39.971	4.805	0.299789612318916	0.101017386386114	437172.074	1.804	0.0135429034080454	0.0384684096155788	0.986457096591955	0.0384684096155788	0.194968441847837	0.15909156477475
0	3.2	0.15	0.3	0.1	1	1	0	1	0.6	0	136.303	43.6110000000001	41.039	4.33500000000001	0.301135293185645	0.0991857024253271	435237.26	1.658	0.0124240304102115	0.0387533517470023	0.987575969589788	0.0387533517470023	0.195170293977847	0.158926713218279
0	3.2	0.15	0.3	0.1	1	1	0	1	0.6	0	130.504	50.105	39.249	4.998	0.300932540307024	0.0998922475882776	430167.146	1.901	0.0144848202386293	0.0384289302267022	0.985515179761371	0.0384289302267022	0.195139881046054	0.158990302282945
0	3.2	0.15	0.3	0.1	1	1	0	1	0.6	0	127.164	53.864	38.198	5.328	0.300239471011918	0.0989785862013251	435047.121	1.994	0.015534232921452	0.0373885015143045	0.984465767078548	0.0373885015143045	0.195035920651788	0.158908072758119
0	3.2	0.15	0.3	0.1	1	1	0	1	0.6	0	134.144	45.912	40.258	4.526	0.299796259458085	0.0988727314444317	435383.969	1.794	0.0132061345308595	0.0394731003767618	0.98679386546914	0.0394731003767618	0.194969438918713	0.158898545829999
0	3.2	0.15	0.3	0.1	1	1	0	1	0.6	0	124.968	58.553	37.421	5.85	0.299581642562556	0.0999836582975358	434649.686	2.15	0.0172309101905478	0.0371299920708525	0.982769089809452	0.0371299920708525	0.194937246384383	0.158998529246778
0	3.2	0.15	0.3	0.1	1	1	0	1	0.6	0	130.808	50.971	39.158	5.061	0.299181089283968	0.0987017006084267	435748.147	1.948	0.0147853712067507	0.0389813286530266	0.985214628793249	0.0389813286530266	0.194877163392595	0.158883153054758
0	3.2	0.15	0.3	0.1	1	1	0	1	0.6	0	134.622	45.256	40.169	4.585	0.298209154887182	0.101494679651127	435518.109	1.751	0.0128865169451266	0.0392549683833218	0.987113483054873	0.0392549683833218	0.194731373233077	0.159134521168601
0	3.2	0.15	0.3	0.1	1	1	0	1	0.6	0	129.223	53.579	38.96	5.377	0.301523339707034	0.100589791659618	435270.132	2.059	0.015774553385179	0.0389904183201277	0.984225446614821	0.0389904183201277	0.195228500956055	0.159053081249366
0	3.2	0.15	0.3	0.1	1	1	0	1	0.6	0	132.92	49.679	39.744	4.926	0.298936201289829	0.099323317803378	433089.779	1.821	0.0136662997615901	0.0370228993379102	0.98633370023841	0.0370228993379102	0.194840430193474	0.158939098602304
0	3.2	0.15	0.3	0.1	1	1	0	1	0.6	0	130.375	53.561	38.769	5.277	0.297307528809304	0.0981617861083472	433355.745	2.002	0.0152079569427928	0.0377857957613938	0.984792043057207	0.0377857957613938	0.194596129321396	0.158834560749751
0	3.2	0.15	0.3	0.1	1	1	0	1	0.6	0	137.527	42.231	41.01	4.268	0.298570982985665	0.101355308425568	437726.736	1.632	0.0119447614197284	0.0392521738692645	0.988055238580272	0.0392521738692645	0.19478564744785	0.159121977758301
0	3.2	0.15	0.3	0.1	1	1	0	1	0.6	0	129.068	55.961	38.59	5.631	0.298842775185269	0.10082410269497	432454.875	2.074	0.0160492910581834	0.0375338806201821	0.983950708941817	0.0375338806201821	0.19482641627779	0.159074169242547
0	3.2	0.15	0.3	0.1	1	1	0	1	0.6	0	131.696	51.687	39.144	5.222	0.296939788146479	0.100849818702494	434453.865	1.968	0.0150091616496195	0.0385199266604497	0.984990838350381	0.0385199266604497	0.194540968221972	0.159076483683224
0	3.2	0.15	0.3	0.1	1	1	0	1	0.6	0	133.811	48.6240000000001	39.876	4.96300000000001	0.297698116782185	0.101647320744241	435180.242	1.831	0.0139555451546017	0.0392357471278542	0.986044454845398	0.0392357471278542	0.194654717517328	0.159148258866982
0	3.2	0.15	0.3	0.1	1	1	0	1	0.6	0	129.482	52.5480000000001	39.105	5.27100000000001	0.301973508041618	0.10047123459206	436014.964	1.94	0.0150091391084079	0.0377279009572895	0.984990860891592	0.0377279009572895	0.195296026206243	0.159042411113285
0	3.2	0.15	0.3	0.1	1	1	0	1	1	0	126.155	55.646	37.679	5.481	0.298737141364902	0.0983155998334538	438099.501	2.125	0.0167666496554923	0.0385506628694961	0.983233350344508	0.0385506628694961	0.194810571204735	0.164747339975018
0	3.2	0.15	0.3	0.1	1	1	0	1	1	0	132.902	48.386	39.713	4.947	0.298661232412757	0.101735231368175	439139.774	1.867	0.0139050376003949	0.0391914045206633	0.986094962399605	0.0391914045206633	0.194799184861914	0.165260284705226
0	3.2	0.15	0.3	0.1	1	1	0	1	1	0	133.541	46.739	40.01	4.608	0.299666278434534	0.0983065885432005	437021.109	1.806	0.0133491392935641	0.0389224172033565	0.986650860706436	0.0389224172033565	0.19494994176518	0.16474598828148
0	3.2	0.15	0.3	0.1	1	1	0	1	1	0	137.277	40.0049999999999	41.478	3.99299999999999	0.302149462236883	0.0995086346769708	440839.138	1.529	0.0113454920985879	0.0392668025197758	0.988654507901412	0.0392668025197758	0.195322419335532	0.164926295201546
0	3.2	0.15	0.3	0.1	1	1	0	1	1	0	142.556	30.717	42.881	3.181	0.30091822317796	0.104831822213884	435974.668	1.215	0.00871909025668359	0.0410546121701282	0.991280909743316	0.0410546121701282	0.195137733476694	0.165724773332083
0	3.2	0.15	0.3	0.1	1	1	0	1	1	0	134.891	42.485	40.529	4.389	0.300676659537556	0.103409086533139	439385.507	1.676	0.0124727825722702	0.0398714673929052	0.98752721742773	0.0398714673929052	0.195101498930633	0.165511362979971
0	3.2	0.15	0.3	0.1	1	1	0	1	1	0	143.33	33.9959999999999	42.895	3.359	0.299296152578487	0.0989361134028884	434547.897	1.327	0.00927779844453813	0.0396235910373369	0.990722201555462	0.0396235910373369	0.194894422886773	0.164840417010433
0	3.2	0.15	0.3	0.1	1	1	0	1	1	0	136.245	42.4929999999999	40.504	4.365	0.297415171144389	0.10348485478544	441095.909	1.687	0.0124543354356913	0.0404926350220296	0.987545664564309	0.0404926350220296	0.194612275671658	0.165522728217816
0	3.2	0.15	0.3	0.1	1	1	0	1	1	0	130.938	54.038	39.344	5.374	0.300582536965309	0.0992983140961653	436343.784	2.047	0.0155023131551845	0.0381407142656891	0.984497686844815	0.0381407142656891	0.195087380544796	0.164894747114425
0	3.2	0.15	0.3	0.1	1	1	0	1	1	0	132.328	46.7329999999999	39.969	4.83700000000001	0.301891811857858	0.103769467479863	438789.072	1.796	0.013582288209796	0.0391806654028497	0.986417711790204	0.0391806654028497	0.195283771778679	0.165565420121979
0	3.2	0.15	0.3	0.2	1	1	0	1	0.8	0	163.311	0	48.937	0	0.299599535770558	0	482367.63	0	0	0	1	0	0.194939930365584	0
0	3.2	0.15	0.3	0.2	1	1	0	1	0.8	0	163.863	0	49.205	0	0.300172682872016	0	480925.287	0	0	0	1	0	0.195025902430802	0
0	3.2	0.15	0.3	0.2	1	1	0	1	0.8	0	137.873	38.803	41.667	7.72299999999999	0.302034744201635	0.198835415115123	443721.008	1.587	0.0113890966254835	0.0415583791841136	0.988610903374517	0.0415583791841136	0.195305211630245	0.173860249813815
0	3.2	0.15	0.3	0.2	1	1	0	1	0.8	0	138.709	38.357	41.452	7.645	0.298913198800185	0.199514921661273	446691.351	1.516	0.0109324324499273	0.0401344700586859	0.989067567550073	0.0401344700586859	0.194836979820028	0.173941790599353
0	3.2	0.15	0.3	0.2	1	1	0	1	0.8	0	134.228	43.677	40.286	8.75100000000001	0.300018556160641	0.19958192696892	444041.999	1.717	0.0129162684024427	0.0403542586630112	0.987083731597557	0.0403542586630112	0.195002783424096	0.17394983123627
0	3.2	0.15	0.3	0.2	1	1	0	1	0.8	0	140.287	36.424	41.857	7.34200000000001	0.29826715816095	0.201561610994758	445134.702	1.482	0.0107140298430418	0.041091527378538	0.989285970156958	0.041091527378538	0.194740073724143	0.174187393319371
0	3.2	0.15	0.3	0.2	1	1	0	1	0.8	0	144.94	29.901	43.211	5.963	0.298019172519357	0.198980713033505	447925.773	1.178	0.00810422518829087	0.0404144076136719	0.991895774811709	0.0404144076136719	0.194702875877904	0.173877685564021
0	3.2	0.15	0.3	0.2	1	1	0	1	0.8	0	140.546	36.448	42.07	7.32800000000001	0.299337223954498	0.20227084372033	443181.715	1.454	0.0104247262046735	0.040435415695982	0.989575273795327	0.040435415695982	0.194900583593175	0.17427250124644
0	3.2	0.15	0.3	0.2	1	1	0	1	0.8	0	130.709	48.859	39.278	9.932	0.300861425996841	0.202835962055775	449467.894	1.916	0.0145447036848491	0.0397614597522661	0.985455296315151	0.0397614597522661	0.195129213899526	0.174340315446693
0	3.2	0.15	0.3	0.2	1	1	0	1	0.8	0	135.765	41.81	40.7	8.26	0.299846402297679	0.197562934904854	444824.084	1.636	0.0120099519621667	0.0395768413999213	0.987990048037833	0.0395768413999213	0.194976960344652	0.173707552188582
0	3.2	0.15	0.3	0.2	1	1	0	1	1	0	131.395	48.5769999999999	39.545	9.68800000000001	0.301160547983953	0.198449772958815	444894.499	1.89	0.0142411965408962	0.0392922648323523	0.985758803459104	0.0392922648323523	0.195174082197593	0.179767465943822
0	3.2	0.15	0.3	0.2	1	1	0	1	1	0	163.075	0	48.797	0	0.299442780121911	0	467487.846	0	0	0	1	0	0.194916417018287	0
0	3.2	0.15	0.3	0.2	1	1	0	1	1	0	161.741	0	48.673	0	0.300914837776304	0	481614.813	0	0	0	1	0	0.195137225666446	0
0	3.2	0.15	0.3	0.2	1	1	0	1	1	0	163.444	0	49.124	0	0.300660105596699	0	468413.694	0	0	0	1	0	0.195099015839505	0
0	3.2	0.15	0.3	0.2	1	1	0	1	1	0	136.811	40.828	40.852	8.128	0.298633321202811	0.199383543557978	452132.205	1.597	0.0116662143440867	0.0396410174357924	0.988333785655913	0.0396410174357924	0.194794998180422	0.179907531533697
0	3.2	0.15	0.3	0.2	1	1	0	1	1	0	148.399	24.1569999999999	44.447	4.78000000000002	0.299370632253457	0.195654974421483	449123.405	0.957000000000004	0.0066008940806171	0.0415030339770152	0.993399105919383	0.0415030339770152	0.194905594838019	0.179348246163222
0	3.2	0.15	0.3	0.2	1	1	0	1	1	0	140.573	36.527	41.985	7.18	0.298537597601052	0.197469089860763	447683.874	1.47	0.0104730511485235	0.0412374034701666	0.989526948851477	0.0412374034701666	0.194780639640158	0.179620363479114
0	3.2	0.15	0.3	0.2	1	1	0	1	1	0	131.326	47.696	39.123	9.524	0.298110715635446	0.199331471619693	447490.309	1.943	0.0147080835876886	0.0410369678989406	0.985291916412311	0.0410369678989406	0.194716607345317	0.179899720742954
0	3.2	0.15	0.3	0.2	1	1	0	1	1	0	161.257	0	49.14	0	0.304564162635166	0	483505.415	0	0	0	1	0	0.195684624395275	0
0	3.2	0.15	0.3	0.2	1	1	0	1	1	0	133.419	46.51	39.541	9.47999999999999	0.296039091260762	0.204202140950926	449809.743	1.834	0.013796400161457	0.0404221275085237	0.986203599838543	0.0404221275085237	0.194405863689114	0.180630321142639
0	3.2	0.15	0.3	0.2	1	1	0	1	1	0	163.467	0	49.146	0	0.300885114137378	0	481875.535	0	0	0	1	0	0.195132767120607	0
0	3.2	0.15	0.3	0.2	1	1	0	1	1	0	139.516	38.421	41.51	7.70799999999999	0.297672171309435	0.200769900282907	449828.811	1.555	0.0112931004509947	0.0411160650407083	0.988706899549005	0.0411160650407083	0.194650825696415	0.180115485042436
0	3.2	0.15	0.3	0.2	1	1	0	1	1	0	133.958	44.219	40.036	8.86700000000002	0.2988512005266	0.200137805406667	449636.036	1.801	0.0135005630904828	0.0413743096701603	0.986499436909517	0.0413743096701603	0.19482768007899	0.180020670811
0	3.2	0.15	0.3	0.2	1	1	0	1	1	0	135.071	42.8990000000001	40.37	8.559	0.298658665615288	0.200067925935972	448017.899	1.744	0.0129171201764526	0.0414407963958011	0.987082879823547	0.0414407963958011	0.194798799842293	0.180010188890396
0	3.2	0.15	0.3	0.2	1	1	0	1	1	0	133.365	44.139	40.128	8.849	0.300710707555553	0.20074010925687	452602.216	1.771	0.0132453635527593	0.0404936596754015	0.986754636447241	0.0404936596754015	0.195106606133333	0.18011101638853
0	3.2	0.15	0.3	0.2	1	1	0	1	1	0	163.304	0	49.066	0	0.300432998438734	0	481263.189	0	0	0	1	0	0.19506494976581	0
0	3.2	0.15	0.3	0.2	1	1	0	1	1	0	135.112	42.308	40.349	8.32900000000001	0.298541856451922	0.19641118763865	443140	1.734	0.0127870843638387	0.0413643637217251	0.987212915636161	0.0413643637217251	0.194781278467788	0.179461678145798
0	3.2	0.15	0.3	0.2	1	1	0	1	1	0	134.773	42.792	40.488	8.50600000000001	0.300118804815353	0.197881206700852	445756.919	1.729	0.012926905776971	0.0411983581399854	0.987073094223029	0.0411983581399854	0.195017820722303	0.179682181005128
0	3.2	0.15	0.3	0.2	1	1	0	1	1	0	162.378	0	48.709	0	0.299818231375247	0	481913.84	0	0	0	1	0	0.194972734706287	0
0	3.2	0.15	0.3	0.2	1	1	0	1	1	0	142.599	31.498	42.652	6.33	0.299363162776941	0.200763685962668	448654.808	1.285	0.00904460336340962	0.0415290707258447	0.99095539663659	0.0415290707258447	0.194904474416541	0.1801145528944
0	3.2	0.15	0.3	0.2	1	1	0	1	1	0	140.032	34.353	42.166	6.856	0.30114452833683	0.200942082131373	447393.016	1.408	0.0100451045787866	0.0421270413267762	0.989954895421213	0.0421270413267762	0.195171679250525	0.180141312319706
0	3.2	0.15	0.3	0.2	1	1	0	1	1	0	142.304	34.448	42.533	6.88800000000001	0.298893673093076	0.199934740390666	450165.368	1.428	0.010079734492393	0.0423071362531531	0.989920265507607	0.0423071362531531	0.194834050963961	0.1799902110586
0	3.2	0.15	0.3	0.2	1	1	0	1	1	0	138.694	39.0190000000001	41.531	7.93900000000001	0.299754250402917	0.203339070387236	451733.072	1.564	0.0113195965968023	0.0408663189595511	0.988680403403198	0.0408663189595511	0.194963137560437	0.180500860558085
0	3.2	0.15	0.3	0.2	1	1	0	1	1	0	140.519	36.947	42.129	7.362	0.299771357768092	0.199536066744618	449701.338	1.495	0.0105496587110744	0.0411293149519019	0.989450341288926	0.0411293149519019	0.194965703665214	0.179930410011693
0	3.2	0.15	0.3	0.2	1	1	0	1	1	0	162.282	0	48.683	0	0.300037081936644	0	465814.401	0	0	0	1	0	0.195005562290497	0
0	3.2	0.15	0.3	0.2	1	1	0	1	1	0	161.499	0	48.63	0	0.30116422017685	0	481695.258	0	0	0	1	0	0.195174633026528	0
0	3.2	0.15	0.3	0.2	1	1	0	1	1	0	144.976	26.421	43.441	5.251	0.299714910553579	0.198254220375607	451866.967	1.131	0.00776650777247735	0.0439790632877304	0.992233492227523	0.0439790632877304	0.194957236583037	0.179738133056341
0	3.2	0.15	0.3	0.2	1	1	0	1	1	0	162.273	0	48.823	0	0.301046917404235	0	481306.015	0	0	0	1	0	0.195157037610635	0
0	3.2	0.15	0.3	0.2	1	1	0	1	1	0	143.5	29.229	42.985	5.714	0.299757788275393	0.195340301029266	454849.949	1.216	0.00856569302888736	0.0419016545841951	0.991434306971113	0.0419016545841951	0.194963668241309	0.17930104515439
0	3.2	0.15	0.3	0.2	1	1	0	1	1	0	161.77	0	48.408	0	0.299159259984788	0	462128.176	0	0	0	1	0	0.194873888997718	0
0	3.2	0.15	0.3	0.2	1	1	0	1	0.8	0	146.452	27.074	43.934	5.341	0.300150797569857	0.196688636528656	446920.886	1.076	0.00734990267396631	0.0406618584908868	0.992650097326034	0.0406618584908868	0.195022619635479	0.173602636383439
0	3.2	0.15	0.3	0.2	1	1	0	1	0.8	0	139.694	37.77	42.01	7.641	0.300585391575498	0.202608322731379	444996.838	1.467	0.0104616074484635	0.0391377869054143	0.989538392551536	0.0391377869054143	0.195087808736325	0.174312998727765
0	3.2	0.15	0.3	0.2	1	1	0	1	0.8	0	137.46	40.6200000000001	41.308	8.12600000000002	0.300531859728294	0.199867190749933	443000.121	1.592	0.0117142665389421	0.0402125325760689	0.988285733461058	0.0402125325760689	0.195079778959244	0.173984062889992
0	3.2	0.15	0.3	0.2	1	1	0	1	0.8	0	145.83	27.937	43.93	5.543	0.301409237350871	0.200726023848852	444516.327	1.152	0.00806365215484987	0.0425980956275595	0.99193634784515	0.0425980956275595	0.195211385602631	0.174087122861862
0	3.2	0.15	0.3	0.2	1	1	0	1	0.8	0	135.765	43.282	40.533	8.484	0.298233372300756	0.195556085084756	444324.881	1.779	0.013050191111406	0.0417170224739725	0.986949808888594	0.0417170224739725	0.194735005845113	0.173466730210171
0	3.2	0.15	0.3	0.2	1	1	0	1	0.8	0	162.813	0	48.707	0	0.299057502745179	0	481862.737	0	0	0	1	0	0.194858625411777	0
0	3.2	0.15	0.3	0.2	1	1	0	1	0.8	0	144.361	28.4450000000001	42.906	5.75200000000002	0.297307566264613	0.201180133744761	444968.826	1.221	0.00856805695501264	0.0458637462054831	0.991431943044987	0.0458637462054831	0.194596134939692	0.174141616049371
0	3.2	0.15	0.3	0.2	1	1	0	1	0.8	0	137.16	34.549	41.148	6.95500000000001	0.299895374677973	0.200813004049612	446962.692	1.392	0.01025285676939	0.0408436054841438	0.98974714323061	0.0408436054841438	0.194984306201696	0.174097560485953
0	3.2	0.15	0.3	0.2	1	1	0	1	0.8	0	134.804	46.32	40.394	9.306	0.299603102598795	0.200499048838266	447506.503	1.81	0.013409204728498	0.0393794827726308	0.986590795271502	0.0393794827726308	0.194940465389819	0.174059885860592
0	3.2	0.15	0.3	0.2	1	1	0	1	0.8	0	140.962	37.473	41.995	7.508	0.297757759565302	0.20041531294437	443374.013	1.491	0.0105583142964589	0.0406347984661883	0.989441685703541	0.0406347984661883	0.194663663934795	0.174049837553324
0	3.2	0.15	0.3	0.3	1	1	0	1	0.8	0	162.599	0	48.809	0	0.300164913646805	0	481728.691	0	0	0	1	0	0.195024737047021	0
0	3.2	0.15	0.3	0.3	1	1	0	1	0.8	0	162.776	0	48.755	0	0.299467659360597	0	466448.799	0	0	0	1	0	0.19492014890409	0
0	3.2	0.15	0.3	0.3	1	1	0	1	0.8	0	139.918	37.377	41.827	11.24	0.299059334351554	0.300340913650218	449997.937	1.568	0.0111728442131451	0.0429140192350434	0.988827155786855	0.0429140192350434	0.194858900152733	0.186040909638026
0	3.2	0.15	0.3	0.3	1	1	0	1	0.8	0	162.505	0	48.671	0	0.299452527873322	0	473076.034	0	0	0	1	0	0.194917879180998	0
0	3.2	0.15	0.3	0.3	1	1	0	1	0.8	0	138.502	39.064	41.296	11.7	0.298032216175606	0.299614617217748	449335.476	1.626	0.0117020035360096	0.0419639923114295	0.98829799646399	0.0419639923114295	0.194704832426341	0.18595375406613
0	3.2	0.15	0.3	0.3	1	1	0	1	0.8	0	149.549	22.115	44.639	6.519	0.298543208986915	0.293003255461186	450169.486	0.963000000000004	0.00648357004409743	0.0462527757146667	0.993516429955903	0.0462527757146667	0.194781481348037	0.185160390655342
0	3.2	0.15	0.3	0.3	1	1	0	1	0.8	0	163.506	0	48.913	0	0.299110948825834	0	481577.619	0	0	0	1	0	0.194866642323875	0
0	3.2	0.15	0.3	0.3	1	1	0	1	0.8	0	138.367	38.056	41.352	11.443	0.298967636343534	0.300250410442409	455979.425	1.554	0.0112257361613278	0.0412196700167836	0.988774263838672	0.0412196700167836	0.19484514545153	0.186030049253089
0	3.2	0.15	0.3	0.3	1	1	0	1	0.8	0	143.253	33.721	42.594	10.225	0.29716868156618	0.303398490476492	458453.331	1.409	0.00977977412126126	0.0421778273622675	0.990220225878739	0.0421778273622675	0.194575302234927	0.186407818857179
0	3.2	0.15	0.3	0.3	1	1	0	1	0.8	0	164.049	0	48.886	0	0.297956780362277	0	468871.57	0	0	0	1	0	0.194693517054342	0
0	3.2	0.15	0.3	0.3	1	1	0	1	0.4	0	137.356	39.5149999999999	41.175	11.763	0.299309404254982	0.296938772771041	441153.683	1.557	0.011510043649994	0.0410015495838213	0.988489956350006	0.0410015495838213	0.194896410638247	0.167816326366262
0	3.2	0.15	0.3	0.3	1	1	0	1	0.4	0	134.042	46.376	40.312	13.906	0.301105984196412	0.300105071101187	444036.434	1.804	0.0133335608352234	0.0395974642837613	0.986666439164777	0.0395974642837613	0.195165897629462	0.168006304266071
0	3.2	0.15	0.3	0.3	1	1	0	1	0.4	0	140.895	34.013	42.354	10.22	0.300565465000501	0.299851231345834	440456.849	1.32000000000001	0.00981813696590798	0.0405476573862359	0.990181863034092	0.0405476573862359	0.195084819750075	0.16799107388075
0	3.2	0.15	0.3	0.3	1	1	0	1	0.4	0	129.888	50.9970000000001	38.822	15.251	0.298827412898664	0.299027124244484	442940.812	1.918	0.0146647241586058	0.0380149716646812	0.985335275841394	0.0380149716646812	0.1948241119348	0.167941627454669
0	3.2	0.15	0.3	0.3	1	1	0	1	0.4	0	139.64	36.37	41.88	11.06	0.299834657665312	0.303231766019386	441602.768	1.423	0.0102205579845365	0.040145667363141	0.989779442015464	0.040145667363141	0.194975198649797	0.168193905961163
0	3.2	0.15	0.3	0.3	1	1	0	1	0.4	0	135.807	44.075	40.895	13.3	0.301122126515587	0.302431370938251	443950.102	1.693	0.0124297539114217	0.0389763258145658	0.987570246088578	0.0389763258145658	0.195168318977338	0.168145882256295
0	3.2	0.15	0.3	0.3	1	1	0	1	0.4	0	130.14	51.835	38.826	15.744	0.298580359211385	0.303769090964485	442403.148	1.99	0.0152912592063135	0.0388028145833511	0.984708740793687	0.0388028145833511	0.194787053881708	0.168226145457869
0	3.2	0.15	0.3	0.3	1	1	0	1	0.4	0	130.798	48.639	39.372	14.602	0.300862288623712	0.300224721752414	440284.69	1.905	0.0145364295473211	0.0399620350180153	0.985463570452679	0.0399620350180153	0.195129343293557	0.168013483305145
0	3.2	0.15	0.3	0.3	1	1	0	1	0.4	0	138.562	39.589	41.676	11.828	0.300874951871081	0.298728123167817	439897.739	1.523	0.0109835720319032	0.0389323888534697	0.989016427968097	0.0389323888534697	0.195131242780662	0.167923687390069
0	3.2	0.15	0.3	0.3	1	1	0	1	0.4	0	135.703	44.656	40.52	13.569	0.298475472891455	0.303923698807652	439734.074	1.751	0.0129233750032076	0.0398062828445787	0.987076624996792	0.0398062828445787	0.194771320933718	0.168235421928459
0	3.2	0.15	0.3	0.3	1	1	0	1	0.6	0	162.857	0	48.722	0	0.298982982083765	0	462202.597	0	0	0	1	0	0.194847447312565	0
0	3.2	0.15	0.3	0.3	1	1	0	1	0.6	0	163.118	0	48.863	0	0.299441889221915	0	463035.59	0	0	0	1	0	0.194916283383287	0
0	3.2	0.15	0.3	0.3	1	1	0	1	0.6	0	133.647	46.33	40.256	13.905	0.30121473374973	0.300450357498235	447513.931	1.836	0.0137545412547944	0.0405899206459891	0.986245458745206	0.0405899206459891	0.19518221006246	0.177040532174841
0	3.2	0.15	0.3	0.3	1	1	0	1	0.6	0	162.921	0	49.063	0	0.301255779543026	0	482255.77	0	0	0	1	0	0.195188366931454	0
0	3.2	0.15	0.3	0.3	1	1	0	1	0.6	0	163.008	0	48.652	0	0.298802558288062	0	467412.593	0	0	0	1	0	0.194820383743209	0
0	3.2	0.15	0.3	0.3	1	1	0	1	0.6	0	162.836	0	49.039	0	0.301143560142554	0	481537.604	0	0	0	1	0	0.195171534021383	0
0	3.2	0.15	0.3	0.3	1	1	0	1	0.6	0	134.308	45.42	40.266	13.65	0.29972528217838	0.301158628345418	448993.623	1.812	0.0134076254315456	0.040262712643734	0.986592374568454	0.040262712643734	0.194958792326757	0.177104276551088
0	3.2	0.15	0.3	0.3	1	1	0	1	0.6	0	148.964	23.781	44.675	7.149	0.299908765829507	0.301107867397385	449092.57	0.942	0.00628398830134396	0.040739856557706	0.993716011698656	0.040739856557706	0.194986314874426	0.177099708065765
0	3.2	0.15	0.3	0.3	1	1	0	1	0.6	0	139.324	36.609	41.876	11.067	0.30032333962149	0.300442402298913	448105.379	1.445	0.010427580884358	0.04007221869209	0.989572419115642	0.04007221869209	0.195048500943223	0.177039816206902
0	3.2	0.15	0.3	0.3	1	1	0	1	0.6	0	138.52	39.6949999999999	41.588	11.976	0.300306070549455	0.302143563947672	449233.889	1.574	0.0113683303243582	0.0404457042382744	0.988631669675642	0.0404457042382744	0.195045910582418	0.17719292075529
0	3.2	0.15	0.3	0.3	1	1	0	1	0.6	0	137.212	39.667	41.113	11.97	0.299587222474537	0.30252072521635	445210.158	1.621	0.0118753514678981	0.0417824961316871	0.988124648532102	0.0417824961316871	0.19493808337118	0.177226865269471
0	3.2	0.15	0.3	0.3	1	1	0	1	0.6	0	141.223	34.907	42.792	10.352	0.303074055479364	0.296490614888512	449551.375	1.401	0.00990841340186175	0.0411356239780871	0.990091586598138	0.0411356239780871	0.195461108321905	0.176684155339966
0	3.2	0.15	0.3	0.3	1	1	0	1	0.6	0	153.858	16.088	46.334	4.78699999999997	0.300926152222687	0.292810363571317	447043.573	0.626999999999996	0.00421940998821304	0.040635323128456	0.995780590011787	0.040635323128456	0.195138922833403	0.176202932721419
0	3.2	0.15	0.3	0.3	1	1	0	1	0.6	0	144.152	31.256	42.928	9.28400000000001	0.297482036987681	0.296263058939792	448987.028	1.304	0.0091082354105615	0.0424144042327099	0.990891764589439	0.0424144042327099	0.194622305548152	0.176663675304581
0	3.2	0.15	0.3	0.3	1	1	0	1	0.6	0	134.839	45.541	40.575	13.733	0.300766560230668	0.301641876698742	450526.766	1.801	0.0133511698069627	0.0402160376521953	0.986648830193037	0.0402160376521953	0.1951149840346	0.177147768902887
0	3.2	0.15	0.3	0.3	1	1	0	1	0.6	0	163.626	0	48.584	0	0.296974358238004	0	481897.115	0	0	0	1	0	0.194546153735701	0
0	3.2	0.15	0.3	0.3	1	1	0	1	0.6	0	147.262	28.603	44.037	8.572	0.298860866714436	0.300295444458417	451896.855	1.159	0.00792780452497446	0.0411796703116417	0.992072195475026	0.0411796703116417	0.194829130007165	0.177026590001258
0	3.2	0.15	0.3	0.3	1	1	0	1	0.6	0	135.833	43.426	40.849	12.935	0.300503953011817	0.298604986274838	449848.471	1.73	0.0128005249371076	0.0405013246005069	0.987199475062892	0.0405013246005069	0.195075592951773	0.176874448764735
0	3.2	0.15	0.3	0.3	1	1	0	1	0.6	0	162.519	0	48.75	0	0.300061151690804	0	481913.163	0	0	0	1	0	0.195009172753621	0
0	3.2	0.15	0.3	0.3	1	1	0	1	0.6	0	148.638	21.148	44.845	6.327	0.301640222008609	0.296260525445124	448937.763	0.866	0.00594714580760911	0.0420520964246833	0.994052854192391	0.0420520964246833	0.195246033301291	0.176663447290061
0	3.2	0.15	0.3	0.3	1	1	0	1	0.6	0	144.618	28.153	43.297	8.35900000000001	0.299391551434401	0.296912405464266	446574.879	1.2	0.00832882609963671	0.0431867032453793	0.991671173900363	0.0431867032453793	0.19490873271516	0.176722116491784
0	3.2	0.15	0.3	0.3	1	1	0	1	0.6	0	138.278	37.6280000000001	41.332	11.315	0.298697652011186	0.301585977810697	450832.772	1.51	0.0110613925164268	0.0413515237481553	0.988938607483573	0.0413515237481553	0.194804647801678	0.177142738002963
0	3.2	0.15	0.3	0.3	1	1	0	1	0.6	0	162.227	0	48.629	0	0.299753758249332	0	480739.732	0	0	0	1	0	0.1949630637374	0
0	3.2	0.15	0.3	0.3	1	1	0	1	0.6	0	142.91	31.2339999999999	42.919	9.41500000000002	0.300207353799665	0.301064556542706	451849.834	1.272	0.00899381679062457	0.0420531205479893	0.991006183209376	0.0420531205479893	0.19503110306995	0.177095810088844
0	3.2	0.15	0.3	0.3	1	1	0	1	0.6	0	132.846	46.634	39.778	14.079	0.299172975040819	0.300946916464124	444909.873	1.847	0.0138684850193045	0.04033472899538	0.986131514980696	0.04033472899538	0.194875946256123	0.177085222481771
0	3.2	0.15	0.3	0.3	1	1	0	1	0.6	0	138.31	41.092	41.26	12.476	0.298259379204364	0.303888472955948	450057.946	1.647	0.0118229916132426	0.0407542209928486	0.988177008386757	0.0407542209928486	0.194738906880655	0.177349962566035
0	3.2	0.15	0.3	0.3	1	1	0	1	0.6	0	137.538	38.313	41.205	11.429	0.299386599686825	0.298221894808958	448144.472	1.538	0.0112757807741091	0.0408136106303041	0.988724219225891	0.0408136106303041	0.194907989953024	0.176839970532806
0	3.2	0.15	0.3	0.3	1	1	0	1	0.6	0	163.385	0	48.921	0	0.299514284247593	0	481282.554	0	0	0	1	0	0.194927142637139	0
0	3.2	0.15	0.3	0.3	1	1	0	1	0.6	0	141.295	32.613	42.703	9.84	0.302082095910062	0.301309645290778	451396.343	1.342	0.00954498329637802	0.0416591531635398	0.990455016703622	0.0416591531635398	0.195312314386509	0.17711786807617
0	3.2	0.15	0.3	0.3	1	1	0	1	0.6	0	136.96	40.318	41.247	12.04	0.301025805286795	0.298699827971822	445725.232	1.628	0.0118164663099134	0.0410760109169906	0.988183533690087	0.0410760109169906	0.195153870793019	0.176882984517464
0	3.2	0.15	0.3	0.3	1	1	0	1	0.6	0	163.996	0	48.891	0	0.298042204846863	0	481951.434	0	0	0	1	0	0.194706330727029	0
0	3.2	0.15	0.3	0.3	1	1	0	1	0.6	0	142.019	32.583	42.406	9.964	0.29854609469523	0.306278055116676	455072.15	1.309	0.00943740727466208	0.0417479661713428	0.990562592725338	0.0417479661713428	0.194781914204285	0.177565024960501
0	3.2	0.15	0.3	0.3	1	1	0	1	0.6	0	134.067	45.3880000000001	40.082	13.455	0.298967887325851	0.297131254022859	448210.013	1.802	0.013356081008118	0.0404143069355001	0.986643918991882	0.0404143069355001	0.194845183098878	0.176741812862057
0	3.2	0.15	0.3	0.3	1	1	0	1	0.6	0	138.547	35.957	41.476	10.831	0.299745979132136	0.301933369248614	448760.561	1.452	0.0104669981583429	0.0412081680549881	0.989533001841657	0.0412081680549881	0.19496189686982	0.177174003232375
0	3.2	0.15	0.3	0.3	1	1	0	1	0.6	0	161.119	0	48.678	0	0.302036725740397	0	481013.486	0	0	0	1	0	0.19530550886106	0
0	3.2	0.15	0.3	0.3	1	1	0	1	0.6	0	162.331	0	48.534	0	0.299032690005914	0	458554.078	0	0	0	1	0	0.194854903500887	0
0	3.2	0.15	0.3	0.3	1	1	0	1	0.6	0	136.076	42.394	40.411	12.729	0.296924597950847	0.300442425511908	449096.18	1.701	0.0124214324947536	0.0409271097730434	0.987578567505246	0.0409271097730434	0.194538689692627	0.177039818296072
0	3.2	0.15	0.3	0.3	1	1	0	1	0.6	0	161.654	0	48.68	0	0.301188127663098	0	459952.639	0	0	0	1	0	0.195178219149465	0
0	3.2	0.15	0.3	0.3	1	1	0	1	0.6	0	139.048	35.635	41.752	10.693	0.300470451559834	0.300572142901404	446531.365	1.432	0.0103540378324523	0.0402947646606591	0.989645962167548	0.0402947646606591	0.195070567733975	0.177051492861126
0	3.2	0.15	0.3	0.3	1	1	0	1	0.6	0	141.624	35.668	42.275	10.709	0.298564735447095	0.300387426406177	446624.936	1.431	0.0101667519368072	0.0405897283518206	0.989833248063193	0.0405897283518206	0.194784710317064	0.177034868376556
0	3.6	0.15	0	0	1	0	0	1	0	0	133.589	166.296	0	0	0	0	500536.013	5.9	0.0427220753856559	0.0357656908678065	0.957277924614344	0.0357656908678065	0.15	0.15
0	3.6	0.15	0	0	1	0	0	1	0	0	134.021	158.641	0	0	0	0	501694.305	5.727	0.0417149398877454	0.0366555299749916	0.958285060112255	0.0366555299749916	0.15	0.15
0	3.6	0.15	0	0	1	0	0	1	0	0	133.492	162.397	0	0	0	0	501598.938	5.786	0.0422849712028121	0.0360911655715559	0.957715028797188	0.0360911655715559	0.15	0.15
0	3.6	0.15	0	0	1	0	0	1	0	0	130.128	166.369	0	0	0	0	501039.991	5.978	0.0442507367953623	0.0362317361048332	0.955749263204638	0.0362317361048332	0.15	0.15
0	3.6	0.15	0	0	1	0	0	1	0	0	130.331	169.036	0	0	0	0	499298.335	5.931	0.0436968616324195	0.0352530535585118	0.95630313836758	0.0352530535585118	0.15	0.15
0	3.6	0.15	0	0	1	0	0	1	0	0	131.835	166.213	0	0	0	0	501685.597	5.845	0.0429574629874876	0.0354907278453045	0.957042537012512	0.0354907278453045	0.15	0.15
0	3.6	0.15	0	0	1	0	0	1	0	0	132.491	163.6	0	0	0	0	502099.053	5.798	0.0425454161621968	0.035836408901432	0.957454583837803	0.035836408901432	0.15	0.15
0	3.6	0.15	0	0	1	0	0	1	0	0	129.21	165.755	0	0	0	0	499919.29	5.812	0.0432008679574037	0.0352566682110834	0.956799132042596	0.0352566682110834	0.15	0.15
0	3.6	0.15	0	0	1	0	0	1	0	0	130.138	165.717	0	0	0	0	500845.765	5.933	0.0440612278413804	0.0361384014586266	0.95593877215862	0.0361384014586266	0.15	0.15
0	3.6	0.15	0	0	1	0	0	1	0	0	130.548	164.08	0	0	0	0	500367.177	5.737	0.0431606480389563	0.0355999502389503	0.956839351961044	0.0355999502389503	0.15	0.15
0	3.6	0.15	0	0	1	0	0	1	0	0	130.636	167.856	0	0	0	0	500450.106	5.859	0.0433772455990516	0.0352257648519012	0.956622754400948	0.0352257648519012	0.15	0.15
0	3.6	0.15	0	0	1	0	0	1	0	0	131.114	168.604	0	0	0	0	500561.526	5.967	0.0437760457775282	0.0355916623215168	0.956223954222472	0.0355916623215168	0.15	0.15
0	3.6	0.15	0	0	1	0	0	1	0	0	131.259	164.265	0	0	0	0	500983.813	5.876	0.0431224567502537	0.0360899540371518	0.956877543249746	0.0360899540371518	0.15	0.15
0	3.6	0.15	0	0	1	0	0	1	0	0	129.48	166.729	0	0	0	0	498181.636	5.882	0.0439926564119994	0.0356752032561188	0.956007343588001	0.0356752032561188	0.15	0.15
0	3.6	0.15	0	0	1	0	0	1	0	0	128.762	163.73	0	0	0	0	500941.38	5.704	0.0429722007336737	0.0352048271779792	0.957027799266326	0.0352048271779792	0.15	0.15
0	3.6	0.15	0	0	1	0	0	1	0	0	132.075	165.623	0	0	0	0	498522.623	5.835	0.0428548860159873	0.03556994927323	0.957145113984013	0.03556994927323	0.15	0.15
0	3.6	0.15	0	0	1	0	0	1	0	0	128.549	167.071	0	0	0	0	501111.12	5.85	0.0438188267301251	0.0352563588336418	0.956181173269875	0.0352563588336418	0.15	0.15
0	3.6	0.15	0	0	1	0	0	1	0	0	133.534	160.384	0	0	0	0	501056.725	5.728	0.0416818827425832	0.0362916155015584	0.958318117257417	0.0362916155015584	0.15	0.15
0	3.6	0.15	0	0	1	0	0	1	0	0	127.956	166.544	0	0	0	0	499999.121	5.886	0.0445109694699563	0.0356333763479439	0.955489030530044	0.0356333763479439	0.15	0.15
0	3.6	0.15	0	0	1	0	0	1	0	0	129.066	170.257	0	0	0	0	500222.463	6.013	0.0449832131525959	0.0356488715446107	0.955016786847404	0.0356488715446107	0.15	0.15
0	3.6	0.15	0	0	1	0	0	1	0	0	127.826	168.672	0	0	0	0	502523.356	5.852	0.0441482654060983	0.0350159201272503	0.955851734593902	0.0350159201272503	0.15	0.15
0	3.6	0.15	0	0	1	0	0	1	0	0	129.332	167.467	0	0	0	0	501671.018	5.873	0.0437158233454161	0.0352903066036831	0.956284176654584	0.0352903066036831	0.15	0.15
0	3.6	0.15	0	0	1	0	0	1	0	0	129.745	163.94	0	0	0	0	499176.875	5.822	0.04348442894637	0.0357451801352744	0.95651557105363	0.0357451801352744	0.15	0.15
0	3.6	0.15	0	0	1	0	0	1	0	0	127.651	168.757	0	0	0	0	499061.414	5.888	0.0447166176774285	0.0351781281707467	0.955283382322571	0.0351781281707467	0.15	0.15
0	3.6	0.15	0	0	1	0	0	1	0	0	131.664	162.96	0	0	0	0	501077.421	5.721	0.0427294346607562	0.0356370688533623	0.957270565339244	0.0356370688533623	0.15	0.15
0	3.6	0.15	0	0	1	0	0	1	0	0	128.832	170.536	0	0	0	0	500703.93	5.918	0.0442383930872914	0.0349434998235526	0.955761606912709	0.0349434998235526	0.15	0.15
0	3.6	0.15	0	0	1	0	0	1	0	0	133.248	165.405	0	0	0	0	499957.466	5.832	0.0424700149220226	0.0355730463519387	0.957529985077977	0.0355730463519387	0.15	0.15
0	3.6	0.15	0	0	1	0	0	1	0	0	131.844	166.517	0	0	0	0	500360.491	5.85	0.0430828739103467	0.0353861750452883	0.956917126089653	0.0353861750452883	0.15	0.15
0	3.6	0.15	0	0	1	0	0	1	0	0	128.07	164.443	0	0	0	0	501548.616	5.754	0.0441868097348973	0.0358057083641606	0.955813190265103	0.0358057083641606	0.15	0.15
0	3.6	0.15	0	0	1	0	0	1	0	0	130.576	164.619	0	0	0	0	501958.492	5.822	0.0428539096746911	0.0356328891291706	0.957146090325309	0.0356328891291706	0.15	0.15
0	3.6	0.15	0	0	1	0	0	1	0	0	129.993	168.958	0	0	0	0	502873.919	5.974	0.0442286267736539	0.035553701168319	0.955771373226346	0.035553701168319	0.15	0.15
0	3.6	0.15	0	0	1	0	0	1	0	0	132.333	165.744	0	0	0	0	500129.596	5.927	0.0436169334939867	0.0361203069364935	0.956383066506013	0.0361203069364935	0.15	0.15
0	3.6	0.15	0	0	1	0	0	1	0	0	133.623	161.507	0	0	0	0	501400.663	5.711	0.0413840001333324	0.0356183358767304	0.958615999866668	0.0356183358767304	0.15	0.15
0	3.6	0.15	0	0	1	0	0	1	0	0	133.609	159.19	0	0	0	0	499409.412	5.734	0.0413045832180846	0.0363018483811378	0.958695416781915	0.0363018483811378	0.15	0.15
0	3.6	0.15	0	0	1	0	0	1	0	0	127.914	163.091	0	0	0	0	499508.518	5.74	0.0436193100823795	0.03563146836775	0.95638068991762	0.03563146836775	0.15	0.15
0	3.6	0.15	0	0	1	0	0	1	0	0	131.411	165.182	0	0	0	0	502026.431	5.939	0.0439182502825183	0.0363164857517662	0.956081749717482	0.0363164857517662	0.15	0.15
0	3.6	0.15	0	0	1	0	0	1	0	0	130.978	169.681	0	0	0	0	502453.115	6.013	0.04414356080734	0.035684558085029	0.95585643919266	0.035684558085029	0.15	0.15
0	3.6	0.15	0	0	1	0	0	1	0	0	131.945	162.995	0	0	0	0	502366.917	5.76	0.0424340200437745	0.0358074681629679	0.957565979956225	0.0358074681629679	0.15	0.15
0	3.6	0.15	0	0	1	0	0	1	0	0	131.225	160.989	0	0	0	0	502863.381	5.719	0.0422207983059409	0.0358968465602241	0.957779201694059	0.0358968465602241	0.15	0.15
0	3.6	0.15	0	0	1	0	0	1	0	0	127.232	168.174	0	0	0	0	499717.802	5.9	0.0446969479428456	0.0353558437648485	0.955303052057154	0.0353558437648485	0.15	0.15
0	3.6	0.15	0	0	1	0	0	1	0	0	129.695	169.094	0	0	0	0	499176.032	5.931	0.0444677809482458	0.0355167845317799	0.955532219051754	0.0355167845317799	0.15	0.15
0	3.6	0.15	0	0	1	0	0	1	0	0	128.117	166.061	0	0	0	0	501263.399	5.828	0.0438311442208865	0.0353424507690436	0.956168855779113	0.0353424507690436	0.15	0.15
0	3.6	0.15	0	0	1	0	0	1	0	0	132.298	167.699	0	0	0	0	500769.003	5.901	0.0433347628379221	0.0356261292800615	0.956665237162078	0.0356261292800615	0.15	0.15
0	3.6	0.15	0	0	1	0	0	1	0	0	128.112	167.305	0	0	0	0	499343.334	5.906	0.0443102435119862	0.0355832118027583	0.955689756488014	0.0355832118027583	0.15	0.15
0	3.6	0.15	0	0	1	0	0	1	0	0	127.238	168.226	0	0	0	0	501311.823	5.889	0.0448373581018826	0.0353858769462182	0.955162641898117	0.0353858769462182	0.15	0.15
0	3.6	0.15	0	0	1	0	0	1	0	0	131.888	166.77	0	0	0	0	500393.432	5.865	0.0430332522035151	0.0355917841660238	0.956966747796485	0.0355917841660238	0.15	0.15
0	3.6	0.15	0	0	1	0	0	1	0	0	133.375	166.257	0	0	0	0	500094.964	5.869	0.0431035993098484	0.0358563300210771	0.956896400690152	0.0358563300210771	0.15	0.15
0	3.6	0.15	0	0	1	0	0	1	0	0	131.263	160.004	0	0	0	0	501698.186	5.679	0.0428342143215944	0.0361454343805148	0.957165785678406	0.0361454343805148	0.15	0.15
0	3.6	0.15	0	0	1	0	0	1	0	0	134.654	168.644	0	0	0	0	501076.043	6.017	0.0430919534938132	0.0361479103426281	0.956908046506187	0.0361479103426281	0.15	0.15
0	3.6	0.15	0	0	1	0	0	1	0	0	135.753	160.885	0	0	0	0	500015.668	5.833	0.0419575870078835	0.0367937217620861	0.958042412992117	0.0367937217620861	0.15	0.15
0	3.6	0.15	0	0	1	0	0	1	0	0	131.289	163.943	0	0	0	0	502346.043	5.768	0.0424587687985301	0.0354957780497689	0.95754123120147	0.0354957780497689	0.15	0.15
0	3.6	0.15	0	0	1	0	0	1	0	0	130.856	163.209	0	0	0	0	498048.638	5.757	0.0431295710117452	0.0359016192724722	0.956870428988255	0.0359016192724722	0.15	0.15
0	3.6	0.15	0	0	1	0	0	1	0	0	133.25	169.619	0	0	0	0	498793.301	5.968	0.0433792583772883	0.0354824307829573	0.956620741622712	0.0354824307829573	0.15	0.15
0	3.6	0.15	0	0	1	0	0	1	0	0	134.395	163.347	0	0	0	0	501822.541	5.813	0.0418934770924203	0.0359242470806931	0.95810652290758	0.0359242470806931	0.15	0.15
0	3.6	0.15	0	0	1	0	0	1	0	0	132.608	167.223	0	0	0	0	498744.082	5.948	0.0433366845998486	0.0357632109665594	0.956663315400151	0.0357632109665594	0.15	0.15
0	3.6	0.15	0	0	1	0	0	1	0	0	131.021	163.638	0	0	0	0	500638.453	5.815	0.043007569237375	0.0358426680025478	0.956992430762625	0.0358426680025478	0.15	0.15
0	3.6	0.15	0	0	1	0	0	1	0	0	130.193	164.663	0	0	0	0	502469.233	5.891	0.0437048909451482	0.0360947064364047	0.956295109054852	0.0360947064364047	0.15	0.15
0	3.6	0.15	0	0	1	0	0	1	0	0	127.986	169.971	0	0	0	0	502062.633	5.941	0.0447811455698421	0.0353528504973416	0.955218854430158	0.0353528504973416	0.15	0.15
0	3.6	0.15	0	0	1	0	0	1	0	0	131.085	165.259	0	0	0	0	500043.771	5.822	0.0431597871727757	0.0355977686012341	0.956840212827224	0.0355977686012341	0.15	0.15
0	3.6	0.15	0	0	1	0	0	1	0	0	131.748	166.069	0	0	0	0	500495.594	5.875	0.0440420811596775	0.0361307574724685	0.955957918840323	0.0361307574724685	0.15	0.15
0	3.6	0.15	0	0.1	1	0	0	1	1	0	129.085	158.481	0	16.012	0	0.101053687474412	506616.955	5.883	0.0438719201299462	0.0373613367188616	0.956128079870054	0.0373613367188616	0.15	0.165158053121162
0	3.6	0.15	0	0.1	1	0	0	1	1	0	135.161	155.179	0	15.525	0	0.100018629419109	507387.758	5.733	0.041253332572407	0.0373489322469084	0.958746667427593	0.0373489322469084	0.15	0.165002794412866
0	3.6	0.15	0	0.1	1	0	0	1	1	0	133.89	158.433	0	15.636	0	0.0986669229529592	507867.131	5.919	0.0426751590140044	0.0377155888109499	0.957324840985996	0.0377155888109499	0.15	0.164800038442944
0	3.6	0.15	0	0.1	1	0	0	1	1	0	134.314	153.714	0	15.327	0	0.0997007503709574	507850.726	5.752	0.041487922303591	0.0379269830221165	0.958512077696409	0.0379269830221165	0.15	0.164955112555644
0	3.6	0.15	0	0.1	1	0	0	1	1	0	132.994	157.503	0	15.795	0	0.100458684562089	506546.206	5.905	0.0429037280334412	0.0378612891414007	0.957096271966559	0.0378612891414007	0.15	0.165068802684313
0	3.6	0.15	0	0.1	1	0	0	1	1	0	129.281	158.365	0	15.734	0	0.0993493001654543	506603.293	5.79	0.0432165702910449	0.0370666880888765	0.956783429708955	0.0370666880888765	0.15	0.164902395024818
0	3.6	0.15	0	0.1	1	0	0	1	1	0	133.977	155.097	0	15.552	0	0.100121433666345	506188.384	5.91	0.0428723938087698	0.0384170044168314	0.95712760619123	0.0384170044168314	0.15	0.165018215049952
0	3.6	0.15	0	0.1	1	0	0	1	1	0	136.396	158.43	0	15.61	0	0.0986055380265343	508070.232	5.902	0.041950768133507	0.0377055635692574	0.958049231866493	0.0377055635692574	0.15	0.16479083070398
0	3.6	0.15	0	0.1	1	0	0	1	1	0	136.529	152.647	0	14.884	0	0.0976164818159544	507531.434	5.744	0.0410996842220153	0.0382413090573242	0.958900315777985	0.0382413090573242	0.15	0.164642472272393
0	3.6	0.15	0	0.1	1	0	0	1	1	0	135.467	153.625	0	15.344	0	0.099891200844229	507448.168	5.786	0.0415001243472009	0.0379238833387473	0.958499875652799	0.0379238833387473	0.15	0.164983680126634
0	3.6	0.15	0	0.1	1	0	0	1	1	0	133.831	157.618	0	15.817	0	0.100394821809644	506003.777	5.914	0.0425469378170308	0.0379919964181657	0.957453062182969	0.0379919964181657	0.15	0.165059223271447
0	3.6	0.15	0	0.1	1	0	0	1	1	0	128.331	160.681	0	16.008	0	0.0996569027482839	505093.396	5.947	0.0446904307095024	0.0372963290353121	0.955309569290498	0.0372963290353121	0.15	0.164948535412243
0	3.6	0.15	0	0.1	1	0	0	1	1	0	131.937	152.359	0	15.026	0	0.0986621962317523	505190.195	5.717	0.0419926767570082	0.03797382905332	0.958007323242992	0.03797382905332	0.15	0.164799329434763
0	3.6	0.15	0	0.1	1	0	0	1	1	0	131.852	157.233	0	15.773	0	0.100284116372882	509366.761	5.853	0.0428544516135403	0.0375559263824021	0.95714554838646	0.0375559263824021	0.15	0.165042617455932
0	3.6	0.15	0	0.1	1	0	0	1	1	0	135.334	157.556	0	15.618	0	0.0991392770625265	507943.365	5.895	0.0420115470874223	0.0376825053417094	0.957988452912578	0.0376825053417094	0.15	0.164870891559379
0	3.6	0.15	0	0.1	1	0	0	1	1	0	134.77	153.874	0	15.513	0	0.100738786400475	509689.324	5.722	0.0410865550648883	0.0374816810210575	0.958913444935112	0.0374816810210575	0.15	0.165110817960071
0	3.6	0.15	0	0.1	1	0	0	1	1	0	134.401	155.911	0	15.621	0	0.10028013822739	508351.433	5.908	0.0426911745678254	0.0383508303414235	0.957308825432175	0.0383508303414235	0.15	0.165042020734108
0	3.6	0.15	0	0.1	1	0	0	1	1	0	132.475	159.523	0	15.929	0	0.0999781884891497	505536.259	5.854	0.0426436901956284	0.036897388259891	0.957356309804372	0.036897388259891	0.15	0.164996728273372
0	3.6	0.15	0	0.1	1	0	0	1	1	0	131.719	155.954	0	15.753	0	0.100868693806677	506761.916	5.821	0.0429400302427079	0.037823357912201	0.957059969757292	0.037823357912201	0.15	0.165130304071002
0	3.6	0.15	0	0.1	1	0	0	1	1	0	132.556	155.06	0	15.45	0	0.0997074553033278	505847.784	5.722	0.0420032559154885	0.0375227891860624	0.957996744084512	0.0375227891860624	0.15	0.164956118295499
0	3.6	0.15	0	0.1	1	0	0	1	0.8	0	133.903	160.325	0	16.132	0	0.100589731366863	504781.211	5.842	0.0422370738844943	0.036772626548139	0.957762926115506	0.036772626548139	0.15	0.162070767764024
0	3.6	0.15	0	0.1	1	0	0	1	0.8	0	133.013	160.047	0	15.863	0	0.0991284847078819	505462.428	5.851	0.0424159696990375	0.0367824380484826	0.957584030300963	0.0367824380484826	0.15	0.161895418164946
0	3.6	0.15	0	0.1	1	0	0	1	0.8	0	133.269	161.333	0	16.077	0	0.0996458162076654	506101.729	5.924	0.0427512882080504	0.0369323396973703	0.95724871179195	0.0369323396973703	0.15	0.16195749794492
0	3.6	0.15	0	0.1	1	0	0	1	0.8	0	133.331	161.749	0	16.273	0	0.100656657404303	505236.181	5.962	0.0434009623407646	0.0374067958433282	0.956599037659235	0.0374067958433282	0.15	0.162078798888516
0	3.6	0.15	0	0.1	1	0	0	1	0.8	0	132.74	156.347	0	15.874	0	0.101642740739123	506958.949	5.845	0.04289464296228	0.037817777060651	0.95710535703772	0.037817777060651	0.15	0.162197128888695
0	3.6	0.15	0	0.1	1	0	0	1	0.8	0	133.691	157.892	0	15.772	0	0.0998569688195014	504683.54	5.91	0.0427852819580218	0.0379582642818273	0.957214718041978	0.0379582642818273	0.15	0.16198283625834
0	3.6	0.15	0	0.1	1	0	0	1	0.8	0	128.511	159.605	0	15.742	0	0.0987618414310946	504645.228	5.82	0.0439240394683177	0.0367646465129502	0.956075960531682	0.0367646465129502	0.15	0.161851420971731
0	3.6	0.15	0	0.1	1	0	0	1	0.8	0	131.731	163.756	0	16.33	0	0.0999451909585668	507357.482	5.985	0.0440122373926428	0.0369262711270877	0.955987762607357	0.0369262711270877	0.15	0.161993422915028
0	3.6	0.15	0	0.1	1	0	0	1	0.8	0	132.732	159.335	0	15.907	0	0.0998086523184442	503182.588	5.899	0.0430310019563382	0.0373355026746766	0.956968998043662	0.0373355026746766	0.15	0.161977038278213
0	3.6	0.15	0	0.1	1	0	0	1	0.8	0	130.013	157.07	0	15.681	0	0.0997018347230164	505993.903	5.761	0.0430160807923972	0.0371203013834098	0.956983919207603	0.0371203013834098	0.15	0.161964220166762
0	3.6	0.15	0	0.1	1	0	0	1	0.8	0	136.219	155.581	0	15.616	0	0.100511841586393	507140.249	5.746	0.0409419207461923	0.0373798072452089	0.959058079253808	0.0373798072452089	0.15	0.162061420990367
0	3.6	0.15	0	0.1	1	0	0	1	0.8	0	131.297	157.768	0	15.858	0	0.100571644771699	506712.56	5.88	0.0432014659318692	0.0375687657318905	0.956798534068131	0.0375687657318905	0.15	0.162068597372604
0	3.6	0.15	0	0.1	1	0	0	1	0.8	0	134.364	158.271	0	15.735	0	0.0993827911982722	505107.783	5.77	0.041637200984033	0.0368167664189146	0.958362799015967	0.0368167664189146	0.15	0.161925934943793
0	3.6	0.15	0	0.1	1	0	0	1	0.8	0	135.278	156.694	0	15.517	0	0.09916237608858	506860.093	5.856	0.0420639924516821	0.0377259978041858	0.957936007548318	0.0377259978041858	0.15	0.16189948513063
0	3.6	0.15	0	0.1	1	0	0	1	0.8	0	140.135	156.567	0	15.741	0	0.100737199163504	506158.574	5.9	0.0411520837364617	0.0382974449579416	0.958847916263538	0.0382974449579416	0.15	0.162088463899621
0	3.6	0.15	0	0.1	1	0	0	1	0.8	0	135.137	160.924	0	16.123	0	0.100185317264449	508496.195	5.976	0.0426488469399696	0.0373866221751338	0.95735115306003	0.0373866221751338	0.15	0.162022238071734
0	3.6	0.15	0	0.1	1	0	0	1	0.8	0	132.63	159.436	0	15.89	0	0.0996566928606562	505696.152	5.869	0.0429808180675187	0.037266210428656	0.957019181932481	0.037266210428656	0.15	0.161958803143279
0	3.6	0.15	0	0.1	1	0	0	1	0.8	0	135.912	154.564	0	15.34	0	0.0992947583872995	505919.922	5.824	0.0414410361672001	0.0380916949118064	0.9585589638328	0.0380916949118064	0.15	0.161915371006476
0	3.6	0.15	0	0.1	1	0	0	1	0.8	0	137.581	157.418	0	15.746	0	0.100035137351367	504573.733	5.895	0.0414676569757328	0.0377606863877833	0.958532343024267	0.0377606863877833	0.15	0.162004216482164
0	3.6	0.15	0	0.1	1	0	0	1	0.8	0	133.632	162.157	0	16.086	0	0.099295645514197	505370.35	5.923	0.0427965663036847	0.0369619022462918	0.957203433696315	0.0369619022462918	0.15	0.161915477461704
0	3.6	0.15	0	0.1	1	0	0	1	1	0	135.172	155.257	0	15.76	0	0.101532533154951	504968.096	5.81	0.041746547139352	0.0378308496780954	0.958253452860648	0.0378308496780954	0.15	0.165229879973243
0	3.6	0.15	0	0.1	1	0	0	1	1	0	137.63	152.473	0	15.403	0	0.101113473036484	507701.563	5.793	0.0410788989213517	0.0386533077406335	0.958921101078648	0.0386533077406335	0.15	0.165167020955473
0	3.6	0.15	0	0.1	1	0	0	1	1	0	133.759	160.491	0	16.054	0	0.10023552960149	507048.551	6.01	0.0434306435638047	0.0377281984438601	0.956569356436195	0.0377281984438601	0.15	0.165035329440223
0	3.6	0.15	0	0.1	1	0	0	1	1	0	133.978	158.335	0	15.816	0	0.0999314604728354	507445.651	5.874	0.0428820135574584	0.0376065190079265	0.957117986442542	0.0376065190079265	0.15	0.164989719070925
0	3.6	0.15	0	0.1	1	0	0	1	1	0	136.175	156.616	0	15.709	0	0.100119105040753	507877.414	5.86	0.0419349799494156	0.0379153374866746	0.958065020050584	0.0379153374866746	0.15	0.165017865756113
0	3.6	0.15	0	0.1	1	0	0	1	1	0	138.839	157.021	0	15.713	0	0.100231531565116	508626.272	5.907	0.0415725988637626	0.0380089661709626	0.958427401136237	0.0380089661709626	0.15	0.165034729734767
0	3.6	0.15	0	0.1	1	0	0	1	1	0	133.966	162.093	0	16.38	0	0.101053504390053	506661.633	5.983	0.04306696295613	0.0373566822596812	0.95693303704387	0.0373566822596812	0.15	0.165158025658508
0	3.6	0.15	0	0.1	1	0	0	1	1	0	131.977	158.683	0	16.154	0	0.101920295457684	505635.09	5.914	0.0434302336046305	0.0376012518774584	0.95656976639537	0.0376012518774584	0.15	0.165288044318653
0	3.6	0.15	0	0.1	1	0	0	1	1	0	135.266	158.855	0	15.825	0	0.0995589448712778	507453.479	5.911	0.0423269243552452	0.0375006531281838	0.957673075644755	0.0375006531281838	0.15	0.164933841730692
0	3.6	0.15	0	0.1	1	0	0	1	1	0	131.997	158.703	0	15.813	0	0.0997045903042956	508099.915	5.885	0.0430600775906427	0.0373392071825867	0.956939922409357	0.0373392071825867	0.15	0.164955688545644
0	3.6	0.15	0	0.1	1	0	0	1	1	0	132.005	158.216	0	15.772	0	0.09984163862179	506830.314	5.895	0.0429516641837903	0.0376205271094754	0.95704833581621	0.0376205271094754	0.15	0.164976245793269
0	3.6	0.15	0	0.1	1	0	0	1	1	0	134.267	158.194	0	15.721	0	0.0993132752448215	508799.348	5.927	0.042821707783053	0.0378963932879624	0.957178292216947	0.0378963932879624	0.15	0.164896991286723
0	3.6	0.15	0	0.1	1	0	0	1	1	0	136.534	156.725	0	15.725	0	0.100308766957089	506154.917	5.903	0.0416350809013532	0.0379894540648348	0.958364919098647	0.0379894540648348	0.15	0.165046315043563
0	3.6	0.15	0	0.1	1	0	0	1	1	0	131.502	159.18	0	15.892	0	0.0997703412576345	507034.792	5.89	0.0432721353139378	0.0372764652190691	0.956727864686062	0.0372764652190691	0.15	0.164965551188645
0	3.6	0.15	0	0.1	1	0	0	1	1	0	134.291	158.088	0	15.607	0	0.0986312414333944	507521.277	5.884	0.0423279851627966	0.0376320439422333	0.957672014837203	0.0376320439422333	0.15	0.164794686215009
0	3.6	0.15	0	0.1	1	0	0	1	1	0	136.077	157.743	0	15.78	0	0.100113653897697	507804.847	5.989	0.0424070068430861	0.0382841170455208	0.957592993156914	0.0382841170455208	0.15	0.165017048084655
0	3.6	0.15	0	0.1	1	0	0	1	1	0	133.332	151.459	0	15.357	0	0.101460068944132	505799.718	5.687	0.0414842321605536	0.0379564111013804	0.958515767839446	0.0379564111013804	0.15	0.16521901034162
0	3.6	0.15	0	0.1	1	0	0	1	1	0	133.058	154.952	0	15.574	0	0.100504334688591	506969.721	5.818	0.0425210539821413	0.0380340372241584	0.957478946017859	0.0380340372241584	0.15	0.165075650203289
0	3.6	0.15	0	0.1	1	0	0	1	1	0	136.199	158.464	0	15.778	0	0.0993478679646284	505142.24	5.91	0.0422511822124106	0.0377771138127818	0.957748817787589	0.0377771138127818	0.15	0.164902180194694
0	3.6	0.15	0	0.1	1	0	0	1	1	0	133.174	153.312	0	15.238	0	0.0994267591586822	505854.959	5.716	0.0417509379771973	0.0376692603601012	0.958249062022803	0.0376692603601012	0.15	0.164914013873802
0	3.6	0.15	0	0.2	1	0	0	1	1	0	135.834	148.728	0	29.887	0	0.200872057865607	514773.689	5.802	0.041501501543597	0.0394889657762473	0.958498498456403	0.0394889657762473	0.15	0.180130808679841
0	3.6	0.15	0	0.2	1	0	0	1	1	0	138.749	148.885	0	30.112	0	0.20222086871905	512441.717	5.79	0.0404280517747718	0.0392948025233045	0.959571948225228	0.0392948025233045	0.15	0.180333130307857
0	3.6	0.15	0	0.2	1	0	0	1	1	0	135.261	152.692	0	30.407	0	0.199122648683208	513563.67	5.887	0.04230780623967	0.0390513443720114	0.95769219376033	0.0390513443720114	0.15	0.179868397302481
0	3.6	0.15	0	0.2	1	0	0	1	1	0	131.84	151.188	0	30.304	0	0.200302686025295	512999.949	5.938	0.0433528242145856	0.0396111706724879	0.956647175785414	0.0396111706724879	0.15	0.180045402903794
0	3.6	0.15	0	0.2	1	0	0	1	1	0	141.59	146.629	0	29.401	0	0.200553287008205	514293.141	5.833	0.0399586371160747	0.0401125544223281	0.960041362883925	0.0401125544223281	0.15	0.180082993051231
0	3.6	0.15	0	0.2	1	0	0	1	1	0	139.004	148.928	0	29.845	0	0.200364479485474	511987.238	5.901	0.040933340808858	0.0400090555195528	0.959066659191142	0.0400090555195528	0.15	0.180054671922821
0	3.6	0.15	0	0.2	1	0	0	1	1	0	138.445	151.199	0	30.307	0	0.200477830897731	512059.775	5.974	0.0417075361723481	0.0398404297089717	0.958292463827652	0.0398404297089717	0.15	0.18007167463466
0	3.6	0.15	0	0.2	1	0	0	1	1	0	136.883	150.178	0	29.922	0	0.19914805326423	514611.069	5.789	0.0410040139328772	0.0387856683029994	0.958995986067123	0.0387856683029994	0.15	0.179872207989634
0	3.6	0.15	0	0.2	1	0	0	1	1	0	136.984	151.55	0	30.263	0	0.19965583659912	514029.053	5.923	0.0417261357901725	0.039364510410037	0.958273864209827	0.039364510410037	0.15	0.179948375489868
0	3.6	0.15	0	0.2	1	0	0	1	1	0	136.013	150.836	0	30.113	0	0.199607732334487	514353.194	5.897	0.0419107570955638	0.0393903332821973	0.958089242904436	0.0393903332821973	0.15	0.179941159850173
0	3.6	0.15	0	0.2	1	0	0	1	1	0	134.842	149.985	0	30.215	0	0.20156897058425	511575.754	5.855	0.0418052466864612	0.039254734234117	0.958194753313539	0.039254734234117	0.15	0.180235345587638
0	3.6	0.15	0	0.2	1	0	0	1	1	0	143.478	146.058	0	29.003	0	0.198545973870247	513020.163	5.869	0.039573749647081	0.0405042456663148	0.960426250352919	0.0405042456663148	0.15	0.179781896080537
0	3.6	0.15	0	0.2	1	0	0	1	1	0	136.65	149.012	0	29.699	0	0.199368512668574	513656.911	5.885	0.0417060099531395	0.0399313723120968	0.95829399004686	0.0399313723120968	0.15	0.179905276900286
0	3.6	0.15	0	0.2	1	0	0	1	1	0	140.477	151.019	0	30.202	0	0.199857453606625	513362.65	5.945	0.0409620232972137	0.0397372084982066	0.959037976702786	0.0397372084982066	0.15	0.179978618040994
0	3.6	0.15	0	0.2	1	0	0	1	1	0	137.278	146.084	0	29.333	0	0.200812962625513	514109.034	5.717	0.0404011973766867	0.0394086936656869	0.959598802623313	0.0394086936656869	0.15	0.180121944393827
0	3.6	0.15	0	0.2	1	0	0	1	1	0	134.914	152.583	0	30.563	0	0.200155761186546	513442.16	5.878	0.0419974196389588	0.0388773575402213	0.958002580361041	0.0388773575402213	0.15	0.180023364177982
0	3.6	0.15	0	0.2	1	0	0	1	1	0	136.456	147.942	0	29.578	0	0.199760126810542	513373.371	5.794	0.0410248217926699	0.0395088127311339	0.95897517820733	0.0395088127311339	0.15	0.179964019021581
0	3.6	0.15	0	0.2	1	0	0	1	1	0	136.933	150.388	0	30.022	0	0.199677468661842	513209.514	5.854	0.041482031208922	0.0393704692754836	0.958517968791078	0.0393704692754836	0.15	0.179951620299276
0	3.6	0.15	0	0.2	1	0	0	1	1	0	140.889	148.352	0	30.006	0	0.202081317118981	515589.809	5.801	0.0403575068292866	0.0395038458534337	0.959642493170713	0.0395038458534337	0.15	0.180312197567847
0	3.6	0.15	0	0.2	1	0	0	1	1	0	137.915	146.781	0	29.207	0	0.198945140633215	512163.17	5.807	0.0409790846517508	0.0398766022064523	0.959020915348249	0.0398766022064523	0.15	0.179841771094982
0	3.6	0.15	0	0.2	1	0	0	1	1	0	133.341	147.596	0	29.69	0	0.201216620529612	513930.663	5.762	0.0417122218146226	0.0393517723179123	0.958287778185377	0.0393517723179123	0.15	0.180182493079442
0	3.6	0.15	0	0.2	1	0	0	1	1	0	138.608	149.16	0	29.942	0	0.200713229395629	511715.748	5.905	0.0410836281221133	0.0398870630998363	0.958916371877887	0.0398870630998363	0.15	0.180106984409344
0	3.6	0.15	0	0.2	1	0	0	1	1	0	135.841	149.196	0	29.955	0	0.200834229907431	511579.624	5.825	0.0417058586450466	0.0394511171193339	0.958294141354953	0.0394511171193339	0.15	0.180125134486115
0	3.6	0.15	0	0.2	1	0	0	1	1	0	137.192	145.661	0	29.126	0	0.199747014951322	514063.374	5.749	0.0408958290001106	0.0398596368088501	0.959104170999889	0.0398596368088501	0.15	0.179962052242698
0	3.6	0.15	0	0.2	1	0	0	1	1	0	141.528	144.947	0	28.963	0	0.199828452225411	514584.948	5.763	0.0396294618184595	0.0402122984431691	0.96037053818154	0.0402122984431691	0.15	0.179974267833812
0	3.6	0.15	0	0.2	1	0	0	1	1	0	134.48	146.853	0	29.078	0	0.197857937306523	514914.983	5.791	0.041596125482263	0.039629103738724	0.958403874517737	0.039629103738724	0.15	0.179678690595978
0	3.6	0.15	0	0.2	1	0	0	1	1	0	134.357	151.708	0	30.162	0	0.198715802322863	513024.575	5.933	0.0426995123082495	0.0393564037504013	0.95730048769175	0.0393564037504013	0.15	0.179807370348429
0	3.6	0.15	0	0.2	1	0	0	1	1	0	141.444	149.661	0	29.86	0	0.199451789434463	514055.65	5.897	0.0406070259844178	0.0397972818037231	0.959392974015582	0.0397972818037231	0.15	0.17991776841517
0	3.6	0.15	0	0.2	1	0	0	1	1	0	133.714	151.84	0	30.353	0	0.199826639544164	512143.88	5.994	0.0432591858499458	0.0397258589277448	0.956740814150054	0.0397258589277448	0.15	0.179973995931625
0	3.6	0.15	0	0.2	1	0	0	1	1	0	140.407	146.156	0	29.066	0	0.198672495760872	514123.296	5.739	0.0398052159484523	0.0398206105002363	0.960194784051548	0.0398206105002363	0.15	0.179800874364131
0	3.6	0.15	0	0.2	1	0	0	1	1	0	141.65	149.189	0	29.839	0	0.199863666561794	512956.421	5.86	0.0403353279481827	0.0396943038097195	0.959664672051817	0.0396943038097195	0.15	0.179979549984269
0	3.6	0.15	0	0.2	1	0	0	1	1	0	139.165	148.789	0	29.81	0	0.200389246306392	515250.239	5.905	0.0410833260729348	0.0401665619682964	0.958916673927065	0.0401665619682964	0.15	0.180058386945959
0	3.6	0.15	0	0.2	1	0	0	1	1	0	142.78	144.229	0	28.901	0	0.200560667036316	514813.175	5.743	0.0391832522995283	0.0402186807014972	0.960816747700472	0.0402186807014972	0.15	0.180084100055447
0	3.6	0.15	0	0.2	1	0	0	1	1	0	141.901	144.606	0	29.002	0	0.200568297743812	512630.513	5.692	0.0390162467135897	0.0398234151174886	0.96098375328641	0.0398234151174886	0.15	0.180085244661572
0	3.6	0.15	0	0.2	1	0	0	1	1	0	139.838	148.525	0	29.728	0	0.200348578282231	512681.503	5.805	0.0402057767732409	0.0396936339931701	0.959794223226759	0.0396936339931701	0.15	0.180052286742335
0	3.6	0.15	0	0.2	1	0	0	1	1	0	138.163	145.303	0	29.208	0	0.201138559019933	512866.958	5.795	0.0408978213941773	0.0404407461024587	0.959102178605823	0.0404407461024587	0.15	0.18017078385299
0	3.6	0.15	0	0.2	1	0	0	1	1	0	138.908	148.825	0	29.359	0	0.197372367574752	511278.519	5.779	0.0404542429986609	0.0392485758242484	0.959545757001339	0.0392485758242484	0.15	0.179605855136213
0	3.6	0.15	0	0.2	1	0	0	1	1	0	138.841	149.664	0	29.567	0	0.197631612740631	515109.827	5.832	0.0407294275722794	0.0392797624292879	0.959270572427721	0.0392797624292879	0.15	0.179644741911095
0	3.6	0.15	0	0.2	1	0	0	1	1	0	137.298	152.702	0	30.783	0	0.201598728867635	514475.614	5.98	0.0422186909446233	0.0395588955301866	0.957781309055377	0.0395588955301866	0.15	0.180239809330145
0	3.6	0.15	0	0.2	1	0	0	1	1	0	141.604	146.178	0	29.6	0	0.202323557490435	512350.103	5.803	0.0398913876086161	0.0400635583774076	0.960108612391384	0.0400635583774076	0.15	0.180348533623565
0	3.6	0.15	0	0.2	1	0	0	1	1	0	141.832	145	0	28.859	0	0.199047947450328	513653.83	5.708	0.0390468297514819	0.0396291649821444	0.960953170248518	0.0396291649821444	0.15	0.179857192117549
0	3.6	0.15	0	0.2	1	0	0	1	1	0	138.06	146.257	0	29.311	0	0.200580421966528	513490.376	5.774	0.0406796931990165	0.0399719333024535	0.959320306800984	0.0399719333024535	0.15	0.180087063294979
0	3.6	0.15	0	0.2	1	0	0	1	1	0	138.817	149.307	0	29.989	0	0.200737646013216	512658.597	5.955	0.0416306935921231	0.0401794877233123	0.958369306407877	0.0401794877233123	0.15	0.180110646901982
0	3.6	0.15	0	0.2	1	0	0	1	1	0	141.807	146.878	0	29.383	0	0.200109159236799	513210.414	5.919	0.0401958469167749	0.0406528847347756	0.959804153083225	0.0406528847347756	0.15	0.18001637388552
0	3.6	0.15	0	0.2	1	0	0	1	1	0	135.433	151.824	0	30.301	0	0.199456718725399	511572.615	5.945	0.0423589588112944	0.0394105263654609	0.957641041188706	0.0394105263654609	0.15	0.17991850780881
0	3.6	0.15	0	0.2	1	0	0	1	1	0	138.337	145.609	0	29.09	0	0.199652246477221	513519.611	5.675	0.0400419370883959	0.0395873582037098	0.959958062911604	0.0395873582037098	0.15	0.179947836971583
0	3.6	0.15	0	0.2	1	0	0	1	1	0	140.127	144.677	0	28.642	0	0.197778494202245	514240.194	5.706	0.0396049308046912	0.0398304356174614	0.960395069195309	0.0398304356174614	0.15	0.179666774130337
0	3.6	0.15	0	0.2	1	0	0	1	1	0	140.498	143.007	0	28.43	0	0.198648519915862	514033.138	5.593	0.0390087610271161	0.0395762922923667	0.960991238972884	0.0395762922923667	0.15	0.179797277987379
0	3.6	0.15	0	0.2	1	0	0	1	1	0	137.945	146.037	0	29.04	0	0.198649947692226	513128.609	5.722	0.040638143495847	0.0398135217958962	0.959361856504153	0.0398135217958962	0.15	0.179797492153834
0	3.6	0.15	0	0.2	1	0	0	1	1	0	136.358	154.54	0	30.877	0	0.199941002633783	512931.833	5.991	0.0421989830651312	0.0390857893440514	0.957801016934869	0.0390857893440514	0.15	0.179991150395067
0	3.6	0.15	0	0.2	1	0	0	1	1	0	136.679	153.253	0	30.947	0	0.201858370001192	512477.153	6.034	0.0424512442525132	0.0395746855690197	0.957548755747487	0.0395746855690197	0.15	0.180278755500179
0	3.6	0.15	0	0.2	1	0	0	1	1	0	137.586	148.004	0	29.554	0	0.20012700084852	514837.389	5.793	0.0412936935440533	0.0398539748710948	0.958706306455947	0.0398539748710948	0.15	0.180019050127278
0	3.6	0.15	0	0.2	1	0	0	1	1	0	138.638	146.137	0	29.31	0	0.200355966083254	514107.533	5.8	0.0408884329145313	0.0402886272064445	0.959111567085469	0.0402886272064445	0.15	0.180053394912488
0	3.6	0.15	0	0.2	1	0	0	1	1	0	134.98	147.538	0	29.423	0	0.199880018030085	512962.571	5.631	0.0410234362936691	0.038700151058146	0.958976563706331	0.038700151058146	0.15	0.179982002704513
0	3.6	0.15	0	0.2	1	0	0	1	1	0	137.34	145.227	0	29.071	0	0.200005115363294	511894.058	5.756	0.0405621036222152	0.0398573410086184	0.959437896377785	0.0398573410086184	0.15	0.180000767304494
0	3.6	0.15	0	0.2	1	0	0	1	1	0	140.174	147.284	0	29.361	0	0.199217294573124	512191.013	5.813	0.0402156566216245	0.0399355292959313	0.959784343378375	0.0399355292959313	0.15	0.179882594185969
0	3.6	0.15	0	0.2	1	0	0	1	1	0	135.489	148.255	0	29.76	0	0.200739127078046	515257.209	5.814	0.0415630878490204	0.0394579066710226	0.95843691215098	0.0394579066710226	0.15	0.180110869061707
0	3.6	0.15	0	0.2	1	0	0	1	1	0	138.745	146.445	0	29.249	0	0.199910023172755	511346.395	5.839	0.0410841913082356	0.0402888484627433	0.958915808691764	0.0402888484627433	0.15	0.179986503475913
0	3.6	0.15	0	0.2	1	0	0	1	1	0	138.462	151.555	0	30.533	0	0.201583052443808	513438.711	5.994	0.0416420822595316	0.0397587708144789	0.958357917740468	0.0397587708144789	0.15	0.180237457866571
0	3.6	0.15	0	0.2	1	0	0	1	1	0	138.392	147.497	0	29.369	0	0.199194065527289	513753.145	5.864	0.0411212465860978	0.04010743125425	0.958878753413902	0.04010743125425	0.15	0.179879109829093
0	3.6	0.15	0	0.3	1	0	0	1	1	0	140.544	141.711	0	42.559	0	0.300166146736408	517320.957	5.847	0.0402647785214012	0.0416145554324563	0.959735221478599	0.0416145554324563	0.15	0.195024922010461
0	3.6	0.15	0	0.3	1	0	0	1	1	0	144.79	137.668	0	41.32	0	0.300296032536497	519157.794	5.718	0.0387720910431152	0.0421105243487055	0.961227908956885	0.0421105243487055	0.15	0.195044404880474
0	3.6	0.15	0	0.3	1	0	0	1	1	0	139.742	141.329	0	42.497	0	0.300550861041473	521120.377	5.785	0.0403035197062593	0.0413191672629922	0.959696480293741	0.0413191672629922	0.15	0.195082629156221
0	3.6	0.15	0	0.3	1	0	0	1	1	0	140.464	142.68	0	42.836	0	0.300135055068468	519620.386	5.861	0.0404232073216064	0.0414380555465931	0.959576792678394	0.0414380555465931	0.15	0.19502025826027
0	3.6	0.15	0	0.3	1	0	0	1	1	0	143.923	142.699	0	42.952	0	0.300855170916035	521538.156	5.93	0.0399783071667245	0.0418785414763321	0.960021692833275	0.0418785414763321	0.15	0.195128275637405
0	3.6	0.15	0	0.3	1	0	0	1	1	0	139.655	139.851	0	41.823	0	0.29888951932228	519623.141	5.818	0.0403581014769539	0.0418738160976446	0.959641898523046	0.0418738160976446	0.15	0.194833427898342
0	3.6	0.15	0	0.3	1	0	0	1	1	0	140.535	139.046	0	41.731	0	0.300000989177015	519380.592	5.707	0.0392764307030518	0.0412820802680092	0.960723569296948	0.0412820802680092	0.15	0.195000148376552
0	3.6	0.15	0	0.3	1	0	0	1	1	0	141.917	145.287	0	43.759	0	0.301368127223666	519000.825	5.955	0.0405179331756606	0.0413799636909765	0.959482066824339	0.0413799636909765	0.15	0.19520521908355
0	3.6	0.15	0	0.3	1	0	0	1	1	0	146.303	137.727	0	41.248	0	0.299389583654173	521352.468	5.757	0.0381430207602199	0.0421509889650131	0.96185697923978	0.0421509889650131	0.15	0.194908437548126
0	3.6	0.15	0	0.3	1	0	0	1	1	0	144.233	140.112	0	41.934	0	0.299295636111416	521353.137	5.774	0.0387770315294057	0.0414836716201917	0.961222968470594	0.0414836716201917	0.15	0.194894345416712
0	3.6	0.15	0	0.3	1	0	0	1	1	0	141.964	143.03	0	43.102	0	0.301292229994078	518872.052	5.922	0.0403410903801014	0.0417050412704925	0.959658909619899	0.0417050412704925	0.15	0.195193834499112
0	3.6	0.15	0	0.3	1	0	0	1	1	0	139.504	144.339	0	43.144	0	0.298808090741857	520052.804	5.91	0.0411899528464986	0.0413663864338476	0.958810047153501	0.0413663864338476	0.15	0.194821213611279
0	3.6	0.15	0	0.3	1	0	0	1	1	0	138.175	137.228	0	41.112	0	0.299549387749872	520978.929	5.626	0.0397999102830553	0.0412838650572781	0.960200089716945	0.0412838650572781	0.15	0.194932408162481
0	3.6	0.15	0	0.3	1	0	0	1	1	0	140.441	142.732	0	43.078	0	0.301747095079776	518911.389	5.815	0.0401122798447069	0.0410807756860792	0.959887720155293	0.0410807756860792	0.15	0.195262064261966
0	3.6	0.15	0	0.3	1	0	0	1	1	0	140.91	138.664	0	41.567	0	0.299548028910913	517620.09	5.736	0.0399746467967495	0.0419662334731943	0.96002535320325	0.0419662334731943	0.15	0.194932204336637
0	3.6	0.15	0	0.3	1	0	0	1	1	0	140.531	138.885	0	41.762	0	0.300541723135419	523054.12	5.789	0.040001061958876	0.0420733676838557	0.959998938041124	0.0420733676838557	0.15	0.195081258470313
0	3.6	0.15	0	0.3	1	0	0	1	1	0	141.741	141.714	0	42.495	0	0.299945654103615	518869.384	5.823	0.039852608395936	0.0414571544565708	0.960147391604064	0.0414571544565708	0.15	0.194991848115542
0	3.6	0.15	0	0.3	1	0	0	1	1	0	143.132	144.076	0	43.298	0	0.300368714190934	519647.262	5.925	0.040108440421933	0.0414310654968817	0.959891559578067	0.0414310654968817	0.15	0.19505530712864
0	3.6	0.15	0	0.3	1	0	0	1	1	0	144.212	138.68	0	41.452	0	0.299060314539036	519347.173	5.78	0.0387323711249368	0.0419512216074657	0.961267628875063	0.0419512216074657	0.15	0.194859047180855
0	3.6	0.15	0	0.3	1	0	0	1	1	0	143.289	141.842	0	42.456	0	0.299407139487541	520021.609	5.845	0.0394832788303912	0.0413776973019031	0.960516721169609	0.0413776973019031	0.15	0.194911070923131
0	3.6	0.15	0	0.3	1	0	0	1	1	0	139.275	141.423	0	42.405	0	0.2997650364604	518265.707	5.813	0.0408164876605468	0.0416270573635008	0.959183512339453	0.0416270573635008	0.15	0.19496475546906
0	3.6	0.15	0	0.3	1	0	0	1	1	0	141.943	141.266	0	42.188	0	0.298709424021095	518100.544	5.812	0.0396057714359451	0.041439046284811	0.960394228564055	0.041439046284811	0.15	0.194806413603164
0	3.6	0.15	0	0.3	1	0	0	1	1	0	142.483	138.766	0	41.88	0	0.301607034439084	521302.754	5.734	0.0391061191713782	0.0418084501342548	0.960893880828622	0.0418084501342548	0.15	0.195241055165863
0	3.6	0.15	0	0.3	1	0	0	1	1	0	142.661	141.319	0	42.521	0	0.300812744770376	518070.077	5.786	0.0396566175969798	0.0415197767760618	0.96034338240302	0.0415197767760618	0.15	0.195121911715556
0	3.6	0.15	0	0.3	1	0	0	1	1	0	143.057	139.897	0	41.903	0	0.299645494280681	520946.234	5.816	0.0395158375022915	0.0419591408677051	0.960484162497709	0.0419591408677051	0.15	0.194946824142102
0	3.6	0.15	0	0.3	1	0	0	1	1	0	143.608	138.968	0	41.639	0	0.299791187818563	518717.733	5.761	0.0388491745180648	0.0416979046017525	0.961150825481935	0.0416979046017525	0.15	0.194968678172784
0	3.6	0.15	0	0.3	1	0	0	1	1	0	140.975	142.67	0	42.533	0	0.29809920328478	519920.273	5.879	0.0406364636182449	0.0417180245391201	0.959363536381755	0.0417180245391201	0.15	0.194714880492717
0	3.6	0.15	0	0.3	1	0	0	1	1	0	145.343	136.639	0	40.933	0	0.299311743733348	519189.757	5.659	0.0382150473727115	0.0421237918902764	0.961784952627288	0.0421237918902764	0.15	0.194896761560002
0	3.6	0.15	0	0.3	1	0	0	1	1	0	142.61	137.253	0	41.361	0	0.301185554472129	519258.338	5.674	0.0389414595059531	0.0418997617928733	0.961058540494047	0.0418997617928733	0.15	0.195177833170819
0	3.6	0.15	0	0.3	1	0	0	1	1	0	142.207	139.595	0	41.686	0	0.298550460219441	519366.022	5.728	0.039128980281797	0.0413791159994852	0.960871019718203	0.0413791159994852	0.15	0.194782569032916
0	3.6	0.15	0	0.3	1	0	0	1	1	0	141.043	140.357	0	42.097	0	0.299977731525605	519333.254	5.857	0.0402478436956016	0.0421676489056301	0.959752156304398	0.0421676489056301	0.15	0.194996659728841
0	3.6	0.15	0	0.3	1	0	0	1	1	0	139.514	138.658	0	41.866	0	0.301916963164349	520169.936	5.672	0.0392951918140179	0.0411667946307974	0.960704808185982	0.0411667946307974	0.15	0.195287544474652
0	3.6	0.15	0	0.3	1	0	0	1	1	0	142.52	138.88	0	41.323	0	0.297168516322956	520389.529	5.784	0.0393181197890424	0.0419484281303457	0.960681880210958	0.0419484281303457	0.15	0.194575277448443
0	3.6	0.15	0	0.3	1	0	0	1	1	0	143.493	134.339	0	40.298	0	0.299873934084582	518578.194	5.646	0.038188036528392	0.0423722616164736	0.961811963471608	0.0423722616164736	0.15	0.194981090112687
0	3.6	0.15	0	0.3	1	0	0	1	1	0	142.508	144.453	0	43.095	0	0.298326649111639	519927.674	5.968	0.0404466023140567	0.0415436274683543	0.959553397685943	0.0415436274683543	0.15	0.194748997366746
0	3.6	0.15	0	0.3	1	0	0	1	1	0	142.951	142.316	0	42.566	0	0.299162199661859	520585.661	5.816	0.039333734496953	0.0411688231619586	0.960666265503047	0.0411688231619586	0.15	0.194874329949279
0	3.6	0.15	0	0.3	1	0	0	1	1	0	140.639	140.711	0	42.561	0	0.302547693853128	521878.602	5.817	0.0401444583931446	0.0416838805542239	0.959855541606855	0.0416838805542239	0.15	0.195382154077969
0	3.6	0.15	0	0.3	1	0	0	1	1	0	137.968	138.236	0	41.575	0	0.300749768661932	519407.529	5.707	0.0399506357919246	0.0417809591253308	0.960049364208075	0.0417809591253308	0.15	0.19511246529929
0	3.6	0.15	0	0.3	1	0	0	1	1	0	140.674	140.406	0	41.954	0	0.298909482574576	518766.342	5.779	0.0399996065206398	0.0415372762743094	0.96000039347936	0.0415372762743094	0.15	0.194836422386186
0	3.6	0.15	0	0.3	1	0	0	1	1	0	139.383	138.923	0	41.506	0	0.298859843958745	519819.134	5.733	0.0399739694416717	0.0415863584665361	0.960026030558328	0.0415863584665361	0.15	0.194828976593812
0	3.6	0.15	0	0.3	1	0	0	1	1	0	141.787	142.361	0	43.039	0	0.302430156672976	520081.905	5.851	0.0399283416955546	0.0413661185143273	0.960071658304445	0.0413661185143273	0.15	0.195364523500946
0	3.6	0.15	0	0.3	1	0	0	1	1	0	146.148	137.062	0	41.249	0	0.300877852434998	519221.391	5.743	0.0380149168879029	0.0422780469726688	0.961985083112097	0.0422780469726688	0.15	0.19513167786525
0	3.6	0.15	0	0.3	1	0	0	1	1	0	141.846	139.386	0	41.923	0	0.300664129116332	517412.999	5.746	0.0394400189226958	0.0416208622878686	0.960559981077304	0.0416208622878686	0.15	0.19509961936745
0	3.6	0.15	0	0.3	1	0	0	1	1	0	140.034	143.576	0	43.018	0	0.299795914638867	520597.32	5.853	0.040533426786057	0.0411995219284003	0.959466573213943	0.0411995219284003	0.15	0.19496938719583
0	3.6	0.15	0	0.3	1	0	0	1	1	0	138.902	145.228	0	43.387	0	0.298838730853831	519109.507	5.945	0.0413928967521787	0.0413875004908219	0.958607103247821	0.0413875004908219	0.15	0.194825809628075
0	3.6	0.15	0	0.3	1	0	0	1	1	0	139.456	143.445	0	42.825	0	0.298556508159813	519010.046	5.877	0.0406000384196372	0.0413175827065103	0.959399961580363	0.0413175827065103	0.15	0.194783476223972
0	3.6	0.15	0	0.3	1	0	0	1	1	0	139.574	141.365	0	42.377	0	0.299783650961841	518954.49	5.72	0.0400496118323605	0.0410293151343876	0.95995038816764	0.0410293151343876	0.15	0.194967547644276
0	3.6	0.15	0	0.3	1	0	0	1	1	0	143.719	136.998	0	41.006	0	0.299280017580457	520761.173	5.806	0.0390341690797013	0.0427380512623143	0.960965830920299	0.0427380512623143	0.15	0.194892002637069
0	3.6	0.15	0	0.3	1	0	0	1	1	0	142.897	141.567	0	42.685	0	0.301510998065947	518875.486	5.876	0.0397444388531335	0.041768187240013	0.960255561146866	0.041768187240013	0.15	0.195226649709892
0	3.6	0.15	0	0.3	1	0	0	1	1	0	140.267	142.689	0	42.374	0	0.296949583663224	518146.932	5.837	0.0404411775962506	0.0413044624875666	0.95955882240375	0.0413044624875666	0.15	0.194542437549484
0	3.6	0.15	0	0.3	1	0	0	1	1	0	141.19	139.343	0	41.769	0	0.299734627553237	519821.402	5.754	0.0397124613839521	0.0416014362012466	0.960287538616048	0.0416014362012466	0.15	0.194960194132986
0	3.6	0.15	0	0.3	1	0	0	1	1	0	140.904	140.617	0	42.188	0	0.300083857168266	520260.251	5.782	0.0395033626520821	0.0413199059183215	0.960496637347918	0.0413199059183215	0.15	0.19501257857524
0	3.6	0.15	0	0.3	1	0	0	1	1	0	140.007	141.18	0	41.881	0	0.296582187302157	518940.636	5.855	0.0405237196832429	0.04195080847843	0.959476280316757	0.04195080847843	0.15	0.194487328095324
0	3.6	0.15	0	0.3	1	0	0	1	1	0	143.718	140.026	0	42.179	0	0.301126405250603	519879.391	5.854	0.0398237393070769	0.0423184924372423	0.960176260692923	0.0423184924372423	0.15	0.19516896078759
0	3.6	0.15	0	0.3	1	0	0	1	1	0	140.942	141.031	0	42.34	0	0.300309339430525	521069.758	5.826	0.040088710042417	0.0417508739085973	0.959911289957583	0.0417508739085973	0.15	0.195046400914579
0	3.6	0.15	0	0.3	1	0	0	1	1	0	139.981	140.968	0	42.471	0	0.301375130864912	519455.683	5.892	0.0408450093818145	0.0421564186151047	0.959154990618185	0.0421564186151047	0.15	0.195206269629737
0	3.6	0.15	0	0.3	1	0	0	1	1	0	139.577	144.522	0	43.346	0	0.299772977772817	519912.823	5.951	0.0410821555415141	0.0414029773260492	0.958917844458486	0.0414029773260492	0.15	0.194965946665923
0	3.6	0.15	0	0.3	1	0	0	1	1	0	142.332	142.055	0	42.615	0	0.299735490885054	520378.588	5.833	0.039977938978116	0.0415067602178232	0.960022061021884	0.0415067602178232	0.15	0.194960323632758
0	3.6	0.15	0	0.3	1	0	0	1	1	0	141.984	140.709	0	42.481	0	0.302091978350981	517482.483	5.882	0.0400883762596431	0.0421276771206252	0.959911623740357	0.0421276771206252	0.15	0.195313796752647
0	3.6	0.15	0	0.3	1	0	0	1	1	0	143.317	141.305	0	42.514	0	0.300999337190652	519661.823	5.815	0.0391358769402679	0.0414358816705672	0.960864123059732	0.0414358816705672	0.15	0.195149900578598
0	3.6	0.15	0.1	0	1	1	0	1	0	0	130.782	143.134	12.904	0	0.0988691339784528	0	477637.518	5.059	0.0376723216422672	0.0356066218903003	0.962327678357733	0.0356066218903003	0.164830370096768	0.15
0	3.6	0.15	0.1	0	1	1	0	1	0	0	125.399	139.292	12.481	0	0.0992484850920611	0	476072.856	4.952	0.0383465958432882	0.0359398758628767	0.961653404156712	0.0359398758628767	0.164887272763809	0.15
0	3.6	0.15	0.1	0	1	1	0	1	0	0	127.305	140.648	12.513	0	0.0984676724513462	0	477995.988	4.992	0.038173522377334	0.0357680569467031	0.961826477622666	0.0357680569467031	0.164770150867702	0.15
0	3.6	0.15	0.1	0	1	1	0	1	0	0	126.789	139.894	12.537	0	0.0990103742938443	0	477573.163	4.897	0.0375473778629249	0.0352770391071346	0.962452622137075	0.0352770391071346	0.164851556144077	0.15
0	3.6	0.15	0.1	0	1	1	0	1	0	0	127.857	136.508	12.779	0	0.0999732894430946	0	476173.215	4.861	0.0369316993646618	0.036042778990993	0.963068300635338	0.036042778990993	0.164995993416464	0.15
0	3.6	0.15	0.1	0	1	1	0	1	0	0	128.772	138.924	12.899	0	0.100024985043327	0	477106.826	4.926	0.0370909005020242	0.035707930293096	0.962909099497976	0.035707930293096	0.165003747756499	0.15
0	3.6	0.15	0.1	0	1	1	0	1	0	0	129.54	142.966	12.783	0	0.0986915020371236	0	478552.619	5.039	0.0376357392617271	0.0355219693505462	0.962364260738273	0.0355219693505462	0.164803725305569	0.15
0	3.6	0.15	0.1	0	1	1	0	1	0	0	128.003	141.628	12.894	0	0.100747109658518	0	477784.156	5.067	0.038373436455871	0.0360563835677356	0.961626563544129	0.0360563835677356	0.165112066448778	0.15
0	3.6	0.15	0.1	0	1	1	0	1	0	0	131.888	134.268	13.231	0	0.100298907106373	0	477904.459	4.766	0.0355017098461113	0.035965646490569	0.964498290153889	0.035965646490569	0.165044836065956	0.15
0	3.6	0.15	0.1	0	1	1	0	1	0	0	128.057	138.723	12.674	0	0.0989337540297522	0	475139.068	4.905	0.037366983626988	0.0356174491843392	0.962633016373012	0.0356174491843392	0.164840063104463	0.15
0	3.6	0.15	0.1	0	1	0.8	0	1	0	0	124.078	148.647	12.197	0	0.0982713486892014	0	477121.04	5.207	0.0405729258726596	0.0353194023643326	0.95942707412734	0.0353194023643326	0.161792561842704	0.15
0	3.6	0.15	0.1	0	1	0.8	0	1	0	0	125.335	146.431	12.453	0	0.0992766788871079	0	477244.024	5.105	0.0395127151351965	0.0351819033508041	0.960487284864804	0.0351819033508041	0.161913201466453	0.15
0	3.6	0.15	0.1	0	1	0.8	0	1	0	0	125.734	144.077	12.615	0	0.100556007723536	0	477820.403	5.106	0.0392611123067286	0.0356129703799023	0.960738887693271	0.0356129703799023	0.162066720926824	0.15
0	3.6	0.15	0.1	0	1	0.8	0	1	0	0	131.693	144.189	13.038	0	0.0990542335087629	0	476703.355	5.126	0.0377682413845916	0.0358076906830812	0.962231758615408	0.0358076906830812	0.161886508021052	0.15
0	3.6	0.15	0.1	0	1	0.8	0	1	0	0	126.528	145.224	12.493	0	0.0988537318825778	0	477110.098	5.152	0.0394494119757783	0.0358358816595226	0.960550588024222	0.0358358816595226	0.161862447825909	0.15
0	3.6	0.15	0.1	0	1	0.8	0	1	0	0	125.782	141.483	12.565	0	0.0998977945505869	0	477982.68	4.981	0.0385046218748029	0.0356022007187864	0.961495378125197	0.0356022007187864	0.16198773534607	0.15
0	3.6	0.15	0.1	0	1	0.8	0	1	0	0	131.047	140.721	13.175	0	0.100492743083478	0	475827.396	4.982	0.03703040818348	0.03569129299131	0.96296959181652	0.03569129299131	0.162059129170017	0.15
0	3.6	0.15	0.1	0	1	0.8	0	1	0	0	132.585	140.654	13.282	0	0.100172581398048	0	479918.034	5.058	0.0370120158409588	0.0362045552498448	0.962987984159041	0.0362045552498448	0.162020709767766	0.15
0	3.6	0.15	0.1	0	1	0.8	0	1	0	0	126.118	142.684	12.647	0	0.100147167662721	0	477400.219	5.096	0.0391588573423794	0.0360403291903388	0.96084114265762	0.0360403291903388	0.162017660119526	0.15
0	3.6	0.15	0.1	0	1	0.8	0	1	0	0	124.249	146.665	12.229	0	0.0984912317978512	0	477653.392	5.112	0.0398676711164084	0.0351278572979093	0.960132328883592	0.0351278572979093	0.161818947815742	0.15
0	3.6	0.15	0.1	0	1	1	0	1	0	0	129.363	137.824	12.814	0	0.0990962475560423	0	477285.208	4.895	0.0369733558648294	0.0358025781639311	0.963026644135171	0.0358025781639311	0.164864437133406	0.15
0	3.6	0.15	0.1	0	1	1	0	1	0	0	126.179	140.649	12.6	0	0.0998885255487562	0	476625.029	4.987	0.0383393300564953	0.0357605356154863	0.961660669943505	0.0357605356154863	0.164983278832313	0.15
0	3.6	0.15	0.1	0	1	1	0	1	0	0	130.22	135.46	12.978	0	0.099636582673009	0	476796.445	4.759	0.0360285705010353	0.0355908312922631	0.963971429498965	0.0355908312922631	0.164945487400951	0.15
0	3.6	0.15	0.1	0	1	1	0	1	0	0	125.361	142.934	12.319	0	0.098234770769336	0	477080.136	4.975	0.0385696906874925	0.0350560336163627	0.961430309312508	0.0350560336163627	0.1647352156154	0.15
0	3.6	0.15	0.1	0	1	1	0	1	0	0	124.555	144.528	12.463	0	0.100105987091107	0	476686.038	5.047	0.0394021396595308	0.0354609154816065	0.960597860340469	0.0354609154816065	0.165015898063666	0.15
0	3.6	0.15	0.1	0	1	1	0	1	0	0	126.64	139.83	12.737	0	0.100411082557084	0	478851.934	4.906	0.0378341021874201	0.0355450961768084	0.96216589781258	0.0355450961768084	0.165061662383563	0.15
0	3.6	0.15	0.1	0	1	1	0	1	0	0	127.803	138.739	12.617	0	0.0988977981941889	0	477741.139	4.891	0.0371877410087641	0.0356892540504895	0.962812258991236	0.0356892540504895	0.164834669729128	0.15
0	3.6	0.15	0.1	0	1	1	0	1	0	0	126.438	141.554	12.446	0	0.0981836103852985	0	479239.183	4.977	0.0383504465874998	0.0354720659950333	0.9616495534125	0.0354720659950333	0.164727541557795	0.15
0	3.6	0.15	0.1	0	1	1	0	1	0	0	126.363	139.858	12.581	0	0.0994095729595417	0	475952.422	4.892	0.0377412169381567	0.0353021541651417	0.962258783061843	0.0353021541651417	0.164911435943931	0.15
0	3.6	0.15	0.1	0	1	1	0	1	0	0	130.109	134.166	13.15	0	0.100741058673562	0	476627.526	4.838	0.0365479328158402	0.0364237023728153	0.96345206718416	0.0364237023728153	0.165111158801034	0.15
0	3.6	0.15	0.1	0	1	0.8	0	1	0	0	129.45	141.032	12.8	0	0.0991311629476494	0	476680.113	5.024	0.037879845587153	0.0359467985802719	0.962120154412847	0.0359467985802719	0.161895739553718	0.15
0	3.6	0.15	0.1	0	1	0.8	0	1	0	0	125.379	145.136	12.582	0	0.100407605998949	0	479961.736	5.154	0.0398058053171353	0.0358278225750118	0.960194194682865	0.0358278225750118	0.162048912719874	0.15
0	3.6	0.15	0.1	0	1	0.8	0	1	0	0	126.782	142.025	12.771	0	0.100802552338728	0	476547.837	5.002	0.0384917710894072	0.0356217054873853	0.961508228910593	0.0356217054873853	0.162096306280647	0.15
0	3.6	0.15	0.1	0	1	0.8	0	1	0	0	129.392	141.978	12.788	0	0.0990231942738686	0	475268.738	5.055	0.0381642319526597	0.0359671593492192	0.96183576804734	0.0359671593492192	0.161882783312864	0.15
0	3.6	0.15	0.1	0	1	0.8	0	1	0	0	127.136	144.824	12.561	0	0.0985991287387513	0	476693.736	5.078	0.0386210633663926	0.0354183759778224	0.961378936633607	0.0354183759778224	0.16183189544865	0.15
0	3.6	0.15	0.1	0	1	0.8	0	1	0	0	127.953	144.371	12.865	0	0.100610506078008	0	479103.435	5.071	0.0383662904053015	0.0354383480776974	0.961633709594699	0.0354383480776974	0.162073260729361	0.15
0	3.6	0.15	0.1	0	1	0.8	0	1	0	0	130.593	141.951	13.118	0	0.100376583500839	0	480948.08	5.029	0.0377397253676103	0.0357277449867397	0.96226027463239	0.0357277449867397	0.162045190020101	0.15
0	3.6	0.15	0.1	0	1	0.8	0	1	0	0	127.663	145.284	12.613	0	0.0987483812950408	0	476709.471	5.113	0.0389337544769765	0.0354626851382627	0.961066245523024	0.0354626851382627	0.161849805755405	0.15
0	3.6	0.15	0.1	0	1	0.8	0	1	0	0	128.737	144.871	12.694	0	0.0986104882622603	0	478192.934	5.16	0.0389839336300034	0.0358871055141584	0.961016066369997	0.0358871055141584	0.161833258591471	0.15
0	3.6	0.15	0.1	0	1	0.8	0	1	0	0	126.739	140.218	12.364	0	0.0973724169161091	0	476027.692	4.958	0.038374348454593	0.0358650521378126	0.961625651545407	0.0358650521378126	0.161684690029933	0.15
0	3.6	0.15	0.1	0	1	0.6	0	1	0	0	128.747	145.287	12.855	0	0.100015327392526	0	479478.989	5.106	0.0385972908409448	0.0354559078963742	0.961402709159055	0.0354559078963742	0.159001379465327	0.15
0	3.6	0.15	0.1	0	1	0.6	0	1	0	0	131.891	143.551	13.372	0	0.101405044100308	0	477737.078	5.082	0.0374984271579335	0.0357527377458312	0.962501572842066	0.0357527377458312	0.159126453969028	0.15
0	3.6	0.15	0.1	0	1	0.6	0	1	0	0	132.277	141.24	12.912	0	0.0975137619195852	0	478022.011	5.081	0.0377837177239919	0.0365463158394323	0.962216282276008	0.0365463158394323	0.158776238572763	0.15
0	3.6	0.15	0.1	0	1	0.6	0	1	0	0	126.56	148.517	12.499	0	0.0988201142438719	0	478341.179	5.228	0.0401441784279803	0.0354380851137175	0.95985582157202	0.0354380851137175	0.158893810281948	0.15
0	3.6	0.15	0.1	0	1	0.6	0	1	0	0	131.784	141.86	13.227	0	0.100457365371636	0	478363.308	5.049	0.0372685929020143	0.0358968583030218	0.962731407097986	0.0358968583030218	0.159041162883447	0.15
0	3.6	0.15	0.1	0	1	0.6	0	1	0	0	128.889	142.464	12.9	0	0.100279674079402	0	478639.577	5.106	0.0385816908783967	0.036200542199218	0.961418309121603	0.036200542199218	0.159025170667146	0.15
0	3.6	0.15	0.1	0	1	0.6	0	1	0	0	127.454	152.65	12.782	0	0.0999522863325104	0	480098.741	5.35	0.040700531770446	0.0354573820408359	0.959299468229554	0.0354573820408359	0.158995705769926	0.15
0	3.6	0.15	0.1	0	1	0.6	0	1	0	0	124.593	147.591	12.489	0	0.100240463023221	0	476723.545	5.157	0.0403641712734083	0.0354037709047981	0.959635828726592	0.0354037709047981	0.15902164167209	0.15
0	3.6	0.15	0.1	0	1	0.6	0	1	0	0	130.389	144.877	13.08	0	0.100312419745472	0	474834.649	5.185	0.0388766668166196	0.0362484252910843	0.96112333318338	0.0362484252910843	0.159028117777092	0.15
0	3.6	0.15	0.1	0	1	0.6	0	1	0	0	134.101	142.28	13.365	0	0.0996350585810381	0	478408.01	5.1	0.037271130836289	0.0361498932106472	0.962728869163711	0.0361498932106472	0.158967155272293	0.15
0	3.6	0.15	0.1	0	1	0.6	0	1	0	0	133.116	145.148	13.383	0	0.100448362611018	0	477902.726	5.219	0.0380741260190263	0.0363040932306388	0.961925873980974	0.0363040932306388	0.159040352634992	0.15
0	3.6	0.15	0.1	0	1	0.6	0	1	0	0	126.162	148.693	12.713	0	0.100715438567376	0	477704.709	5.174	0.0398738219972957	0.0350351035738233	0.960126178002704	0.0350351035738233	0.159064389471064	0.15
0	3.6	0.15	0.1	0	1	0.6	0	1	0	0	125.373	144.129	12.443	0	0.0992125292688132	0	479903.986	5.097	0.0393521214891886	0.0355927790843115	0.960647878510811	0.0355927790843115	0.158929127634193	0.15
0	3.6	0.15	0.1	0	1	0.6	0	1	0	0	125.642	148.068	12.264	0	0.0975666678559429	0	479001.561	5.183	0.040011219750668	0.0353704140732481	0.959988780249332	0.0353704140732481	0.158781000107035	0.15
0	3.6	0.15	0.1	0	1	0.6	0	1	0	0	131.13	141.797	13.17	0	0.100414658330831	0	481627.614	4.995	0.036819061142818	0.0355020661396387	0.963180938857182	0.0355020661396387	0.159037319249775	0.15
0	3.6	0.15	0.1	0	1	0.6	0	1	0	0	129.362	144.942	13.02	0	0.100621195813951	0	478368.598	5.151	0.0385322655162775	0.0358845329483076	0.961467734483723	0.0358845329483076	0.159055907623256	0.15
0	3.6	0.15	0.1	0	1	0.6	0	1	0	0	130.489	142.899	13.077	0	0.100150778089206	0	476335.158	5.057	0.0377558949694632	0.0358669642616049	0.962244105030537	0.0358669642616049	0.159013570028028	0.15
0	3.6	0.15	0.1	0	1	0.6	0	1	0	0	133.634	140.293	13.348	0	0.100055666407802	0	479341.957	5.002	0.0367569324050196	0.0360911837512922	0.96324306759498	0.0360911837512922	0.159005009976702	0.15
0	3.6	0.15	0.1	0	1	0.6	0	1	0	0	128.568	149.906	12.797	0	0.0994642924638754	0	478047.304	5.272	0.0395613481759599	0.0353664304847117	0.96043865182404	0.0353664304847117	0.158951786321749	0.15
0	3.6	0.15	0.1	0	1	0.6	0	1	0	0	128.151	147.305	12.799	0	0.0998171180203316	0	477123.733	5.164	0.039227900292695	0.0353955952402467	0.960772099707305	0.0353955952402467	0.15898354062183	0.15
0	3.6	0.15	0.1	0.1	1	1	0	1	1	0	128.781	130.379	12.67	12.931	0.0983862185625097	0.0992106831177693	487772.921	4.893	0.0369588626400646	0.0377684008402145	0.963041137359935	0.0377684008402145	0.164757932784376	0.164881602467665
0	3.6	0.15	0.1	0.1	1	1	0	1	1	0	133.376	130.841	13.256	13.153	0.0992823986619661	0.100606417183383	488442.597	4.879	0.0359965725476841	0.0378392302095561	0.964003427452316	0.0378392302095561	0.164892359799295	0.165090962577507
0	3.6	0.15	0.1	0.1	1	1	0	1	1	0	133.28	127.767	13.368	12.723	0.100299921788043	0.0996294618372352	485188.626	4.78	0.034897685518131	0.037737712601828	0.965102314481869	0.037737712601828	0.165044988268206	0.164944419275585
0	3.6	0.15	0.1	0.1	1	1	0	1	1	0	131.049	136.629	13.006	13.542	0.0990481635297062	0.099344601068637	484059.328	5.047	0.037444562204373	0.0372976337999859	0.962555437795627	0.0372976337999859	0.164857224529456	0.164901690160296
0	3.6	0.15	0.1	0.1	1	1	0	1	1	0	130.784	134.638	13.016	13.325	0.0995414676468601	0.0989282436335262	486698.279	5.055	0.0373714195053264	0.0378849973677407	0.962628580494674	0.0378849973677407	0.164931220147029	0.164839236545029
0	3.6	0.15	0.1	0.1	1	1	0	1	1	0	131.169	137.366	13.23	13.876	0.101100691702275	0.101034330256025	486646.665	5.159	0.0384725681046732	0.0379771386209815	0.961527431895327	0.0379771386209815	0.165165103755341	0.165155149538404
0	3.6	0.15	0.1	0.1	1	1	0	1	1	0	127.536	130.128	12.622	13.3	0.0988943552469847	0.102229764871935	482280.29	4.893	0.0371995723281059	0.037968780222943	0.962800427671894	0.037968780222943	0.164834153287048	0.16533446473079
0	3.6	0.15	0.1	0.1	1	1	0	1	1	0	130.195	132.064	13.009	13.242	0.0997893468738339	0.100298308499787	484721.297	4.834	0.036337759932773	0.0369540956383252	0.963662240067227	0.0369540956383252	0.164968402031075	0.165044746274968
0	3.6	0.15	0.1	0.1	1	1	0	1	1	0	136.726	124.834	13.467	12.341	0.0986332586484247	0.098877691259943	485410.976	4.72	0.0338152571747306	0.0382200482019197	0.96618474282527	0.0382200482019197	0.164794988797264	0.164831653688991
0	3.6	0.15	0.1	0.1	1	1	0	1	1	0	129.695	132.214	12.824	13.091	0.0988456959324941	0.0990944863602604	483628.535	4.862	0.0367321999051605	0.0373227981453896	0.96326780009484	0.0373227981453896	0.164826854389874	0.164864172954039
0	3.6	0.15	0.1	0.1	1	1	0	1	1	0	134.57	131.019	13.538	13.085	0.100552352863683	0.0999088046358167	484185.072	4.914	0.0354411757716306	0.0376704542432795	0.964558824228369	0.0376704542432795	0.165082852929552	0.164986320695373
0	3.6	0.15	0.1	0.1	1	1	0	1	1	0	132.718	129.82	13.222	13.026	0.0997567552396899	0.1002043165508	484570.705	4.846	0.0355010370886499	0.0376750355538012	0.96449896291135	0.0376750355538012	0.164963513285953	0.16503064748262
0	3.6	0.15	0.1	0.1	1	1	0	1	1	0	132.156	128.535	13.263	12.685	0.0999246424327386	0.0986459749446804	484320.647	4.79	0.035416073986051	0.037726744331268	0.964583926013949	0.037726744331268	0.164988696364911	0.164796896241702
0	3.6	0.15	0.1	0.1	1	1	0	1	1	0	131.976	133.736	13.18	13.33	0.0997951416260838	0.0996556069430813	483663.288	4.972	0.0366069158154733	0.0374322124703019	0.963393084184527	0.0374322124703019	0.164969271243913	0.164948341041462
0	3.6	0.15	0.1	0.1	1	1	0	1	1	0	133.98	131.101	13.245	13.06	0.0988610210844428	0.0995879960719044	484809.266	4.946	0.036090628639008	0.0381850789159766	0.963909371360992	0.0381850789159766	0.164829153162666	0.164938199410786
0	3.6	0.15	0.1	0.1	1	1	0	1	1	0	133.814	130.962	13.358	13.209	0.0997807475229442	0.100790276523007	486716.62	4.914	0.0358123905366828	0.0378510305283563	0.964187609463317	0.0378510305283563	0.164967112128442	0.165118541478451
0	3.6	0.15	0.1	0.1	1	1	0	1	1	0	131.508	130.23	13.122	12.98	0.0995439148667277	0.0995091166223607	485729.658	4.819	0.035927994038681	0.0374404255029928	0.964072005961319	0.0374404255029928	0.164931587230009	0.164926367493354
0	3.6	0.15	0.1	0.1	1	1	0	1	1	0	133.337	130.069	13.295	13.056	0.0998429607364265	0.100450980207678	486092.776	4.872	0.0356727319026129	0.0377854385246435	0.964327268097387	0.0377854385246435	0.164976444110464	0.165067647031152
0	3.6	0.15	0.1	0.1	1	1	0	1	1	0	132.302	134.584	13.222	13.469	0.0998059702555104	0.100121310183088	485983.314	5.033	0.0370303304574974	0.0378495778766287	0.962969669542503	0.0378495778766287	0.164970895538327	0.165018196527463
0	3.6	0.15	0.1	0.1	1	1	0	1	1	0	132.073	128.068	13.166	12.785	0.0996238721872144	0.0998344574550112	486051.482	4.797	0.0352190491571095	0.0377499086699606	0.96478095084289	0.0377499086699606	0.164943580828082	0.164975168618252
0	3.6	0.15	0.1	0.1	1	0.8	0	1	0.8	0	129.275	140.43	12.984	13.999	0.100342864977561	0.0996073799287898	483467.78	5.172	0.0387491498456909	0.0372631587155731	0.961250850154309	0.0372631587155731	0.162041143797307	0.161952885591455
0	3.6	0.15	0.1	0.1	1	0.8	0	1	0.8	0	131.269	136.019	13.02	13.567	0.0991316997511364	0.0996304267142792	484602.128	5.018	0.0373988290797989	0.0372635382260069	0.962601170920201	0.0372635382260069	0.161895803970136	0.161955651205714
0	3.6	0.15	0.1	0.1	1	0.8	0	1	0.8	0	134.317	135.522	13.29	13.597	0.0990185556226784	0.10036106762616	479841.409	5.009	0.0364581351989456	0.0373459656550769	0.963541864801054	0.0373459656550769	0.161882226674721	0.162043328115139
0	3.6	0.15	0.1	0.1	1	0.8	0	1	0.8	0	129.523	136.682	12.926	13.408	0.099820381892869	0.0981350002570374	483813.775	4.999	0.0373006601977961	0.0367646504176021	0.962699339802204	0.0367646504176021	0.161978445827144	0.161776200030844
0	3.6	0.15	0.1	0.1	1	0.8	0	1	0.8	0	133.774	135.568	13.41	13.384	0.100219269513642	0.0985983101217678	485476.637	5.029	0.0366660636930842	0.0372869891071357	0.963333936306916	0.0372869891071357	0.162026312341637	0.161831797214612
0	3.6	0.15	0.1	0.1	1	0.8	0	1	0.8	0	129.517	137.56	12.989	13.817	0.100363841369315	0.100610194299069	484513.443	5.012	0.0375738437715721	0.0367811607134672	0.962426156228428	0.0367811607134672	0.162043660964318	0.162073223315888
0	3.6	0.15	0.1	0.1	1	0.8	0	1	0.8	0	130.964	138.566	13.182	13.834	0.100798620384617	0.0999232399803229	484689.741	5.139	0.0381685806021924	0.037264327379991	0.961831419397808	0.037264327379991	0.162095834446154	0.161990788797639
0	3.6	0.15	0.1	0.1	1	0.8	0	1	0.8	0	130.973	134.614	13.19	13.2	0.100564080362753	0.0979492211386247	481998.402	4.969	0.036971579439054	0.0372662360355905	0.963028420560946	0.0372662360355905	0.16206768964353	0.161753906536635
0	3.6	0.15	0.1	0.1	1	0.8	0	1	0.8	0	131.827	137.142	13.039	13.653	0.0989472133335517	0.0996211523329983	482603.134	5.024	0.0371787333621543	0.0369204282662935	0.962821266637846	0.0369204282662935	0.161873665600026	0.16195453827996
0	3.6	0.15	0.1	0.1	1	0.8	0	1	0.8	0	133.479	134.831	13.45	13.39	0.100785941349699	0.0993752495594552	479972.931	5.015	0.0365749502611358	0.0376201518953295	0.963425049738864	0.0376201518953295	0.162094312961964	0.161925029947135
0	3.6	0.15	0.1	0.1	1	1	0	1	1	0	130.433	131.557	13.076	13.022	0.100192014335158	0.0987094337948087	485581.061	4.922	0.0367025631321443	0.0376747186927739	0.963297436867856	0.0376747186927739	0.165028802150274	0.164806415069221
0	3.6	0.15	0.1	0.1	1	1	0	1	1	0	136.109	129.049	13.595	13.023	0.100163776431076	0.100767793230662	485154.672	4.872	0.0352146971182603	0.038330083420057	0.96478530288174	0.038330083420057	0.165024566464661	0.165115168984599
0	3.6	0.15	0.1	0.1	1	1	0	1	1	0	131.733	130.512	13.099	13.224	0.0991886299157012	0.101348389409486	486033.821	4.916	0.0364800762368864	0.0380813449212703	0.963519923763114	0.0380813449212703	0.164878294487355	0.165202258411423
0	3.6	0.15	0.1	0.1	1	1	0	1	1	0	130.596	129.416	12.999	12.831	0.0994877918372532	0.0991089631763294	485622.581	4.821	0.0363812279704731	0.0376435598757678	0.963618772029527	0.0376435598757678	0.164923168775588	0.164866344476449
0	3.6	0.15	0.1	0.1	1	1	0	1	1	0	130.091	133.078	12.999	13.366	0.0999555775293846	0.100369235284626	486028.784	4.971	0.0372851271231178	0.037704267953423	0.962714872876882	0.037704267953423	0.164993336629408	0.165055385292694
0	3.6	0.15	0.1	0.1	1	1	0	1	1	0	133.377	129.324	13.381	12.898	0.100533650229047	0.0997155413706726	484250.687	4.819	0.0351313332112777	0.0375402788395351	0.964868666788722	0.0375402788395351	0.165080047534357	0.164957331205601
0	3.6	0.15	0.1	0.1	1	1	0	1	1	0	131.047	130.289	12.94	13.127	0.0987073001714044	0.100722545560822	484731.224	4.824	0.0356650317775677	0.0372600503448174	0.964334968222432	0.0372600503448174	0.164806095025711	0.165108381834123
0	3.6	0.15	0.1	0.1	1	1	0	1	1	0	133.578	131.98	13.342	12.956	0.100053935879993	0.0980598545062378	487525.843	4.989	0.036122855581079	0.0382453982617715	0.963877144418921	0.0382453982617715	0.165008090381999	0.164708978175936
0	3.6	0.15	0.1	0.1	1	1	0	1	1	0	132.637	132.145	13.312	13.25	0.100273277076019	0.100311042580896	482819.9	4.848	0.0354370225687621	0.0369254395551341	0.964562977431238	0.0369254395551341	0.165040991561403	0.165046656387134
0	3.6	0.15	0.1	0.1	1	1	0	1	1	0	130.786	131.834	13.271	13.417	0.101321143557564	0.101943565411177	486121.797	4.877	0.0363876812305041	0.037509125133942	0.963612318769496	0.037509125133942	0.165198171533635	0.165291534811676
0	3.6	0.15	0.1	0.1	1	1	0	1	1	0	134.833	131.616	13.361	13.082	0.0990587042787458	0.0995272503592818	483305.181	4.92	0.0354553275187691	0.037625966738673	0.964544672481231	0.037625966738673	0.164858805641812	0.164929087553892
0	3.6	0.15	0.1	0.1	1	1	0	1	1	0	132.185	129.389	13.447	12.909	0.101509953536733	0.0999328626080501	486766.001	4.889	0.0359479389046655	0.0381212727541967	0.964052061095334	0.0381212727541967	0.16522649303051	0.164989929391207
0	3.6	0.15	0.1	0.1	1	1	0	1	1	0	130.515	133.145	13.053	13.436	0.100053255460891	0.100888950309998	485604.949	4.975	0.0373318172303594	0.037791583559823	0.962668182769641	0.037791583559823	0.165007988319134	0.1651333425465
0	3.6	0.15	0.1	0.1	1	1	0	1	1	0	134.926	123.463	13.444	12.364	0.0999465867176525	0.100095465810178	484859.6	4.645	0.0334852862793809	0.0380598644505854	0.966514713720619	0.0380598644505854	0.164991988007648	0.165014319871527
0	3.6	0.15	0.1	0.1	1	1	0	1	1	0	131.97	134.749	13.177	13.339	0.099863501894674	0.0990986123458796	485052.28	5.028	0.0371044361219365	0.0376658526023913	0.962895563878064	0.0376658526023913	0.164979525284201	0.164864791851882
0	3.6	0.15	0.1	0.1	1	1	0	1	1	0	131.594	131.57	13.179	13.423	0.0999530054607757	0.102064071396843	482754.51	4.883	0.0360822871889335	0.0374287482322051	0.963917712811067	0.0374287482322051	0.164992950819116	0.165309610709526
0	3.6	0.15	0.1	0.1	1	1	0	1	1	0	132.042	133.608	12.98	13.335	0.0983062149542854	0.0996877990645507	486858.299	4.962	0.036445278432984	0.0373478621276141	0.963554721567016	0.0373478621276141	0.164745932243143	0.164953169859683
0	3.6	0.15	0.1	0.1	1	1	0	1	1	0	131.76	134.029	13.131	13.348	0.0994685709914147	0.0994727019884741	484890.759	4.986	0.0368076750379192	0.0374209608604489	0.963192324962081	0.0374209608604489	0.164920285648712	0.164920905298271
0	3.6	0.15	0.1	0.1	1	1	0	1	1	0	135.986	130.769	13.447	13.233	0.0990144081732353	0.101184078406178	484928.795	4.864	0.0350005458521427	0.0375490924037083	0.964999454147857	0.0375490924037083	0.164852161225985	0.165177611760927
0	3.6	0.15	0.1	0.1	1	1	0	1	1	0	128.497	136.335	12.722	13.473	0.0992187415452254	0.0989454375666308	485387.115	4.989	0.0378254730033995	0.0369324893152858	0.9621745269966	0.0369324893152858	0.164882811231784	0.164841815634995
0	3.6	0.15	0.1	0.1	1	1	0	1	1	0	135.574	128.682	13.374	12.815	0.0985192941198252	0.0996643199759246	484900.132	4.871	0.0350585267066519	0.0380562830958323	0.964941473293348	0.0380562830958323	0.164777894117974	0.164949647996389
0	3.6	0.15	0.1	0.1	1	1	0	1	1	0	130.914	131.222	13.223	13.289	0.101022415142635	0.101227263209627	486793.566	4.904	0.0363168200388195	0.0378724450203659	0.96368317996118	0.0378724450203659	0.165153362271395	0.165184089481444
0	3.6	0.15	0.1	0.1	1	1	0	1	1	0	132.965	127.751	13.12	12.87	0.0985507156895364	0.100793554626395	485048.184	4.838	0.0357328753324017	0.03826411201607	0.964267124667598	0.03826411201607	0.16478260735343	0.165119033193959
0	3.6	0.15	0.1	0.1	1	1	0	1	1	0	132.026	130.341	13.258	12.987	0.10025121781757	0.0996565476621156	484017.69	4.874	0.035942231746601	0.0376889426657957	0.964057768253399	0.0376889426657957	0.165037682672635	0.164948482149317
0	3.6	0.15	0.1	0.1	1	1	0	1	1	0	132.911	132.893	13.174	13.308	0.0990680830302247	0.100106712354314	485892.089	4.94	0.0361489566531218	0.0374047940676244	0.963851043346878	0.0374047940676244	0.164860212454534	0.165016006853147
0	3.6	0.15	0.1	0.1	1	1	0	1	1	0	126.999	138.406	12.535	13.777	0.0986316237376286	0.0995447759875293	481980.203	5.058	0.0386326456665264	0.0368049983541824	0.961367354333474	0.0368049983541824	0.164794743560644	0.164931716398129
0	3.6	0.15	0.1	0.1	1	1	0	1	1	0	130.693	132.656	12.821	13.294	0.0980535012562809	0.100119369475235	483266.277	4.923	0.0366131971757115	0.0374277285586385	0.963386802824289	0.0374277285586385	0.164708025188442	0.165017905421285
0	3.6	0.15	0.1	0.1	1	1	0	1	1	0	131.88	129.749	13.144	12.964	0.0997925063415115	0.099830561430413	483653.766	4.804	0.0354018109485768	0.0373788774667589	0.964598189051423	0.0373788774667589	0.164968875951227	0.164974584214562
0	3.6	0.15	0.1	0.1	1	1	0	1	1	0	134.402	128.581	13.523	12.931	0.100337523280049	0.100489796891531	485191.636	4.84	0.0351345957449281	0.0379738890876165	0.964865404255072	0.0379738890876165	0.165050628492007	0.16507346953373
0	3.6	0.15	0.1	0.1	1	1	0	1	1	0	130.737	136.473	13.042	13.751	0.0997995988735111	0.100734052809248	484866.761	5.062	0.0373618363582408	0.03738175539992	0.962638163641759	0.03738175539992	0.164969939831027	0.165110107921387
0	3.6	0.15	0.1	0.1	1	1	0	1	1	0	135.149	129.392	13.441	13.003	0.0992496912954388	0.100504369251478	484982.484	4.79	0.0347443497634211	0.0373269422500672	0.965255650236579	0.0373269422500672	0.164887453694316	0.165075655387722
0	3.6	0.15	0.1	0.1	1	1	0	1	1	0	130.149	130.223	12.948	12.85	0.0994460391188107	0.0985546814688224	484054.121	4.888	0.0365476161966673	0.0379302414888478	0.963452383803333	0.0379302414888478	0.164916905867822	0.164783202220323
0	3.6	0.15	0.1	0.1	1	1	0	1	1	0	130.977	130.541	13.068	12.992	0.0999540879522414	0.0994939540852567	485475.779	4.849	0.0359981070808814	0.0375093350633247	0.964001892919119	0.0375093350633247	0.164993113192836	0.164924093112788
0	3.6	0.15	0.1	0.1	1	1	0	1	1	0	129.846	133.667	13.108	13.185	0.100930587944304	0.0985565479324244	484418.319	5.027	0.0377309454835251	0.0379030123568481	0.962269054516475	0.0379030123568481	0.165139588191646	0.164783482189864
0	3.6	0.15	0.1	0.1	1	1	0	1	1	0	131.44	132.817	13.04	13.336	0.0990105225751072	0.100334193016485	484957.105	4.995	0.0370023356869247	0.0379789676438714	0.962997664313075	0.0379789676438714	0.164851578386266	0.165050128952473
0	3.6	0.15	0.1	0.1	1	1	0	1	1	0	128.644	133.631	12.862	13.42	0.0999139482063537	0.100465137354551	484462.414	4.917	0.037101694372696	0.0370313851146792	0.962898305627304	0.0370313851146792	0.164987092230953	0.165069770603183
0	3.6	0.15	0.1	0.1	1	1	0	1	1	0	130.785	129.14	13.046	12.868	0.0999454060184969	0.0996478686145949	482582.276	4.789	0.0357303769392409	0.0375556867022718	0.964269623060759	0.0375556867022718	0.164991810902775	0.164947180292189
0	3.6	0.15	0.1	0.1	1	1	0	1	1	0	134.005	130.742	13.296	13.161	0.0989752953543648	0.100630836260958	485907.986	4.851	0.0351396670141262	0.0373877270255725	0.964860332985874	0.0373877270255725	0.164846294303155	0.165094625439144
0	3.6	0.15	0.1	0.1	1	1	0	1	1	0	133.278	129.775	13.342	12.817	0.100015332650089	0.098677150725723	486675.259	4.863	0.0354614097072776	0.0378626993126176	0.964538590292722	0.0378626993126176	0.165002299897513	0.164801572608858
0	3.6	0.15	0.1	0.1	1	1	0	1	1	0	131.326	130.856	13.257	13.112	0.100786049113814	0.100179136332091	484314.368	4.898	0.0362486250257263	0.0376604555414398	0.963751374974274	0.0376604555414398	0.165117907367072	0.165026870449814
0	3.6	0.15	0.1	0.2	1	0.8	0	1	1	0	135.064	123.49	13.459	24.778	0.099711451480806	0.200671123206276	493592.919	4.838	0.0350410950953917	0.0396666212749957	0.964958904904608	0.0396666212749957	0.161965374177697	0.180100668480941
0	3.6	0.15	0.1	0.2	1	0.8	0	1	1	0	135.644	127.244	13.545	25.425	0.100020978998377	0.199889877060071	494030.652	5.001	0.0357697483280765	0.0395324665442776	0.964230251671923	0.0395324665442776	0.162002517479805	0.179983481559011
0	3.6	0.15	0.1	0.2	1	0.8	0	1	1	0	134.774	125.414	13.557	25.396	0.100415372332422	0.202475520951932	492320.883	4.903	0.0355699505148879	0.0395149854799506	0.964430049485112	0.0395149854799506	0.162049844679891	0.18037132814279
0	3.6	0.15	0.1	0.2	1	0.8	0	1	1	0	134.152	128.037	13.373	25.631	0.0996695056463888	0.200174547382973	492180.744	5.027	0.0364480819016837	0.0393767495328683	0.963551918098316	0.0393767495328683	0.161960340677567	0.180026182107446
0	3.6	0.15	0.1	0.2	1	0.8	0	1	1	0	136.136	129.315	13.457	25.932	0.0984770063791277	0.200513982959492	494301.126	5.092	0.0364566237560557	0.0396539353942275	0.963543376243944	0.0396539353942275	0.161817240765495	0.180077097443924
0	3.6	0.15	0.1	0.2	1	0.8	0	1	1	0	134.377	126.658	13.439	25.137	0.099777302043867	0.198347949602782	494645.872	4.962	0.0359914186151182	0.0395068759114509	0.964008581384882	0.0395068759114509	0.161973276245264	0.179752192440417
0	3.6	0.15	0.1	0.2	1	0.8	0	1	1	0	137.371	123.092	13.444	24.44	0.0978333568729853	0.198636078700823	493382.758	4.922	0.0350864434211724	0.0403925766370803	0.964913556578828	0.0403925766370803	0.161740002824758	0.179795411805123
0	3.6	0.15	0.1	0.2	1	0.8	0	1	1	0	135.73	123.817	13.741	24.826	0.101292821850464	0.200430364238468	491678.126	4.89	0.0351724362909561	0.0400152827272152	0.964827563709044	0.0400152827272152	0.162155138622056	0.18006455463577
0	3.6	0.15	0.1	0.2	1	0.8	0	1	1	0	136.439	124.231	13.594	24.81	0.0996916998633236	0.199489275854458	493679.988	4.887	0.0347942084685236	0.0397059632010195	0.965205791531476	0.0397059632010195	0.161963003983599	0.179923391378169
0	3.6	0.15	0.1	0.2	1	0.8	0	1	1	0	138.029	125.721	13.769	25.331	0.0996280586249389	0.201854302950237	492994.215	4.934	0.0347769882817285	0.0395829088654358	0.965223011718272	0.0395829088654358	0.161955367034993	0.180278145442536
0	3.6	0.15	0.1	0.2	1	0.6	0	1	1	0	135.797	131.009	13.305	26.007	0.0980119558561681	0.198283824420983	491979.671	5.114	0.036811759454308	0.0394498744435092	0.963188240545692	0.0394498744435092	0.158821076027055	0.179742573663147
0	3.6	0.15	0.1	0.2	1	0.6	0	1	1	0	134.799	131.855	13.43	26.352	0.0993577623462784	0.199911506972509	491732.381	5.11	0.0367585747533404	0.0390443464661459	0.96324142524666	0.0390443464661459	0.158942198611165	0.179986726045876
0	3.6	0.15	0.1	0.2	1	0.6	0	1	1	0	139.065	124.62	14.016	25.066	0.10099660493561	0.201159985721582	495404.846	4.932	0.0347663401483358	0.0400218303992332	0.965233659851664	0.0400218303992332	0.159089694444205	0.180173997858237
0	3.6	0.15	0.1	0.2	1	0.6	0	1	1	0	139.524	126.751	13.871	25.472	0.0993174162983219	0.200920197765009	491940.182	4.985	0.034722116534535	0.0394689369438354	0.965277883465465	0.0394689369438354	0.158938567466849	0.180138029664751
0	3.6	0.15	0.1	0.2	1	0.6	0	1	1	0	137.328	127.15	13.585	25.477	0.0989360950737375	0.200408347048244	493867.647	5.027	0.0355257070363265	0.0398038185052877	0.964474292963673	0.0398038185052877	0.158904248556636	0.180061252057237
0	3.6	0.15	0.1	0.2	1	0.6	0	1	1	0	134.902	134.684	13.492	26.8	0.100151509613286	0.198944025804398	494077.146	5.178	0.0372716034756772	0.0388159929427557	0.962728396524323	0.0388159929427557	0.159013635865196	0.17984160387066
0	3.6	0.15	0.1	0.2	1	0.6	0	1	1	0	140.416	126.22	13.85	25.223	0.0985739186360671	0.199987996741905	494689.303	4.998	0.0349315992853132	0.0399901380694749	0.965068400714687	0.0399901380694749	0.158871652677246	0.179998199511286
0	3.6	0.15	0.1	0.2	1	0.6	0	1	1	0	134.143	133.815	13.192	26.675	0.0985344278456825	0.199364422721013	492513.66	5.232	0.0377985534971463	0.0393769245349503	0.962201446502854	0.0393769245349503	0.158868098506111	0.179904663408152
0	3.6	0.15	0.1	0.2	1	0.6	0	1	1	0	135.558	133.894	13.451	26.664	0.0993348724619402	0.198847392855806	492776.776	5.198	0.037180763623558	0.039140660333074	0.962819236376442	0.039140660333074	0.158940138521575	0.179827108928371
0	3.6	0.15	0.1	0.2	1	0.6	0	1	1	0	137.542	128.696	13.843	25.74	0.100401343044221	0.199941875229236	495218.684	5.047	0.0355797738336694	0.0397406714716608	0.964420226166331	0.0397406714716608	0.15903612087398	0.179991281284385
0	3.6	0.15	0.1	0.2	1	1	0	1	1	0	137.265	121.409	13.861	24.179	0.100832900988224	0.198998101259819	492572.454	4.823	0.0342774671432614	0.0401384859208322	0.965722532856739	0.0401384859208322	0.165124935148234	0.179849715188973
0	3.6	0.15	0.1	0.2	1	1	0	1	1	0	134.631	123.98	13.457	24.868	0.0997903580067037	0.200672608627369	493024.75	4.901	0.0357736680893469	0.0399773900076909	0.964226331910653	0.0399773900076909	0.164968553701006	0.180100891294105
0	3.6	0.15	0.1	0.2	1	1	0	1	1	0	135.253	121.336	13.452	23.961	0.0996136140520758	0.197551340603788	493230.964	4.758	0.034568664974716	0.0396155141439426	0.965431335025284	0.0396155141439426	0.164942042107811	0.179632701090568
0	3.6	0.15	0.1	0.2	1	1	0	1	1	0	136.001	122.842	13.431	24.499	0.0987245107898871	0.199501655646163	491398.591	4.829	0.0345800731436144	0.0394864753943837	0.965419926856386	0.0394864753943837	0.164808676618483	0.179925248346924
0	3.6	0.15	0.1	0.2	1	1	0	1	1	0	137.094	118.824	13.723	23.77	0.100308208734442	0.20008418971833	491846.326	4.723	0.0335218512961693	0.0401331622004107	0.966478148703831	0.0401331622004107	0.165046231310166	0.18001262845775
0	3.6	0.15	0.1	0.2	1	1	0	1	1	0	134.083	126.763	13.426	25.249	0.10002567480251	0.199468328472805	493398.193	4.944	0.0357495668716464	0.0392145489360189	0.964250433128354	0.0392145489360189	0.165003851220376	0.179920249270921
0	3.6	0.15	0.1	0.2	1	1	0	1	1	0	138.415	118.709	13.703	23.747	0.0991630005471435	0.199905935460995	493659.211	4.826	0.033895472989272	0.0410080288968534	0.966104527010728	0.0410080288968534	0.164874450082072	0.179985890319149
0	3.6	0.15	0.1	0.2	1	1	0	1	1	0	134.788	125.892	13.307	25.113	0.0986556498010743	0.19924125171978	491107.807	4.869	0.0352799517790912	0.0391889367281079	0.964720048220909	0.0391889367281079	0.164798347470161	0.179886187757967
0	3.6	0.15	0.1	0.2	1	1	0	1	1	0	136.524	123.311	13.625	24.369	0.0998360153868457	0.197427740716225	492858.762	4.839	0.0345465326000095	0.0395811603110893	0.96545346739999	0.0395811603110893	0.164975402308027	0.179614161107434
0	3.6	0.15	0.1	0.2	1	1	0	1	1	0	138.192	117.017	13.877	23.24	0.100532580301274	0.198656558948292	491812.83	4.673	0.0331706420264103	0.0402036763209022	0.96682935797359	0.0402036763209022	0.165079887045191	0.179798483842244
0	3.6	0.15	0.1	0.2	1	1	0	1	1	0	135.198	123.532	13.348	24.784	0.0987837534477422	0.200524494648071	494690.563	4.832	0.0346872386666013	0.0394723065347844	0.965312761333399	0.0394723065347844	0.164817563017161	0.180078674197211
0	3.6	0.15	0.1	0.2	1	1	0	1	1	0	132.527	127.181	13.14	25.362	0.0991238789828277	0.199381441817997	492505.78	4.909	0.0361190202741551	0.0388652191070985	0.963880979725845	0.0388652191070985	0.164868581847424	0.1799072162727
0	3.6	0.15	0.1	0.2	1	1	0	1	1	0	138.104	122.807	13.856	24.372	0.100390586705994	0.198639039987225	491515.578	4.796	0.0340179443025776	0.0394276788724209	0.965982055697422	0.0394276788724209	0.165058588005899	0.179795855998084
0	3.6	0.15	0.1	0.2	1	1	0	1	1	0	136.131	119.942	13.549	23.888	0.099539934076023	0.199259818117252	494200.502	4.744	0.0341079329297551	0.0399919583850727	0.965892067070245	0.0399919583850727	0.164930990111403	0.179888972717588
0	3.6	0.15	0.1	0.2	1	1	0	1	1	0	136.49	122.135	13.782	24.558	0.101005407993523	0.200957362724123	493371.948	4.794	0.034340187587592	0.0396508153161292	0.965659812412408	0.0396508153161292	0.165150811199028	0.180143604408618
0	3.6	0.15	0.1	0.2	1	1	0	1	1	0	138.689	123.791	13.802	24.613	0.0994895947212937	0.198815035799451	492433.47	4.828	0.0338716359651937	0.0391083148936114	0.966128364034806	0.0391083148936114	0.164923439208194	0.179822255369918
0	3.6	0.15	0.1	0.2	1	1	0	1	1	0	136.519	123.156	13.579	24.553	0.0995769968746212	0.199250717694305	491054.643	4.776	0.034215076102454	0.0391706086481709	0.965784923897546	0.0391706086481709	0.164936549531193	0.179887607654146
0	3.6	0.15	0.1	0.2	1	1	0	1	1	0	137.32	121.621	13.632	24.369	0.0991014693992296	0.200393486502699	493502.371	4.856	0.034498794058638	0.0402015726006589	0.965501205941362	0.0402015726006589	0.164865220409884	0.180059022975405
0	3.6	0.15	0.1	0.2	1	1	0	1	1	0	136.836	123.399	13.628	24.704	0.0995566678679312	0.199948573641283	493809.62	4.895	0.0350613587197824	0.0400922481766985	0.964938641280218	0.0400922481766985	0.16493350018019	0.179992286046192
0	3.6	0.15	0.1	0.2	1	1	0	1	1	0	135.571	125.49	13.533	25.143	0.0997704554082563	0.200473850799099	492695.014	4.874	0.0351825240159716	0.0391398029807494	0.964817475984028	0.0391398029807494	0.164965568311238	0.180071077619865
0	3.6	0.15	0.1	0.2	1	1	0	1	1	0	134.114	121.724	13.5	24.307	0.10064898650557	0.199531880164207	491888.999	4.777	0.0347749278371853	0.0396089833880873	0.965225072162815	0.0396089833880873	0.165097347975836	0.179929782024631
0	3.6	0.15	0.1	0.2	1	1	0	1	1	0	135.646	121.881	13.671	24.419	0.10069367631814	0.200107964367366	492369.83	4.89	0.035141692232527	0.0404058466783778	0.964858307767473	0.0404058466783778	0.165104051447721	0.180016194655105
0	3.6	0.15	0.1	0.2	1	1	0	1	1	0	139.219	121.445	13.857	24.233	0.0996116487860754	0.199561363336331	491885.492	4.798	0.0337237259751473	0.0398685125773205	0.966276274024853	0.0398685125773205	0.164941747317911	0.17993420450045
0	3.6	0.15	0.1	0.2	1	1	0	1	1	0	133.685	125.904	13.264	25.182	0.0992727012948671	0.199789355443745	495216.396	4.928	0.0357554854497537	0.0393938539643018	0.964244514550246	0.0393938539643018	0.16489090519423	0.179968403316562
0	3.6	0.15	0.1	0.2	1	1	0	1	1	0	137.832	123.2	13.72	24.574	0.0996226812252584	0.199391297935455	492584.898	4.834	0.0341371074238569	0.0396743815871744	0.965862892576143	0.0396743815871744	0.164943402183789	0.179908694690318
0	3.6	0.15	0.1	0.2	1	1	0	1	1	0	136.952	123.667	13.526	24.6	0.0988868847343558	0.198932920744167	492915.844	4.913	0.0349356123750929	0.0400534417344293	0.965064387624907	0.0400534417344293	0.164833032710153	0.179839938111625
0	3.6	0.15	0.1	0.2	1	1	0	1	1	0	135.631	120.81	13.521	24.333	0.0996531666906073	0.201467400835922	491851.574	4.725	0.0339476670302212	0.0396113219840882	0.966052332969779	0.0396113219840882	0.164947975003591	0.180220110125388
0	3.6	0.15	0.1	0.2	1	1	0	1	1	0	132.464	129.288	13.11	26.149	0.0991566456959568	0.202264221553257	492029.179	5.026	0.0367395977368731	0.0391391190664238	0.963260402263127	0.0391391190664238	0.164873496854394	0.180339633232989
0	3.6	0.15	0.1	0.2	1	1	0	1	1	0	140.653	119.471	13.998	24.059	0.099442604547874	0.201666142952126	492729.278	4.776	0.0331217622408307	0.0402051516419278	0.966878237759169	0.0402051516419278	0.164916390682181	0.180249921442819
0	3.6	0.15	0.1	0.2	1	1	0	1	1	0	136.912	123.522	13.631	24.615	0.0995877833930196	0.199371029264862	492772.067	4.897	0.0349707996041398	0.0400216925804903	0.96502920039586	0.0400216925804903	0.164938167508953	0.179905654389729
0	3.6	0.15	0.1	0.2	1	1	0	1	1	0	133.626	121.19	13.414	24.019	0.100286385779586	0.198047597286335	489809.364	4.822	0.0352720254157556	0.0401569996988425	0.964727974584244	0.0401569996988425	0.165042957866938	0.17970713959295
0	3.6	0.15	0.1	0.2	1	1	0	1	1	0	135.717	121.329	13.591	24.397	0.100165426786274	0.201082109935695	493381.418	4.731	0.0340664631197807	0.039468914865612	0.965933536880219	0.039468914865612	0.165024814017941	0.180162316490354
0	3.6	0.15	0.1	0.2	1	1	0	1	1	0	134.075	127.324	13.445	25.455	0.10017153422802	0.200199064381645	491109.035	4.98	0.0361590228725961	0.0394056641908903	0.963840977127404	0.0394056641908903	0.165025730134203	0.180029859657247
0	3.6	0.15	0.1	0.2	1	1	0	1	1	0	138.74	123.99	13.68	24.85	0.0985230575987674	0.200420249786393	492599.41	4.92	0.0344174532882322	0.0398444808759358	0.965582546711768	0.0398444808759358	0.164778458639815	0.180063037467959
0	3.6	0.15	0.1	0.2	1	1	0	1	1	0	137.155	123.707	13.614	24.805	0.0993858458281073	0.200517252844744	490445.537	4.84	0.0344260741104817	0.0394461068034735	0.965573925889518	0.0394461068034735	0.164907876874216	0.180077587926712
0	3.6	0.15	0.1	0.2	1	1	0	1	1	0	140.277	117.906	13.926	23.304	0.0992339028965255	0.197592519419228	491975.853	4.682	0.0324405455632798	0.0400321130200154	0.96755945443672	0.0400321130200154	0.164885085434479	0.179638877912884
0	3.6	0.15	0.1	0.2	1	1	0	1	1	0	135.85	121.329	13.678	24.321	0.100661777178902	0.200241528955272	494311.788	4.795	0.0342443095984256	0.0399068508672831	0.965755690401574	0.0399068508672831	0.165099266576835	0.180036229343291
0	3.6	0.15	0.1	0.2	1	1	0	1	1	0	138.817	121.885	13.824	24.185	0.099674825853767	0.198268774091204	494264.119	4.843	0.034139837997512	0.0401759271842412	0.965860162002488	0.0401759271842412	0.164951223878065	0.179740316113681
0	3.6	0.15	0.1	0.2	1	1	0	1	1	0	138.988	117.996	13.821	23.58	0.0994994560582466	0.199904220121312	492180.623	4.686	0.0328819284558642	0.0402256304142289	0.967118071544136	0.0402256304142289	0.164924918408737	0.179985633018197
0	3.6	0.15	0.1	0.2	1	1	0	1	1	0	136.47	122.288	13.612	24.337	0.09994912223751	0.198874672234531	491845.761	4.797	0.0344171551643659	0.0396463214898051	0.965582844835634	0.0396463214898051	0.164992368335626	0.17983120083518
0	3.6	0.15	0.1	0.3	1	0.8	0	1	1	0	139.194	118.542	13.87	35.509	0.099821205776799	0.299543693601897	498902.52	4.86	0.0340102730734425	0.0413552128375231	0.965989726926557	0.0413552128375231	0.161978544693216	0.194931554040285
0	3.6	0.15	0.1	0.3	1	0.8	0	1	1	0	141.992	118.41	14.155	35.688	0.0996384697070138	0.301320329089883	501331.172	4.847	0.0334000002365821	0.0413238405567058	0.966599999763418	0.0413238405567058	0.161956616364842	0.195198049363482
0	3.6	0.15	0.1	0.3	1	0.8	0	1	1	0	139.889	117.38	14.045	35.534	0.100420403903158	0.302571819401489	498881.652	4.883	0.0339640892376369	0.0419174478977565	0.966035910762363	0.0419174478977565	0.162050448468379	0.195385772910223
0	3.6	0.15	0.1	0.3	1	0.8	0	1	1	0	145.835	112.114	14.592	33.697	0.100141625980366	0.300557710961296	500568.268	4.74	0.0316571052855956	0.0426547948509796	0.968342894714404	0.0426547948509796	0.162016995117644	0.195083656644194
0	3.6	0.15	0.1	0.3	1	0.8	0	1	1	0	147.183	113.772	14.503	33.967	0.0986868017658313	0.298085297840352	501014.35	4.804	0.0318654821743567	0.042665405181477	0.968134517825643	0.042665405181477	0.1618424162119	0.194712794676053
0	3.6	0.15	0.1	0.3	1	0.8	0	1	1	0	140.147	119.229	13.957	35.569	0.0995466216829705	0.298248207616326	501010.217	4.933	0.0341519650290693	0.0416586764037908	0.965848034970931	0.0416586764037908	0.161945594601956	0.194737231142449
0	3.6	0.15	0.1	0.3	1	0.8	0	1	1	0	140.997	116.245	14.072	34.862	0.099677896377405	0.299809456668406	497395.077	4.86	0.0336236830779717	0.0421147388945947	0.966376316922028	0.0421147388945947	0.161961347565289	0.194971418500261
0	3.6	0.15	0.1	0.3	1	0.8	0	1	1	0	142.846	119.336	14.122	36.091	0.0987545722563327	0.30286196564226	501149.156	4.908	0.0334664388693818	0.0414772694868457	0.966533561130618	0.0414772694868457	0.16185054867076	0.195429294846339
0	3.6	0.15	0.1	0.3	1	0.8	0	1	1	0	141.688	119.309	14.193	35.859	0.100278235898734	0.300680844840671	499913.367	4.927	0.0340378467966186	0.0416195097489998	0.965962153203381	0.0416195097489998	0.162033388307848	0.195102126726101
0	3.6	0.15	0.1	0.3	1	0.8	0	1	1	0	141.998	114.714	14.132	34.227	0.0994391009377557	0.298317904459669	497836.555	4.737	0.0325409525193085	0.0417653091998599	0.967459047480691	0.0417653091998599	0.161932692112531	0.19474768566895
0	3.6	0.15	0.1	0.3	1	0.6	0	1	1	0	141.376	119.948	14.104	36.048	0.099750306191711	0.300336724464631	500324.398	4.973	0.0341232024785631	0.0416712308630363	0.965876797521437	0.0416712308630363	0.158977527557254	0.195050508669695
0	3.6	0.15	0.1	0.3	1	0.6	0	1	1	0	144.089	118.764	14.351	35.546	0.0996943458632432	0.299416702805329	501069.443	4.926	0.0331981881474624	0.0417187072146213	0.966801811852538	0.0417187072146213	0.158972491127692	0.194912505420799
0	3.6	0.15	0.1	0.3	1	0.6	0	1	1	0	139.694	123.621	13.822	37.008	0.0991908960489414	0.299303175746252	500939.433	5.099	0.0357394438865214	0.0415885256440626	0.964260556113479	0.0415885256440626	0.158927180644405	0.194895476361938
0	3.6	0.15	0.1	0.3	1	0.6	0	1	1	0	144.414	117.445	14.396	35.253	0.0995824317474538	0.300154479336527	499067.835	4.905	0.0330674076529458	0.0420012898905438	0.966932592347054	0.0420012898905438	0.158962418857271	0.195023171900479
0	3.6	0.15	0.1	0.3	1	0.6	0	1	1	0	140.892	123.326	14.173	36.873	0.100383736030105	0.298905842745145	497859.623	5.031	0.0345932879758767	0.0410895532168975	0.965406712024123	0.0410895532168975	0.159034536242709	0.194835876411772
0	3.6	0.15	0.1	0.3	1	0.6	0	1	1	0	144.366	122.08	14.586	36.503	0.101417912518696	0.299095489578922	500117.295	5.098	0.034481251493291	0.0423402108920743	0.965518748506709	0.0423402108920743	0.159127612126683	0.194864323436838
0	3.6	0.15	0.1	0.3	1	0.6	0	1	1	0	142.186	119.512	14.414	35.784	0.101208817539957	0.299282900584696	497345.171	4.951	0.0340101524081607	0.0417459267682873	0.965989847591839	0.0417459267682873	0.159108793578596	0.194892435087704
0	3.6	0.15	0.1	0.3	1	0.6	0	1	1	0	142.742	118.871	14.235	35.641	0.0998779684483385	0.299376408409094	500706.843	4.974	0.0341122951286365	0.0423028008869829	0.965887704871363	0.0423028008869829	0.15898901716035	0.194906461261364
0	3.6	0.15	0.1	0.3	1	0.6	0	1	1	0	140.342	121.537	13.885	36.351	0.0987238105620189	0.29913419705249	498466.376	5.005	0.0345469446994439	0.0414320355123667	0.965453055300556	0.0414320355123667	0.158885142950582	0.194870129557873
0	3.6	0.15	0.1	0.3	1	0.6	0	1	1	0	141.636	121.086	14.015	36.454	0.0991130089539471	0.301027911008929	499124.762	5.006	0.0347506281901603	0.0419418856143515	0.96524937180984	0.0419418856143515	0.158920170805855	0.195154186651339
0	3.6	0.15	0.1	0.3	1	0.6	0	1	1	0	139.958	120.195	14.013	35.861	0.099904939233303	0.298625321182406	498783.879	4.938	0.034416415470053	0.0415294642655369	0.965583584529947	0.0415294642655369	0.158991444530997	0.194793798177361
0	3.6	0.15	0.1	0.3	1	0.6	0	1	1	0	139.082	123.178	13.776	36.88	0.0992562368424466	0.299501158835679	501831.481	5.042	0.0352565141610832	0.041348218313678	0.964743485838917	0.041348218313678	0.15893306131582	0.194925173825352
0	3.6	0.15	0.1	0.3	1	0.6	0	1	1	0	141.871	117.752	14.294	35.404	0.100811311302126	0.30057586857992	500831.838	4.864	0.033420735334378	0.0417914627096093	0.966579264665622	0.0417914627096093	0.159073018017191	0.195086380286988
0	3.6	0.15	0.1	0.3	1	0.6	0	1	1	0	141.594	118.182	14.31	35.61	0.101362099765304	0.301468339307551	498854.533	4.871	0.033540878670903	0.0416643838563333	0.966459121329097	0.0416643838563333	0.159122588978877	0.195220250896133
0	3.6	0.15	0.1	0.3	1	0.6	0	1	1	0	140.727	122.681	13.96	36.423	0.0989364441186597	0.296940165589321	497817.046	5.017	0.0347117348057984	0.0412443931468635	0.965288265194202	0.0412443931468635	0.158904279970679	0.194541024838398
0	3.6	0.15	0.1	0.3	1	0.6	0	1	1	0	142.578	118.183	14.134	35.474	0.0991471803544231	0.300413802530207	498822.63	4.907	0.0337153698842586	0.0420111537813582	0.966284630115742	0.0420111537813582	0.158923246231898	0.195062070379531
0	3.6	0.15	0.1	0.3	1	0.6	0	1	1	0	144.065	118.278	14.243	35.651	0.0990369792208044	0.301527795506352	499210.594	4.859	0.032876423372733	0.0415057843899744	0.967123576627267	0.0415057843899744	0.158913328129872	0.195229169325953
0	3.6	0.15	0.1	0.3	1	0.6	0	1	1	0	137.272	124.697	13.668	37.385	0.0994557718967582	0.299876128920117	499502.03	5.093	0.0362991167312509	0.0413104643399671	0.963700883268749	0.0413104643399671	0.158951019470708	0.194981419338017
0	3.6	0.15	0.1	0.3	1	0.6	0	1	1	0	142.364	118.762	14.355	35.886	0.10093076012341	0.302254863487105	499977.932	4.991	0.0341243437669255	0.04230085190604	0.965875656233075	0.04230085190604	0.159083768411107	0.195338229523066
0	3.6	0.15	0.1	0.3	1	0.6	0	1	1	0	142.533	120.187	14.548	35.808	0.101998436718576	0.29768180208478	501707.639	4.999	0.0343715977305075	0.0421328594515665	0.965628402269493	0.0421328594515665	0.159179859304672	0.194652270312717
0	3.6	0.15	0.1	0.3	1	0.8	0	1	1	0	140.62	118.153	13.962	34.964	0.0994162504009117	0.295931284405135	500579.266	4.905	0.0341588471889128	0.0420196343995754	0.965841152811087	0.0420196343995754	0.161929950048109	0.19438969266077
0	3.6	0.15	0.1	0.3	1	0.8	0	1	1	0	147.213	113.165	14.812	33.916	0.100485776882744	0.299719040010919	499964.705	4.74	0.0313576931750763	0.0423130131745041	0.968642306824924	0.0423130131745041	0.162058293225929	0.194957856001638
0	3.6	0.15	0.1	0.3	1	0.8	0	1	1	0	141.976	119.685	14.296	35.651	0.100713866476976	0.297794296690574	499801.282	4.99	0.0341192987096924	0.0420657887361291	0.965880701290308	0.0420657887361291	0.162085663977237	0.194669144503586
0	3.6	0.15	0.1	0.3	1	0.8	0	1	1	0	145.619	112.726	14.363	33.791	0.09880185425249	0.300039979100771	501603.655	4.706	0.0316327562407563	0.0421890471753354	0.968367243759244	0.0421890471753354	0.161856222510299	0.195005996865116
0	3.6	0.15	0.1	0.3	1	0.8	0	1	1	0	141.541	115.678	14.228	34.809	0.100431008343778	0.300959495859921	498267.047	4.785	0.0329856012412278	0.0416917396095416	0.967014398758772	0.0416917396095416	0.162051721001253	0.195143924378988
0	3.6	0.15	0.1	0.3	1	0.8	0	1	1	0	146.097	114.426	14.572	34.53	0.0998921405445845	0.301851618192097	501059.549	4.746	0.0317791015501187	0.0420069986994577	0.968220898449881	0.0420069986994577	0.16198705686535	0.195277742728815
0	3.6	0.15	0.1	0.3	1	0.8	0	1	1	0	140.295	119.485	13.932	36.022	0.0991923709672549	0.301645552226253	500429.514	4.922	0.0343967866683971	0.0418200547420529	0.965603213331603	0.0418200547420529	0.161903084516071	0.195246832833938
0	3.6	0.15	0.1	0.3	1	0.8	0	1	1	0	139.629	120.739	13.976	36.565	0.100089250303393	0.302752116935504	499263.751	4.981	0.0347245641571487	0.0415439573250517	0.965275435842851	0.0415439573250517	0.162010710036407	0.195412817540326
0	3.6	0.15	0.1	0.3	1	0.8	0	1	1	0	137.809	122.388	13.918	36.797	0.101053289307067	0.300677169162052	497498.33	4.984	0.0350411042953804	0.0409450759574534	0.96495889570462	0.0409450759574534	0.162126394716848	0.195101575374308
0	3.6	0.15	0.1	0.3	1	0.8	0	1	1	0	139.753	120.469	13.67	36.294	0.0978588239298509	0.301718580190144	499071.655	4.983	0.0347653848918609	0.0417707100280739	0.965234615108139	0.0417707100280739	0.161743058871582	0.195257787028522
0	3.6	0.15	0.1	0.3	1	1	0	1	1	0	140.772	114.622	14.142	34.448	0.100481329407241	0.30039283997328	500335.799	4.741	0.0327926088480068	0.0417311280696989	0.967207391151993	0.0417311280696989	0.165072199411086	0.195058925995992
0	3.6	0.15	0.1	0.3	1	1	0	1	1	0	134.978	118.177	13.291	35.531	0.0985021100455997	0.300670781190854	498527.671	4.873	0.0351120975477773	0.0414516858651327	0.964887902452223	0.0414516858651327	0.16477531650684	0.195100617178628
0	3.6	0.15	0.1	0.3	1	1	0	1	1	0	140.444	110.995	13.753	33.368	0.0978997316115169	0.300796761224576	500392.826	4.693	0.032677378433935	0.0427675012411929	0.967322621566065	0.0427675012411929	0.164684959741728	0.195119514183686
0	3.6	0.15	0.1	0.3	1	1	0	1	1	0	141.991	115.665	14.179	34.834	0.0999196095815685	0.30109059451973	503242.799	4.761	0.0328570843676936	0.0414505857214899	0.967142915632306	0.0414505857214899	0.164987941437235	0.195163589177959
0	3.6	0.15	0.1	0.3	1	1	0	1	1	0	141.572	114.406	14.229	34.467	0.100634563219519	0.301417682229492	500357.931	4.672	0.0321872262938265	0.0411777811877732	0.967812773706173	0.0411777811877732	0.165095184482928	0.195212652334424
0	3.6	0.15	0.1	0.3	1	1	0	1	1	0	142.575	114.859	13.992	34.502	0.0980971187890206	0.300447720974144	498943.616	4.729	0.0322996928033584	0.041536947333967	0.967700307196642	0.041536947333967	0.164714567818353	0.195067158146122
0	3.6	0.15	0.1	0.3	1	1	0	1	1	0	145.78	108.676	14.49	32.516	0.099274406940809	0.299026522514801	500236.504	4.54	0.0304947549189512	0.042026108271348	0.969505245081049	0.042026108271348	0.164891161041121	0.19485397837722
0	3.6	0.15	0.1	0.3	1	1	0	1	1	0	141.232	114.107	14.213	34.318	0.100713221456383	0.300669348847548	499345.863	4.691	0.0323801259192279	0.0414188080125153	0.967619874080772	0.0414188080125153	0.165106983218458	0.195100402327132
0	3.6	0.15	0.1	0.3	1	1	0	1	1	0	145.957	112.708	14.603	33.772	0.100027814006893	0.299623364060985	499048.947	4.753	0.0317103941814273	0.0426202714675538	0.968289605818573	0.0426202714675538	0.165004172101034	0.194943504609148
0	3.6	0.15	0.1	0.3	1	1	0	1	1	0	139.945	115.113	14.133	34.542	0.100886601452313	0.300383772717512	498576.205	4.782	0.0333789660650559	0.0419131027508027	0.966621033934944	0.0419131027508027	0.165132990217847	0.195057565907627
0	3.6	0.15	0.1	0.3	1	1	0	1	1	0	140.249	115.979	13.778	34.845	0.0979528567445256	0.300577919429513	498700.974	4.76	0.033116220238696	0.0416257129940528	0.966883779761304	0.0416257129940528	0.164692928511679	0.195086687914427
0	3.6	0.15	0.1	0.3	1	1	0	1	1	0	138.7	118.945	13.871	35.529	0.100086137429185	0.298562186806661	501784.751	4.9	0.0345294019538622	0.0415642683047427	0.965470598046138	0.0415642683047427	0.165012920614378	0.194784328020999
0	3.6	0.15	0.1	0.3	1	1	0	1	1	0	143.516	111.698	14.001	33.659	0.0974970628185564	0.301333185576616	499522.698	4.733	0.0321573402374526	0.0427980065976809	0.967842659762547	0.0427980065976809	0.164624559422783	0.195199977836492
0	3.6	0.15	0.1	0.3	1	1	0	1	1	0	144.375	115.505	14.266	34.717	0.098810434982604	0.300784003383686	499990.121	4.87	0.0330265591400572	0.0423984408916459	0.966973440859943	0.0423984408916459	0.164821565247391	0.195117600507553
0	3.6	0.15	0.1	0.3	1	1	0	1	1	0	141.999	116.511	13.975	35.212	0.0985966630278455	0.302461873223219	499591.946	4.808	0.0329616034995326	0.0414973103544774	0.967038396500467	0.0414973103544774	0.164789499454177	0.195369280983483
0	3.6	0.15	0.1	0.3	1	1	0	1	1	0	137.041	118.794	13.693	35.646	0.0999553610272346	0.300365738763673	500071.813	4.851	0.034841879406414	0.0415317839999765	0.965158120593586	0.0415317839999765	0.164993304154085	0.195054860814551
0	3.6	0.15	0.1	0.3	1	1	0	1	1	0	140.377	114.709	14.053	34.434	0.09998175798047	0.30048880856832	500054.856	4.717	0.0326723266377763	0.0414013056030113	0.967327673362224	0.0414013056030113	0.16499726369707	0.195073321285248
0	3.6	0.15	0.1	0.3	1	1	0	1	1	0	140.172	116.783	14.003	35.195	0.0999330032614677	0.301462043872372	499183.761	4.758	0.033232338191476	0.0411814259155099	0.966767661808524	0.0411814259155099	0.16498995048922	0.195219306580856
0	3.6	0.15	0.1	0.3	1	1	0	1	1	0	138.54	118.039	13.858	35.351	0.100060662859924	0.299342183553449	500732.196	4.855	0.0342321926458015	0.041637816281595	0.965767807354199	0.041637816281595	0.165009099428989	0.194901327533017
0	3.6	0.15	0.1	0.3	1	1	0	1	1	0	137.677	119.167	13.629	35.912	0.0987958298740164	0.301457914520128	499896.981	4.931	0.0346939870487016	0.0416518235272286	0.965306012951298	0.0416518235272286	0.164819374481102	0.195218687178019
0	3.6	0.15	0.2	0	1	1	0	1	0	0	128.85	105.286	25.609	0	0.198779542610588	0	451971.372	3.731	0.0285670945336027	0.0358096072016603	0.971432905466397	0.0358096072016603	0.179816931391588	0.15
0	3.6	0.15	0.2	0	1	1	0	1	0	0	120.12	109.834	24.049	0	0.200178839393197	0	448637.352	3.896	0.0318902014217125	0.036061853559175	0.968109798578287	0.036061853559175	0.18002682590898	0.15
0	3.6	0.15	0.2	0	1	1	0	1	0	0	123.163	109.84	24.843	0	0.20144229984838	0	448815.198	3.916	0.0309966925507841	0.035887722873571	0.969003307449216	0.035887722873571	0.180216344977257	0.15
0	3.6	0.15	0.2	0	1	1	0	1	0	0	127.955	102.234	25.417	0	0.198292430439959	0	448895.665	3.716	0.0285655110797434	0.0365959347101221	0.971434488920257	0.0365959347101221	0.179743864565994	0.15
0	3.6	0.15	0.2	0	1	1	0	1	0	0	121.819	113.492	24.156	0	0.198463010948511	0	450451.343	3.987	0.0319213130600153	0.0354802108022842	0.968078686939985	0.0354802108022842	0.179769451642277	0.15
0	3.6	0.15	0.2	0	1	1	0	1	0	0	122.791	109.086	24.578	0	0.200155268671672	0	448500.822	3.817	0.0303449941530335	0.0353824975282512	0.969655005846967	0.0353824975282512	0.180023290300751	0.15
0	3.6	0.15	0.2	0	1	1	0	1	0	0	125.601	107.365	25.04	0	0.199187150410769	0	449075.424	3.79	0.0296545075475268	0.035639659703083	0.970345492452473	0.035639659703083	0.179878072561615	0.15
0	3.6	0.15	0.2	0	1	1	0	1	0	0	124.539	107.616	24.888	0	0.199861788610242	0	452250.959	3.835	0.030018751469687	0.0360327974668372	0.969981248530313	0.0360327974668372	0.179979268291536	0.15
0	3.6	0.15	0.2	0	1	1	0	1	0	0	120.036	112.294	23.941	0	0.199230366628356	0	448698.675	3.959	0.0321858794931463	0.0357211583293357	0.967814120506854	0.0357211583293357	0.179884554994253	0.15
0	3.6	0.15	0.2	0	1	1	0	1	0	0	127.244	108.842	24.893	0	0.195433293565071	0	450241.029	3.849	0.0295149949174878	0.0358660030907728	0.970485005082512	0.0358660030907728	0.179314994034761	0.15
0	3.6	0.15	0.2	0	1	0.6	0	1	0	0	131.157	115.53	26.192	0	0.199543291440122	0	453158.857	4.172	0.0311660012039344	0.0365657106433768	0.968833998796066	0.0365657106433768	0.167958896229611	0.15
0	3.6	0.15	0.2	0	1	0.6	0	1	0	0	125.833	120.592	25.112	0	0.199580946786144	0	455416.692	4.265	0.0332112509202817	0.0357869660337149	0.966788749079718	0.0357869660337149	0.167962285210753	0.15
0	3.6	0.15	0.2	0	1	0.6	0	1	0	0	131.352	114.57	26.505	0	0.201751568275914	0	452540.326	4.07	0.0303123179692069	0.0359028566060606	0.969687682030793	0.0359028566060606	0.168157641144832	0.15
0	3.6	0.15	0.2	0	1	0.6	0	1	0	0	128.306	116.589	25.856	0	0.201784760096289	0	452441.846	4.141	0.0315865263093555	0.0357378084430304	0.968413473690645	0.0357378084430304	0.168160628408666	0.15
0	3.6	0.15	0.2	0	1	0.6	0	1	0	0	128.644	118.583	25.614	0	0.199081929978889	0	454127.703	4.213	0.0318793302680596	0.0357099589633982	0.96812066973194	0.0357099589633982	0.1679173736981	0.15
0	3.6	0.15	0.2	0	1	0.6	0	1	0	0	129.372	118.038	25.844	0	0.199673924269233	0	454050.023	4.167	0.0316014676910386	0.0357195765622667	0.968398532308961	0.0357195765622667	0.167970653184231	0.15
0	3.6	0.15	0.2	0	1	0.6	0	1	0	0	126.651	122.163	25.335	0	0.199854834795488	0	452934.953	4.299	0.0333017744685852	0.0357018970943104	0.966698225531415	0.0357018970943104	0.167986935131594	0.15
0	3.6	0.15	0.2	0	1	0.6	0	1	0	0	127.092	121.747	25.427	0	0.199873169434828	0	451377.539	4.313	0.0331048643385953	0.0357356675650291	0.966895135661405	0.0357356675650291	0.167988585249135	0.15
0	3.6	0.15	0.2	0	1	0.6	0	1	0	0	128.077	124.185	25.49	0	0.199013385772858	0	452174.459	4.399	0.0334039183382399	0.0357845781439611	0.96659608166176	0.0357845781439611	0.167911204719557	0.15
0	3.6	0.15	0.2	0	1	0.6	0	1	0	0	125.323	120.688	24.74	0	0.197650801979991	0	453208.608	4.235	0.0329345247190556	0.0352126973680995	0.967065475280944	0.0352126973680995	0.167788572178199	0.15
0	3.6	0.15	0.2	0	1	1	0	1	0	0	123.25	110.485	24.838	0	0.201541533720252	0	449620.625	3.929	0.0310769834063173	0.0357853264220866	0.968923016593683	0.0357853264220866	0.180231230058038	0.15
0	3.6	0.15	0.2	0	1	1	0	1	0	0	125.095	109.078	24.906	0	0.198901462362496	0	449394.32	3.799	0.02973125226856	0.0351953140697728	0.97026874773144	0.0351953140697728	0.179835219354374	0.15
0	3.6	0.15	0.2	0	1	1	0	1	0	0	125.194	107.482	25.051	0	0.199996169021656	0	450951.39	3.779	0.0295414752673508	0.0354658864661492	0.970458524732649	0.0354658864661492	0.179999425353248	0.15
0	3.6	0.15	0.2	0	1	1	0	1	0	0	130.137	101.685	25.878	0	0.198747120792723	0	453284.644	3.63	0.0274762418600307	0.0361598843132168	0.972523758139969	0.0361598843132168	0.179812068118908	0.15
0	3.6	0.15	0.2	0	1	1	0	1	0	0	125.852	105.412	25.246	0	0.200753715660199	0	450547.477	3.689	0.0289088312582593	0.0353720820522896	0.971091168741741	0.0353720820522896	0.18011305734903	0.15
0	3.6	0.15	0.2	0	1	1	0	1	0	0	130.208	101.374	25.692	0	0.197437373502361	0	448808.493	3.656	0.0275536635696773	0.0365155964794105	0.972446336430323	0.0365155964794105	0.179615606025354	0.15
0	3.6	0.15	0.2	0	1	1	0	1	0	0	124.472	107.453	25.085	0	0.201935095724004	0	447654.153	3.819	0.030000144907898	0.035847670190971	0.969999855092102	0.035847670190971	0.180290264358601	0.15
0	3.6	0.15	0.2	0	1	1	0	1	0	0	125.2	108.969	24.929	0	0.199170059427455	0	448566.073	3.837	0.0300176605307418	0.0355671708570113	0.969982339469258	0.0355671708570113	0.179875508914118	0.15
0	3.6	0.15	0.2	0	1	1	0	1	0	0	123.839	106.042	24.516	0	0.198111704578224	0	451144.605	3.76	0.0296704592389879	0.0355848888891473	0.970329540761012	0.0355848888891473	0.179716755686734	0.15
0	3.6	0.15	0.2	0	1	1	0	1	0	0	125.067	110.539	24.902	0	0.199250924428881	0	451738.947	3.83	0.0300810947358551	0.0349237398010918	0.969918905264145	0.0349237398010918	0.179887638664332	0.15
0	3.6	0.15	0.2	0	1	0.8	0	1	0	0	124.003	116.377	24.649	0	0.198415327254654	0	452076.725	4.109	0.0323845902700387	0.0356508622241705	0.967615409729961	0.0356508622241705	0.173809839270558	0.15
0	3.6	0.15	0.2	0	1	0.8	0	1	0	0	125.097	111.563	25.057	0	0.200092299646268	0	452682.117	3.983	0.0311447106230209	0.0361413338464609	0.968855289376979	0.0361413338464609	0.174011075957552	0.15
0	3.6	0.15	0.2	0	1	0.8	0	1	0	0	130.924	107.219	26.101	0	0.199406929113381	0	451263.533	3.883	0.0293710304917636	0.0366210728429681	0.970628969508236	0.0366210728429681	0.173928831493606	0.15
0	3.6	0.15	0.2	0	1	0.8	0	1	0	0	122.682	119.562	24.613	0	0.200842794330733	0	450518.811	4.137	0.0332120985223666	0.0349138862262391	0.966787901477633	0.0349138862262391	0.174101135319688	0.15
0	3.6	0.15	0.2	0	1	0.8	0	1	0	0	127.62	114.583	25.49	0	0.199832658588339	0	452157.738	4.082	0.0312976966229436	0.0359155216497299	0.968702303377056	0.0359155216497299	0.173979919030601	0.15
0	3.6	0.15	0.2	0	1	0.8	0	1	0	0	131.125	108.194	26.266	0	0.200146504333405	0	452027.042	3.92	0.0292996256304116	0.0364913392617749	0.970700374369588	0.0364913392617749	0.174017580520009	0.15
0	3.6	0.15	0.2	0	1	0.8	0	1	0	0	125.69	114.382	25.031	0	0.199483796272466	0	450349.754	3.991	0.0311384323359211	0.0351448406678661	0.968861567664079	0.0351448406678661	0.173938055552696	0.15
0	3.6	0.15	0.2	0	1	0.8	0	1	0	0	127.046	114.553	25.313	0	0.199292076132144	0	449490.062	4.032	0.0311907994892604	0.0356378469075694	0.96880920051074	0.0356378469075694	0.173915049135857	0.15
0	3.6	0.15	0.2	0	1	0.8	0	1	0	0	127.307	112.731	25.329	0	0.198702039711853	0	450909.807	3.945	0.0303081840501765	0.0352793295676921	0.969691815949824	0.0352793295676921	0.173844244765422	0.15
0	3.6	0.15	0.2	0	1	0.8	0	1	0	0	122.26	111.509	24.486	0	0.20022908952981	0	453950.397	3.968	0.0318627973847069	0.0361175116692977	0.968137202615293	0.0361175116692977	0.174027490743577	0.15
0	3.6	0.15	0.2	0	1	0.8	0	1	0	0	124.673	113.88	25.005	0	0.20038261513119	0	449295.547	3.982	0.0312323559117308	0.0352828386737309	0.968767644088269	0.0352828386737309	0.174045913815743	0.15
0	3.6	0.15	0.2	0	1	0.8	0	1	0	0	127.818	113.318	25.319	0	0.198226335291505	0	450966.372	4.012	0.0305200858292173	0.0356964596863977	0.969479914170783	0.0356964596863977	0.173787160234981	0.15
0	3.6	0.15	0.2	0	1	0.8	0	1	0	0	130.315	109.877	26.038	0	0.199789276537655	0	455892.569	3.919	0.029387208365462	0.0359893055451346	0.970612791634538	0.0359893055451346	0.173974713184519	0.15
0	3.6	0.15	0.2	0	1	0.8	0	1	0	0	128.158	108.87	25.761	0	0.200720109048238	0	454249.844	3.825	0.0291884735653835	0.0354657297439108	0.970811526434617	0.0354657297439108	0.174086413085789	0.15
0	3.6	0.15	0.2	0	1	0.8	0	1	0	0	129.477	112.243	25.754	0	0.199064356283408	0	450843.47	4.005	0.0305272749787937	0.036201729384853	0.969472725021206	0.036201729384853	0.173887722754009	0.15
0	3.6	0.15	0.2	0	1	0.8	0	1	0	0	124.877	113.374	24.965	0	0.200012447870946	0	448782.123	4.026	0.0315366852940677	0.0358618151026083	0.968463314705932	0.0358618151026083	0.174001493744514	0.15
0	3.6	0.15	0.2	0	1	0.8	0	1	0	0	124.736	114.654	24.831	0	0.199252688273879	0	451236.053	4.092	0.0320279847129935	0.0359543501868921	0.967972015287006	0.0359543501868921	0.173910322592865	0.15
0	3.6	0.15	0.2	0	1	0.8	0	1	0	0	128.333	113.412	25.571	0	0.199314770019316	0	448958.508	3.976	0.030209784174902	0.0353436614276253	0.969790215825098	0.0353436614276253	0.173917772402318	0.15
0	3.6	0.15	0.2	0	1	0.8	0	1	0	0	127.034	115.423	25.331	0	0.1995995856325	0	451471.666	4.045	0.0311540425544607	0.0353092683175991	0.968845957445539	0.0353092683175991	0.1739519502759	0.15
0	3.6	0.15	0.2	0	1	0.8	0	1	0	0	131.243	109.5	25.907	0	0.197552273099446	0	450709.249	3.916	0.0292198895675499	0.0362815058815576	0.97078011043245	0.0362815058815576	0.173706272771934	0.15
0	3.6	0.15	0.2	0	1	1	0	1	0	0	127.926	106.524	25.359	0	0.198057417604978	0	450238.015	3.816	0.0292558746131599	0.0361385029870099	0.97074412538684	0.0361385029870099	0.179708612640747	0.15
0	3.6	0.15	0.2	0	1	1	0	1	0	0	122.488	109.118	24.51	0	0.199655136589792	0	450271.589	3.868	0.0308553051304356	0.03573642756467	0.969144694869564	0.03573642756467	0.179948270488469	0.15
0	3.6	0.15	0.2	0	1	1	0	1	0	0	125.282	107.182	24.79	0	0.197986100474715	0	451687.497	3.837	0.0299398046058964	0.0361659868945641	0.970060195394104	0.0361659868945641	0.179697915071207	0.15
0	3.6	0.15	0.2	0	1	1	0	1	0	0	124.533	108.922	24.909	0	0.200191543050272	0	448706.529	3.893	0.0306259211083913	0.0359890262191897	0.969374078891609	0.0359890262191897	0.180028731457541	0.15
0	3.6	0.15	0.2	0	1	1	0	1	0	0	120.008	116.278	23.862	0	0.198636981728522	0	450978.865	4.032	0.0327080981457323	0.034887702836059	0.967291901854268	0.034887702836059	0.179795547259278	0.15
0	3.6	0.15	0.2	0	1	1	0	1	0	0	124.395	105.505	24.926	0	0.200476282077911	0	449875.581	3.717	0.0293910907038088	0.0357036354372278	0.970608909296191	0.0357036354372278	0.180071442311687	0.15
0	3.6	0.15	0.2	0	1	1	0	1	0	0	125.084	104.583	24.879	0	0.198686055361681	0	452147.557	3.69	0.0289380446459201	0.0356426881371736	0.97106195535408	0.0356426881371736	0.179802908304252	0.15
0	3.6	0.15	0.2	0	1	1	0	1	0	0	129.171	105.053	25.65	0	0.198333314320613	0	452007.997	3.672	0.0277708401168849	0.0352097291257466	0.972229159883115	0.0352097291257466	0.179749997148092	0.15
0	3.6	0.15	0.2	0	1	1	0	1	0	0	123.885	108.319	24.863	0	0.200451802722018	0	452019.681	3.796	0.0300228424425502	0.0352661852574946	0.96997715755745	0.0352661852574946	0.180067770408303	0.15
0	3.6	0.15	0.2	0	1	1	0	1	0	0	125.287	109.459	24.711	0	0.19699287227472	0	449228.33	3.863	0.0299922676167695	0.0356683092153261	0.97000773238323	0.0356683092153261	0.179548930841208	0.15
0	3.6	0.15	0.2	0.1	1	1	0	1	0.6	0	129.496	100.531	25.665	10.165	0.19816514526481	0.101154187174296	457022.769	3.682	0.0277395952969685	0.0369272455893771	0.972260404703032	0.0369272455893771	0.179724771789721	0.159103876845687
0	3.6	0.15	0.2	0.1	1	1	0	1	0.6	0	129.057	101.402	25.997	10.046	0.201286354805955	0.0990294965853818	452847.852	3.687	0.0279497696195794	0.0365606204256458	0.972050230380421	0.0365606204256458	0.180192953220893	0.158912654692684
0	3.6	0.15	0.2	0.1	1	1	0	1	0.6	0	133.368	95.423	26.574	9.365	0.19959572908611	0.0980092933027101	452802.032	3.511	0.0260865057559291	0.0373171391232775	0.973913494244071	0.0373171391232775	0.179939359362917	0.158820836397244
0	3.6	0.15	0.2	0.1	1	1	0	1	0.6	0	130.999	98.962	26.07	9.839	0.198879652082317	0.0996171435981344	455901.711	3.645	0.0274469224466243	0.0374268795270402	0.972553077553376	0.0374268795270402	0.179831947812348	0.158965542923832
0	3.6	0.15	0.2	0.1	1	1	0	1	0.6	0	125.184	103.119	24.978	10.381	0.199584009100255	0.100562371577251	455627.87	3.741	0.0292682758884762	0.0366919765191437	0.970731724111524	0.0366919765191437	0.179937601365038	0.159050613441953
0	3.6	0.15	0.2	0.1	1	1	0	1	0.6	0	130.226	100.794	25.836	9.998	0.198274432001881	0.0992977736568544	454471.376	3.772	0.0284162888593919	0.0378873423086473	0.971583711140608	0.0378873423086473	0.179741164800282	0.158936799629117
0	3.6	0.15	0.2	0.1	1	1	0	1	0.6	0	130.364	99.257	25.81	9.93	0.198178921214717	0.0999804021629241	458004.859	3.694	0.0277345354513233	0.0376184397962369	0.972265464548677	0.0376184397962369	0.179726838182207	0.158998236194663
0	3.6	0.15	0.2	0.1	1	1	0	1	0.6	0	131.514	95.358	26.32	9.29	0.199982162513188	0.0974686119381255	455530.281	3.534	0.0266776451324865	0.0375330195100133	0.973322354867514	0.0375330195100133	0.179997324376978	0.158772175074431
0	3.6	0.15	0.2	0.1	1	1	0	1	0.6	0	130.337	103.803	25.859	10.406	0.198548812916438	0.100215784597036	456356.278	3.774	0.0284380676967135	0.0367536086579835	0.971561932303286	0.0367536086579835	0.179782321937466	0.159019420613733
0	3.6	0.15	0.2	0.1	1	1	0	1	0.6	0	128.245	97.646	25.629	9.752	0.199454508133425	0.0998476697460941	456707.686	3.567	0.027558472299211	0.0369994923051573	0.972441527700789	0.0369994923051573	0.179918176220014	0.158986290277148
0	3.6	0.15	0.2	0.1	1	1	0	1	1	0	128.674	97.456	25.701	9.803	0.200187221058474	0.10035887334225	460099.069	3.646	0.0278865770227902	0.0377420118404867	0.97211342297721	0.0377420118404867	0.180028083158771	0.165053831001338
0	3.6	0.15	0.2	0.1	1	1	0	1	1	0	126.078	101.564	25.02	9.99	0.198287223096177	0.0984372689186139	460599.436	3.748	0.0292915187705423	0.0373177605604243	0.970708481229458	0.0373177605604243	0.179743083464427	0.164765590337792
0	3.6	0.15	0.2	0.1	1	1	0	1	1	0	131.577	93.27	26.345	9.43300000000001	0.200465534666619	0.1011682384832	458678.195	3.452	0.0258325666385271	0.0374032688321718	0.974167433361473	0.0374032688321718	0.180069830199993	0.16517523577248
0	3.6	0.15	0.2	0.1	1	1	0	1	1	0	127.724	100.138	25.455	9.969	0.199079040161286	0.0995339128202221	459783.831	3.756	0.0288783794526256	0.0379275769409339	0.971121620547374	0.0379275769409339	0.179861856024193	0.164930086923033
0	3.6	0.15	0.2	0.1	1	1	0	1	1	0	134.847	92.536	26.709	9.072	0.198022627401683	0.0979266561102819	460173.853	3.5	0.0255238844187269	0.0382844851559203	0.974476115581273	0.0382844851559203	0.179703394110252	0.164688998416542
0	3.6	0.15	0.2	0.1	1	1	0	1	1	0	127.581	97.627	25.381	9.664	0.199121778360176	0.0990375336618884	461364.905	3.69	0.028325584913536	0.0380608727550367	0.971674415086464	0.0380608727550367	0.179868266754026	0.164855630049283
0	3.6	0.15	0.2	0.1	1	1	0	1	1	0	128.644	101.924	25.706	10.087	0.199854725314421	0.0987946574223778	459665.657	3.806	0.0289740341966347	0.0376394264974519	0.971025965803365	0.0376394264974519	0.179978208797163	0.164819198613357
0	3.6	0.15	0.2	0.1	1	1	0	1	1	0	129.795	96.8179999999999	25.861	9.75399999999999	0.199064286946659	0.100751015412326	460114.727	3.623	0.0276305085875535	0.0378338851109536	0.972369491412446	0.0378338851109536	0.179859643041999	0.165112652311849
0	3.6	0.15	0.2	0.1	1	1	0	1	1	0	128.178	99.175	25.553	9.877	0.199119416531669	0.0996650252840047	454932.599	3.679	0.0281673548302835	0.0374867550710385	0.971832645169717	0.0374867550710385	0.17986791247975	0.164949753792601
0	3.6	0.15	0.2	0.1	1	1	0	1	1	0	131.189	99.381	25.949	9.896	0.197820677285586	0.0996458123805592	458732.872	3.736	0.0279001267459933	0.0378277253788744	0.972099873254007	0.0378277253788744	0.179673101592838	0.164946871857084
0	3.6	0.15	0.2	0.1	1	1	0	1	0.6	0	129.329	103.418	25.451	10.243	0.196721994560433	0.0990833676672437	454341.916	3.716	0.0282383981504022	0.0362872069426227	0.971761601849598	0.0362872069426227	0.179508299184065	0.158917503090052
0	3.6	0.15	0.2	0.1	1	1	0	1	0.6	0	133.151	96.77	26.459	9.74	0.198585565906249	0.100547970855288	455736.053	3.577	0.0264287348064757	0.0372522602426951	0.973571265193524	0.0372522602426951	0.179787834885937	0.159049317376976
0	3.6	0.15	0.2	0.1	1	1	0	1	0.6	0	124.803	104.38	24.727	10.361	0.198159662987427	0.0991688378444122	457051.38	3.838	0.0300791627908001	0.0370465302816958	0.9699208372092	0.0370465302816958	0.179723949448114	0.158925195405997
0	3.6	0.15	0.2	0.1	1	1	0	1	0.6	0	125.038	107.184	25.129	10.431	0.200632167558847	0.0973617545669092	455956.86	3.874	0.0302432254763785	0.0363987013253554	0.969756774523622	0.0363987013253554	0.180094825133827	0.158762557911022
0	3.6	0.15	0.2	0.1	1	1	0	1	0.6	0	128.191	101.214	25.476	10.006	0.198637361479741	0.0989965617506923	455224.086	3.704	0.0284715127495665	0.0370746164162845	0.971528487250434	0.0370746164162845	0.179795604221961	0.158909690557562
0	3.6	0.15	0.2	0.1	1	1	0	1	0.6	0	133.667	97.3129999999999	26.512	9.75	0.19839026237536	0.100234554799908	456269.952	3.656	0.0268053048751885	0.0380340427290278	0.973194695124811	0.0380340427290278	0.179758539356304	0.159021109931992
0	3.6	0.15	0.2	0.1	1	1	0	1	0.6	0	131.578	101.025	26.122	10.104	0.198339068415231	0.100262931915833	454201.536	3.749	0.0279673176737905	0.0375161603401131	0.97203268232621	0.0375161603401131	0.179750860262285	0.159023663872425
0	3.6	0.15	0.2	0.1	1	1	0	1	0.6	0	132.864	95.04	26.519	9.47	0.199537361062764	0.0995511372430455	454072.456	3.514	0.0260024411959526	0.0374237951060557	0.973997558804047	0.0374237951060557	0.179930604159415	0.158959602351874
0	3.6	0.15	0.2	0.1	1	1	0	1	0.6	0	128.699	105.062	25.338	10.534	0.196901497777862	0.100235265864835	457402.789	3.825	0.0291319722347296	0.0367628554628273	0.97086802776527	0.0367628554628273	0.179535224666679	0.159021173927835
0	3.6	0.15	0.2	0.1	1	1	0	1	0.6	0	125.08	107.905	25.117	10.856	0.200838945923297	0.100590102936712	456359.815	3.879	0.0303102154792786	0.0364187162035611	0.969689784520721	0.0364187162035611	0.180125841888495	0.159053109264304
0	3.6	0.15	0.2	0.1	1	1	0	1	1	0	129.27	97.947	25.765	9.625	0.199194881549994	0.0980876831694493	461492.122	3.615	0.0274435074288685	0.0372148956340345	0.972556492571132	0.0372148956340345	0.179879232232499	0.164713152475417
0	3.6	0.15	0.2	0.1	1	1	0	1	1	0	130.833	102.597	25.764	10.207	0.19685979446354	0.099546447491948	459632.703	3.846	0.0287912265919821	0.0377233612251425	0.971208773408018	0.0377233612251425	0.179528969169531	0.164931967123792
0	3.6	0.15	0.2	0.1	1	1	0	1	1	0	129.466	97.621	25.679	9.817	0.198407142236126	0.100124426063513	460801.744	3.645	0.0276000798424891	0.0378043703042741	0.972399920157511	0.0378043703042741	0.179761071335419	0.165018663909527
0	3.6	0.15	0.2	0.1	1	1	0	1	1	0	131.955	96.71	26.341	9.604	0.199487142377073	0.0993303228435803	459993.658	3.655	0.0270320567948362	0.0380500112210608	0.972967943205164	0.0380500112210608	0.179923071356561	0.164899548426537
0	3.6	0.15	0.2	0.1	1	1	0	1	1	0	126.774	101.139	25.295	10.17	0.199366329746788	0.100474156844996	458906.391	3.75	0.0289680346993699	0.0374319825572626	0.97103196530063	0.0374319825572626	0.179904949462018	0.165071123526749
0	3.6	0.15	0.2	0.1	1	1	0	1	1	0	128.794	99.858	25.518	10.06	0.198231360497263	0.100788748364581	460702.139	3.715	0.0282843052647105	0.0375400499477147	0.97171569473529	0.0375400499477147	0.17973470407459	0.165118312254687
0	3.6	0.15	0.2	0.1	1	1	0	1	1	0	129.466	101.383	25.824	10.132	0.199115180269616	0.0999908548615828	459744.058	3.763	0.0284613635212415	0.0374734532379293	0.971538636478758	0.0374734532379293	0.179867277040442	0.164998628229237
0	3.6	0.15	0.2	0.1	1	1	0	1	1	0	130.709	96.053	26.02	9.531	0.199328103947706	0.0992280183178133	457896.492	3.634	0.0272425892257796	0.0382139294053361	0.97275741077422	0.0382139294053361	0.179899215592156	0.164884202747672
0	3.6	0.15	0.2	0.1	1	1	0	1	1	0	128.252	99.112	25.734	10.011	0.200744568746041	0.101006171549716	461815.554	3.708	0.0283758521842525	0.0377967333836062	0.971624147815748	0.0377967333836062	0.180111685311906	0.165150925732457
0	3.6	0.15	0.2	0.1	1	1	0	1	1	0	128.706	99.51	25.833	10.023	0.200681202119058	0.100716752888225	459209.704	3.679	0.0281704931766425	0.0373750669651699	0.971829506823357	0.0373750669651699	0.180102180317859	0.165107512933234
0	3.6	0.15	0.2	0.1	1	1	0	1	1	0	129.069	99.1479999999999	25.852	9.94199999999999	0.200194452567531	0.10031731323204	460044.235	3.717	0.028388968431553	0.0378046751716644	0.971611031568447	0.0378046751716644	0.18002916788513	0.165047596984806
0	3.6	0.15	0.2	0.1	1	1	0	1	1	0	132.471	97.354	26.395	9.618	0.199277748384182	0.098735114008315	458503.239	3.637	0.0269781596312197	0.0378164795200586	0.97302184036878	0.0378164795200586	0.179891662257627	0.164810267101247
0	3.6	0.15	0.2	0.1	1	1	0	1	1	0	130.613	98.497	25.947	9.939	0.198576857806789	0.100956619921093	458174.081	3.673	0.0277489239088589	0.0376545615524286	0.972251076091141	0.0376545615524286	0.179786528671018	0.165143492988164
0	3.6	0.15	0.2	0.1	1	1	0	1	1	0	131.846	96.489	26.192	9.625	0.198498588977087	0.0999927521866712	459057.934	3.601	0.0270133451968856	0.0378312727294609	0.972986654803114	0.0378312727294609	0.179774788346563	0.164998912828001
0	3.6	0.15	0.2	0.1	1	1	0	1	1	0	131.784	97.115	26.121	9.712	0.198167439970197	0.100045674752055	462190.628	3.671	0.0274116776028306	0.03811674270613	0.972588322397169	0.03811674270613	0.17972511599553	0.165006851212808
0	3.6	0.15	0.2	0.1	1	1	0	1	1	0	132.24	94.184	26.485	9.469	0.200299347278875	0.100531617025079	456783.89	3.537	0.0264045220630334	0.0379205625712629	0.973595477936967	0.0379205625712629	0.180044902091831	0.165079742553762
0	3.6	0.15	0.2	0.1	1	1	0	1	1	0	135.108	92.201	27.069	9.189	0.200518625346016	0.0995637373635995	460746.667	3.511	0.025600617114546	0.0384131077247665	0.974399382885454	0.0384131077247665	0.180077793801902	0.16493456060454
0	3.6	0.15	0.2	0.1	1	1	0	1	1	0	132.128	97.87	26.45	9.856	0.200389576418527	0.100709186070792	459839.894	3.623	0.0268312479963564	0.0373223573052003	0.973168752003644	0.0373223573052003	0.180058436462779	0.165106377910619
0	3.6	0.15	0.2	0.1	1	1	0	1	1	0	129.906	99.718	26.145	9.968	0.200788904061689	0.100346004817942	460050.207	3.726	0.0282120033890623	0.037706795639041	0.971787996610938	0.037706795639041	0.180118335609253	0.165051900722691
0	3.6	0.15	0.2	0.1	1	1	0	1	1	0	134.006	95.852	26.697	9.368	0.19916673774887	0.0976573366613507	458546.131	3.645	0.0265930185676286	0.0383776044430749	0.973406981432371	0.0383776044430749	0.17987501066233	0.164648600499203
0	3.6	0.15	0.2	0.1	1	1	0	1	1	0	125.921	101.767	25.176	10.324	0.199747261912816	0.101447367496572	459419.149	3.807	0.0295296092624925	0.0378947926846641	0.970470390737508	0.0378947926846641	0.179962089286922	0.165217105124486
0	3.6	0.15	0.2	0.1	1	1	0	1	1	0	124.881	103.351	24.681	10.315	0.197594328726516	0.0999044145117623	457971.365	3.828	0.0298501557191037	0.0373975695530666	0.970149844280896	0.0373975695530666	0.179639149308977	0.164985662176764
0	3.6	0.15	0.2	0.1	1	1	0	1	1	0	132.362	98.527	26.447	9.791	0.199906107385076	0.0992901041892383	460426.495	3.698	0.0275591008748802	0.0378648672289797	0.97244089912512	0.0378648672289797	0.179985916107761	0.164893515628386
0	3.6	0.15	0.2	0.1	1	1	0	1	1	0	130.981	95.449	26.022	9.326	0.198708730584229	0.0977711596558848	458978.192	3.51	0.0265081086229563	0.0372338039858918	0.973491891377044	0.0372338039858918	0.179806309587634	0.164665673948383
0	3.6	0.15	0.2	0.1	1	1	0	1	1	0	130.499	96.671	26.069	9.715	0.199741191598307	0.100363430919385	460486.767	3.634	0.027265076103228	0.03782131048767	0.972734923896772	0.03782131048767	0.179961178739746	0.165054514637908
0	3.6	0.15	0.2	0.1	1	1	0	1	1	0	131.179	95.4	26.004	9.677	0.198609392111093	0.101283458161827	458705.453	3.603	0.0269416064653795	0.0379588449436936	0.97305839353462	0.0379588449436936	0.179791408816664	0.165192518724274
0	3.6	0.15	0.2	0.1	1	1	0	1	1	0	137.873	89.389	27.375	9.022	0.198547423374224	0.100692546648653	458931.623	3.374	0.0240702530167309	0.0381070376431188	0.975929746983269	0.0381070376431188	0.179782113506134	0.165103881997298
0	3.6	0.15	0.2	0.1	1	1	0	1	1	0	134.132	96.2070000000001	26.84	9.464	0.199881339897116	0.0985683996918255	457554.655	3.598	0.0263660084959616	0.0377714174553054	0.973633991504038	0.0377714174553054	0.179982200984567	0.164785259953774
0	3.6	0.15	0.2	0.1	1	1	0	1	1	0	128.486	103.117	25.48	10.499	0.198009206046103	0.101988919498529	458577.147	3.798	0.028818883119801	0.0370516902513217	0.971181116880199	0.0370516902513217	0.179701380906916	0.165298337924779
0	3.6	0.15	0.2	0.1	1	1	0	1	1	0	136.621	90.414	27.163	9.015	0.198970942827846	0.0996432787746897	459533.609	3.393	0.0245187142153401	0.037991181108926	0.97548128578466	0.037991181108926	0.179845641424177	0.164946491816203
0	3.6	0.15	0.2	0.2	1	1	0	1	1	0	140.021	85.596	28.024	17.289	0.200391729359807	0.201995264145306	467845.551	3.365	0.0237397396751059	0.0396592725828159	0.976260260324894	0.0396592725828159	0.180058759403971	0.180299289621796
0	3.6	0.15	0.2	0.2	1	1	0	1	1	0	132.012	90.229	26.517	17.894	0.200815518814332	0.198417008993298	471273.706	3.532	0.0262826961698962	0.0394650702649739	0.973717303830104	0.0394650702649739	0.18012232782215	0.179762551348995
0	3.6	0.15	0.2	0.2	1	1	0	1	1	0	133.708	89.409	26.835	17.956	0.200957667397816	0.200941272227034	469554.522	3.502	0.0256244576841601	0.0395236726147884	0.97437554231584	0.0395236726147884	0.180143650109672	0.180141190834055
0	3.6	0.15	0.2	0.2	1	1	0	1	1	0	133.474	91.969	26.434	18.447	0.198080441514135	0.200800720017177	467495.497	3.59	0.0265279299929511	0.0396109440865514	0.973472070007049	0.0396109440865514	0.17971206622712	0.180120108002576
0	3.6	0.15	0.2	0.2	1	1	0	1	1	0	142.3	82.008	28.119	16.403	0.197851836500589	0.199891965918707	466147.564	3.251	0.022681289621786	0.0400581154045352	0.977318710378214	0.0400581154045352	0.179677775475088	0.179983794887806
0	3.6	0.15	0.2	0.2	1	1	0	1	1	0	138.992	86.5339999999999	27.666	17.297	0.199039716745004	0.200239070096524	470984.454	3.41	0.024396643336704	0.0399149869112882	0.975603356663296	0.0399149869112882	0.179855957511751	0.180035860514479
0	3.6	0.15	0.2	0.2	1	1	0	1	1	0	138.793	84.269	28.002	16.808	0.201925537740275	0.199372137281887	469929.485	3.356	0.0237757296708353	0.0401093932029114	0.976224270329165	0.0401093932029114	0.180288830661041	0.179905820592283
0	3.6	0.15	0.2	0.2	1	1	0	1	1	0	134.419	89.508	27.003	17.797	0.200850130198582	0.198785777215738	468419.852	3.498	0.0255842514174472	0.0395431171150032	0.974415748582553	0.0395431171150032	0.180127519529787	0.179817866582361
0	3.6	0.15	0.2	0.2	1	1	0	1	1	0	134.939	92.055	26.787	18.526	0.198880913874018	0.201296997599468	471501.758	3.639	0.0264384682134756	0.039968250157507	0.973561531786524	0.039968250157507	0.179832137081103	0.18019454963992
0	3.6	0.15	0.2	0.2	1	1	0	1	1	0	137.196	86.709	27.585	17.177	0.200894390743686	0.197894982330771	467723.042	3.369	0.0242611974506548	0.0392895210268082	0.975738802549345	0.0392895210268082	0.180134158611553	0.179684247349616
0	3.6	0.15	0.2	0.2	1	1	0	1	1	0	133.288	91.903	26.557	18.548	0.199368429417493	0.202179064348189	469766.4	3.556	0.0261611698057596	0.0392844577961301	0.97383883019424	0.0392844577961301	0.179905264412624	0.180326859652228
0	3.6	0.15	0.2	0.2	1	1	0	1	1	0	141.157	80.784	28.078	16.017	0.198698289548932	0.198237778911517	467027.168	3.182	0.0225401497815464	0.0398133807040993	0.977459850218454	0.0398133807040993	0.17980474343234	0.179735666836727
0	3.6	0.15	0.2	0.2	1	1	0	1	1	0	132.068	90.733	26.298	18.191	0.199286916270107	0.200546507157535	467059.682	3.623	0.02688095288954	0.0402846957327391	0.97311904711046	0.0402846957327391	0.179893037440516	0.18008197607363
0	3.6	0.15	0.2	0.2	1	1	0	1	1	0	134.992	91.573	27.21	18.124	0.20157758687534	0.198091331155683	470228.413	3.595	0.0261353727681079	0.0395371840142569	0.973864627231892	0.0395371840142569	0.180236638031301	0.179713699673352
0	3.6	0.15	0.2	0.2	1	1	0	1	1	0	136.487	88.432	27.553	17.502	0.20179573034841	0.198243887276825	469337.109	3.485	0.02514126086292	0.0397185399479277	0.97485873913708	0.0397185399479277	0.180269359552262	0.179736583091524
0	3.6	0.15	0.2	0.2	1	1	0	1	1	0	132.89	91.364	26.263	18.323	0.197445303083051	0.200163999861278	466663.003	3.621	0.0268490847539468	0.0400749330895783	0.973150915246053	0.0400749330895783	0.179616795462458	0.180024599979192
0	3.6	0.15	0.2	0.2	1	1	0	1	1	0	134.194	92.262	26.438	18.425	0.196930491552056	0.199537297548272	467996.082	3.648	0.0266834317149446	0.0397850512821248	0.973316568285055	0.0397850512821248	0.179539573732808	0.179930594632241
0	3.6	0.15	0.2	0.2	1	1	0	1	1	0	135.561	85.427	27.303	17.012	0.201258000098453	0.199112309461712	469364.473	3.365	0.0244973090764915	0.0397505630919162	0.975502690923508	0.0397505630919162	0.180188700014768	0.179866846419257
0	3.6	0.15	0.2	0.2	1	1	0	1	1	0	134.659	91.3990000000001	26.693	18.07	0.198102299344004	0.197565810211212	469367.23	3.56	0.0259753628514406	0.0392230219453736	0.97402463714856	0.0392230219453736	0.179715344901601	0.179634871531682
0	3.6	0.15	0.2	0.2	1	1	0	1	1	0	136.512	88.404	26.961	17.845	0.197683765824357	0.202103159471218	469008.958	3.484	0.0251087096737022	0.0398094491246618	0.974891290326298	0.0398094491246618	0.179652564873654	0.180315473920683
0	3.6	0.15	0.2	0.2	1	1	0	1	1	0	133.709	91.141	26.587	17.879	0.198863107684998	0.196358945682721	469414.45	3.563	0.0262077143179149	0.0394668067298937	0.973792285682085	0.0394668067298937	0.17982946615275	0.179453841852408
0	3.6	0.15	0.2	0.2	1	1	0	1	1	0	135.131	90.04	26.801	17.955	0.198490227387154	0.199420844728147	469803.395	3.512	0.0256260148147711	0.0393723576082085	0.974373985185229	0.0393723576082085	0.179773534108073	0.179913126709222
0	3.6	0.15	0.2	0.2	1	1	0	1	1	0	135.559	87.084	26.877	17.53	0.197880791430002	0.201119739999013	471115.717	3.422	0.0251587718102997	0.0396775144660304	0.9748412281897	0.0396775144660304	0.1796821187145	0.180167960999852
0	3.6	0.15	0.2	0.2	1	1	0	1	1	0	139.485	83.827	27.705	16.79	0.198567598181698	0.200506324885019	469285.199	3.393	0.0240133692914597	0.040964954388407	0.97598663070854	0.040964954388407	0.179785139727255	0.180075948732753
0	3.6	0.15	0.2	0.2	1	1	0	1	1	0	134.378	89.711	27.079	17.81	0.201861657465439	0.198682652144986	468870.193	3.542	0.0259783466827884	0.0398544456056879	0.974021653317212	0.0398544456056879	0.180279248619816	0.179802397821748
0	3.6	0.15	0.2	0.2	1	1	0	1	1	0	138.521	85.518	27.993	17.179	0.20198005035588	0.200745819260707	468205.618	3.365	0.023851794517086	0.0397235175628573	0.976148205482914	0.0397235175628573	0.180297007553382	0.180111872889106
0	3.6	0.15	0.2	0.2	1	1	0	1	1	0	134.42	90.691	26.939	18.199	0.200324196727274	0.20072973374572	468151.679	3.547	0.0258684093691222	0.0394628930413162	0.974131590630878	0.0394628930413162	0.180048629509091	0.180109460061858
0	3.6	0.15	0.2	0.2	1	1	0	1	1	0	136.624	85.097	27.514	17.032	0.201569153303234	0.20010836573273	467518.906	3.469	0.0251216757796209	0.0413903701150613	0.974878324220379	0.0413903701150613	0.180235372995485	0.180016254859909
0	3.6	0.15	0.2	0.2	1	1	0	1	1	0	135.944	85.2070000000001	27.178	17.188	0.20001017039588	0.201645347368675	466819.724	3.396	0.0244966681934819	0.0401951197707172	0.975503331806518	0.0401951197707172	0.180001525559382	0.180246802105301
0	3.6	0.15	0.2	0.2	1	1	0	1	1	0	131.764	94.57	26.143	18.906	0.198473922476639	0.199812434464611	467097.819	3.681	0.0272532158084695	0.0392430567965056	0.97274678419153	0.0392430567965056	0.179771088371496	0.179971865169692
0	3.6	0.15	0.2	0.2	1	1	0	1	1	0	139.848	83.1490000000001	27.803	16.656	0.198896933549788	0.20042066186526	471859.216	3.263	0.0230153281749869	0.0397792170967253	0.976984671825013	0.0397792170967253	0.179834540032468	0.180063099279789
0	3.6	0.15	0.2	0.2	1	1	0	1	1	0	135.605	91.548	26.981	18.384	0.199158786659226	0.200724717828147	464757.79	3.559	0.0257909809696679	0.0391117727170926	0.974209019030332	0.0391117727170926	0.179873817998884	0.180108707674222
0	3.6	0.15	0.2	0.2	1	1	0	1	1	0	137.607	87.878	27.349	17.812	0.198882940061165	0.202435097099269	469801.759	3.473	0.0248260514165024	0.0398324014492824	0.975173948583498	0.0398324014492824	0.179832441009175	0.18036526456489
0	3.6	0.15	0.2	0.2	1	1	0	1	1	0	136.835	88.133	27.447	17.573	0.200692864075633	0.199241279229626	469590.456	3.462	0.0248234054575034	0.0398385253034982	0.975176594542496	0.0398385253034982	0.180103929611345	0.179886191884444
0	3.6	0.15	0.2	0.2	1	1	0	1	1	0	134.212	88.576	26.928	17.718	0.200613590139122	0.200465459929738	468351.382	3.433	0.025270603554806	0.0391733421921278	0.974729396445194	0.0391733421921278	0.180092038520868	0.180069818989461
0	3.6	0.15	0.2	0.2	1	1	0	1	1	0	131.185	94.2	26.178	18.758	0.199382954199706	0.19916119222696	467109.363	3.693	0.0275500753529429	0.0395792408185431	0.972449924647057	0.0395792408185431	0.179907443129956	0.179874178834044
0	3.6	0.15	0.2	0.2	1	1	0	1	1	0	135.171	90.205	26.892	18.09	0.199181308197629	0.200467117741894	470110.068	3.534	0.0256476167239364	0.0395381927448147	0.974352383276064	0.0395381927448147	0.179877196229644	0.180070067661284
0	3.6	0.15	0.2	0.2	1	1	0	1	1	0	138.914	87.674	27.608	17.367	0.199068889086939	0.197917313533533	470275.947	3.438	0.0244725542513821	0.0396080288951485	0.975527445748618	0.0396080288951485	0.179860333363041	0.17968759703003
0	3.6	0.15	0.2	0.2	1	1	0	1	1	0	137.713	87.457	27.45	17.596	0.199329831815856	0.200975946392462	465637.385	3.414	0.0243428544402159	0.0392740932684336	0.975657145559784	0.0392740932684336	0.179899474772378	0.180146391958869
0	3.6	0.15	0.2	0.2	1	1	0	1	1	0	140.109	85.922	27.67	17.101	0.197591660687422	0.198923198560598	469038.397	3.376	0.0240836661552145	0.0397128097372196	0.975916333844785	0.0397128097372196	0.179638749103113	0.17983847978409
0	3.6	0.15	0.2	0.2	1	1	0	1	1	0	136.501	86.858	27.359	17.46	0.200493627451095	0.201082628342835	467391.329	3.41	0.0246624233280082	0.0396226054935066	0.975337576671992	0.0396226054935066	0.180074044117664	0.180162394251425
0	3.6	0.15	0.2	0.2	1	1	0	1	1	0	133.761	90.796	26.66	18.066	0.19933941289103	0.198899044457231	465392.903	3.51	0.0257852566677324	0.0391800695938371	0.974214743332268	0.0391800695938371	0.179900911933655	0.179834856668585
0	3.6	0.15	0.2	0.2	1	1	0	1	1	0	133.818	88.903	26.806	17.895	0.200060854016405	0.200998029307069	468902.551	3.475	0.025724233585646	0.0395719908954405	0.974275766414354	0.0395719908954405	0.180009128102461	0.18014970439606
0	3.6	0.15	0.2	0.2	1	1	0	1	1	0	135.157	90.356	26.846	18.228	0.198754780828724	0.201803358103708	465626.201	3.533	0.0256022106497619	0.0393927414877224	0.974397789350238	0.0393927414877224	0.179813217124309	0.180270503715556
0	3.6	0.15	0.2	0.2	1	1	0	1	1	0	137.035	86.384	27.504	17.129	0.200790795648309	0.198660413350095	468396.243	3.417	0.024597760261195	0.0398491437587968	0.975402239738805	0.0398491437587968	0.180118619347246	0.179799062002514
0	3.6	0.15	0.2	0.2	1	1	0	1	1	0	135.078	90.464	26.843	18.072	0.199020722964107	0.199486079648899	466874.26	3.527	0.0258370349709306	0.0393919140037421	0.974162965029069	0.0393919140037421	0.179853108444616	0.179922911947335
0	3.6	0.15	0.2	0.2	1	1	0	1	1	0	135.502	88.364	26.847	17.772	0.198058336286218	0.200964623610562	468792.781	3.528	0.0255067833289297	0.0402523113360554	0.97449321667107	0.0402523113360554	0.179708750442933	0.180144693541584
0	3.6	0.15	0.2	0.2	1	1	0	1	1	0	138.747	85.758	27.652	16.96	0.199280688436029	0.197914063457217	468441.146	3.367	0.0239539343070546	0.0395531790976634	0.976046065692945	0.0395531790976634	0.179892103265404	0.179687109518583
0	3.6	0.15	0.2	0.2	1	1	0	1	1	0	134.617	90.874	26.811	18.108	0.199324751721553	0.199179121702034	467924.703	3.575	0.0260091425851439	0.0394561650810977	0.973990857414856	0.0394561650810977	0.179898712758233	0.179876868255305
0	3.6	0.15	0.2	0.2	1	1	0	1	1	0	135.513	86.5820000000001	27.055	17.297	0.199693656978816	0.19957366238495	467885.653	3.446	0.0251912887251816	0.0401983903946978	0.974808711274818	0.0401983903946978	0.179954048546822	0.179936049357742
0	3.6	0.15	0.2	0.2	1	1	0	1	1	0	134.648	88.3909999999999	26.875	17.481	0.199778463239729	0.198022672319697	468395.367	3.446	0.0252847248804881	0.0396343756782338	0.974715275119512	0.0396343756782338	0.179966769485959	0.179703400847955
0	3.6	0.15	0.2	0.2	1	1	0	1	1	0	134.949	91.349	26.876	18.134	0.198911894631214	0.198651553201531	467615.846	3.569	0.0258969995534286	0.0394181651908695	0.974103000446571	0.0394181651908695	0.179836784194682	0.17979773298023
0	3.6	0.15	0.2	0.2	1	1	0	1	1	0	138.353	85.103	27.62	16.922	0.199483127199286	0.198461615119641	465291.225	3.359	0.0241420989251976	0.0399018994122373	0.975857901074802	0.0399018994122373	0.179922469079893	0.179769242267946
0	3.6	0.15	0.2	0.2	1	1	0	1	1	0	136.451	90.345	27.498	17.962	0.201511399778404	0.19876334231629	470047.674	3.554	0.025467181393759	0.0396574252095717	0.974532818606241	0.0396574252095717	0.180226709966761	0.179814501347443
0	3.6	0.15	0.2	0.2	1	1	0	1	1	0	134.361	89.375	26.641	17.847	0.198260237221244	0.199775840833575	468739.492	3.552	0.0259230831100602	0.0400706502457661	0.97407691688994	0.0400706502457661	0.179739035583187	0.179966376125036
0	3.6	0.15	0.2	0.2	1	1	0	1	1	0	136.793	85.244	27.263	16.938	0.199169720222699	0.198849136966504	468647.911	3.388	0.0244820458036772	0.0401880287909827	0.975517954196323	0.0401880287909827	0.179875458033405	0.179827370544976
0	3.6	0.15	0.2	0.2	1	1	0	1	1	0	132.774	97.156	26.236	19.205	0.19762612496679	0.197724640823717	470071.661	3.762	0.0278115411741979	0.039179694720428	0.972188458825802	0.039179694720428	0.179643918745019	0.179658696123558
0	3.6	0.15	0.2	0.2	1	1	0	1	1	0	133.549	90.637	26.554	18.465	0.198885516671828	0.20338932295739	466276.778	3.566	0.0263759936116603	0.03960521491967	0.97362400638834	0.03960521491967	0.179832827500774	0.180508398443608
0	3.6	0.15	0.2	0.2	1	1	0	1	1	0	136.094	91.2160000000001	27.239	18.283	0.199836685595787	0.200418161733898	468940.56	3.594	0.025947208433292	0.0398612059876974	0.974052791566708	0.0398612059876974	0.179975502839368	0.180062724260085
0	3.6	0.15	0.2	0.2	1	1	0	1	1	0	137.848	87.542	27.484	17.494	0.199262807081369	0.199797065146589	471413.1	3.391	0.0241105977003481	0.0390009520682669	0.975889402299652	0.0390009520682669	0.179889421062205	0.179969559771988
0	3.6	0.15	0.2	0.3	1	1	0	1	1	0	146.199	74.822	29.173	22.385	0.199361443001825	0.299247796869362	477789.02	3.157	0.0213838914105076	0.0426778130421781	0.978616108589492	0.0426778130421781	0.179904216450274	0.194887169530404
0	3.6	0.15	0.2	0.3	1	1	0	1	1	0	135.207	87.93	26.842	26.495	0.198597044422863	0.301009262027791	477900.397	3.582	0.0259784764958082	0.0412081216892068	0.974021523504192	0.0412081216892068	0.179789556663429	0.195151389304169
0	3.6	0.15	0.2	0.3	1	1	0	1	1	0	144.574	77.142	28.725	23.237	0.198874538736468	0.3013665269121	477072.207	3.22	0.0221744720204001	0.0423424002523	0.9778255279796	0.0423424002523	0.17983118081047	0.195204979036815
0	3.6	0.15	0.2	0.3	1	1	0	1	1	0	135.014	86.179	26.782	25.844	0.198216608811051	0.300159990654215	477075.28	3.537	0.025765361400075	0.041499148198569	0.974234638599925	0.041499148198569	0.179732491321658	0.195023998598132
0	3.6	0.15	0.2	0.3	1	1	0	1	1	0	144.56	79.84	28.66	23.817	0.198137422352933	0.298328921292593	477131.446	3.256	0.0222387525927275	0.0413615527282605	0.977761247407273	0.0413615527282605	0.17972061335294	0.194749338193889
0	3.6	0.15	0.2	0.3	1	1	0	1	1	0	138.775	83.137	27.795	25.17	0.200171301238835	0.302505687569308	477742.331	3.392	0.0241805991658117	0.0413777035566102	0.975819400834188	0.0413777035566102	0.180025695185825	0.195375853135396
0	3.6	0.15	0.2	0.3	1	1	0	1	1	0	135.915	83.83	27.334	25.123	0.200874515668265	0.29995487059677	477259.252	3.473	0.025026826012951	0.04183628725095	0.974973173987049	0.04183628725095	0.18013117735024	0.194993230589515
0	3.6	0.15	0.2	0.3	1	1	0	1	1	0	143.402	74.551	28.689	22.552	0.19993633452396	0.302422753878066	474792.949	3.085	0.021233082950198	0.0417943160081293	0.978766917049802	0.0417943160081293	0.179990450178594	0.19536341308171
0	3.6	0.15	0.2	0.3	1	1	0	1	1	0	138.794	81.871	27.581	24.543	0.198862833643953	0.299860656380424	477226.349	3.358	0.0237574573318739	0.0414084423822599	0.976242542668126	0.0414084423822599	0.179829425046593	0.194979098457064
0	3.6	0.15	0.2	0.3	1	1	0	1	1	0	145.253	73.463	28.742	22.115	0.197900154837627	0.300859430588022	478586.055	3.064	0.0208308347248575	0.0420090423685996	0.979169165275143	0.0420090423685996	0.179685023225644	0.195128914588203
0	3.6	0.15	0.2	0.3	1	1	0	1	1	0	147.439	70.974	29.498	21.283	0.200044342402624	0.300617856779841	477495.667	2.93	0.0196510669144654	0.041933223628658	0.980348933085535	0.041933223628658	0.180006651360394	0.195092678516976
0	3.6	0.15	0.2	0.3	1	1	0	1	1	0	140.192	81.621	28.005	24.567	0.199921624971411	0.301054557881525	474573.029	3.352	0.0235839891319611	0.041583024655151	0.976416010868039	0.041583024655151	0.179988243745712	0.195158183682229
0	3.6	0.15	0.2	0.3	1	1	0	1	1	0	140.416	79.505	28.087	23.681	0.19983105674808	0.297892447090239	476742.454	3.291	0.0229743217878764	0.0416429455907105	0.977025678212124	0.0416429455907105	0.179974658512212	0.194683867063536
0	3.6	0.15	0.2	0.3	1	1	0	1	1	0	141.249	80.02	28.482	23.932	0.201720842826325	0.299234791467921	476410.111	3.23	0.0226321148992023	0.0407518888633451	0.977367885100798	0.0407518888633451	0.180258126423949	0.194885218720188
0	3.6	0.15	0.2	0.3	1	1	0	1	1	0	147.482	73.115	29.306	21.859	0.198732997193765	0.298667070125695	480518.978	3.055	0.0203338646469999	0.0421698673591762	0.979666135353	0.0421698673591762	0.179809949579065	0.194800060518854
0	3.6	0.15	0.2	0.3	1	1	0	1	1	0	139.834	84.354	28.022	25.308	0.200383793756148	0.299930322017965	478568.489	3.476	0.0243882148583013	0.0416763065378857	0.975611785141699	0.0416763065378857	0.180057569063422	0.194989548302695
0	3.6	0.15	0.2	0.3	1	1	0	1	1	0	138.034	83.6	27.741	25.073	0.200811726712815	0.299705557758116	477291.126	3.39	0.0240982580335123	0.0409535236708735	0.975901741966488	0.0409535236708735	0.180121759006922	0.194955833663717
0	3.6	0.15	0.2	0.3	1	1	0	1	1	0	139.995	80.348	27.92	24.311	0.199264715120659	0.302576900280662	477054.498	3.341	0.0235832436487477	0.0420758779358068	0.976416756351252	0.0420758779358068	0.179889707268099	0.195386535042099
0	3.6	0.15	0.2	0.3	1	1	0	1	1	0	140.544	82.296	28.079	24.842	0.199828434051328	0.302248332473477	474692.004	3.369	0.0235854605506038	0.0412654275834216	0.976414539449396	0.0412654275834216	0.179974265107699	0.195337249871022
0	3.6	0.15	0.2	0.3	1	1	0	1	1	0	134.416	84.672	27.021	25.561	0.200933046605512	0.30215075705964	475593.647	3.429	0.0250306508842099	0.040844558263464	0.97496934911579	0.040844558263464	0.180139956990827	0.195322613558946
0	3.6	0.15	0.2	0.3	1	1	0	1	1	0	144.908	75.723	28.83	22.559	0.198708711422019	0.298180603265165	479133.128	3.113	0.0211762647456162	0.0417128818218174	0.978823735254384	0.0417128818218174	0.179806306713303	0.194727090489775
0	3.6	0.15	0.2	0.3	1	1	0	1	1	0	136.595	81.428	27.303	24.678	0.199897964660995	0.303252077190734	475803.668	3.332	0.0240615070413191	0.0412870914740088	0.975938492958681	0.0412870914740088	0.179984694699149	0.19548781157861
0	3.6	0.15	0.2	0.3	1	1	0	1	1	0	139.678	82.017	27.879	24.595	0.199636986102186	0.300064252296298	475588.91	3.331	0.0234486773254271	0.0410436103930368	0.976551322674573	0.0410436103930368	0.179945547915328	0.195009637844445
0	3.6	0.15	0.2	0.3	1	1	0	1	1	0	139.794	78.264	27.771	23.625	0.198812439405166	0.301331662610887	480530.11	3.281	0.023210980095154	0.0423265213292324	0.976789019904846	0.0423265213292324	0.179821865910775	0.195199749391633
0	3.6	0.15	0.2	0.3	1	1	0	1	1	0	145.047	72.86	28.65	21.858	0.197635163255533	0.300280921865057	477659.667	3.018	0.020682968313105	0.042363959257078	0.979317031686895	0.042363959257078	0.17964527448833	0.195042138279759
0	3.6	0.15	0.2	0.3	1	1	0	1	1	0	140.029	79.318	28.082	23.659	0.200762771901326	0.298011415591037	476396.284	3.294	0.0231999955049071	0.041868886018266	0.976800004495093	0.041868886018266	0.180114415785199	0.194701712338656
0	3.6	0.15	0.2	0.3	1	1	0	1	1	0	140.81	78.463	28.335	23.84	0.201067893631734	0.303653021104464	477141.453	3.264	0.0230001674210445	0.0419635702248832	0.976999832578956	0.0419635702248832	0.18016018404476	0.19554795316567
0	3.6	0.15	0.2	0.3	1	1	0	1	1	0	138.928	82.5330000000001	27.783	24.89	0.199995189952421	0.301731960267717	479217.046	3.416	0.0242625091063003	0.0417716745948654	0.9757374908937	0.0417716745948654	0.179999278492863	0.195259794040158
0	3.6	0.15	0.2	0.3	1	1	0	1	1	0	137.208	86.816	27.029	25.902	0.196778727648043	0.298745304795849	476151.21	3.557	0.0254596339802983	0.0412161326494208	0.974540366019702	0.0412161326494208	0.179516809147206	0.194811795719377
0	3.6	0.15	0.2	0.3	1	1	0	1	1	0	142.649	75.407	28.465	22.681	0.1997841868622	0.300683208963486	479527.609	3.177	0.0221276936707378	0.0427055837447935	0.977872306329262	0.0427055837447935	0.17996762802933	0.195102481344523
0	3.6	0.15	0.2	0.3	1	1	0	1	1	0	138.691	79.021	27.812	23.875	0.200286132966806	0.301553167776066	476186.41	3.239	0.0234033053066871	0.0417828190034727	0.976596694693313	0.0417828190034727	0.180042919945021	0.19523297516641
0	3.6	0.15	0.2	0.3	1	1	0	1	1	0	136.506	83.495	27.171	24.859	0.198994574410867	0.297626529197579	474937.456	3.414	0.0246403396098479	0.0412802374390761	0.975359660390152	0.0412802374390761	0.17984918616163	0.194643979379637
0	3.6	0.15	0.2	0.3	1	1	0	1	1	0	142.394	77.123	28.185	23.07	0.198180169460806	0.298931031916203	478712.778	3.223	0.0223642538570157	0.0422058197291214	0.977635746142984	0.0422058197291214	0.179727025419121	0.19483965478743
0	3.6	0.15	0.2	0.3	1	1	0	1	1	0	140.333	78.291	27.934	23.37	0.198961061533348	0.298359145776739	474407.426	3.227	0.022722444400409	0.0416383804103194	0.977277555599591	0.0416383804103194	0.179844159230002	0.194753871866511
0	3.6	0.15	0.2	0.3	1	1	0	1	1	0	146.839	72.305	29.391	21.716	0.200301111943477	0.300261732403758	474673.735	3.016	0.0204762456946341	0.0424780251979109	0.979523754305366	0.0424780251979109	0.180045166791522	0.195039259860564
0	3.6	0.15	0.2	0.3	1	1	0	1	1	0	141.383	78.118	28.162	23.214	0.198813430075776	0.297440504771059	477511.407	3.249	0.022687191351266	0.0421066147446326	0.977312808648734	0.0421066147446326	0.179822014511366	0.194616075715659
0	3.6	0.15	0.2	0.3	1	1	0	1	1	0	140.693	79.922	28.272	23.92	0.200891853174621	0.299293870153095	474944.017	3.308	0.0230831354819409	0.0418438812684356	0.976916864518059	0.0418438812684356	0.180133777976193	0.194894080522964
0	3.6	0.15	0.2	0.3	1	1	0	1	1	0	137.96	83.888	27.384	25.176	0.198563982412005	0.300236578365967	477643.599	3.39	0.0242198174939073	0.0409908000570728	0.975780182506093	0.0409908000570728	0.179784597361801	0.195035486754895
0	3.6	0.15	0.2	0.3	1	1	0	1	1	0	141.254	80.486	28.307	23.863	0.200449131893907	0.296380124419929	477602.953	3.311	0.0230547990756819	0.0415423806334804	0.976945200924318	0.0415423806334804	0.180067369784086	0.194457018662989
0	3.6	0.15	0.2	0.3	1	1	0	1	1	0	143.107	77.819	28.643	23.528	0.200451015601001	0.302348325582707	476009.185	3.209	0.0222161173057589	0.0417502960210777	0.977783882694241	0.0417502960210777	0.18006765234015	0.195352248837406
0	3.6	0.15	0.2	0.3	1	1	0	1	1	0	139.872	83.112	27.656	24.867	0.197922708205718	0.298986558556448	477492.317	3.373	0.0237603742483816	0.0409809779471603	0.976239625751618	0.0409809779471603	0.179688406230858	0.194847983783467
0	3.6	0.15	0.2	0.3	1	1	0	1	1	0	139.427	80.269	27.953	24.208	0.200331454657138	0.301683620102694	475975.537	3.283	0.0231990651583703	0.0412857420426263	0.97680093484163	0.0412857420426263	0.180049718198571	0.195252543015404
0	3.6	0.15	0.2	0.3	1	1	0	1	1	0	134.58	87.541	27.08	26.354	0.201111744726751	0.301087742178005	476481.84	3.538	0.0256990699567395	0.0407863417594214	0.97430093004326	0.0407863417594214	0.180166761709013	0.195163161326701
0	3.6	0.15	0.2	0.3	1	1	0	1	1	0	142.222	76.2450000000001	28.731	22.962	0.201785078964239	0.301291799788938	475239.795	3.163	0.0219882828722771	0.0421588282582842	0.978011717127723	0.0421588282582842	0.180267761844636	0.195193769968341
0	3.6	0.15	0.2	0.3	1	1	0	1	1	0	144.679	76.531	29.342	22.97	0.202957173035805	0.299919577042927	477340.519	3.201	0.0217515397336209	0.0422323935340498	0.978248460266379	0.0422323935340498	0.180443575955371	0.194987936556439
0	3.6	0.15	0.2	0.3	1	1	0	1	1	0	141.798	77.998	28.164	23.127	0.198640957091921	0.296763299765636	477836.677	3.169	0.0221140496622429	0.0409355686737886	0.977885950337757	0.0409355686737886	0.179796143563788	0.194514494964845
0	3.6	0.15	0.2	0.3	1	1	0	1	1	0	139.275	84.032	27.792	25.063	0.19951601288368	0.298413837497032	478485.888	3.401	0.0239963801217632	0.0407466438840245	0.976003619878237	0.0407466438840245	0.179927401932552	0.194762075624555
0	3.6	0.15	0.2	0.3	1	1	0	1	1	0	139.296	84.16	27.812	25.331	0.199507563156474	0.301046721425469	474650.593	3.478	0.0244346306179675	0.0416466343533636	0.975565369382032	0.0416466343533636	0.179926134473471	0.19515700821382
0	3.6	0.15	0.2	0.3	1	1	0	1	1	0	137.952	83.152	27.686	25.026	0.200684589243615	0.301059796427932	474880.158	3.431	0.0245758552306361	0.0416051937023427	0.975424144769364	0.0416051937023427	0.180102688386542	0.19515896946419
0	3.6	0.15	0.2	0.3	1	1	0	1	1	0	141.729	80.853	28.283	24.126	0.199596556592482	0.297965977465207	476784.051	3.385	0.023472486504762	0.0422839841492674	0.976527513495238	0.0422839841492674	0.179939483488872	0.194694896619781
0	3.6	0.15	0.2	0.3	1	1	0	1	1	0	147.573	70.9919999999999	29.628	21.476	0.200812917091167	0.302775735020419	479435.503	2.943	0.0197018661023946	0.041903346142748	0.980298133897605	0.041903346142748	0.180121937563675	0.195416360253063
0	3.6	0.15	0.2	0.3	1	1	0	1	1	0	141.286	78.536	28.117	23.407	0.199156800630842	0.297847937984693	475369.784	3.187	0.0223648136859519	0.0408051525715326	0.977635186314048	0.0408051525715326	0.179873520094626	0.194677190697704
0	3.6	0.15	0.2	0.3	1	1	0	1	1	0	136.323	85.9389999999999	27.168	25.74	0.199338527410497	0.299777826194071	477471.097	3.538	0.0254652553677313	0.0414644139185922	0.974534744632269	0.0414644139185922	0.179900779111575	0.194966673929111
0	3.6	0.15	0.2	0.3	1	1	0	1	1	0	195.248	0	39.138	0	0.200490059749836	0	549930.545	0	0	0	1	0	0.180073508962475	0
0	3.6	0.15	0.2	0.3	1	1	0	1	1	0	143.781	76.861	28.803	23.161	0.200287697304398	0.301614161724088	476302.772	3.208	0.0219678827979777	0.0420244052662027	0.978032117202022	0.0420244052662027	0.18004315459566	0.195242124258613
0	3.6	0.15	0.2	0.3	1	1	0	1	1	0	144.118	75.808	28.92	22.815	0.200682320118967	0.300415455219783	478065.738	3.122	0.0214186972202208	0.0415477692797071	0.978581302779779	0.0415477692797071	0.180102348017845	0.195062318282967
0	3.6	0.15	0.2	0.3	1	1	0	1	1	0	135.108	84.802	27.094	25.393	0.200261549218448	0.299495701276224	474501.781	3.501	0.0256661156174651	0.0417609751781479	0.974333884382535	0.0417609751781479	0.180039232382767	0.194924355191434
0	3.6	0.15	0.2	0.3	1	1	0	1	1	0	140.956	79.643	28.018	23.914	0.198597656758719	0.300215793283708	475084.333	3.322	0.0234146085718493	0.0422488878404187	0.976585391428151	0.0422488878404187	0.179789648513808	0.195032368992556
0	3.6	0.15	0.2	0.3	1	1	0	1	1	0	195.256	0	39.343	0	0.201587908582611	0	549079.729	0	0	0	1	0	0.180238186287392	0
0	3.6	0.15	0.2	0.3	1	1	0	1	1	0	145.139	74.36	28.94	22.395	0.199601175823175	0.30112940465181	476910.875	3.127	0.0213806617400333	0.042508016112886	0.978619338259967	0.042508016112886	0.179940176373476	0.195169410697772
0	3.6	0.15	0.3	0	1	1	0	1	0	0	120.509	68.875	36.172	0	0.299930004084471	0	420468.891	2.443	0.0199693662121547	0.0359580009865521	0.980030633787845	0.0359580009865521	0.194989500612671	0.15
0	3.6	0.15	0.3	0	1	1	0	1	0	0	122.351	63.723	36.767	0	0.300613818887666	0	418454.086	2.25	0.0184015652178766	0.0357696152869776	0.981598434782123	0.0357696152869776	0.19509207283315	0.15
0	3.6	0.15	0.3	0	1	1	0	1	0	0	120.857	66.578	36.435	0	0.301570452141419	0	417767.506	2.347	0.0194145609294397	0.0355132465717675	0.98058543907056	0.0355132465717675	0.195235567821213	0.15
0	3.6	0.15	0.3	0	1	1	0	1	0	0	118.256	68.534	35.468	0	0.300112277749294	0	420890.563	2.417	0.0203430564758337	0.0356771697504069	0.979656943524166	0.0356771697504069	0.195016841662394	0.15
0	3.6	0.15	0.3	0	1	1	0	1	0	0	127.167	59.187	38.189	0	0.300370143109238	0	419449.219	2.094	0.0163524391143927	0.0358167058953621	0.983647560885607	0.0358167058953621	0.195055521466386	0.15
0	3.6	0.15	0.3	0	1	1	0	1	0	0	123.712	63.647	37.177	0	0.300610658645764	0	423603.789	2.242	0.017965048727021	0.0357597452189376	0.982034951272979	0.0357597452189376	0.195091598796865	0.15
0	3.6	0.15	0.3	0	1	1	0	1	0	0	127.294	58.332	38.255	0	0.300781559085486	0	419638.362	2.063	0.0161552147686484	0.035787548799699	0.983844785231352	0.035787548799699	0.195117233862823	0.15
0	3.6	0.15	0.3	0	1	1	0	1	0	0	123.451	66.239	36.897	0	0.298711137377813	0	418895.895	2.284	0.0181726046667576	0.0347305936588817	0.981827395333242	0.0347305936588817	0.194806670606672	0.15
0	3.6	0.15	0.3	0	1	1	0	1	0	0	125.162	58.438	37.863	0	0.302413806773238	0	422816.438	2.073	0.0164743151148463	0.036067144236755	0.983525684885154	0.036067144236755	0.195362071015986	0.15
0	3.6	0.15	0.3	0	1	1	0	1	0	0	125.368	65.918	37.39	0	0.298083580729061	0	418625.607	2.331	0.0182917337452683	0.0356772663967712	0.981708266254732	0.0356772663967712	0.194712537109359	0.15
0	3.6	0.15	0.3	0	1	1	0	1	0	0	122.306	63.481	36.829	0	0.301354263821427	0	420897.967	2.238	0.0180618022129777	0.0356300446276737	0.981938197787022	0.0356300446276737	0.195203139573214	0.15
0	3.6	0.15	0.3	0	1	1	0	1	0	0	126.297	58.8050000000001	37.648	0	0.298141327714598	0	419706.159	2.131	0.0167762944353675	0.0368590901210414	0.983223705564632	0.0368590901210414	0.19472119915719	0.15
0	3.6	0.15	0.3	0	1	1	0	1	0	0	126.522	59.805	37.963	0	0.300236485239155	0	423355.044	2.092	0.0164686358838703	0.0352305228418389	0.98353136411613	0.0352305228418389	0.195035472785873	0.15
0	3.6	0.15	0.3	0	1	1	0	1	0	0	119.469	66.549	35.551	0	0.297967068333973	0	420911.235	2.365	0.0197911937801235	0.035986599175081	0.980208806219876	0.035986599175081	0.194695060250096	0.15
0	3.6	0.15	0.3	0	1	1	0	1	0	0	119.113	68.446	35.902	0	0.3010924804099	0	424273.72	2.383	0.0197770079270784	0.0353105136156083	0.980222992072922	0.0353105136156083	0.195163872061485	0.15
0	3.6	0.15	0.3	0	1	1	0	1	0	0	130.116	53.589	39.164	0	0.301265187754373	0	423261.784	1.921	0.0145880313710124	0.0362257665260596	0.985411968628988	0.0362257665260596	0.195189778163156	0.15
0	3.6	0.15	0.3	0	1	1	0	1	0	0	117.336	70.721	35.012	0	0.29846724513814	0	420951.65	2.482	0.0210579747969251	0.0353939300280995	0.978942025203075	0.0353939300280995	0.194770086770721	0.15
0	3.6	0.15	0.3	0	1	1	0	1	0	0	125.028	59.638	37.453	0	0.299382110670884	0	420633.184	2.101	0.0167735188682069	0.0359053969399051	0.983226481131793	0.0359053969399051	0.194907316600633	0.15
0	3.6	0.15	0.3	0	1	1	0	1	0	0	126.841	59.971	38.003	0	0.299535461402411	0	422582.99	2.142	0.0167929103052147	0.0362872530138248	0.983207089694785	0.0362872530138248	0.194930319210362	0.15
0	3.6	0.15	0.3	0	1	1	0	1	0	0	129.299	56.993	38.546	0	0.298287960086993	0	423503.826	1.99	0.0153559948036101	0.03555853775949	0.98464400519639	0.03555853775949	0.194743194013049	0.15
0	3.6	0.15	0.3	0	1	1	0	1	0	0	125.108	61.04	37.361	0	0.298560396692449	0	420003.691	2.203	0.0175293309885569	0.0366480527645947	0.982470669011443	0.0366480527645947	0.194784059503867	0.15
0	3.6	0.15	0.3	0	1	1	0	1	0	0	124.713	60.09	37.452	0	0.300615244966399	0	423467.653	2.148	0.0172192894765588	0.0362037980664961	0.982780710523441	0.0362037980664961	0.19509228674496	0.15
0	3.6	0.15	0.3	0	1	1	0	1	0	0	119.598	69.676	35.961	0	0.300699691818235	0	422894.039	2.434	0.0200447411905079	0.0353324484678964	0.979955258809492	0.0353324484678964	0.195104953772735	0.15
0	3.6	0.15	0.3	0	1	1	0	1	0	0	123.596	64.3469999999999	37.005	0	0.29924562549274	0	419328.328	2.212	0.0179452699620475	0.0350480383609551	0.982054730037953	0.0350480383609551	0.194886843823911	0.15
0	3.6	0.15	0.3	0	1	1	0	1	0	0	125.037	60.782	37.767	0	0.301899585128296	0	419104.984	2.116	0.0167987996028751	0.0355052272404255	0.983201200397125	0.0355052272404255	0.195284937769244	0.15
0	3.6	0.15	0.3	0	1	1	0	1	0	0	124.083	64.168	37.07	0	0.299208906510586	0	423052.339	2.254	0.0181808469710312	0.0359959059577299	0.981819153028969	0.0359959059577299	0.194881335976588	0.15
0	3.6	0.15	0.3	0	1	1	0	1	0	0	125.392	62.386	37.711	0	0.300734738942133	0	422648.713	2.209	0.0173036436558686	0.0359161472558396	0.982696356344131	0.0359161472558396	0.19511021084132	0.15
0	3.6	0.15	0.3	0	1	1	0	1	0	0	131.285	56.141	39.394	0	0.300223558867955	0	416609.634	1.968	0.0148995455739271	0.0354627862904282	0.985100454426073	0.0354627862904282	0.195033533830193	0.15
0	3.6	0.15	0.3	0	1	1	0	1	0	0	126.14	61.7850000000001	37.686	0	0.298852516208235	0	418054.521	2.17	0.017273703621976	0.0357130507117981	0.982726296378024	0.0357130507117981	0.194827877431235	0.15
0	3.6	0.15	0.3	0	1	1	0	1	0	0	125.118	63.9669999999999	37.548	0	0.300250441602273	0	419064.507	2.278	0.018014202641172	0.0360540900335536	0.981985797358828	0.0360540900335536	0.195037566240341	0.15
0	3.6	0.15	0.3	0	1	1	0	1	0	0	126.579	61.288	37.945	0	0.299779571085242	0	420068.367	2.191	0.017117676655289	0.0360591390049641	0.982882323344711	0.0360591390049641	0.194966935662786	0.15
0	3.6	0.15	0.3	0	1	1	0	1	0	0	123.389	66.742	36.805	0	0.298516461829249	0	423147.881	2.359	0.0189289317526468	0.0358848803635958	0.981071068247353	0.0358848803635958	0.194777469274387	0.15
0	3.6	0.15	0.3	0	1	1	0	1	0	0	126.761	59.533	37.92	0	0.298831755895273	0	421983.895	2.158	0.0169778951372545	0.0364398249991917	0.983022104862746	0.0364398249991917	0.194824763384291	0.15
0	3.6	0.15	0.3	0	1	1	0	1	0	0	123.141	64.556	36.711	0	0.297682017212125	0	419255.042	2.251	0.0181661960607684	0.0351718139276864	0.981833803939232	0.0351718139276864	0.194652302581819	0.15
0	3.6	0.15	0.3	0	1	1	0	1	0	0	124.877	62.679	37.443	0	0.299954836567285	0	421117.576	2.234	0.0179340108837927	0.0362550313460772	0.982065989116207	0.0362550313460772	0.194993225485093	0.15
0	3.6	0.15	0.3	0	1	1	0	1	0	0	122.189	64.973	36.523	0	0.298859241523682	0	423249.919	2.272	0.018603353064623	0.0356795418354481	0.981396646935377	0.0356795418354481	0.194828886228552	0.15
0	3.6	0.15	0.3	0	1	1	0	1	0	0	125.245	59.773	37.538	0	0.299650004172002	0	422325.318	2.128	0.016903610694042	0.0365844015609075	0.983096389305958	0.0365844015609075	0.1949475006258	0.15
0	3.6	0.15	0.3	0	1	1	0	1	0	0	161.62	0	48.396	0	0.29953081720268	0	482259.116	0	0	0	1	0	0.194929622580402	0
0	3.6	0.15	0.3	0	1	1	0	1	0	0	124.797	61.747	37.63	0	0.301439936775986	0	421402.427	2.214	0.0175438243134835	0.0365441677404328	0.982456175686516	0.0365441677404328	0.195215990516398	0.15
0	3.6	0.15	0.3	0	1	1	0	1	0	0	123.638	65.612	36.981	0	0.299246920883111	0	421219.747	2.298	0.0185021652042133	0.0355595316810943	0.981497834795787	0.0355595316810943	0.194887038132467	0.15
0	3.6	0.15	0.3	0	1	1	0	1	0	0	123.325	61.965	37.332	0	0.302661511995486	0	418911.132	2.208	0.0178342571577469	0.0358870944693528	0.982165742842253	0.0358870944693528	0.195399226799323	0.15
0	3.6	0.15	0.3	0	1	1	0	1	0	0	129.819	56.25	39.037	0	0.300971048582163	0	423875.629	1.979	0.0151949547534932	0.0359424206530287	0.984805045246507	0.0359424206530287	0.195145657287324	0.15
0	3.6	0.15	0.3	0	1	1	0	1	0	0	126.022	60.807	37.435	0	0.297075753009805	0	423566.518	2.126	0.0168840314477778	0.035246181952484	0.983115968552222	0.035246181952484	0.194561362951471	0.15
0	3.6	0.15	0.3	0	1	1	0	1	0	0	122.328	65.3320000000001	36.273	0	0.296551534803158	0	419033.484	2.314	0.0188186644206779	0.0358371740533663	0.981181335579322	0.0358371740533663	0.194482730220474	0.15
0	3.6	0.15	0.3	0	1	1	0	1	0	0	125.169	63.945	37.274	0	0.297816603198149	0	421491.884	2.261	0.0178825478323323	0.0357053530712483	0.982117452167668	0.0357053530712483	0.194672490479722	0.15
0	3.6	0.15	0.3	0	1	1	0	1	0	0	126.556	62.407	37.962	0	0.300041892591376	0	419712.393	2.217	0.0173826594358572	0.0358543888258549	0.982617340564143	0.0358543888258549	0.195006283888706	0.15
0	3.6	0.15	0.3	0	1	1	0	1	0	0	129.92	54.094	38.739	0	0.298140257705715	0	418632.334	1.947	0.0148903699923679	0.0364287849957856	0.985109630007632	0.0364287849957856	0.194721038655857	0.15
0	3.6	0.15	0.3	0	1	1	0	1	0	0	123.054	66.234	36.73	0	0.298134698992392	0	419899.204	2.311	0.0185012767331502	0.0352470236427575	0.98149872326685	0.0352470236427575	0.194720204848859	0.15
0	3.6	0.15	0.3	0	1	1	0	1	0	0	127.071	58.26	38.192	0	0.300434956262467	0	421614.724	2.083	0.01627843668589	0.0360616526535761	0.98372156331411	0.0360616526535761	0.19506524343937	0.15
0	3.6	0.15	0.3	0	1	1	0	1	0	0	124.433	61.103	37.542	0	0.301774313710995	0	422461.566	2.141	0.0170109934801332	0.0355661166120797	0.982989006519867	0.0355661166120797	0.195266147056649	0.15
0	3.6	0.15	0.3	0	1	1	0	1	0	0	121.138	65.738	35.976	0	0.296576250387173	0	420849.963	2.363	0.0192807535569882	0.0363054178499059	0.980719246443012	0.0363054178499059	0.194486437558076	0.15
0	3.6	0.15	0.3	0	1	1	0	1	0	0	122.87	64.353	36.753	0	0.299400010950026	0	419001.004	2.315	0.0186644107454994	0.0362462692870009	0.981335589254501	0.0362462692870009	0.194910001642504	0.15
0	3.6	0.15	0.3	0	1	1	0	1	0	0	121.357	65.005	36.507	0	0.301083145473052	0	418579.874	2.311	0.0190706224992719	0.0362421352790992	0.980929377500728	0.0362421352790992	0.195162471820958	0.15
0	3.6	0.15	0.3	0	1	1	0	1	0	0	125.103	63.711	37.403	0	0.298761519263361	0	421499.286	2.266	0.0179831446888416	0.0361169878653939	0.982016855311158	0.0361169878653939	0.194814227889504	0.15
0	3.6	0.15	0.3	0	1	1	0	1	0	0	121.427	65.485	36.366	0	0.299518562696633	0	421986.702	2.296	0.0187666620892883	0.0354555696150725	0.981233337910712	0.0354555696150725	0.194927784404495	0.15
0	3.6	0.15	0.3	0	1	1	0	1	0	0	124.998	59.464	37.588	0	0.300324312799146	0	421664.662	2.101	0.0167192369670958	0.0357408569216052	0.983280763032904	0.0357408569216052	0.195048646919872	0.15
0	3.6	0.15	0.3	0	1	1	0	1	0	0	120.301	68.731	35.941	0	0.298868131085244	0	425528.299	2.416	0.0198625361565277	0.0355880122584778	0.980137463843472	0.0355880122584778	0.194830219662787	0.15
0	3.6	0.15	0.3	0	1	1	0	1	0	0	125.879	61.34	37.413	0	0.297311328621214	0	418714.774	2.19	0.0172858653541206	0.0364284544291795	0.982714134645879	0.0364284544291795	0.194596699293182	0.15
0	3.6	0.15	0.3	0	1	1	0	1	0	0	124.676	63.631	37.339	0	0.299508298644543	0	419743.737	2.291	0.0182194485131528	0.0366799501170362	0.981780551486847	0.0366799501170362	0.194926244796681	0.15
0	3.6	0.15	0.3	0	1	1	0	1	0	0	125.36	61.564	37.3	0	0.297288696411766	0	420277.874	2.194	0.0172741273564437	0.0362287993580468	0.982725872643556	0.0362287993580468	0.194593304461765	0.15
0	3.6	0.15	0.3	0.1	1	1	0	1	0.4	0	126.563	60.15	37.601	5.982	0.297183959151283	0.0997902972106666	423012.914	2.149	0.0168948880646867	0.036364461452594	0.983105111935313	0.036364461452594	0.194577593872692	0.15598741783264
0	3.6	0.15	0.3	0.1	1	1	0	1	0.4	0	122.065	64.186	36.501	6.309	0.299197691458595	0.0983439063724505	425698.979	2.291	0.0186424809435312	0.0360686979756733	0.981357519056469	0.0360686979756733	0.194879653718789	0.155900634382347
0	3.6	0.15	0.3	0.1	1	1	0	1	0.4	0	121.839	66.1209999999999	36.605	6.62100000000001	0.30017629063644	0.100248951105458	423172.409	2.339	0.019077908598456	0.0356814948612245	0.980922091401544	0.0356814948612245	0.195026443595466	0.156014937066327
0	3.6	0.15	0.3	0.1	1	1	0	1	0.4	0	127.606	58.634	38.024	5.818	0.298009908974076	0.0992063349626761	427336.27	2.087	0.0164452988442404	0.035820330755708	0.98355470115576	0.035820330755708	0.194701486346111	0.155952380097761
0	3.6	0.15	0.3	0.1	1	1	0	1	0.4	0	123.366	61.151	37.183	6.161	0.301481736699975	0.100736523228462	425974.649	2.219	0.0177032577977506	0.0368942986273674	0.982296742202249	0.0368942986273674	0.195222260504996	0.156044191393708
0	3.6	0.15	0.3	0.1	1	1	0	1	0.4	0	131.133	52.564	39.211	5.31	0.299098531200553	0.101125027321586	423926.686	1.954	0.0147903138243795	0.0375626894882064	0.98520968617562	0.0375626894882064	0.194864779680083	0.156067501639295
0	3.6	0.15	0.3	0.1	1	1	0	1	0.4	0	129.118	51.201	38.739	5.069	0.300200028602628	0.0987385689492789	425541.206	1.89	0.0146646749116884	0.0374387775658021	0.985335325088312	0.0374387775658021	0.195030004290394	0.155924314136957
0	3.6	0.15	0.3	0.1	1	1	0	1	0.4	0	129.079	55.627	38.699	5.58700000000001	0.29969948755361	0.100421794753701	423409.862	2.037	0.0156993661729761	0.0372451558768096	0.984300633827024	0.0372451558768096	0.194954923133041	0.156025307685222
0	3.6	0.15	0.3	0.1	1	1	0	1	0.4	0	130.163	55.262	39.04	5.452	0.300130407629403	0.0979360321395518	420778.256	1.992	0.0154109673045101	0.0372615874081587	0.98458903269549	0.0372615874081587	0.19501956114441	0.155876161928373
0	3.6	0.15	0.3	0.1	1	1	0	1	0.4	0	129.396	54.823	38.884	5.544	0.300827251457023	0.100702625602045	422380.298	1.947	0.0151722890935855	0.0359448816982677	0.984827710906414	0.0359448816982677	0.195124087718553	0.156042157536123
0	3.6	0.15	0.3	0.1	1	1	0	1	1	0	134.511	45.5769999999999	40.454	4.565	0.300702895927364	0.100760273026429	434985.935	1.677	0.0125263058771591	0.037554636163019	0.987473694122841	0.037554636163019	0.195105434389105	0.165114040953964
0	3.6	0.15	0.3	0.1	1	1	0	1	1	0	130.237	51.535	39.155	5.238	0.300311750885434	0.101618113351307	429496.352	1.962	0.0150013807856248	0.0388039714665908	0.984998619214375	0.0388039714665908	0.195046762632815	0.165242717002696
0	3.6	0.15	0.3	0.1	1	1	0	1	1	0	123.554	59.739	37.235	5.96	0.301235877618321	0.0996084933486708	427654.857	2.241	0.0179122195647571	0.0380925648795881	0.982087780435243	0.0380925648795881	0.195185381642748	0.164941274002301
0	3.6	0.15	0.3	0.1	1	1	0	1	1	0	129.008	52.0740000000001	38.58	5.214	0.298691139576583	0.100241160274619	426353.765	1.994	0.0154282249884517	0.039070133437561	0.984571775011548	0.039070133437561	0.194803670936487	0.165036174041193
0	3.6	0.15	0.3	0.1	1	1	0	1	1	0	129.772	51.634	39.008	5.246	0.300383819725125	0.10180459027689	430816.892	1.926	0.0147583207330776	0.037730868357802	0.985241679266922	0.037730868357802	0.195057572958769	0.165270688541533
0	3.6	0.15	0.3	0.1	1	1	0	1	1	0	127.286	56.1589999999999	38.029	5.545	0.298701980078106	0.0986519631476249	429580.541	2.082	0.0163666585301218	0.0375639556777769	0.983633341469878	0.0375639556777769	0.194805297011716	0.164797794472144
0	3.6	0.15	0.3	0.1	1	1	0	1	1	0	134.628	42.9069999999999	40.441	4.327	0.300727294343449	0.101567585360224	435736.556	1.601	0.0119796124695814	0.0381471207880758	0.988020387530419	0.0381471207880758	0.195109094151517	0.165235137804034
0	3.6	0.15	0.3	0.1	1	1	0	1	1	0	127.943	58.8	38.379	5.988	0.300167796669509	0.102162965313954	434166.951	2.188	0.0171523582397769	0.0377623165467455	0.982847641760223	0.0377623165467455	0.195025169500426	0.165324444797093
0	3.6	0.15	0.3	0.1	1	1	0	1	1	0	127.194	56.7110000000001	38.129	5.65999999999999	0.299668396164683	0.0996724134638464	433811.38	2.114	0.0165728628334109	0.0382026154615743	0.983427137166589	0.0382026154615743	0.194950259424703	0.164950862019577
0	3.6	0.15	0.3	0.1	1	1	0	1	1	0	127.274	54.454	38.359	5.446	0.301144622660998	0.100186694885558	433752.335	2.059	0.0159502599633881	0.0384974695397123	0.984049740036612	0.0384974695397123	0.19517169339915	0.165028004232834
0	3.6	0.15	0.3	0.1	1	1	0	1	1	0	128.063	51.821	38.329	5.196	0.299620988827286	0.100635710777259	428883.869	1.965	0.0151734554469647	0.0385017464126141	0.984826544553035	0.0385017464126141	0.194943148324093	0.165095356616589
0	3.6	0.15	0.3	0.1	1	1	0	1	1	0	130.338	52.533	38.987	5.276	0.299140863856796	0.100453402079021	432495.349	1.982	0.0150296168507343	0.0382687883831119	0.984970383149266	0.0382687883831119	0.194871129578519	0.165068010311853
0	3.6	0.15	0.3	0.1	1	1	0	1	1	0	129.434	55.1659999999999	39.021	5.53200000000001	0.301274882299633	0.0998228996781842	433491.813	2.02	0.0155745375563773	0.0370903931267367	0.984425462443623	0.0370903931267367	0.195191232344945	0.164973434951728
0	3.6	0.15	0.3	0.1	1	1	0	1	1	0	160.927	0	48.775	0	0.303185681036521	0	478788.679	0	0	0	1	0	0.195477852155478	0
0	3.6	0.15	0.3	0.1	1	1	0	1	1	0	130.43	52.713	39.096	5.201	0.299737887302489	0.0988839555804482	436383.53	1.933	0.0146580267245995	0.0372055648478753	0.9853419732754	0.0372055648478753	0.194960683095373	0.164832593337067
0	3.6	0.15	0.3	0.1	1	1	0	1	1	0	127.206	55.9559999999999	38.16	5.50600000000001	0.299650404832601	0.0984478869414434	430414.529	2.077	0.0162956415466504	0.037653473010261	0.98370435845335	0.037653473010261	0.19494756072489	0.164767183041217
0	3.6	0.15	0.3	0.1	1	1	0	1	1	0	130.964	53.921	39.038	5.41400000000001	0.298148064742149	0.100057935755344	427912.711	2.003	0.015108596330253	0.0375544474317951	0.984891403669747	0.0375544474317951	0.194722209711322	0.165008690363302
0	3.6	0.15	0.3	0.1	1	1	0	1	1	0	124.826	62.4	37.512	6.18699999999999	0.300189490863767	0.0990896131767127	431214.249	2.285	0.0181533791154268	0.037120087516102	0.981846620884573	0.037120087516102	0.195028423629565	0.164863441976507
0	3.6	0.15	0.3	0.1	1	1	0	1	1	0	127.798	57.021	38.388	5.759	0.300493202042349	0.10123166388868	429977.524	2.093	0.0162038834037023	0.0372001996964938	0.983796116596298	0.0372001996964938	0.195073980306352	0.165184749583302
0	3.6	0.15	0.3	0.1	1	1	0	1	1	0	125.105	58.986	37.299	5.867	0.298576333410939	0.0991507843999382	428837.441	2.175	0.0172876094820462	0.037527621847402	0.982712390517954	0.037527621847402	0.194786450011641	0.164872617659991
0	3.6	0.15	0.3	0.1	1	1	0	1	1	0	125.947	57.348	37.618	5.513	0.298705054240605	0.0960118461193156	426722.336	2.086	0.0163974665869828	0.0369398098346101	0.983602533413017	0.0369398098346101	0.194805758136091	0.164401776917897
0	3.6	0.15	0.3	0.1	1	1	0	1	1	0	134.125	45.5609999999999	40.125	4.469	0.298892206688164	0.0971840946823692	433306.537	1.679	0.0127763211677078	0.0383487993960123	0.987223678832292	0.0383487993960123	0.194833831003225	0.164577614202355
0	3.6	0.15	0.3	0.1	1	1	0	1	1	0	132.103	50.482	39.345	4.919	0.297557697274621	0.0973301876885572	433555.932	1.885	0.0141593364472036	0.0379344896989517	0.985840663552796	0.0379344896989517	0.194633654591193	0.164599528153284
0	3.6	0.15	0.3	0.1	1	1	0	1	1	0	127.622	56.852	38.251	5.50899999999999	0.299867386324389	0.0972520228737198	428613.663	2.126	0.0165719283158075	0.0377511801098244	0.983428071684193	0.0377511801098244	0.194980107948658	0.164587803431058
0	3.6	0.15	0.3	0.1	1	1	0	1	1	0	132.515	45.516	39.717	4.477	0.299685477522837	0.0979377029672614	434494.001	1.709	0.0131007930845604	0.037981622248692	0.98689920691544	0.037981622248692	0.194952821628425	0.164690655445089
0	3.6	0.15	0.3	0.1	1	1	0	1	1	0	131.075	50.717	39.117	5.043	0.298499630483328	0.0994000723135908	430698.196	1.916	0.0145957415930678	0.0381501273250518	0.985404258406932	0.0381501273250518	0.194774944572499	0.164910010847039
0	3.6	0.15	0.3	0.1	1	1	0	1	1	0	133.704	48.676	40.091	4.748	0.299759489241304	0.0976698460766822	433749.168	1.858	0.0138473813987757	0.0388886678269062	0.986152618601224	0.0388886678269062	0.194963923386196	0.164650476911502
0	3.6	0.15	0.3	0.1	1	1	0	1	1	0	134.065	47.356	40.318	4.743	0.300754599042222	0.0998461190153146	429745.284	1.781	0.013337914174964	0.0381966067064696	0.986662085825036	0.0381966067064696	0.195113189856333	0.164976917852297
0	3.6	0.15	0.3	0.1	1	1	0	1	1	0	133.106	47.778	39.832	4.778	0.299362294334434	0.100282560810456	435051.15	1.779	0.013319341908573	0.0377673120795	0.986680658091427	0.0377673120795	0.194904344150165	0.165042384121568
0	3.6	0.15	0.3	0.1	1	1	0	1	1	0	162.79	0	48.959	0	0.300532238485418	0	481556.185	0	0	0	1	0	0.195079835772813	0
0	3.6	0.15	0.3	0.1	1	1	0	1	0.8	0	127.817	57.504	38.282	5.738	0.299489493972905	0.0996305326196191	429068.29	2.078	0.0162061097819033	0.0369713076298093	0.983793890218097	0.0369713076298093	0.194923424095936	0.161955663914354
0	3.6	0.15	0.3	0.1	1	1	0	1	0.8	0	129.062	55.784	38.584	5.50300000000001	0.298750625386135	0.0982487956359736	430778.572	2.056	0.015877273452043	0.0374360843569425	0.984122726547957	0.0374360843569425	0.19481259380792	0.161789855476317
0	3.6	0.15	0.3	0.1	1	1	0	1	0.8	0	130.864	51.3350000000001	39.209	5.09499999999998	0.299687036528074	0.0996768732772761	428722.358	1.868	0.0148490868116521	0.0372474593569069	0.985150913188348	0.0372474593569069	0.194953055479211	0.161961224793273
0	3.6	0.15	0.3	0.1	1	1	0	1	0.8	0	132.206	48.091	39.58	4.797	0.299414911852038	0.0992734731490051	428815.582	1.786	0.0135029921013489	0.0379270107871052	0.986497007898651	0.0379270107871052	0.194912236777806	0.161912816777881
0	3.6	0.15	0.3	0.1	1	1	0	1	0.8	0	137.455	41.4590000000001	41.11	4.11899999999999	0.298992948737739	0.0996581411410246	430135.184	1.541	0.011254824380892	0.0377917166151523	0.988745175619108	0.0377917166151523	0.194848942310661	0.161958976936923
0	3.6	0.15	0.3	0.1	1	1	0	1	0.8	0	124.863	60.148	37.541	6.056	0.300565946143055	0.100734582989548	427212.342	2.168	0.0171277839757304	0.0363116253345018	0.98287221602427	0.0363116253345018	0.195084891921458	0.162088149958746
0	3.6	0.15	0.3	0.1	1	1	0	1	0.8	0	122.087	61.036	36.506	6.177	0.299195329524064	0.101126785364599	425551.881	2.245	0.0182067079803815	0.0371839659089041	0.981793292019619	0.0371839659089041	0.19487929942861	0.162135214243752
0	3.6	0.15	0.3	0.1	1	1	0	1	0.8	0	127.321	56.554	37.987	5.66	0.298435736146767	0.0997910005737141	433523.564	2.093	0.0164094708422541	0.0373137028632777	0.983590529157746	0.0373137028632777	0.194765360422015	0.161974920068846
0	3.6	0.15	0.3	0.1	1	1	0	1	0.8	0	130.541	50.226	39.296	5.107	0.300813114983594	0.101866522684953	427885.771	1.901	0.0145183042533274	0.0386636542133619	0.985481695746673	0.0386636542133619	0.195121967247539	0.162223982722194
0	3.6	0.15	0.3	0.1	1	1	0	1	0.8	0	124.959	61.468	37.708	6.029	0.301534405907446	0.0980240599830003	427809.814	2.265	0.0180063269881648	0.0371825366479574	0.981993673011835	0.0371825366479574	0.195230160886117	0.16176288719796
0	3.6	0.15	0.3	0.2	1	1	0	1	1	0	135.199	43.831	40.368	8.77000000000001	0.298349795691539	0.199809312697782	442580.181	1.706	0.0126243863857115	0.0390986945056781	0.987375613614288	0.0390986945056781	0.194752469353731	0.179971396904667
0	3.6	0.15	0.3	0.2	1	1	0	1	1	0	132.916	48.078	39.851	9.554	0.299766578583772	0.198655154875049	442747.616	1.863	0.0139712742332725	0.0391007540994692	0.986028725766728	0.0391007540994692	0.194964986787566	0.179798273231257
0	3.6	0.15	0.3	0.2	1	1	0	1	1	0	143.228	31.4439999999999	43.01	6.34700000000002	0.300424675386793	0.200249957738272	449580.011	1.303	0.00926684749823811	0.0422483247725377	0.990733152501762	0.0422483247725377	0.195063701308019	0.180037493660741
0	3.6	0.15	0.3	0.2	1	1	0	1	1	0	163.158	0	48.795	0	0.299186187738252	0	481364.674	0	0	0	1	0	0.194877928160738	0
0	3.6	0.15	0.3	0.2	1	1	0	1	1	0	133.994	44.143	39.999	8.9	0.298418500901505	0.202043130815084	439597.406	1.779	0.0132106295178618	0.0413312210368768	0.986789370482138	0.0413312210368768	0.194762775135226	0.180306469622263
0	3.6	0.15	0.3	0.2	1	1	0	1	1	0	135.463	44.37	40.563	8.911	0.299259690265359	0.20128694124207	442641.445	1.719	0.012626323815517	0.0394412789953464	0.987373676184483	0.0394412789953464	0.194888953539804	0.180193041186311
0	3.6	0.15	0.3	0.2	1	1	0	1	1	0	132.234	47.012	39.637	9.416	0.299901064732467	0.20006972745305	437611.686	1.853	0.0139901980241486	0.04039794354114	0.986009801975851	0.04039794354114	0.19498515970987	0.180010459117957
0	3.6	0.15	0.3	0.2	1	1	0	1	1	0	129.629	48.548	38.739	9.875	0.299053662181973	0.203313428026842	442045.66	1.901	0.0146961996692458	0.0399335208046682	0.985303800330754	0.0399335208046682	0.194858049327296	0.180497014204026
0	3.6	0.15	0.3	0.2	1	1	0	1	1	0	162.6	0	48.888	0	0.300763493614532	0	473936.847	0	0	0	1	0	0.19511452404218	0
0	3.6	0.15	0.3	0.2	1	1	0	1	1	0	129.504	51.844	38.737	10.597	0.299133176130378	0.204424318703176	440409.397	2.024	0.0156691816584424	0.039719172132075	0.984330818341558	0.039719172132075	0.194869976419557	0.180663647805476
0	3.6	0.15	0.3	0.2	1	1	0	1	0.8	0	135.328	46.32	40.377	9.24600000000001	0.298024061219533	0.19912855385027	432508.227	1.81	0.0134409810248581	0.0395129227621036	0.986559018975142	0.0395129227621036	0.19470360918293	0.173895426462032
0	3.6	0.15	0.3	0.2	1	1	0	1	0.8	0	128.385	50.4230000000001	38.843	10.167	0.302704333460568	0.201787049719479	437245.443	1.919	0.0150309977144431	0.0388967847293842	0.984969002285557	0.0388967847293842	0.195405650019085	0.174214445966337
0	3.6	0.15	0.3	0.2	1	1	0	1	0.8	0	128.386	52.478	38.628	10.515	0.300623770719948	0.200493946067964	441817.613	1.991	0.015534228856017	0.0385062748883317	0.984465771143983	0.0385062748883317	0.195093565607992	0.174059273528156
0	3.6	0.15	0.3	0.2	1	1	0	1	0.8	0	130.41	49.339	39.004	9.83599999999999	0.298948334954714	0.199696874517622	437800.263	1.896	0.0146413315967162	0.0389534429579883	0.985358668403284	0.0389534429579883	0.194842250243207	0.173963624942115
0	3.6	0.15	0.3	0.2	1	1	0	1	0.8	0	164.148	0	49.203	0	0.29960568277688	0	481912.765	0	0	0	1	0	0.194940852416532	0
0	3.6	0.15	0.3	0.2	1	1	0	1	0.8	0	135.2	46.064	40.128	9.113	0.297042281047932	0.197839375272813	440186.737	1.816	0.0132920668740932	0.0398805629077323	0.986707933125907	0.0398805629077323	0.19455634215719	0.173740725032738
0	3.6	0.15	0.3	0.2	1	1	0	1	0.8	0	163.1	0	49.231	0	0.301896498320567	0	481912.236	0	0	0	1	0	0.195284474748085	0
0	3.6	0.15	0.3	0.2	1	1	0	1	0.8	0	138.671	36.433	41.568	7.15500000000002	0.299630524576156	0.198266457431001	434473.496	1.43	0.0105567226700037	0.0403425603505663	0.989443277329996	0.0403425603505663	0.194944578686423	0.17379197489172
0	3.6	0.15	0.3	0.2	1	1	0	1	0.8	0	135.698	42.4959999999999	40.66	8.59	0.299741462079096	0.202324488660598	434881.783	1.663	0.0124132909952461	0.0396463834288277	0.987586709004754	0.0396463834288277	0.194961219311864	0.174278938639272
0	3.6	0.15	0.3	0.2	1	1	0	1	0.8	0	132.638	45.8590000000001	39.675	9.16799999999999	0.299082053826449	0.199826991436298	439019.438	1.751	0.0134198433538465	0.0395328057795778	0.986580156646154	0.0395328057795778	0.194862308073967	0.173979238972356
0	3.6	0.15	0.3	0.2	1	1	0	1	1	0	132.595	47.627	39.558	9.698	0.298614247651967	0.204289287058387	439964.263	1.926	0.0144546168170734	0.0415061918647902	0.985545383182927	0.0415061918647902	0.194792137147795	0.180643393058758
0	3.6	0.15	0.3	0.2	1	1	0	1	1	0	142.489	33.55	42.477	6.74	0.298066957148209	0.200659850519777	443827.565	1.362	0.00960520082856573	0.0412625040368518	0.990394799171434	0.0412625040368518	0.194710043572231	0.180098977577967
0	3.6	0.15	0.3	0.2	1	1	0	1	1	0	136.29	41.157	40.777	8.062	0.299219434062433	0.19606956054071	445561.686	1.622	0.0119906400418885	0.0400059871661463	0.988009359958112	0.0400059871661463	0.194882915109365	0.179410434081107
0	3.6	0.15	0.3	0.2	1	1	0	1	1	0	140.874	35.5899999999999	42.176	7.12600000000001	0.299494816530299	0.199424953592102	442039.108	1.392	0.00996931412384076	0.0394878553426672	0.990030685876159	0.0394878553426672	0.194924222479545	0.179913743038815
0	3.6	0.15	0.3	0.2	1	1	0	1	1	0	132.31	46.3790000000001	39.607	9.11499999999999	0.29926217589567	0.196217759883459	443164.66	1.802	0.0135753687688147	0.0391251793555108	0.986424631231185	0.0391251793555108	0.19488932638435	0.179432663982519
0	3.6	0.15	0.3	0.2	1	1	0	1	1	0	128.606	53.8880000000001	38.491	10.695	0.29886046810823	0.197839375855551	441896.575	2.076	0.0162476439329892	0.0389152001122326	0.983752356067011	0.0389152001122326	0.194829070216235	0.179675906378333
0	3.6	0.15	0.3	0.2	1	1	0	1	1	0	138.012	40.1200000000001	41.276	7.957	0.298893781558191	0.198500829353908	440678.62	1.559	0.0112397281734632	0.0394313543584098	0.988760271826537	0.0394313543584098	0.194834067233729	0.179775124403086
0	3.6	0.15	0.3	0.2	1	1	0	1	1	0	147.927	25.867	44.248	5.21700000000001	0.299202535326088	0.201394605680812	444212.993	1.041	0.00707124506534133	0.040552359825622	0.992928754934659	0.040552359825622	0.194880380298913	0.180209190852122
0	3.6	0.15	0.3	0.2	1	1	0	1	1	0	134.349	46.817	40.265	9.274	0.299381126654473	0.198449133327821	440047.326	1.83	0.0135873174260636	0.0395955100644291	0.986412682573936	0.0395955100644291	0.194907168998171	0.179767369999173
0	3.6	0.15	0.3	0.2	1	1	0	1	1	0	142.828	34.134	42.703	6.909	0.298972264184065	0.202172391702719	444283.964	1.383	0.00969421134597512	0.0407598730287825	0.990305788654025	0.0407598730287825	0.19484583962761	0.180325858755408
0	3.6	0.15	0.3	0.2	1	1	0	1	1	0	162.618	0	48.845	0	0.300319800754904	0	482065.337	0	0	0	1	0	0.195047970113236	0
0	3.6	0.15	0.3	0.2	1	1	0	1	1	0	151.043	18.007	45.22	3.59800000000002	0.299503742940646	0.197994747064411	445552.877	0.771000000000006	0.00517336650476542	0.045609466161421	0.994826633495235	0.045609466161421	0.194925561441097	0.179699212059662
0	3.6	0.15	0.3	0.2	1	1	0	1	1	0	134.142	45.54	40.467	9.10999999999999	0.301567840584892	0.199796398466269	440999.151	1.777	0.0131369215861111	0.0398152656110343	0.986863078413889	0.0398152656110343	0.195235176087734	0.17996945976994
0	3.6	0.15	0.3	0.2	1	1	0	1	1	0	135.03	48.585	40.083	9.792	0.29684095066503	0.201778034795106	441180.089	1.883	0.0139113108723527	0.0391145176379757	0.986088689127647	0.0391145176379757	0.194526142599754	0.180266705219266
0	3.6	0.15	0.3	0.2	1	1	0	1	1	0	144.993	26.857	43.574	5.40299999999999	0.300892718810595	0.201447125267487	435786.787	1.04999999999999	0.00744985761721712	0.0384796954918596	0.992550142382783	0.0384796954918596	0.195133907821589	0.180217068790123
0	3.6	0.15	0.3	0.2	1	1	0	1	1	0	128.365	51.98	38.674	10.436	0.301114513432163	0.201102582915317	440593.316	2.03	0.0156978332142236	0.0395609508082468	0.984302166785776	0.0395609508082468	0.195167177014825	0.180165387437298
0	3.6	0.15	0.3	0.2	1	1	0	1	1	0	132.472	45.052	39.819	9.04299999999999	0.300604530998502	0.201202415964369	440287.254	1.774	0.0134644906147767	0.0399766571919191	0.986535509385223	0.0399766571919191	0.195090679649775	0.180180362394655
0	3.6	0.15	0.3	0.2	1	1	0	1	1	0	144.939	25.9429999999999	43.746	5.237	0.302004787133375	0.203055949971235	440346.662	1.071	0.00751261181965185	0.0424392734033302	0.992487388180348	0.0424392734033302	0.195300718070006	0.180458392495685
0	3.6	0.15	0.3	0.2	1	1	0	1	1	0	131.194	49.489	39.423	9.96999999999998	0.300634531262138	0.201199297725391	438661.994	1.925	0.0145869620739082	0.039303177449428	0.985413037926092	0.039303177449428	0.195095179689321	0.180179894658809
0	3.6	0.15	0.3	0.2	1	1	0	1	1	0	128.611	52.485	38.351	10.746	0.298010658019922	0.204661313170653	440192.789	2.048	0.0159267132858481	0.0400170460284183	0.984073286714152	0.0400170460284183	0.194701598702988	0.180699196975598
0	3.6	0.15	0.3	0.2	1	1	0	1	0.8	0	162.431	0	48.764	0	0.300110049685081	0	482732.515	0	0	0	1	0	0.195016507452762	0
0	3.6	0.15	0.3	0.2	1	1	0	1	0.8	0	143.477	32.632	43.213	6.591	0.301263612225676	0.202271220840597	436373.939	1.31	0.00918416618666824	0.0410275341160137	0.990815833813332	0.0410275341160137	0.195189541833851	0.174272546500872
0	3.6	0.15	0.3	0.2	1	1	0	1	0.8	0	139.038	38.862	41.431	7.769	0.298142035897452	0.199488485027215	434905.587	1.536	0.0111893872768269	0.0400194627782343	0.988810612723173	0.0400194627782343	0.194721305384618	0.173938618203266
0	3.6	0.15	0.3	0.2	1	1	0	1	0.8	0	134.337	46.288	40.207	9.363	0.29928893171608	0.202123984567869	439854.525	1.78	0.0131811585772995	0.0389034469297398	0.9868188414227	0.0389034469297398	0.194893339757412	0.174254878148144
0	3.6	0.15	0.3	0.2	1	1	0	1	0.8	0	129.602	51.438	39.018	10.408	0.301091574933325	0.202533605799283	438043.892	1.979	0.015186585561999	0.0389898524248925	0.984813414438001	0.0389898524248925	0.195163736239999	0.174304032695914
0	3.6	0.15	0.3	0.2	1	1	0	1	0.8	0	162.219	0	48.876	0	0.301155420833631	0	482040.245	0	0	0	1	0	0.195173313125045	0
0	3.6	0.15	0.3	0.2	1	1	0	1	0.8	0	133.462	49.567	39.761	9.887	0.297849303086995	0.199080628453384	431490.726	1.904	0.0141170064340666	0.0387159249768377	0.985882993565933	0.0387159249768377	0.194677395463049	0.173889675414406
0	3.6	0.15	0.3	0.2	1	1	0	1	0.8	0	138.552	40.222	41.376	8.083	0.298628022928849	0.200990814787206	439252.61	1.597	0.0115172996123173	0.0402289092603095	0.988482700387683	0.0402289092603095	0.194794203439327	0.174118897774465
0	3.6	0.15	0.3	0.2	1	1	0	1	0.8	0	138.138	42.772	41.457	8.497	0.300102064738215	0.199402376550522	437187.6	1.625	0.0117464956667399	0.0387417242767632	0.98825350433326	0.0387417242767632	0.195015309710732	0.173928285186063
0	3.6	0.15	0.3	0.2	1	1	0	1	0.8	0	130.822	52.1150000000001	38.902	10.445	0.297408117494623	0.200788582758852	434584.929	1.99	0.015364622185927	0.0387514055756402	0.984635377814073	0.0387514055756402	0.194611217624193	0.174094629931062
0	3.6	0.15	0.3	0.2	1	1	0	1	1	0	127.008	53.577	38.024	10.702	0.299564463495826	0.199035618093548	439156.062	2.102	0.0165007735203931	0.0398529314574016	0.983499226479607	0.0398529314574016	0.194934669524374	0.179855342714032
0	3.6	0.15	0.3	0.2	1	1	0	1	1	0	140.58	35.792	42.208	7.215	0.300247943296851	0.201793707793875	443434.402	1.429	0.010116330996181	0.0408901140765544	0.989883669003819	0.0408901140765544	0.195037191494528	0.180269056169081
0	3.6	0.15	0.3	0.2	1	1	0	1	1	0	133.758	48.014	39.853	9.553	0.29796355736762	0.199286414705784	441341.589	1.843	0.0138247732569204	0.0392243320855568	0.98617522674308	0.0392243320855568	0.194694533605143	0.179892962205868
0	3.6	0.15	0.3	0.2	1	1	0	1	1	0	129.922	50.085	38.924	10.005	0.299184482135252	0.198490549443586	439052.907	1.931	0.0148965339670431	0.0391836238667149	0.985103466032957	0.0391836238667149	0.194877672320288	0.179773582416538
0	3.6	0.15	0.3	0.2	1	1	0	1	1	0	139.368	36.476	42.037	7.39600000000003	0.301349906208161	0.201483930151276	445455.701	1.418	0.0102400717294403	0.0396007660658183	0.98975992827056	0.0396007660658183	0.195202485931224	0.180222589522691
0	3.6	0.15	0.3	0.2	1	1	0	1	1	0	131.218	47.594	39.273	9.596	0.299152946669397	0.202056958058246	442550.679	1.866	0.0142593027393178	0.0396888880604928	0.985740697260682	0.0396888880604928	0.19487294200041	0.180308543708737
0	3.6	0.15	0.3	0.2	1	1	0	1	1	0	163.929	0	48.847	0	0.298328701970407	0	483134.858	0	0	0	1	0	0.194749305295561	0
0	3.6	0.15	0.3	0.2	1	1	0	1	1	0	126.726	53.867	38.004	10.759	0.299908000852831	0.199479079241988	440048.321	2.095	0.0165630532280778	0.0394999146473607	0.983436946771922	0.0394999146473607	0.194986200127925	0.179921861886298
0	3.6	0.15	0.3	0.2	1	1	0	1	1	0	138.493	38.382	41.509	7.681	0.299399178511463	0.200682479569114	441120.579	1.523	0.0109836179303257	0.0403607407269269	0.989016382069674	0.0403607407269269	0.194909876776719	0.180102371935367
0	3.6	0.15	0.3	0.2	1	1	0	1	1	0	142.138	34.566	42.673	6.815	0.300281684777577	0.196746000866756	445057.661	1.366	0.00974409948675735	0.0405583723517481	0.990255900513243	0.0405583723517481	0.195042252716637	0.179511900130013
0	3.6	0.15	0.3	0.3	1	1	0	1	0.8	0	161.744	0	48.709	0	0.301175405344006	0	480553.197	0	0	0	1	0	0.195176310801601	0
0	3.6	0.15	0.3	0.3	1	1	0	1	0.8	0	137.883	38.1290000000001	41.323	11.4	0.299614145379744	0.299297710933694	447010.507	1.512	0.0110353325779167	0.0407950622167186	0.988964667422083	0.0407950622167186	0.194942121806962	0.185915725312043
0	3.6	0.15	0.3	0.3	1	1	0	1	0.8	0	133.037	45.128	39.958	13.477	0.30022858653041	0.298187659141673	443053.343	1.774	0.0133750027652843	0.0400948898432124	0.986624997234716	0.0400948898432124	0.195034287979561	0.185782519097001
0	3.6	0.15	0.3	0.3	1	1	0	1	0.8	0	139.017	36.888	41.926	11.187	0.301477246401257	0.30327022840642	449943.112	1.509	0.0108335022587744	0.0415172873417379	0.989166497741226	0.0415172873417379	0.195221586960189	0.18639242740877
0	3.6	0.15	0.3	0.3	1	1	0	1	0.8	0	143.895	31.161	43.194	9.302	0.300360162678415	0.297638825386017	450877.287	1.261	0.00905101883249911	0.0417659128959561	0.990948981167501	0.0417659128959561	0.195054024401762	0.185716659046322
0	3.6	0.15	0.3	0.3	1	1	0	1	0.8	0	162.3	0	48.753	0	0.300397233717557	0	482421.653	0	0	0	1	0	0.195059585057634	0
0	3.6	0.15	0.3	0.3	1	1	0	1	0.8	0	163.258	0	48.957	0	0.299696730312484	0	480971.58	0	0	0	1	0	0.194954509546873	0
0	3.6	0.15	0.3	0.3	1	1	0	1	0.8	0	161.793	0	48.651	0	0.300590711225508	0	482018.376	0	0	0	1	0	0.195088606683826	0
0	3.6	0.15	0.3	0.3	1	1	0	1	0.8	0	139.198	38.844	41.436	11.553	0.297658102780217	0.298162965854908	448247.026	1.559	0.0113128934203979	0.0408488906784975	0.988687106579602	0.0408488906784975	0.194648715417032	0.185779555902589
0	3.6	0.15	0.3	0.3	1	1	0	1	0.8	0	135.366	44.171	40.598	13.149	0.29994337462298	0.29824377744297	444548.496	1.736	0.0128780505194162	0.0396003657714093	0.987121949480584	0.0396003657714093	0.194991506193447	0.185789253293156
0	3.6	0.15	0.3	0.3	1	1	0	1	1	0	141.254	32.629	42.469	9.665	0.300582091739366	0.296060242451504	453224.803	1.367	0.00967105970447378	0.0427543289259868	0.990328940295526	0.0427543289259868	0.195087313760905	0.194409036367726
0	3.6	0.15	0.3	0.3	1	1	0	1	1	0	139.374	32.58	42.171	9.71899999999999	0.302399545838347	0.296876288683033	449979.218	1.354	0.00973563560393229	0.0423387192806901	0.990264364396068	0.0423387192806901	0.195359931875752	0.194531443302455
0	3.6	0.15	0.3	0.3	1	1	0	1	1	0	161.154	0	48.797	0	0.302891547309837	0	464542.841	0	0	0	1	0	0.195433732096476	0
0	3.6	0.15	0.3	0.3	1	1	0	1	1	0	162.652	0	48.979	0	0.301182843908441	0	479941.928	0	0	0	1	0	0.195177426586266	0
0	3.6	0.15	0.3	0.3	1	1	0	1	1	0	138.781	39.067	41.469	11.706	0.299026534181815	0.299714878523935	447537.85	1.621	0.011675094847919	0.042389068909208	0.988324905152081	0.042389068909208	0.194853980127272	0.19495723177859
0	3.6	0.15	0.3	0.3	1	1	0	1	1	0	138.653	35.442	41.549	10.649	0.299583091426274	0.300297532320001	449616.439	1.494	0.0109078123329201	0.0430099918536352	0.98909218766708	0.0430099918536352	0.194937463713941	0.195044629848
0	3.6	0.15	0.3	0.3	1	1	0	1	1	0	143.537	33.488	42.963	9.97699999999999	0.29938447845321	0.298551263081204	451474.19	1.365	0.00959586665741726	0.0420274540435606	0.990404133342583	0.0420274540435606	0.194907671767981	0.194782689462181
0	3.6	0.15	0.3	0.3	1	1	0	1	1	0	141.742	35.054	42.277	10.647	0.298328174523229	0.302553500158819	447601.779	1.473	0.0103591842821054	0.0424223870457545	0.989640815717895	0.0424223870457545	0.194749226178484	0.195383025023823
0	3.6	0.15	0.3	0.3	1	1	0	1	1	0	163.262	0	48.832	0	0.29890246168401	0	481965.453	0	0	0	1	0	0.194835369252602	0
0	3.6	0.15	0.3	0.3	1	1	0	1	1	0	139.633	34.824	41.818	10.383	0.299458739610955	0.29804468671273	452157.556	1.457	0.0104948537656753	0.0431056957270416	0.989505146234325	0.0431056957270416	0.194918810941643	0.194706703006909
0	3.6	0.15	0.3	0.3	1	1	0	1	0.8	0	138.238	37.7889999999999	41.566	11.282	0.300700665446892	0.297615982025302	441022.431	1.511	0.0109335277194511	0.0411312987557318	0.989066472280549	0.0411312987557318	0.195105099817034	0.185713917843036
0	3.6	0.15	0.3	0.3	1	1	0	1	0.8	0	162.744	0	48.894	0	0.300463597450616	0	462037.814	0	0	0	1	0	0.195069539617592	0
0	3.6	0.15	0.3	0.3	1	1	0	1	0.8	0	136.324	42.69	41.037	12.833	0.300980565170283	0.300779963884152	440847.791	1.708	0.0124661147725836	0.0405517769582354	0.987533885227416	0.0405517769582354	0.195147084775542	0.186093595666098
0	3.6	0.15	0.3	0.3	1	1	0	1	0.8	0	163.423	0	48.988	0	0.299916480549791	0	482311.635	0	0	0	1	0	0.194987472082469	0
0	3.6	0.15	0.3	0.3	1	1	0	1	0.8	0	162.309	0	48.555	0	0.299048794252686	0	453880.424	0	0	0	1	0	0.194857319137903	0
0	3.6	0.15	0.3	0.3	1	1	0	1	0.8	0	133.469	44.308	40.124	13.176	0.300531115543608	0.297003429727756	441625.543	1.75	0.0130811362858466	0.0402670288375216	0.986918863714153	0.0402670288375216	0.195079667331541	0.185640411567331
0	3.6	0.15	0.3	0.3	1	1	0	1	0.8	0	133.266	43.413	40.231	12.989	0.301822865189614	0.298924945865189	445694.59	1.722	0.0129137149644597	0.0403188971608755	0.98708628503554	0.0403188971608755	0.195273429778442	0.185870993503823
0	3.6	0.15	0.3	0.3	1	1	0	1	0.8	0	163.331	0	48.82	0	0.299122147537871	0	482732.841	0	0	0	1	0	0.194868322130681	0
0	3.6	0.15	0.3	0.3	1	1	0	1	0.8	0	135.848	41.996	40.794	12.513	0.300367387567379	0.297545952153587	447735.477	1.698	0.0123787619347864	0.0409526679501157	0.987621238065214	0.0409526679501157	0.195055108135107	0.18570551425843
0	3.6	0.15	0.3	0.3	1	1	0	1	0.8	0	135.033	43.723	40.595	13.128	0.300457541534632	0.300009927296471	444922.156	1.786	0.0130989777494947	0.0413495779689508	0.986901022250505	0.0413495779689508	0.195068631230195	0.186001191275577
0	3.6	0.15	0.3	0.3	1	1	0	1	1	0	142.185	33.093	42.913	9.854	0.30152835939763	0.297101376511309	451413.747	1.366	0.00967415109399534	0.0421529429654511	0.990325848906005	0.0421529429654511	0.195229253909644	0.194565206476696
0	3.6	0.15	0.3	0.3	1	1	0	1	1	0	151.843	19.415	45.605	5.827	0.300023217669538	0.300785844299441	452635.248	0.796	0.00528531785070638	0.0425897573349674	0.994714682149294	0.0425897573349674	0.195003482650431	0.195117876644916
0	3.6	0.15	0.3	0.3	1	1	0	1	1	0	161.279	0	48.865	0	0.302925590935122	0	464098.902	0	0	0	1	0	0.195438838640268	0
0	3.6	0.15	0.3	0.3	1	1	0	1	1	0	163.149	0	48.679	0	0.298458549588514	0	482365.029	0	0	0	1	0	0.194768782438277	0
0	3.6	0.15	0.3	0.3	1	1	0	1	1	0	162.287	0	48.635	0	0.29976066980977	0	479876.127	0	0	0	1	0	0.194964100471466	0
0	3.6	0.15	0.3	0.3	1	1	0	1	1	0	161.709	0	48.553	0	0.30014993885937	0	481264.244	0	0	0	1	0	0.195022490828905	0
0	3.6	0.15	0.3	0.3	1	1	0	1	1	0	142.261	33.4500000000001	42.798	10.0810000000001	0.300589238908902	0.300967357488762	453827.119	1.352	0.00962965925252207	0.0413445150853759	0.990370340747478	0.0413445150853759	0.195088385836335	0.195145103623314
0	3.6	0.15	0.3	0.3	1	1	0	1	1	0	160.914	5.12999999999992	48.251	1.56800000000001	0.299716154957166	0.166143558449635	450779.796	0.205000000000001	0.00129707368214235	0.0208817685066912	0.998702926317858	0.0208817685066912	0.194957423243575	0.108021533767445
0	3.6	0.15	0.3	0.3	1	1	0	1	1	0	143.265	30.31	43.078	9.077	0.300882055424856	0.300557199551111	449386.385	1.241	0.00870913259892913	0.0418303873894204	0.991290867401071	0.0418303873894204	0.195132308313728	0.195083579932667
0	3.6	0.15	0.3	0.3	1	1	0	1	1	0	163.7	0	48.472	0	0.296054870174781	0	481998.366	0	0	0	1	0	0.194408230526217	0
0	3.6	0.15	0.3	0.3	1	1	0	1	0.8	0	147.032	28.2540000000001	44.01	8.41199999999999	0.299358353980853	0.297444301041206	448290.407	1.141	0.0077452230075456	0.0410632913891183	0.992254776992454	0.0410632913891183	0.194903753097128	0.185693316124945
0	3.6	0.15	0.3	0.3	1	1	0	1	0.8	0	162.327	0	48.912	0	0.301410647886337	0	481984.668	0	0	0	1	0	0.195211597182951	0
0	3.6	0.15	0.3	0.3	1	1	0	1	0.8	0	136.459	41.531	40.548	12.512	0.297211075940833	0.301946510176097	447174.123	1.66	0.0121978361345569	0.0407716839308631	0.987802163865443	0.0407716839308631	0.194581661391125	0.186233581221132
[truncated: 15,907 more rows]
